# Supplementary material for: Integrative Omics Reveal Female‐Specific Benefits of p16+ Cell Clearance in Aging Mice
Source: Adv Sci (Weinh). 2025 Oct 30;13(3):e09444. doi: 10.1002/advs.202509444 (PMC12806465; doi:10.1002/advs.202509444)
Supplement: Supplementary file 2 — Supporting Information [file ADVS-13-e09444-s001.zip]

Archive with 10 entries (9 files):
- Supplementary Tables/
- Supplementary Tables/Table_S1_Cell_intrinsic_Cdkn2a_and_cell_composition_changes.xlsx
- Supplementary Tables/Table_S2_DEGs_GCV.xlsx
- Supplementary Tables/Table_S3_GeneExpressionChanges_all_transcriptomics.xlsx
- Supplementary Tables/Table_S4_GSEA_all_NES_from_transcriptomics.xlsx
- Supplementary Tables/Table_S5_Differential_protein_expressions_GCV.xlsx
- Supplementary Tables/Table_S6_GSEA_all_NES_from_proteomics.xlsx
- Supplementary Tables/Table_S7_TFs_activity.xlsx
- Supplementary Tables/Table_S8_Meta_analysis_results_with_LOO_maxP.xlsx
- Supplementary Tables/Table_S9_Summary_table_for_datasets_and_comparisons.xlsx
