# Supplementary material for: Integrative Omics Reveal Female‐Specific Benefits of p16+ Cell Clearance in Aging Mice
Source: Adv Sci (Weinh). 2025 Oct 30;13(3):e09444. doi: 10.1002/advs.202509444 (PMC12806465; doi:10.1002/advs.202509444)
Supplement: Supplementary file 2 — Supporting Information [file ADVS-13-e09444-s001.zip › Supplementary Tables/Table_S1_Cell_intrinsic_Cdkn2a_and_cell_composition_changes.xlsx]

## Sheet: Sheet 1
results_fisher_Cdkn2a_proportion_withAge_inFemale
	Organ_name	Main_cell_type	p_value	odds_ratio	or_ci_lower	or_ci_upper	Counts_cdkn2a_pos_months23	Counts_total_months23	Counts_cdkn2a_pos_months06	Counts_total_months06	status	p_adj	notes
1	Lung	Lymphoid cells_B cells	1.7597e-28	44.629	12.164	371.283	170	33547	2	17527	Valid	2.3404e-26
2	iWAT	Lymphoid cells_B cells	2.02515e-15	18.7832	6.21221	92.943	85	29202	3	19306	Valid	1.34672e-13
3	Liver	Lymphoid cells_B cells	6.77926e-13	35.7981	6.31907	1414.07	151	12338	1	2889	Valid	3.00547e-11
4	iWAT	Lymphoid cells_T cells	4.07128e-08	9.32983	3.38471	35.808	42	18161	4	16108	Valid	1.3537e-06
5	gWAT	Adipocytes	1.83106e-06	4.74098	2.3707	9.86871	25	15533	14	41188	Valid	4.87061e-05
6	Lung	Lymphoid cells_T cells	2.50051e-06	6.18741	2.47148	19.9403	47	26835	5	17641	Valid	5.54279e-05
7	Liver	Hepatocytes	8.24056e-06	3.63289	1.95827	7.0292	35	87141	16	144678	Valid	0.000156571
8	Kidney	Principal cells	4.31276e-05	Inf	3.8865	Inf	10	2522	0	4361	Valid	0.000716996	No Cdkn2a+ cells identified at 06 months
9	iWAT	Myeloid cells_Dendritic cells	0.000155513	4.27505	1.84894	11.5029	33	1145	7	1016	Valid	0.00229813
10	Liver	Myeloid cells	0.000963659	2.14881	1.32983	3.64642	119	23999	20	8644	Valid	0.0128167
11	gWAT	Myeloid cells	0.00142043	4.17597	1.56943	13.9736	25	11194	5	9334	Valid	0.0171743
12	Kidney	Lymphoid cells_Plasma cells	0.00533223	0	0	0.419239	0	1225	2	97	Valid	0.0590989	No Cdkn2a+ cells identified at 23 months
13	Kidney	Distal convoluted tubule cells	0.00991998	Inf	1.3627	Inf	6	23143	0	26781	Valid	0.101489	No Cdkn2a+ cells identified at 06 months
14	Heart	Vascular endothelial cells	0.0130793	1.62701	1.08969	2.45673	69	85143	41	82289	Valid	0.117518
15	Liver	Lymphoid cells_T cells	0.0135016	7.74835	1.23068	321.666	19	7897	1	3214	Valid	0.117518
16	Lung	Myeloid cells_Interstitial macrophages	0.0141376	4.91571	1.25701	42.3344	34	4204	2	1208	Valid	0.117518
17	BAT	Vascular endothelial cells	0.018389	3.56604	1.18496	14.4102	19	44467	4	33374	Valid	0.143867
18	gWAT	Vascular endothelial cells	0.0224856	3.59234	1.08841	15.2809	12	12412	4	14853	Valid	0.165357
19	iWAT	Adipoce stem and progenitor cells	0.0236224	2.97609	1.0742	10.2035	19	9343	5	7308	Valid	0.165357
20	Heart	Lymphatic endothelial cells	0.0326174	Inf	0.89318	Inf	4	2668	0	3608	Valid	0.207801	No Cdkn2a+ cells identified at 06 months
21	Lung	Myeloid cells_Dendritic cells	0.0328107	1.69428	1.02655	2.84564	45	4132	27	4182	Valid	0.207801
22	Liver	Vascular endothelial cells	0.0402285	1.90245	1.00863	3.72633	31	11936	16	11706	Valid	0.2432
23	iWAT	Myeloid cells	0.0577111	3.22083	0.9212	17.2575	16	7399	3	4462	Valid	0.333721
24	Kidney	Lymphoid cells_B cells	0.064036	Inf	0.771062	Inf	8	1247	0	562	Valid	0.354866	No Cdkn2a+ cells identified at 06 months
25	Lung	Mural cells	0.0994951	3.46216	0.585275	23.6541	4	2323	3	6026	Valid	0.529314
26	Lung	Secretory cells	0.121387	3.82313	0.625783	40.1598	5	12128	2	18542	Valid	0.577126
27	Lung	Fibroblasts	0.121484	2.75692	0.700552	12.8509	7	6685	4	10525	Valid	0.577126
28	gWAT	Adipoce stem and progenitor cells	0.1215	3.82008	0.625217	40.1307	5	7823	2	11949	Valid	0.577126
29	Lung	Type II alveolar epithelial cells	0.148924	0.451568	0.124614	1.37706	5	45855	12	49700	Valid	0.682997
30	gWAT	Mural cells	0.189085	2.61057	0.557131	16.1422	6	4053	3	5286	Valid	0.804629
31	Kidney	Descending thin limb of LOH cells	0.190771	Inf	0.242155	Inf	2	2123	0	2737	Valid	0.804629	No Cdkn2a+ cells identified at 06 months
32	Kidney	Thick ascending limb of LOH cells	0.193595	2.07215	0.623552	7.87187	9	25568	5	29429	Valid	0.804629
33	Heart	Ventricular cardiomyocytes	0.204145	2.69141	0.614361	16.1313	7	32540	3	37529	Valid	0.822765
34	Heart	Mural cells	0.224375	2.32332	0.590496	10.8262	7	14337	4	19029	Valid	0.877703
35	Heart	Myeloid cells	0.24513	1.31212	0.84146	2.0815	61	19370	32	13323	Valid	0.931493
36	Heart	Lymphoid cells_B cells	0.280657	Inf	0.0657196	Inf	1	1538	0	3942	Valid	1	No Cdkn2a+ cells identified at 06 months
37	Lung	Vascular endothelial cells_Aerocytes	0.300543	0.725069	0.385041	1.28054	15	2569	71	8836	Valid	1
38	Lung	Type I alveolar epithelial cells	0.302811	0.518358	0.12034	1.74999	4	9587	11	13671	Valid	1
39	Lung	Myeloid cells_Monocytes	0.332306	Inf	0.343857	Inf	5	18625	0	6989	Valid	1	No Cdkn2a+ cells identified at 06 months
40	Stomach	Mural cells	0.350054	0	0	21.005	0	4833	1	2603	Valid	1	No Cdkn2a+ cells identified at 23 months
41	Kidney	Myeloid cells	0.358319	Inf	0.349554	Inf	7	6061	0	1470	Valid	1	No Cdkn2a+ cells identified at 06 months
42	gWAT	Lymphoid cells_T cells	0.360565	3.00228	0.500832	122.276	32	17149	1	1607	Valid	1
43	iWAT	Lymphoid cells_Plasma cells	0.360716	0.56885	0.112563	5.53113	8	1647	2	235	Valid	1
44	Kidney	Type B intercalated cells	0.368691	Inf	0.0439049	Inf	1	3090	0	5291	Valid	1	No Cdkn2a+ cells identified at 06 months
45	Lung	Myeloid cells_Alveolar macrophages	0.372278	1.25192	0.785487	2.02502	51	21944	31	16691	Valid	1
46	gWAT	Mesothelial cells	0.375	Inf	0.0427348	Inf	1	927	0	1545	Valid	1	No Cdkn2a+ cells identified at 06 months
47	BAT	Mural cells	0.422556	0	0	28.5393	0	7296	1	5339	Valid	1	No Cdkn2a+ cells identified at 23 months
48	Stomach	Parietal cells	0.436101	3.01857	0.365955	138.832	6	5565	1	2798	Valid	1
49	Kidney	Ascending thin limb of LOH cells	0.438071	Inf	0.0328904	Inf	1	863	0	1107	Valid	1	No Cdkn2a+ cells identified at 06 months
50	Heart	Neural cells	0.443313	Inf	0.0321982	Inf	1	1263	0	1586	Valid	1	No Cdkn2a+ cells identified at 06 months
51	Lung	Vascular endothelial cells_General capillary cells	0.459983	1.34798	0.615021	2.90647	14	18449	17	30193	Valid	1
52	BAT	Brown adipocytes	0.469538	1.62924	0.545035	5.83624	13	86735	5	54348	Valid	1
53	BAT	Neural cells	0.486348	0	0	36.9274	0	602	1	570	Valid	1	No Cdkn2a+ cells identified at 23 months
54	Kidney	Vascular endothelial cells	0.489135	1.46067	0.533273	4.06414	10	13791	9	18126	Valid	1
55	BAT	Myeloid cells	0.50025	Inf	0.178245	Inf	2	2786	0	2644	Valid	1	No Cdkn2a+ cells identified at 06 months
56	BAT	Lymphoid cells_B cells	0.506732	Inf	0.147658	Inf	2	636	0	500	Valid	1	No Cdkn2a+ cells identified at 06 months
57	BAT	Adipoce stem and progenitor cells	0.51984	1.7074	0.36441	10.5585	6	5476	3	4673	Valid	1
58	Kidney	Fibroblasts	0.544752	1.53115	0.362988	7.38089	6	10393	4	10607	Valid	1
59	Stomach	Vascular endothelial cells	0.578022	Inf	0.222807	Inf	4	4885	0	1649	Valid	1	No Cdkn2a+ cells identified at 06 months
60	Lung	Lymphoid cells_Plasma cells	0.639297	Inf	0.340919	Inf	41	10298	0	331	Valid	1	No Cdkn2a+ cells identified at 06 months
61	iWAT	Adipocytes	0.713571	1.49775	0.253309	10.2299	4	12222	3	13728	Valid	1
62	Liver	Hepatic stellate cells	0.779913	1.23011	0.335863	4.91805	7	6353	5	5581	Valid	1
63	Heart	Fibroblasts	0.836458	0.882752	0.346422	2.17951	10	32748	13	37582	Valid	1
64	Kidney	Lymphoid cells_T cells	1	Inf	0.117804	Inf	3	4302	0	1227	Valid	1	No Cdkn2a+ cells identified at 06 months
65	Kidney	Proximal tubule cells	1	1.0167	0.560243	1.84512	25	182542	25	185590	Valid	1
66	Kidney	Urothelial cells	1	Inf	0.0228347	Inf	1	727	0	647	Valid	1	No Cdkn2a+ cells identified at 06 months
67	BAT	Adipocytes	1	0	0	Inf	0	5227	0	7423	Valid	1	No Cdkn2a+ cells identified at both 06 and 23 months
68	BAT	Fcgbp positive cells	1	0	0	Inf	0	85	0	68	Valid	1	No Cdkn2a+ cells identified at both 06 and 23 months
69	BAT	Lymphoid cells_T cells	1	1.78859	0.0929721	105.596	2	1083	1	968	Valid	1
70	BAT	Skeletal muscle cells	1	0	0	80.5107	0	478	1	988	Valid	1	No Cdkn2a+ cells identified at 23 months
71	Heart	Adipocytes	1	0	0	Inf	0	538	0	1599	Valid	1	No Cdkn2a+ cells identified at both 06 and 23 months
72	Heart	Alox15 positive cells	1	0	0	Inf	0	10	0	10	Valid	1	No Cdkn2a+ cells identified at both 06 and 23 months
73	Heart	Atrial cardiomyocytes	1	0.677309	0.0114811	13.017	1	2799	2	3792	Valid	1
74	Heart	Brown adipocytes	1	0	0	83.0933	0	315	1	672	Valid	1	No Cdkn2a+ cells identified at 23 months
75	Heart	Circulating hepatoblasts	1	0	0	Inf	0	20	0	2	Valid	1	No Cdkn2a+ cells identified at both 06 and 23 months
76	Heart	Colec10 positive cells	1	0	0	Inf	0	3	0	1	Valid	1	No Cdkn2a+ cells identified at both 06 and 23 months
77	Heart	Endocardial endothelial cells	1	1.52455	0.0194208	119.576	1	10948	1	16691	Valid	1
78	Heart	Fut9 positive cells	1	0	0	Inf	0	42	0	8	Valid	1	No Cdkn2a+ cells identified at both 06 and 23 months
79	Heart	Lymphoid cells_T cells	1	1.32378	0.177203	9.88719	3	3724	3	4929	Valid	1
80	Heart	Mesothelial cells	1	0	0	Inf	0	611	0	3432	Valid	1	No Cdkn2a+ cells identified at both 06 and 23 months
81	Heart	Myeloid cells_Mast cells	1	0	0	107.072	0	16	1	44	Valid	1	No Cdkn2a+ cells identified at 23 months
82	Kidney	Adipocytes	1	0	0	Inf	0	44	0	75	Valid	1	No Cdkn2a+ cells identified at both 06 and 23 months
83	Kidney	Connecting tubule cells	1	0	0	72.68	0	3514	1	6556	Valid	1	No Cdkn2a+ cells identified at 23 months
84	Kidney	Juxtaglomerular cells	1	0	0	Inf	0	846	0	894	Valid	1	No Cdkn2a+ cells identified at both 06 and 23 months
85	Kidney	Lgr5 positive cells	1	0	0	Inf	0	530	0	590	Valid	1	No Cdkn2a+ cells identified at both 06 and 23 months
86	Kidney	Lymphatic endothelial cells	1	0	0	Inf	0	110	0	110	Valid	1	No Cdkn2a+ cells identified at both 06 and 23 months
87	Kidney	Macula densa cells	1	0	0	Inf	0	256	0	477	Valid	1	No Cdkn2a+ cells identified at both 06 and 23 months
88	Kidney	Megf11 positive cells	1	0	0	Inf	0	887	0	458	Valid	1	No Cdkn2a+ cells identified at both 06 and 23 months
89	Kidney	Myeloid cells_Dendritic cells	1	Inf	0.0116362	Inf	1	1090	0	494	Valid	1	No Cdkn2a+ cells identified at 06 months
90	Kidney	Ncam1 positive cells	1	0	0	Inf	0	1270	0	1571	Valid	1	No Cdkn2a+ cells identified at both 06 and 23 months
91	Kidney	Podocytes	1	0	0	Inf	0	829	0	1158	Valid	1	No Cdkn2a+ cells identified at both 06 and 23 months
92	Kidney	Type A intercalated cells	1	Inf	0.0236605	Inf	1	4817	0	4445	Valid	1	No Cdkn2a+ cells identified at 06 months
93	Liver	Adipocytes	1	0	0	Inf	0	52	0	123	Valid	1	No Cdkn2a+ cells identified at both 06 and 23 months
94	Liver	Cacna1b positive cells	1	0	0	Inf	0	44	0	3	Valid	1	No Cdkn2a+ cells identified at both 06 and 23 months
95	Liver	Cholangiocytes	1	0	0	Inf	0	882	0	1188	Valid	1	No Cdkn2a+ cells identified at both 06 and 23 months
96	Liver	Mesothelial cells	1	0	0	Inf	0	295	0	383	Valid	1	No Cdkn2a+ cells identified at both 06 and 23 months
97	Lung	Adipocytes	1	Inf	0.0208354	Inf	1	484	0	393	Valid	1	No Cdkn2a+ cells identified at 06 months
98	Lung	Basal cells	1	0	0	Inf	0	137	0	252	Valid	1	No Cdkn2a+ cells identified at both 06 and 23 months
99	Lung	Ciliated cells	1	0	0	Inf	0	928	0	1642	Valid	1	No Cdkn2a+ cells identified at both 06 and 23 months
100	Lung	Lymphatic endothelial cells	1	0	0	Inf	0	653	0	664	Valid	1	No Cdkn2a+ cells identified at both 06 and 23 months
101	Lung	Mesothelial cells	1	0	0	Inf	0	726	0	1368	Valid	1	No Cdkn2a+ cells identified at both 06 and 23 months
102	Lung	Myeloid cells_Basophils	1	0	0	Inf	0	251	0	163	Valid	1	No Cdkn2a+ cells identified at both 06 and 23 months
103	Lung	Myeloid cells_Neutrophils	1	0	0	Inf	0	1774	0	1220	Valid	1	No Cdkn2a+ cells identified at both 06 and 23 months
104	Lung	Pulmonary neuroendocrine cells	1	0	0	Inf	0	144	0	252	Valid	1	No Cdkn2a+ cells identified at both 06 and 23 months
105	Stomach	Adipocytes	1	0	0	Inf	0	415	0	242	Valid	1	No Cdkn2a+ cells identified at both 06 and 23 months
106	Stomach	Chief cells	1	Inf	0.0577617	Inf	2	22622	0	6958	Valid	1	No Cdkn2a+ cells identified at 06 months
107	Stomach	Enteric glia	1	0	0	Inf	0	509	0	252	Valid	1	No Cdkn2a+ cells identified at both 06 and 23 months
108	Stomach	Enteric neurons	1	0	0	Inf	0	112	0	130	Valid	1	No Cdkn2a+ cells identified at both 06 and 23 months
109	Stomach	Enteroendocrine cells	1	0	0	Inf	0	4092	0	1449	Valid	1	No Cdkn2a+ cells identified at both 06 and 23 months
110	Stomach	Fibroblasts	1	0	0	Inf	0	9926	0	4181	Valid	1	No Cdkn2a+ cells identified at both 06 and 23 months
111	Stomach	Gastric epithelial cells	1	Inf	0.0202744	Inf	1	6527	0	5157	Valid	1	No Cdkn2a+ cells identified at 06 months
112	Stomach	Gastric mucous cells	1	1.15045	0.0598831	67.8525	2	23103	1	13289	Valid	1
113	Stomach	Interstitial cells of Cajal	1	0	0	Inf	0	307	0	183	Valid	1	No Cdkn2a+ cells identified at both 06 and 23 months
114	Stomach	Lymphatic endothelial cells	1	0	0	Inf	0	672	0	268	Valid	1	No Cdkn2a+ cells identified at both 06 and 23 months
115	Stomach	Lymphoid cells	1	1.6101	0.206496	72.6227	7	4502	1	1035	Valid	1
116	Stomach	Mesothelial cells	1	0	0	Inf	0	244	0	439	Valid	1	No Cdkn2a+ cells identified at both 06 and 23 months
117	Stomach	Myeloid cells	1	1.8406	0.205739	87.0805	5	4631	1	1704	Valid	1
118	Stomach	Sis positive cells	1	0	0	Inf	0	19	0	4	Valid	1	No Cdkn2a+ cells identified at both 06 and 23 months
119	Stomach	Skeletal muscle cells	1	0	0	Inf	0	174	0	110	Valid	1	No Cdkn2a+ cells identified at both 06 and 23 months
120	Stomach	Tuft cells	1	0	0	Inf	0	104	0	60	Valid	1	No Cdkn2a+ cells identified at both 06 and 23 months
121	gWAT	Epididymal cells	1	0	0	Inf	0	77	0	71	Valid	1	No Cdkn2a+ cells identified at both 06 and 23 months
122	gWAT	Erythroblasts	1	0	0	Inf	0	19	0	3	Valid	1	No Cdkn2a+ cells identified at both 06 and 23 months
123	gWAT	Lymphoid cells_B cells	1	Inf	0.23112	Inf	76	24191	0	279	Valid	1	No Cdkn2a+ cells identified at 06 months
124	gWAT	Lymphoid cells_Plasma cells	1	Inf	0.086254	Inf	12	3797	0	119	Valid	1	No Cdkn2a+ cells identified at 06 months
125	gWAT	Myeloid cells_Dendritic cells	1	Inf	0.0150139	Inf	1	1089	0	637	Valid	1	No Cdkn2a+ cells identified at 06 months
126	gWAT	Neural cells	1	0	0	Inf	0	45	0	80	Valid	1	No Cdkn2a+ cells identified at both 06 and 23 months
127	gWAT	Rdh16 positive cells	1	0	0	Inf	0	7	0	9	Valid	1	No Cdkn2a+ cells identified at both 06 and 23 months
128	gWAT	Skeletal muscle cells	1	0	0	Inf	0	1337	0	1154	Valid	1	No Cdkn2a+ cells identified at both 06 and 23 months
129	iWAT	Lymphatic endothelial cells	1	0	0	Inf	0	156	0	133	Valid	1	No Cdkn2a+ cells identified at both 06 and 23 months
130	iWAT	Mural cells	1	Inf	0.0206226	Inf	1	1900	0	1527	Valid	1	No Cdkn2a+ cells identified at 06 months
131	iWAT	Neural cells	1	Inf	0.0108279	Inf	1	1328	0	560	Valid	1	No Cdkn2a+ cells identified at 06 months
132	iWAT	Skeletal muscle cells	1	0	0	Inf	0	103	0	51	Valid	1	No Cdkn2a+ cells identified at both 06 and 23 months
133	iWAT	Vascular endothelial cells	1	0.935022	0.12516	6.98423	3	5925	3	5540	Valid	1
134	BAT	Circulating hepatoblasts	NA	NA	NA	NA	0	2	NA	NA	Skipped (invalid matrix)	NA	No Cdkn2a+ cells identified at 23 months

## Sheet: Sheet 2
results_fisher_Cdkn2a_proportion_withAge_inMale
	Organ_name	Main_cell_type	p_value	odds_ratio	or_ci_lower	or_ci_upper	Counts_cdkn2a_pos_months23	Counts_total_months23	Counts_cdkn2a_pos_months06	Counts_total_months06	status	p_adj	notes
1	Liver	Myeloid cells	0.000314862	2.21423	1.39396	3.61864	71	14131	26	11427	Valid	0.0233535
2	Lung	Lymphoid cells_T cells	0.000351181	14.3299	2.27757	593.91	19	24652	1	18579	Valid	0.0233535
3	Heart	Myeloid cells	0.0016182	1.89941	1.25744	2.92082	77	19374	35	16696	Valid	0.0717402
4	Liver	Hepatocytes	0.00538656	2.61669	1.27449	5.44019	19	72534	16	159805	Valid	0.179103
5	gWAT	Epididymal cells	0.00717474	5.40606	1.39034	30.6037	10	2649	3	4284	Valid	0.184534
6	Lung	Myeloid cells_Dendritic cells	0.00832486	0.304273	0.0993433	0.793675	6	3672	19	3551	Valid	0.184534
7	Kidney	Fibroblasts	0.0168196	Inf	1.27689	Inf	7	8292	0	7343	Valid	0.319573	No Cdkn2a+ cells identified at 06 months
8	Kidney	Proximal tubule cells	0.0194044	1.67904	1.06761	2.68722	58	218941	31	196462	Valid	0.322599
9	gWAT	Myeloid cells	0.025279	0.518921	0.271755	0.955441	17	15434	34	16034	Valid	0.348953
10	Heart	Ventricular cardiomyocytes	0.0262371	8.62406	1.1079	388.009	7	27692	1	34111	Valid	0.348953
11	Kidney	Connecting tubule cells	0.0308168	Inf	0.915399	Inf	4	3385	0	4692	Valid	0.372603	No Cdkn2a+ cells identified at 06 months
12	BAT	Myeloid cells	0.0432174	Inf	0.856107	Inf	6	4534	0	3295	Valid	0.478993	No Cdkn2a+ cells identified at 06 months
13	Liver	Lymphoid cells_T cells	0.057181	Inf	0.951078	Inf	8	6181	0	3442	Valid	0.585005	No Cdkn2a+ cells identified at 06 months
14	gWAT	Adipocytes	0.0705905	0.676862	0.429875	1.04292	31	22174	74	35851	Valid	0.67061
15	Heart	Fibroblasts	0.083696	1.91252	0.913722	4.15804	21	28053	13	33202	Valid	0.742104
16	BAT	Brown adipocytes	0.0918935	0.332499	0.0579036	1.33251	3	53416	9	53291	Valid	0.755882
17	Liver	Vascular endothelial cells	0.0966165	1.44147	0.920094	2.25282	41	12553	45	19841	Valid	0.755882
18	iWAT	Lymphoid cells_T cells	0.113943	3.61067	0.720426	34.9145	8	15955	2	14398	Valid	0.814908
19	Heart	Brown adipocytes	0.116415	0	0	5.13839	0	1055	1	139	Valid	0.814908	No Cdkn2a+ cells identified at 23 months
20	Kidney	Principal cells	0.167737	5.61015	0.554475	276.108	4	1612	1	2257	Valid	1
21	Kidney	Distal convoluted tubule cells	0.181469	3.29317	0.626962	32.4932	7	19380	2	18232	Valid	1
22	Lung	Lymphoid cells_B cells	0.190134	1.94393	0.734105	5.69151	14	35807	7	34797	Valid	1
23	Kidney	Lymphoid cells_T cells	0.190208	0.25942	0.0187996	3.58171	2	5747	2	1492	Valid	1
24	Stomach	Fibroblasts	0.243208	Inf	0.193007	Inf	2	6473	0	6652	Valid	1	No Cdkn2a+ cells identified at 06 months
25	Lung	Fibroblasts	0.25472	0.249721	0.005432	2.05912	1	6167	6	9244	Valid	1
26	Lung	Type I alveolar epithelial cells	0.287964	0.248625	0.00560542	1.85496	1	6380	8	12694	Valid	1
27	Kidney	Thick ascending limb of LOH cells	0.342536	2.00984	0.429156	12.422	6	19640	3	19734	Valid	1
28	gWAT	Myeloid cells_Dendritic cells	0.34743	0.295166	0.00561874	3.684	1	992	3	880	Valid	1
29	Lung	Type II alveolar epithelial cells	0.352059	2.76987	0.317264	33.1702	3	28843	2	53258	Valid	1
30	Stomach	Parietal cells	0.369824	Inf	0.0436918	Inf	1	4662	0	7944	Valid	1	No Cdkn2a+ cells identified at 06 months
31	gWAT	Mural cells	0.387741	0.519849	0.090458	2.085	3	3326	9	5191	Valid	1
32	Heart	Vascular endothelial cells	0.38854	1.21626	0.778669	1.90442	45	78419	41	86891	Valid	1
33	Stomach	Mural cells	0.391865	Inf	0.039792	Inf	1	3584	0	5562	Valid	1	No Cdkn2a+ cells identified at 06 months
34	Heart	Mesothelial cells	0.400577	Inf	0.0383689	Inf	1	1110	0	1661	Valid	1	No Cdkn2a+ cells identified at 06 months
35	Lung	Mesothelial cells	0.403302	Inf	0.0379365	Inf	1	684	0	1012	Valid	1	No Cdkn2a+ cells identified at 06 months
36	gWAT	Lymphoid cells_Plasma cells	0.405382	0.461039	0.0555479	21.2974	6	2779	1	214	Valid	1
37	Heart	Adipocytes	0.407297	Inf	0.0373128	Inf	1	960	0	1397	Valid	1	No Cdkn2a+ cells identified at 06 months
38	Stomach	Gastric mucous cells	0.411542	0.274452	0.00580656	2.45296	1	18297	5	25111	Valid	1
39	Kidney	Podocytes	0.435321	Inf	0.0332601	Inf	1	562	0	729	Valid	1	No Cdkn2a+ cells identified at 06 months
40	Stomach	Gastric epithelial cells	0.444195	Inf	0.0320835	Inf	1	5333	0	6673	Valid	1	No Cdkn2a+ cells identified at 06 months
41	Stomach	Mesothelial cells	0.460952	Inf	0.0299849	Inf	1	242	0	283	Valid	1	No Cdkn2a+ cells identified at 06 months
42	Lung	Ciliated cells	0.490036	Inf	0.0266834	Inf	1	1082	0	1126	Valid	1	No Cdkn2a+ cells identified at 06 months
43	Stomach	Chief cells	0.506492	Inf	0.149331	Inf	2	13076	0	10397	Valid	1	No Cdkn2a+ cells identified at 06 months
44	Heart	Lymphoid cells_B cells	0.50732	0	0	6.79733	0	3561	2	4546	Valid	1	No Cdkn2a+ cells identified at 23 months
45	BAT	Vascular endothelial cells	0.513073	1.80269	0.384945	11.1416	6	41893	3	37758	Valid	1
46	Lung	Vascular endothelial cells_General capillary cells	0.51562	1.68306	0.387325	7.31439	5	20125	5	33870	Valid	1
47	Lung	Myeloid cells_Monocytes	0.517543	Inf	0.128529	Inf	2	19345	0	13239	Valid	1	No Cdkn2a+ cells identified at 06 months
48	BAT	Adipocytes	0.518611	0	0	7.87337	0	5417	2	8010	Valid	1	No Cdkn2a+ cells identified at 23 months
49	gWAT	Lymphoid cells_T cells	0.534384	2.05828	0.448869	19.1181	11	9406	2	3518	Valid	1
50	Lung	Myeloid cells_Interstitial macrophages	0.55637	Inf	0.19004	Inf	3	2274	0	1046	Valid	1	No Cdkn2a+ cells identified at 06 months
51	Kidney	Urothelial cells	0.560582	Inf	0.169798	Inf	3	1024	0	421	Valid	1	No Cdkn2a+ cells identified at 06 months
52	Heart	Mural cells	0.565259	0.614148	0.135281	2.293	4	15367	8	18878	Valid	1
53	Kidney	Myeloid cells	0.572682	Inf	0.145275	Inf	3	5016	0	1764	Valid	1	No Cdkn2a+ cells identified at 06 months
54	gWAT	Lymphoid cells_B cells	0.63963	0.648007	0.1379	6.08902	10	11407	2	1479	Valid	1
55	gWAT	Rdh16 positive cells	0.639971	0.444197	0.00845944	5.53776	1	1650	3	2200	Valid	1
56	Heart	Endocardial endothelial cells	0.661984	1.85788	0.212794	22.2434	3	13178	2	16321	Valid	1
57	Heart	Neural cells	0.668513	1.729	0.197751	20.7256	3	1311	2	1510	Valid	1
58	iWAT	Myeloid cells_Dendritic cells	0.676962	1.24758	0.50058	3.28211	14	1257	9	1006	Valid	1
59	iWAT	Lymphoid cells_B cells	0.723695	0.734	0.107527	4.33925	3	20101	4	19673	Valid	1
60	Lung	Myeloid cells_Alveolar macrophages	0.733297	1.14082	0.547198	2.3784	17	12749	17	14542	Valid	1
61	gWAT	Vascular endothelial cells	0.767677	1.24302	0.311023	4.55135	5	9434	7	16416	Valid	1
62	Heart	Lymphatic endothelial cells	0.794172	1.17294	0.350591	3.92418	7	2730	7	3201	Valid	1
63	Liver	Hepatic stellate cells	0.80889	1.25694	0.430166	3.7462	9	6343	8	7085	Valid	1
64	Heart	Lymphoid cells_T cells	1	1.35218	0.154771	16.1938	3	2998	2	2702	Valid	1
65	Kidney	Lymphoid cells_Plasma cells	1	Inf	0.029089	Inf	7	3511	0	72	Valid	1	No Cdkn2a+ cells identified at 06 months
66	iWAT	Adipoce stem and progenitor cells	1	Inf	0.01724	Inf	1	7196	0	4834	Valid	1	No Cdkn2a+ cells identified at 06 months
67	iWAT	Adipocytes	1	1.08025	0.123717	12.9392	3	21597	2	15553	Valid	1
68	iWAT	Lymphoid cells_Plasma cells	1	Inf	0.0704414	Inf	5	1498	0	116	Valid	1	No Cdkn2a+ cells identified at 06 months
69	BAT	Adipoce stem and progenitor cells	1	1.03202	0.0748004	14.2386	2	4812	2	4966	Valid	1
70	BAT	Fcgbp positive cells	1	0	0	Inf	0	3	0	3	Valid	1	No Cdkn2a+ cells identified at both 06 and 23 months
71	BAT	Lymphoid cells_B cells	1	Inf	0.0441369	Inf	2	2441	0	574	Valid	1	No Cdkn2a+ cells identified at 06 months
72	BAT	Lymphoid cells_T cells	1	Inf	0.0770742	Inf	2	2063	0	847	Valid	1	No Cdkn2a+ cells identified at 06 months
73	BAT	Mural cells	1	1.86963	0.0973029	110.257	2	6680	1	6244	Valid	1
74	BAT	Neural cells	1	0	0	Inf	0	711	0	606	Valid	1	No Cdkn2a+ cells identified at both 06 and 23 months
75	BAT	Skeletal muscle cells	1	0	0	Inf	0	666	0	1432	Valid	1	No Cdkn2a+ cells identified at both 06 and 23 months
76	Heart	Alox15 positive cells	1	0	0	Inf	0	13	0	5	Valid	1	No Cdkn2a+ cells identified at both 06 and 23 months
77	Heart	Atrial cardiomyocytes	1	0	0	45.5002	0	3266	1	3813	Valid	1	No Cdkn2a+ cells identified at 23 months
78	Heart	Circulating hepatoblasts	1	0	0	Inf	0	1	0	2	Valid	1	No Cdkn2a+ cells identified at both 06 and 23 months
79	Heart	Colec10 positive cells	1	0	0	Inf	0	1	0	2	Valid	1	No Cdkn2a+ cells identified at both 06 and 23 months
80	Heart	Fut9 positive cells	1	0	0	Inf	0	12	0	9	Valid	1	No Cdkn2a+ cells identified at both 06 and 23 months
81	Heart	Myeloid cells_Mast cells	1	0	0	Inf	0	20	0	40	Valid	1	No Cdkn2a+ cells identified at both 06 and 23 months
82	Kidney	Adipocytes	1	0	0	Inf	0	262	0	93	Valid	1	No Cdkn2a+ cells identified at both 06 and 23 months
83	Kidney	Ascending thin limb of LOH cells	1	0	0	Inf	0	665	0	696	Valid	1	No Cdkn2a+ cells identified at both 06 and 23 months
84	Kidney	Descending thin limb of LOH cells	1	0	0	Inf	0	1420	0	1553	Valid	1	No Cdkn2a+ cells identified at both 06 and 23 months
85	Kidney	Juxtaglomerular cells	1	0	0	Inf	0	511	0	673	Valid	1	No Cdkn2a+ cells identified at both 06 and 23 months
86	Kidney	Lgr5 positive cells	1	0	0	Inf	0	371	0	398	Valid	1	No Cdkn2a+ cells identified at both 06 and 23 months
87	Kidney	Lymphatic endothelial cells	1	0	0	Inf	0	71	0	74	Valid	1	No Cdkn2a+ cells identified at both 06 and 23 months
88	Kidney	Lymphoid cells_B cells	1	0.840575	0.12026	9.30594	4	2926	2	1230	Valid	1
89	Kidney	Macula densa cells	1	0	0	Inf	0	282	0	373	Valid	1	No Cdkn2a+ cells identified at both 06 and 23 months
90	Kidney	Megf11 positive cells	1	0	0	Inf	0	513	0	330	Valid	1	No Cdkn2a+ cells identified at both 06 and 23 months
91	Kidney	Myeloid cells_Dendritic cells	1	0	0	Inf	0	1035	0	482	Valid	1	No Cdkn2a+ cells identified at both 06 and 23 months
92	Kidney	Ncam1 positive cells	1	0	0	Inf	0	831	0	760	Valid	1	No Cdkn2a+ cells identified at both 06 and 23 months
93	Kidney	Type A intercalated cells	1	0	0	Inf	0	3031	0	2652	Valid	1	No Cdkn2a+ cells identified at both 06 and 23 months
94	Kidney	Type B intercalated cells	1	0	0	Inf	0	3120	0	3403	Valid	1	No Cdkn2a+ cells identified at both 06 and 23 months
95	Kidney	Vascular endothelial cells	1	0.927989	0.265299	3.05085	6	12309	8	15231	Valid	1
96	Liver	Adipocytes	1	0	0	Inf	0	76	0	96	Valid	1	No Cdkn2a+ cells identified at both 06 and 23 months
97	Liver	Cacna1b positive cells	1	Inf	0.0220386	Inf	27	3245	0	12	Valid	1	No Cdkn2a+ cells identified at 06 months
98	Liver	Cholangiocytes	1	0	0	Inf	0	690	0	1471	Valid	1	No Cdkn2a+ cells identified at both 06 and 23 months
99	Liver	Lymphoid cells_B cells	1	1.14659	0.187632	12.0468	5	9302	2	4266	Valid	1
100	Liver	Mesothelial cells	1	0	0	Inf	0	366	0	492	Valid	1	No Cdkn2a+ cells identified at both 06 and 23 months
101	Lung	Adipocytes	1	0	0	Inf	0	571	0	412	Valid	1	No Cdkn2a+ cells identified at both 06 and 23 months
102	Lung	Basal cells	1	0	0	Inf	0	75	0	90	Valid	1	No Cdkn2a+ cells identified at both 06 and 23 months
103	Lung	Lymphatic endothelial cells	1	0	0	Inf	0	444	0	557	Valid	1	No Cdkn2a+ cells identified at both 06 and 23 months
104	Lung	Lymphoid cells_Plasma cells	1	Inf	0.0914626	Inf	8	4032	0	217	Valid	1	No Cdkn2a+ cells identified at 06 months
105	Lung	Mural cells	1	0.816816	0.139436	3.40636	3	2833	8	6172	Valid	1
106	Lung	Myeloid cells_Basophils	1	1.38398	0.0717235	81.9403	2	405	1	280	Valid	1
107	Lung	Myeloid cells_Neutrophils	1	0	0	Inf	0	6779	0	3718	Valid	1	No Cdkn2a+ cells identified at both 06 and 23 months
108	Lung	Pulmonary neuroendocrine cells	1	0	0	Inf	0	114	0	211	Valid	1	No Cdkn2a+ cells identified at both 06 and 23 months
109	Lung	Secretory cells	1	0	0	Inf	0	7993	0	16156	Valid	1	No Cdkn2a+ cells identified at both 06 and 23 months
110	Lung	Vascular endothelial cells_Aerocytes	1	1.01429	0.539622	1.82763	17	4035	41	9870	Valid	1
111	Stomach	Adipocytes	1	0	0	Inf	0	235	0	415	Valid	1	No Cdkn2a+ cells identified at both 06 and 23 months
112	Stomach	Enteric glia	1	0	0	Inf	0	380	0	578	Valid	1	No Cdkn2a+ cells identified at both 06 and 23 months
113	Stomach	Enteric neurons	1	0	0	Inf	0	141	0	224	Valid	1	No Cdkn2a+ cells identified at both 06 and 23 months
114	Stomach	Enteroendocrine cells	1	Inf	0.0249907	Inf	1	3156	0	3076	Valid	1	No Cdkn2a+ cells identified at 06 months
115	Stomach	Interstitial cells of Cajal	1	0	0	Inf	0	223	0	310	Valid	1	No Cdkn2a+ cells identified at both 06 and 23 months
116	Stomach	Lymphatic endothelial cells	1	0	0	Inf	0	449	0	412	Valid	1	No Cdkn2a+ cells identified at both 06 and 23 months
117	Stomach	Lymphoid cells	1	Inf	0.12855	Inf	3	3049	0	949	Valid	1	No Cdkn2a+ cells identified at 06 months
118	Stomach	Myeloid cells	1	0.694957	0.00885718	54.5513	1	3036	1	2110	Valid	1
119	Stomach	Sis positive cells	1	0	0	Inf	0	215	0	15	Valid	1	No Cdkn2a+ cells identified at both 06 and 23 months
120	Stomach	Skeletal muscle cells	1	0	0	Inf	0	180	0	435	Valid	1	No Cdkn2a+ cells identified at both 06 and 23 months
121	Stomach	Tuft cells	1	0	0	Inf	0	86	0	191	Valid	1	No Cdkn2a+ cells identified at both 06 and 23 months
122	Stomach	Vascular endothelial cells	1	0	0	Inf	0	3040	0	3526	Valid	1	No Cdkn2a+ cells identified at both 06 and 23 months
123	gWAT	Adipoce stem and progenitor cells	1	0.954404	0.285552	3.19026	7	10011	7	9555	Valid	1
124	gWAT	Erythroblasts	1	0	0	Inf	0	19	0	14	Valid	1	No Cdkn2a+ cells identified at both 06 and 23 months
125	gWAT	Mesothelial cells	1	0	0	Inf	0	1055	0	1114	Valid	1	No Cdkn2a+ cells identified at both 06 and 23 months
126	gWAT	Neural cells	1	0	0	Inf	0	20	0	40	Valid	1	No Cdkn2a+ cells identified at both 06 and 23 months
127	gWAT	Skeletal muscle cells	1	0	0	Inf	0	402	0	1563	Valid	1	No Cdkn2a+ cells identified at both 06 and 23 months
128	iWAT	Lymphatic endothelial cells	1	Inf	0.0169252	Inf	1	232	0	153	Valid	1	No Cdkn2a+ cells identified at 06 months
129	iWAT	Mural cells	1	0	0	Inf	0	3495	0	1730	Valid	1	No Cdkn2a+ cells identified at both 06 and 23 months
130	iWAT	Myeloid cells	1	1.03724	0.298979	4.03268	8	7329	5	4751	Valid	1
131	iWAT	Neural cells	1	Inf	0.0122454	Inf	1	673	0	321	Valid	1	No Cdkn2a+ cells identified at 06 months
132	iWAT	Skeletal muscle cells	1	0	0	Inf	0	726	0	107	Valid	1	No Cdkn2a+ cells identified at both 06 and 23 months
133	iWAT	Vascular endothelial cells	1	Inf	0.0745392	Inf	2	13046	0	5179	Valid	1	No Cdkn2a+ cells identified at 06 months

## Sheet: Sheet 3
results_fisher_cell_type_composition_withAge_inFemale
	Organ_name	Main_cell_type	p_value	odds_ratio	or_ci_lower	or_ci_upper	Counts_cell_type_months23	Counts_tissue_months23	Counts_cell_type_months06	Counts_tissue_months06	status	p_adj	notes
1	Heart	Mesothelial cells	0	0.193966	0.177645	0.211497	611	208633	3432	230068	Valid	0
2	gWAT	Adipocytes	0	0.210386	0.205854	0.214976	15533	99653	41188	88114	Valid	0
3	Lung	Vascular endothelial cells_Aerocytes	0	0.263568	0.252039	0.275552	2569	222278	8836	208016	Valid	0
4	Liver	Hepatocytes	0	0.318462	0.313508	0.323465	87141	150937	144678	178409	Valid	0
5	Lung	Mural cells	0	0.354011	0.337195	0.371601	2323	222278	6026	208016	Valid	0
6	BAT	Adipocytes	0	0.486884	0.469477	0.504961	5227	154873	7423	110895	Valid	0
7	Lung	Vascular endothelial cells_General capillary cells	0	0.533084	0.522837	0.543545	18449	222278	30193	208016	Valid	0
8	gWAT	Adipoce stem and progenitor cells	0	0.543027	0.52686	0.559641	7823	99653	11949	88114	Valid	0
9	Lung	Secretory cells	0	0.589737	0.575865	0.603914	12128	222278	18542	208016	Valid	0
10	Lung	Lymphoid cells_T cells	0	1.48172	1.45232	1.51182	26835	222278	17641	208016	Valid	0
11	Heart	Myeloid cells	0	1.66496	1.62723	1.70368	19370	208633	13323	230068	Valid	0
12	Lung	Lymphoid cells_B cells	0	1.93183	1.89484	1.96972	33547	222278	17527	208016	Valid	0
13	Lung	Myeloid cells_Monocytes	0	2.63055	2.5571	2.70619	18625	222278	6989	208016	Valid	0
14	Liver	Lymphoid cells_T cells	0	3.0094	2.8863	3.13814	7897	150937	3214	178409	Valid	0
15	Lung	Myeloid cells_Interstitial macrophages	0	3.30005	3.09386	3.52227	4204	222278	1208	208016	Valid	0
16	Kidney	Lymphoid cells_T cells	0	3.70336	3.47378	3.94947	4302	291790	1227	304860	Valid	0
17	Liver	Myeloid cells	0	3.71305	3.61886	3.80988	23999	150937	8644	178409	Valid	0
18	Kidney	Myeloid cells	0	4.37755	4.1337	4.6394	6061	291790	1470	304860	Valid	0
19	Liver	Lymphoid cells_B cells	0	5.40873	5.18933	5.63721	12338	150937	2889	178409	Valid	0
20	gWAT	Lymphoid cells_T cells	0	11.1889	10.6201	11.791	17149	99653	1607	88114	Valid	0
21	gWAT	Lymphoid cells_Plasma cells	0	29.2914	24.4236	35.4537	3797	99653	119	88114	Valid	0
22	Lung	Lymphoid cells_Plasma cells	0	30.4823	27.3326	34.1462	10298	222278	331	208016	Valid	0
23	gWAT	Lymphoid cells_B cells	0	100.874	89.7065	114.425	24191	99653	279	88114	Valid	0
24	BAT	Brown adipocytes	4.93396e-278	1.32442	1.3041	1.34511	86735	154873	54348	110895	Valid	2.73423e-277
25	Kidney	Lymphoid cells_Plasma cells	8.93046e-261	13.2502	10.7635	16.4618	1225	291790	97	304860	Valid	4.75101e-260
26	Lung	Fibroblasts	1.372e-259	0.581831	0.563825	0.600356	6685	222278	10525	208016	Valid	7.01832e-259
27	Heart	Vascular endothelial cells	2.75773e-258	1.23818	1.22315	1.25342	85143	208633	82289	230068	Valid	1.35844e-257
28	Stomach	Chief cells	2.44345e-243	1.63679	1.58867	1.68648	22622	93242	6958	42511	Valid	1.16064e-242
29	Lung	Type I alveolar epithelial cells	8.50437e-236	0.640784	0.623745	0.658274	9587	222278	13671	208016	Valid	3.90028e-235
30	iWAT	Adipocytes	2.5289e-210	0.656239	0.638875	0.674037	12222	88531	13728	69974	Valid	1.12115e-209
31	Stomach	Gastric epithelial cells	1.44773e-203	0.545182	0.524537	0.56674	6527	93242	5157	42511	Valid	6.21123e-203
32	iWAT	Lymphoid cells_Plasma cells	2.85393e-196	5.62542	4.90151	6.47963	1647	88531	235	69974	Valid	1.18617e-195
33	Heart	Lymphoid cells_B cells	2.9476e-193	0.426034	0.401244	0.452129	1538	208633	3942	230068	Valid	1.18797e-192
34	Kidney	Connecting tubule cells	5.48242e-180	0.554647	0.532081	0.578102	3514	291790	6556	304860	Valid	2.14459e-179
35	Heart	Endocardial endothelial cells	7.43233e-166	0.707992	0.690505	0.725844	10948	208633	16691	230068	Valid	2.82428e-165
36	gWAT	Vascular endothelial cells	2.23797e-160	0.701756	0.683826	0.720129	12412	99653	14853	88114	Valid	8.26806e-160
37	Lung	Type II alveolar epithelial cells	5.83613e-146	0.827946	0.816083	0.839984	45855	222278	49700	208016	Valid	2.09785e-145
38	Stomach	Gastric mucous cells	9.3383e-136	0.724286	0.706176	0.742967	23103	93242	13289	42511	Valid	3.26841e-135
39	iWAT	Lymphoid cells_B cells	4.71689e-119	1.29177	1.26398	1.32025	29202	88531	19306	69974	Valid	1.60858e-118
40	Kidney	Type B intercalated cells	1.68282e-110	0.606001	0.579314	0.633804	3090	291790	5291	304860	Valid	5.59538e-110
41	Stomach	Lymphoid cells	1.03175e-103	2.03301	1.89776	2.17932	4502	93242	1035	42511	Valid	3.3469e-103
42	Heart	Adipocytes	9.74987e-101	0.369426	0.334341	0.407667	538	208633	1599	230068	Valid	3.08746e-100
43	Lung	Myeloid cells_Alveolar macrophages	4.93119e-100	1.25559	1.22933	1.28242	21944	222278	16691	208016	Valid	1.52523e-99
44	Kidney	Vascular endothelial cells	1.60234e-97	0.78475	0.767015	0.802885	13791	291790	18126	304860	Valid	4.84345e-97
45	Kidney	Principal cells	2.27473e-94	0.600765	0.571617	0.631257	2522	291790	4361	304860	Valid	6.72308e-94
46	BAT	Skeletal muscle cells	1.16713e-87	0.344401	0.308035	0.384638	478	154873	988	110895	Valid	3.37454e-87
47	gWAT	Mural cells	3.69629e-82	0.664316	0.63682	0.692939	4053	99653	5286	88114	Valid	1.04597e-81
48	Stomach	Mesothelial cells	2.94824e-70	0.251463	0.214068	0.294846	244	93242	439	42511	Valid	8.16908e-70
49	Heart	Mural cells	1.74621e-68	0.818356	0.800049	0.837051	14337	208633	19029	230068	Valid	4.7397e-68
50	Kidney	Lymphoid cells_B cells	1.28255e-66	2.32391	2.10167	2.57217	1247	291790	562	304860	Valid	3.41159e-66
51	Liver	Hepatic stellate cells	3.82787e-61	1.36068	1.31154	1.41174	6353	150937	5581	178409	Valid	9.98249e-61
52	Kidney	Myeloid cells_Dendritic cells	8.9474e-58	2.31021	2.07505	2.57488	1090	291790	494	304860	Valid	2.28847e-57
53	Lung	Ciliated cells	7.93642e-57	0.526932	0.485514	0.571576	928	222278	1642	208016	Valid	1.99159e-56
54	Lung	Mesothelial cells	2.38268e-55	0.495006	0.451685	0.542126	726	222278	1368	208016	Valid	5.86846e-55
55	gWAT	Mesothelial cells	3.76987e-55	0.526124	0.484223	0.571422	927	99653	1545	88114	Valid	9.11623e-55
56	iWAT	Myeloid cells	1.1988e-50	1.33897	1.28817	1.39191	7399	88531	4462	69974	Valid	2.84716e-50
57	Liver	Vascular endothelial cells	4.06931e-50	1.22285	1.19081	1.25578	11936	150937	11706	178409	Valid	9.49505e-50
58	Kidney	Proximal tubule cells	1.00778e-40	1.0738	1.06262	1.0851	182542	291790	185590	304860	Valid	2.31095e-40
59	iWAT	Neural cells	1.4637e-38	1.88764	1.70801	2.08842	1328	88531	560	69974	Valid	3.29952e-38
60	Kidney	Megf11 positive cells	2.10655e-36	2.02653	1.80808	2.27372	887	291790	458	304860	Valid	4.66953e-36
61	iWAT	Lymphoid cells_T cells	2.99928e-33	0.863032	0.842476	0.884031	18161	88531	16108	69974	Valid	6.53941e-33
62	Kidney	Distal convoluted tubule cells	1.12722e-32	0.894498	0.878186	0.911125	23143	291790	26781	304860	Valid	2.41806e-32
63	Kidney	Thick ascending limb of LOH cells	1.24269e-32	0.898857	0.883161	0.914847	25568	291790	29429	304860	Valid	2.62346e-32
64	Stomach	Vascular endothelial cells	2.19869e-28	1.37001	1.29372	1.45131	4885	93242	1649	42511	Valid	4.56916e-28
65	BAT	Myeloid cells	1.55528e-25	0.750007	0.710475	0.791747	2786	154873	2644	110895	Valid	3.18234e-25
66	Heart	Brown adipocytes	2.02535e-23	0.516182	0.450022	0.591043	315	208633	672	230068	Valid	4.08139e-23
67	iWAT	Vascular endothelial cells	1.16882e-20	0.834227	0.802945	0.866743	5925	88531	5540	69974	Valid	2.3202e-20
68	BAT	Adipoce stem and progenitor cells	3.40727e-19	0.833188	0.800489	0.867198	5476	154873	4673	110895	Valid	6.66421e-19
69	Stomach	Enteroendocrine cells	8.94254e-18	1.30077	1.22335	1.38358	4092	93242	1449	42511	Valid	1.72371e-17
70	Heart	Lymphoid cells_T cells	1.63391e-17	0.830121	0.794995	0.866736	3724	208633	4929	230068	Valid	3.10444e-17
71	gWAT	Myeloid cells_Dendritic cells	3.34175e-17	1.51727	1.37405	1.67638	1089	99653	637	88114	Valid	6.2599e-17
72	Lung	Myeloid cells_Neutrophils	6.02969e-17	1.3637	1.26678	1.4684	1774	222278	1220	208016	Valid	1.11382e-16
73	Heart	Atrial cardiomyocytes	6.44897e-17	0.811441	0.772172	0.852592	2799	208633	3792	230068	Valid	1.17495e-16
74	Heart	Lymphatic endothelial cells	6.64666e-16	0.813052	0.772774	0.855319	2668	208633	3608	230068	Valid	1.1946e-15
75	Stomach	Myeloid cells	3.89709e-15	1.25152	1.18223	1.32539	4631	93242	1704	42511	Valid	6.91084e-15
76	BAT	Vascular endothelial cells	1.1698e-14	0.935528	0.919784	0.951511	44467	154873	33374	110895	Valid	2.04716e-14
77	Kidney	Macula densa cells	2.42195e-14	0.560345	0.47948	0.653655	256	291790	477	304860	Valid	4.18337e-14
78	Kidney	Descending thin limb of LOH cells	2.65899e-13	0.809023	0.763906	0.856721	2123	291790	2737	304860	Valid	4.53391e-13
79	Stomach	Enteric neurons	5.58041e-13	0.392065	0.301712	0.508834	112	93242	130	42511	Valid	9.39487e-13
80	Stomach	Mural cells	2.81678e-12	0.838136	0.797786	0.880642	4833	93242	2603	42511	Valid	4.68289e-12
81	Liver	Cacna1b positive cells	3.65489e-12	17.3457	5.55871	87.2244	44	150937	3	178409	Valid	6.00124e-12
82	Lung	Basal cells	7.96741e-11	0.50847	0.409869	0.62856	137	222278	252	208016	Valid	1.29228e-10
83	Heart	Ventricular cardiomyocytes	1.06356e-10	0.948021	0.932777	0.963555	32540	208633	37529	230068	Valid	1.70426e-10
84	Kidney	Podocytes	1.39458e-10	0.74724	0.682551	0.817763	829	291790	1158	304860	Valid	2.20808e-10
85	Lung	Pulmonary neuroendocrine cells	1.18438e-09	0.534468	0.432403	0.658552	144	222278	252	208016	Valid	1.85321e-09
86	Kidney	Type A intercalated cells	1.80566e-09	1.13445	1.08856	1.18229	4817	291790	4445	304860	Valid	2.79248e-09
87	Heart	Fibroblasts	8.62812e-09	0.953604	0.938278	0.969164	32748	208633	37582	230068	Valid	1.31901e-08
88	Heart	Fut9 positive cells	1.15925e-07	5.79006	2.68543	14.2748	42	208633	8	230068	Valid	1.75205e-07
89	BAT	Lymphoid cells_T cells	5.26519e-07	0.799711	0.732353	0.873325	1083	154873	968	110895	Valid	7.86821e-07
90	BAT	Neural cells	1.96611e-06	0.755296	0.672241	0.848644	602	154873	570	110895	Valid	2.90547e-06
91	Stomach	Fibroblasts	5.4758e-06	1.09222	1.05124	1.1349	9926	93242	4181	42511	Valid	8.0031e-06
92	Kidney	Ascending thin limb of LOH cells	6.23407e-06	0.813955	0.743657	0.890657	863	291790	1107	304860	Valid	9.01229e-06
93	Kidney	Ncam1 positive cells	7.48454e-06	0.843934	0.782992	0.909463	1270	291790	1571	304860	Valid	1.07037e-05
94	gWAT	Myeloid cells	9.37348e-06	1.06808	1.0373	1.09972	11194	99653	9334	88114	Valid	1.32625e-05
95	Stomach	Parietal cells	1.46933e-05	0.90088	0.859361	0.944531	5565	93242	2798	42511	Valid	2.05706e-05
96	Liver	Adipocytes	1.82854e-05	0.499549	0.353999	0.696251	52	150937	123	178409	Valid	2.5333e-05
97	Heart	Circulating hepatoblasts	3.84991e-05	11.0278	2.67882	97.343	20	208633	2	230068	Valid	5.27874e-05
98	gWAT	Neural cells	0.000147859	0.497147	0.3371	0.725215	45	99653	80	88114	Valid	0.000200666
99	Lung	Myeloid cells_Basophils	0.000264208	1.44157	1.17881	1.76684	251	222278	163	208016	Valid	0.000354947
100	Lung	Myeloid cells_Dendritic cells	0.000316258	0.923236	0.883787	0.964425	4132	222278	4182	208016	Valid	0.000420623
101	Heart	Neural cells	0.000571296	0.877418	0.814072	0.945538	1263	208633	1586	230068	Valid	0.000752301
102	Heart	Myeloid cells_Mast cells	0.00112138	0.400972	0.211158	0.72478	16	208633	44	230068	Valid	0.00146219
103	gWAT	Erythroblasts	0.00197701	5.60076	1.64862	29.5689	19	99653	3	88114	Valid	0.00255284
104	Stomach	Adipocytes	0.00272566	0.780905	0.6645	0.919222	415	93242	242	42511	Valid	0.00348571
105	Kidney	Urothelial cells	0.00295737	1.17441	1.05478	1.30783	727	291790	647	304860	Valid	0.003746
106	Liver	Cholangiocytes	0.0032457	0.87684	0.802527	0.957713	882	150937	1188	178409	Valid	0.00407243
107	Stomach	Interstitial cells of Cajal	0.00460883	0.76405	0.633967	0.922996	307	93242	183	42511	Valid	0.00572874
108	iWAT	Skeletal muscle cells	0.00571505	1.59696	1.13083	2.28027	103	88531	51	69974	Valid	0.00703797
109	iWAT	Myeloid cells_Dendritic cells	0.00729174	0.889315	0.816069	0.969237	1145	88531	1016	69974	Valid	0.00889726
110	Stomach	Skeletal muscle cells	0.00852211	0.72065	0.564202	0.923818	174	93242	110	42511	Valid	0.010304
111	Kidney	Adipocytes	0.0100482	0.61289	0.412504	0.901005	44	291790	75	304860	Valid	0.0120397
112	Lung	Adipocytes	0.0390467	1.15286	1.00697	1.32053	484	222278	393	208016	Valid	0.046368
113	Stomach	Lymphatic endothelial cells	0.0664499	1.14424	0.991229	1.32391	672	93242	268	42511	Valid	0.078211
114	Kidney	Fibroblasts	0.0838746	1.02459	0.996683	1.05334	10393	291790	10607	304860	Valid	0.0978537
115	BAT	Lymphoid cells_B cells	0.117063	0.910434	0.808299	1.02591	636	154873	500	110895	Valid	0.135386
116	Lung	Lymphatic endothelial cells	0.135924	0.920112	0.824478	1.02678	653	222278	664	208016	Valid	0.155843
117	Stomach	Tuft cells	0.152249	0.790058	0.5694	1.10467	104	93242	60	42511	Valid	0.173069
118	Stomach	Sis positive cells	0.181038	2.16585	0.719718	8.75491	19	93242	4	42511	Valid	0.204051
119	BAT	Mural cells	0.218945	0.97743	0.942583	1.01364	7296	154873	5339	110895	Valid	0.244704
120	Liver	Mesothelial cells	0.231817	0.910279	0.779232	1.06244	295	150937	383	178409	Valid	0.25693
121	Stomach	Enteric glia	0.289986	0.920457	0.789562	1.07524	509	93242	252	42511	Valid	0.318745
122	Kidney	Lgr5 positive cells	0.295134	0.938408	0.832897	1.05714	530	291790	590	304860	Valid	0.321744
123	Heart	Colec10 positive cells	0.352416	3.30829	0.265599	173.52	3	208633	1	230068	Valid	0.381068
124	gWAT	Rdh16 positive cells	0.466292	0.687702	0.217663	2.07526	7	99653	9	88114	Valid	0.500135
125	iWAT	Adipoce stem and progenitor cells	0.483229	1.01172	0.979418	1.04511	9343	88531	7308	69974	Valid	0.514155
126	BAT	Fcgbp positive cells	0.512347	0.894992	0.642923	1.24999	85	154873	68	110895	Valid	0.540811
127	iWAT	Lymphatic endothelial cells	0.553353	0.926946	0.73061	1.17739	156	88531	133	69974	Valid	0.579495
128	gWAT	Skeletal muscle cells	0.557853	1.02476	0.945939	1.11027	1337	99653	1154	88114	Valid	0.579644
129	iWAT	Mural cells	0.626355	0.983092	0.917858	1.05305	1900	88531	1527	69974	Valid	0.645777
130	Kidney	Lymphatic endothelial cells	0.787404	1.04482	0.794752	1.37353	110	291790	110	304860	Valid	0.805574
131	gWAT	Epididymal cells	0.805343	0.958882	0.685414	1.34314	77	99653	71	88114	Valid	0.817638
132	Heart	Alox15 positive cells	0.827532	1.10274	0.41191	2.95218	10	208633	10	230068	Valid	0.828898
133	Kidney	Juxtaglomerular cells	0.828898	0.988663	0.898786	1.08747	846	291790	894	304860	Valid	0.828898
134	BAT	Circulating hepatoblasts	NA	NA	NA	NA	2	154873	NA	NA	Skipped (invalid matrix)	NA

## Sheet: Sheet 4
results_fisher_cell_type_composition_withAge_inMale
	Organ_name	Main_cell_type	p_value	odds_ratio	or_ci_lower	or_ci_upper	Counts_cell_type_months23	Counts_tissue_months23	Counts_cell_type_months06	Counts_tissue_months06	status	p_adj	notes
1	Liver	Hepatocytes	0	0.413083	0.406853	0.419416	72534	125421	159805	207937	Valid	0
2	gWAT	Adipocytes	0	0.563648	0.552509	0.57506	22174	90758	35851	98353	Valid	0
3	gWAT	Vascular endothelial cells	0	0.579023	0.563457	0.59498	9434	90758	16416	98353	Valid	0
4	Lung	Type II alveolar epithelial cells	0	0.61312	0.603466	0.622882	28843	189061	53258	234641	Valid	0
5	Lung	Lymphoid cells_T cells	0	1.7437	1.70895	1.77916	24652	189061	18579	234641	Valid	0
6	Lung	Myeloid cells_Monocytes	0	1.90618	1.86278	1.95075	19345	189061	13239	234641	Valid	0
7	iWAT	Vascular endothelial cells	0	1.97099	1.90523	2.03924	13046	93105	5179	67821	Valid	0
8	Liver	Myeloid cells	0	2.1836	2.128	2.24079	14131	125421	11427	207937	Valid	0
9	Lung	Myeloid cells_Neutrophils	0	2.30984	2.21785	2.40601	6779	189061	3718	234641	Valid	0
10	Liver	Lymphoid cells_T cells	0	3.07969	2.95174	3.21354	6181	125421	3442	207937	Valid	0
11	gWAT	Lymphoid cells_T cells	0	3.11679	2.99468	3.24429	9406	90758	3518	98353	Valid	0
12	Kidney	Lymphoid cells_T cells	0	3.48912	3.2947	3.69678	5747	314457	1492	281146	Valid	0
13	Stomach	Lymphoid cells	0	3.78093	3.51093	4.07431	3049	65857	949	74863	Valid	0
14	Liver	Lymphoid cells_B cells	0	3.82495	3.68538	3.96972	9302	125421	4266	207937	Valid	0
15	gWAT	Lymphoid cells_B cells	0	9.41525	8.90922	9.95334	11407	90758	1479	98353	Valid	0
16	gWAT	Lymphoid cells_Plasma cells	0	14.4912	12.5992	16.7366	2779	90758	214	98353	Valid	0
17	Lung	Lymphoid cells_Plasma cells	0	23.5408	20.5225	27.1011	4032	189061	217	234641	Valid	0
18	Kidney	Lymphoid cells_Plasma cells	0	44.0794	34.9275	56.494	3511	314457	72	281146	Valid	0
19	Liver	Cacna1b positive cells	0	457.189	262.564	910.735	3245	125421	12	207937	Valid	0
20	Lung	Vascular endothelial cells_Aerocytes	0	0.496642	0.478403	0.515477	4035	189061	9870	234641	Valid	0
21	Lung	Secretory cells	0	0.596978	0.5807	0.613671	7993	189061	16156	234641	Valid	6.78884e-308
22	Lung	Vascular endothelial cells_General capillary cells	8.83721e-300	0.706157	0.693115	0.719432	20125	189061	33870	234641	Valid	5.3425e-299
23	Kidney	Myeloid cells	7.7148e-284	2.56717	2.43075	2.71262	5016	314457	1764	281146	Valid	4.46117e-283
24	Lung	Lymphoid cells_B cells	1.91833e-277	1.34184	1.32022	1.36374	35807	189061	34797	234641	Valid	1.06307e-276
25	BAT	Lymphoid cells_B cells	1.15655e-256	4.11991	3.75915	4.52176	2441	122636	574	117026	Valid	6.15286e-256
26	iWAT	Lymphoid cells_B cells	2.29273e-252	0.673895	0.658644	0.689439	20101	93105	19673	67821	Valid	1.17282e-251
27	Lung	Type I alveolar epithelial cells	1.09278e-226	0.610633	0.59204	0.629743	6380	189061	12694	234641	Valid	5.38297e-226
28	iWAT	Lymphoid cells_Plasma cells	6.23172e-222	9.54574	7.89492	11.6344	1498	93105	116	67821	Valid	2.96007e-221
29	Heart	Brown adipocytes	8.50585e-201	8.62138	7.21677	10.3637	1055	199121	139	225126	Valid	3.90096e-200
30	Stomach	Chief cells	7.54327e-197	1.53607	1.49321	1.58023	13076	65857	10397	74863	Valid	3.34418e-196
31	Lung	Myeloid cells_Interstitial macrophages	1.60154e-170	2.71879	2.52494	2.92905	2274	189061	1046	234641	Valid	6.87112e-170
32	Kidney	Vascular endothelial cells	4.20458e-167	0.711248	0.694121	0.728822	12309	314457	15231	281146	Valid	1.74753e-166
33	Heart	Myeloid cells	1.01401e-159	1.34556	1.31661	1.37508	19374	199121	16696	225126	Valid	4.08679e-159
34	BAT	Adipocytes	1.11818e-147	0.628961	0.606938	0.651747	5417	122636	8010	117026	Valid	4.37405e-147
35	Lung	Mural cells	1.08617e-146	0.563125	0.538204	0.589088	2833	189061	6172	234641	Valid	4.12743e-146
36	gWAT	Skeletal muscle cells	7.11582e-143	0.275531	0.246216	0.307749	402	90758	1563	98353	Valid	2.6289e-142
37	Stomach	Gastric mucous cells	7.04874e-121	0.762235	0.744981	0.77987	18297	65857	25111	74863	Valid	2.53374e-120
38	Stomach	Parietal cells	3.99955e-120	0.641757	0.617789	0.666562	4662	65857	7944	74863	Valid	1.39984e-119
39	Kidney	Lymphoid cells_B cells	3.17105e-119	2.13737	1.99872	2.28687	2926	314457	1230	281146	Valid	1.08141e-118
40	Liver	Hepatic stellate cells	7.79387e-119	1.51002	1.45841	1.56352	6343	125421	7085	207937	Valid	2.59146e-118
41	BAT	Lymphoid cells_T cells	4.9126e-105	2.34705	2.16452	2.54636	2063	122636	847	117026	Valid	1.5936e-104
42	iWAT	Lymphoid cells_T cells	9.601e-95	0.76735	0.748274	0.7869	15955	93105	14398	67821	Valid	3.04032e-94
43	Kidney	Connecting tubule cells	1.3213e-86	0.641161	0.613096	0.67049	3385	314457	4692	281146	Valid	4.08681e-86
44	iWAT	Skeletal muscle cells	4.09856e-76	4.97339	4.05388	6.15251	726	93105	107	67821	Valid	1.23888e-75
45	BAT	Skeletal muscle cells	9.0029e-73	0.440771	0.401321	0.483728	666	122636	1432	117026	Valid	2.66086e-72
46	Stomach	Myeloid cells	2.43459e-71	1.66632	1.57411	1.76417	3036	65857	2110	74863	Valid	7.03914e-71
47	gWAT	Mural cells	1.19974e-64	0.68272	0.652814	0.713918	3326	90758	5191	98353	Valid	3.395e-64
48	gWAT	Epididymal cells	1.19171e-62	0.660179	0.628179	0.693716	2649	90758	4284	98353	Valid	3.30204e-62
49	Stomach	Sis positive cells	1.85724e-52	16.3479	9.68842	29.6912	215	65857	15	74863	Valid	5.04107e-52
50	Stomach	Mural cells	7.03962e-52	0.717099	0.686446	0.749006	3584	65857	5562	74863	Valid	1.87254e-51
51	Kidney	Urothelial cells	1.37143e-44	2.1784	1.94266	2.44639	1024	314457	421	281146	Valid	3.57648e-44
52	Kidney	Principal cells	6.18318e-44	0.636708	0.596788	0.679165	1612	314457	2257	281146	Valid	1.58147e-43
53	iWAT	Mural cells	3.53611e-42	1.49	1.40489	1.58068	3495	93105	1730	67821	Valid	8.87363e-42
54	Kidney	Myeloid cells_Dendritic cells	3.05585e-34	1.92286	1.72397	2.14709	1035	314457	482	281146	Valid	7.52645e-34
55	BAT	Myeloid cells	5.3546e-34	1.32509	1.2657	1.38736	4534	122636	3295	117026	Valid	1.29484e-33
56	Kidney	Thick ascending limb of LOH cells	4.53993e-33	0.88247	0.864564	0.900752	19640	314457	19734	281146	Valid	1.07823e-32
57	Lung	Fibroblasts	6.78439e-32	0.822173	0.79548	0.84969	6167	189061	9244	234641	Valid	1.58302e-31
58	Heart	Ventricular cardiomyocytes	1.71382e-30	0.904576	0.889157	0.920242	27692	199121	34111	225126	Valid	3.92996e-30
59	Lung	Myeloid cells_Dendritic cells	1.19719e-26	1.28898	1.23004	1.35076	3672	189061	3551	234641	Valid	2.69874e-26
60	BAT	Vascular endothelial cells	7.07534e-23	1.08924	1.07083	1.10797	41893	122636	37758	117026	Valid	1.56837e-22
61	BAT	Brown adipocytes	1.80652e-22	0.922921	0.908151	0.937921	53416	122636	53291	117026	Valid	3.9388e-22
62	gWAT	Adipoce stem and progenitor cells	7.06728e-21	1.15219	1.11848	1.18692	10011	90758	9555	98353	Valid	1.51605e-20
63	Stomach	Skeletal muscle cells	6.80964e-19	0.468945	0.391815	0.559344	180	65857	435	74863	Valid	1.43759e-18
64	Heart	Lymphoid cells_T cells	7.99523e-18	1.25834	1.19377	1.32646	2998	199121	2702	225126	Valid	1.66151e-17
65	Lung	Adipocytes	2.58216e-17	1.7222	1.51439	1.95982	571	189061	412	234641	Valid	5.2835e-17
66	Kidney	Adipocytes	5.66588e-16	2.51992	1.98163	3.22828	262	314457	93	281146	Valid	1.14176e-15
67	Heart	Endocardial endothelial cells	6.77822e-16	0.906716	0.885306	0.928592	13178	199121	16321	225126	Valid	1.34553e-15
68	Kidney	Type B intercalated cells	7.52501e-16	0.817912	0.778681	0.859124	3120	314457	3403	281146	Valid	1.4718e-15
69	Heart	Mural cells	1.53405e-15	0.913683	0.893534	0.934237	15367	199121	18878	225126	Valid	2.95693e-15
70	Lung	Myeloid cells_Basophils	3.16852e-14	1.79682	1.53901	2.10033	405	189061	280	234641	Valid	6.02018e-14
71	Heart	Mesothelial cells	2.77659e-13	0.754179	0.698219	0.814437	1110	199121	1661	225126	Valid	5.20122e-13
72	Lung	Myeloid cells_Alveolar macrophages	6.81105e-13	1.09443	1.06775	1.12174	12749	189061	14542	234641	Valid	1.25815e-12
73	Kidney	Podocytes	2.751e-11	0.688704	0.615767	0.769956	562	314457	729	281146	Valid	5.01209e-11
74	Kidney	Juxtaglomerular cells	3.28354e-11	0.678337	0.603382	0.762255	511	314457	673	281146	Valid	5.90149e-11
75	iWAT	Myeloid cells	6.79057e-11	1.13425	1.09189	1.17838	7329	93105	4751	67821	Valid	1.20419e-10
76	gWAT	Rdh16 positive cells	1.17581e-10	0.809298	0.758297	0.863612	1650	90758	2200	98353	Valid	2.05766e-10
77	iWAT	Neural cells	1.91641e-10	1.53105	1.33795	1.75492	673	93105	321	67821	Valid	3.31015e-10
78	Stomach	Enteroendocrine cells	5.33531e-10	1.17468	1.11613	1.23634	3156	65857	3076	74863	Valid	9.09738e-10
79	Heart	Fibroblasts	1.05547e-09	0.94791	0.931747	0.964374	28053	199121	33202	225126	Valid	1.77694e-09
80	Heart	Adipocytes	1.27741e-09	0.775854	0.713719	0.843093	960	199121	1397	225126	Valid	2.12369e-09
81	Stomach	Fibroblasts	1.3321e-09	1.11773	1.07809	1.15882	6473	65857	6652	74863	Valid	2.18727e-09
82	Liver	Cholangiocytes	3.19969e-08	0.776445	0.708111	0.850737	690	125421	1471	207937	Valid	5.18974e-08
83	Kidney	Descending thin limb of LOH cells	3.97284e-08	0.816674	0.759291	0.87833	1420	314457	1553	281146	Valid	6.36612e-08
84	Heart	Lymphoid cells_B cells	4.15211e-08	0.883548	0.845009	0.923757	3561	199121	4546	225126	Valid	6.57418e-08
85	Stomach	Gastric epithelial cells	4.49298e-08	0.900426	0.866991	0.935114	5333	65857	6673	74863	Valid	7.0302e-08
86	Stomach	Adipocytes	4.85305e-08	0.64243	0.544875	0.755994	235	65857	415	74863	Valid	7.50529e-08
87	Stomach	Tuft cells	1.24879e-07	0.511211	0.391525	0.662883	86	65857	191	74863	Valid	1.90906e-07
88	Heart	Vascular endothelial cells	1.64187e-07	1.03361	1.02086	1.04647	78419	199121	86891	225126	Valid	2.48146e-07
89	Kidney	Distal convoluted tubule cells	3.47485e-07	0.947077	0.927473	0.967164	19380	314457	18232	281146	Valid	5.19275e-07
90	Kidney	Macula densa cells	6.17336e-07	0.675659	0.576715	0.790866	282	314457	373	281146	Valid	9.12286e-07
91	Kidney	Megf11 positive cells	2.56563e-06	1.3905	1.20841	1.6018	513	314457	330	281146	Valid	3.74977e-06
92	iWAT	Adipoce stem and progenitor cells	5.88093e-06	1.09146	1.05071	1.13379	7196	93105	4834	67821	Valid	8.50178e-06
93	Stomach	Enteric glia	8.36438e-06	0.745882	0.653308	0.85082	380	65857	578	74863	Valid	1.1962e-05
94	Liver	Vascular endothelial cells	1.08323e-05	1.05436	1.02974	1.07955	12553	125421	19841	207937	Valid	1.53265e-05
95	gWAT	Myeloid cells_Dendritic cells	1.51012e-05	1.22405	1.11619	1.34251	992	90758	880	98353	Valid	2.11417e-05
96	Lung	Ciliated cells	3.41722e-05	1.19369	1.09687	1.29907	1082	189061	1126	234641	Valid	4.73427e-05
97	gWAT	Myeloid cells	4.18599e-05	1.052	1.02673	1.07781	15434	90758	16034	98353	Valid	5.73955e-05
98	BAT	Adipoce stem and progenitor cells	7.94852e-05	0.9216	0.884843	0.95986	4812	122636	4966	117026	Valid	0.000107873
99	Lung	Mesothelial cells	0.00038436	0.838253	0.75949	0.924748	684	189061	1012	234641	Valid	0.000516363
100	Lung	Pulmonary neuroendocrine cells	0.000523764	0.670343	0.528938	0.845884	114	189061	211	234641	Valid	0.000696606
101	Stomach	Lymphatic endothelial cells	0.00180966	1.24047	1.08233	1.42202	449	65857	412	74863	Valid	0.00238302
102	Stomach	Enteric neurons	0.001906	0.714937	0.574785	0.886799	141	65857	224	74863	Valid	0.00248528
103	Liver	Mesothelial cells	0.00268731	1.23399	1.07469	1.41593	366	125421	492	207937	Valid	0.00347002
104	Kidney	Ascending thin limb of LOH cells	0.0036312	0.853939	0.766589	0.951182	665	314457	696	281146	Valid	0.00464375
105	Kidney	Lgr5 positive cells	0.0125912	0.833221	0.721287	0.962362	371	314457	398	281146	Valid	0.0159488
106	Stomach	Interstitial cells of Cajal	0.0236522	0.81711	0.684604	0.974021	223	65857	310	74863	Valid	0.0296768
107	iWAT	Myeloid cells_Dendritic cells	0.0257734	0.908955	0.835467	0.989121	1257	93105	1006	67821	Valid	0.0320361
108	gWAT	Neural cells	0.0273831	0.541745	0.300027	0.948904	20	90758	40	98353	Valid	0.0337217
109	Kidney	Proximal tubule cells	0.0333899	0.988037	0.977123	0.999057	218941	314457	196462	281146	Valid	0.0407418
110	Heart	Alox15 positive cells	0.034953	2.93968	0.983486	10.5319	13	199121	5	225126	Valid	0.0422614
111	Heart	Myeloid cells_Mast cells	0.0382814	0.565259	0.313045	0.990056	20	199121	40	225126	Valid	0.0458687
112	BAT	Neural cells	0.040838	1.12029	1.00351	1.25095	711	122636	606	117026	Valid	0.0484951
113	Liver	Adipocytes	0.083122	1.31268	0.95847	1.79241	76	125421	96	207937	Valid	0.0978339
114	Heart	Lymphatic endothelial cells	0.160973	0.963737	0.915103	1.01492	2730	199121	3201	225126	Valid	0.187802
115	Heart	Atrial cardiomyocytes	0.174821	0.967875	0.923032	1.01485	3266	199121	3813	225126	Valid	0.202184
116	iWAT	Adipocytes	0.21499	1.01499	0.991347	1.0392	21597	93105	15553	67821	Valid	0.246497
117	BAT	Mural cells	0.228933	1.02209	0.986317	1.05916	6680	122636	6244	117026	Valid	0.260241
118	gWAT	Erythroblasts	0.298825	1.4708	0.699139	3.1705	19	90758	14	98353	Valid	0.336812
119	iWAT	Lymphatic endothelial cells	0.352598	1.10484	0.896729	1.36437	232	93105	153	67821	Valid	0.39408
120	Kidney	Lymphatic endothelial cells	0.36141	0.857792	0.610543	1.2044	71	314457	74	281146	Valid	0.400562
121	Heart	Fut9 positive cells	0.387308	1.50748	0.582955	4.05145	12	199121	9	225126	Valid	0.425718
122	Stomach	Vascular endothelial cells	0.410372	0.979102	0.93134	1.02928	3040	65857	3526	74863	Valid	0.447372
123	Kidney	Type A intercalated cells	0.415488	1.02206	0.969595	1.07739	3031	314457	2652	281146	Valid	0.449267
124	gWAT	Mesothelial cells	0.545138	1.02661	0.942363	1.11833	1055	90758	1114	98353	Valid	0.583137
125	Kidney	Fibroblasts	0.548061	1.00988	0.978135	1.04271	8292	314457	7343	281146	Valid	0.583137
126	Heart	Neural cells	0.622728	0.981476	0.910563	1.0578	1311	199121	1510	225126	Valid	0.657324
127	Kidney	Ncam1 positive cells	0.650958	0.977529	0.884775	1.08016	831	314457	760	281146	Valid	0.681712
128	Stomach	Mesothelial cells	0.759198	0.971956	0.814991	1.15842	242	65857	283	74863	Valid	0.788855
129	Lung	Lymphatic endothelial cells	0.873603	0.989278	0.871209	1.12289	444	189061	557	234641	Valid	0.895801
130	Lung	Basal cells	0.875595	1.03427	0.750913	1.42104	75	189061	90	234641	Valid	0.895801
131	Heart	Circulating hepatoblasts	1	0.5653	0.00958732	10.8596	1	199121	2	225126	Valid	1
132	Heart	Colec10 positive cells	1	0.5653	0.00958732	10.8596	1	199121	2	225126	Valid	1
133	BAT	Fcgbp positive cells	1	0.954238	0.127791	7.12531	3	122636	3	117026	Valid	1

## Sheet: Sheet 5
results_fisher_Cdkn2a_proportion_betweenSex_at23months
	Organ_name	Main_cell_type	p_value	odds_ratio	or_ci_lower	or_ci_upper	Counts_cdkn2a_pos_female	Counts_total_femalel	Counts_cdkn2a_pos_male	Counts_total_male	status	p_adj	notes
1	Lung	Lymphoid cells_B cells	1.38183e-37	13.0264	7.54944	24.3405	170	33547	14	35807	Valid	1.83783e-35
2	Liver	Lymphoid cells_B cells	2.17032e-30	23.0371	9.65083	72.151	151	12338	5	9302	Valid	1.44326e-28
3	iWAT	Lymphoid cells_B cells	4.13018e-16	19.5568	6.46753	96.7906	85	29202	3	20101	Valid	1.83105e-14
4	Lung	Myeloid cells_Dendritic cells	1.14025e-07	6.72614	2.85637	19.3127	45	4132	6	3672	Valid	3.79133e-06
5	iWAT	Lymphoid cells_T cells	6.27455e-06	4.6204	2.14223	11.3976	42	18161	8	15955	Valid	0.000166903
6	gWAT	Lymphoid cells_B cells	1.40623e-05	3.59148	1.84923	7.79259	76	24191	10	11407	Valid	0.000311713
7	Lung	Myeloid cells_Interstitial macrophages	0.000213547	6.17166	1.9373	31.4418	34	4204	3	2274	Valid	0.0040574
8	iWAT	Adipoce stem and progenitor cells	0.000345094	14.6611	2.32952	607.679	19	9343	1	7196	Valid	0.00573719
9	iWAT	Myeloid cells_Dendritic cells	0.0018337	2.63382	1.36316	5.35557	33	1145	14	1257	Valid	0.0253417
10	Lung	Lymphoid cells_T cells	0.00190539	2.27455	1.30918	4.10572	47	26835	19	24652	Valid	0.0253417
11	Kidney	Proximal tubule cells	0.00556692	0.516925	0.309833	0.839546	25	182542	58	218941	Valid	0.0673091
12	Kidney	Lymphoid cells_B cells	0.00915726	4.71474	1.2603	21.4306	8	1247	4	2926	Valid	0.101493
13	BAT	Vascular endothelial cells	0.0156938	2.98392	1.14566	9.12967	19	44467	6	41893	Valid	0.16056
14	Heart	Fibroblasts	0.0185528	0.407744	0.171421	0.904808	10	32748	21	28053	Valid	0.176251
15	gWAT	Myeloid cells	0.0275866	2.02988	1.05274	4.00747	25	11194	17	15434	Valid	0.244601
16	Lung	Vascular endothelial cells_General capillary cells	0.0360055	3.05584	1.03981	10.8429	14	18449	5	20125	Valid	0.299295
17	Lung	Myeloid cells_Alveolar macrophages	0.0445202	1.74464	0.990448	3.22391	51	21944	17	12749	Valid	0.348305
18	Kidney	Connecting tubule cells	0.0579026	0	0	1.45873	0	3514	4	3385	Valid	0.427836	No Cdkn2a+ cells in females
19	Lung	Fibroblasts	0.0720054	6.46253	0.829875	290.964	7	6685	1	6167	Valid	0.498378
20	Heart	Vascular endothelial cells	0.0749441	1.41257	0.956322	2.10473	69	85143	45	78419	Valid	0.498378
21	Lung	Lymphoid cells_Plasma cells	0.0789203	2.01054	0.929443	4.96926	41	10298	8	4032	Valid	0.499828
22	BAT	Brown adipocytes	0.128561	2.66891	0.733345	14.6028	13	86735	3	53416	Valid	0.749884
23	Stomach	Parietal cells	0.135105	5.03008	0.609944	231.214	6	5565	1	4662	Valid	0.749884
24	Liver	Hepatocytes	0.135317	1.53353	0.853417	2.83816	35	87141	19	72534	Valid	0.749884
25	iWAT	Myeloid cells	0.151367	1.98311	0.800199	5.35617	16	7399	8	7329	Valid	0.796919
26	Stomach	Fibroblasts	0.155789	0	0	3.47212	0	9926	2	6473	Valid	0.796919	No Cdkn2a+ cells in females
27	Lung	Secretory cells	0.16445	Inf	0.603999	Inf	5	12128	0	7993	Valid	0.810071	No Cdkn2a+ cells in males
28	Liver	Lymphoid cells_T cells	0.174038	1.8609	0.777259	4.91715	19	7897	8	6181	Valid	0.820075
29	iWAT	Vascular endothelial cells	0.179728	3.30372	0.378347	39.5712	3	5925	2	13046	Valid	0.820075
30	BAT	Lymphoid cells_B cells	0.191071	3.84476	0.278188	53.1098	2	636	2	2441	Valid	0.820075
31	Heart	Myeloid cells	0.200669	0.791722	0.555979	1.12311	61	19370	77	19374	Valid	0.820075
32	Kidney	Lymphoid cells_Plasma cells	0.201547	0	0	1.98785	0	1225	7	3511	Valid	0.820075	No Cdkn2a+ cells in females
33	gWAT	Lymphoid cells_T cells	0.203477	1.59668	0.783812	3.51294	32	17149	11	9406	Valid	0.820075
34	BAT	Mural cells	0.22843	0	0	4.87487	0	7296	2	6680	Valid	0.893565	No Cdkn2a+ cells in females
35	iWAT	Adipocytes	0.262323	2.35648	0.398586	16.0925	4	12222	3	21597	Valid	0.996828
36	Lung	Myeloid cells_Monocytes	0.280226	2.59708	0.425105	27.2826	5	18625	2	19345	Valid	1
37	BAT	Adipoce stem and progenitor cells	0.297048	2.63768	0.471397	26.746	6	5476	2	4812	Valid	1
38	Heart	Lymphoid cells_B cells	0.301628	Inf	0.0593677	Inf	1	1538	0	3561	Valid	1	No Cdkn2a+ cells in males
39	Stomach	Vascular endothelial cells	0.305061	Inf	0.410888	Inf	4	4885	0	3040	Valid	1	No Cdkn2a+ cells in males
40	gWAT	Vascular endothelial cells	0.329799	1.82491	0.598201	6.61347	12	12412	5	9434	Valid	1
41	Liver	Vascular endothelial cells	0.347299	0.794658	0.481462	1.29943	31	11936	41	12553	Valid	1
42	iWAT	Mural cells	0.352178	Inf	0.0471658	Inf	1	1900	0	3495	Valid	1	No Cdkn2a+ cells in males
43	Lung	Vascular endothelial cells_Aerocytes	0.367697	1.38803	0.644236	2.96055	15	2569	17	4035	Valid	1
44	Heart	Mural cells	0.373821	1.8761	0.47683	8.74171	7	14337	4	15367	Valid	1
45	Kidney	Podocytes	0.404026	0	0	26.4393	0	829	1	562	Valid	1	No Cdkn2a+ cells in females
46	Stomach	Myeloid cells	0.413081	3.27994	0.36677	155.1	5	4631	1	3036	Valid	1
47	Stomach	Mural cells	0.425805	0	0	28.9214	0	4833	1	3584	Valid	1	No Cdkn2a+ cells in females
48	Stomach	Enteroendocrine cells	0.43543	0	0	30.0794	0	4092	1	3156	Valid	1	No Cdkn2a+ cells in females
49	Lung	Adipocytes	0.458768	Inf	0.0302497	Inf	1	484	0	571	Valid	1	No Cdkn2a+ cells in males
50	Heart	Atrial cardiomyocytes	0.4615	Inf	0.0299188	Inf	1	2799	0	3266	Valid	1	No Cdkn2a+ cells in males
51	Kidney	Vascular endothelial cells	0.466077	1.48789	0.489771	4.98269	10	13791	6	12309	Valid	1
52	gWAT	Mesothelial cells	0.467709	Inf	0.0291812	Inf	1	927	0	1055	Valid	1	No Cdkn2a+ cells in males
53	gWAT	Lymphoid cells_Plasma cells	0.484787	1.46517	0.508189	4.76416	12	3797	6	2779	Valid	1
54	Lung	Mesothelial cells	0.485106	0	0	36.7443	0	726	1	684	Valid	1	No Cdkn2a+ cells in females
55	Kidney	Type B intercalated cells	0.497585	Inf	0.0258896	Inf	1	3090	0	3120	Valid	1	No Cdkn2a+ cells in males
56	Stomach	Mesothelial cells	0.497942	0	0	38.6809	0	244	1	242	Valid	1	No Cdkn2a+ cells in females
57	Kidney	Descending thin limb of LOH cells	0.51955	Inf	0.125615	Inf	2	2123	0	1420	Valid	1	No Cdkn2a+ cells in males
58	gWAT	Mural cells	0.526405	1.64209	0.350385	10.1573	6	4053	3	3326	Valid	1
59	Lung	Myeloid cells_Basophils	0.526834	0	0	8.59357	0	251	2	405	Valid	1	No Cdkn2a+ cells in females
60	Kidney	Myeloid cells	0.527503	1.93198	0.440778	11.5845	7	6061	3	5016	Valid	1
61	Heart	Lymphatic endothelial cells	0.548708	0.584144	0.125245	2.30089	4	2668	7	2730	Valid	1
62	Kidney	Fibroblasts	0.58102	0.683707	0.18975	2.37696	6	10393	7	8292	Valid	1
63	Kidney	Principal cells	0.585549	1.60015	0.460574	7.00194	10	2522	4	1612	Valid	1
64	iWAT	Lymphoid cells_Plasma cells	0.585892	1.4573	0.419308	5.67399	8	1647	5	1498	Valid	1
65	Kidney	Distal convoluted tubule cells	0.58764	0.717712	0.199231	2.49463	6	23143	7	19380	Valid	1
66	gWAT	Adipocytes	0.59043	1.15148	0.651578	2.01599	25	15533	31	22174	Valid	1
67	BAT	Lymphoid cells_T cells	0.611538	1.90622	0.137981	26.3332	2	1083	2	2063	Valid	1
68	Heart	Neural cells	0.62497	0.345584	0.00658091	4.31081	1	1263	3	1311	Valid	1
69	Stomach	Chief cells	0.627121	0.578022	0.0418791	7.97568	2	22622	2	13076	Valid	1
70	Liver	Hepatic stellate cells	0.628579	0.776325	0.245538	2.34421	7	6353	9	6343	Valid	1
71	Heart	Endocardial endothelial cells	0.63135	0.4012	0.00764607	4.99736	1	10948	3	13178	Valid	1
72	Kidney	Urothelial cells	0.645887	0.468965	0.00892232	5.85383	1	727	3	1024	Valid	1
73	Lung	Type I alveolar epithelial cells	0.654347	2.66248	0.263396	131.071	4	9587	1	6380	Valid	1
74	Kidney	Lymphoid cells_T cells	0.65711	2.00442	0.229504	24.0077	3	4302	2	5747	Valid	1
75	Lung	Mural cells	0.708056	1.62696	0.274948	11.1207	4	2323	3	2833	Valid	1
76	BAT	Myeloid cells	0.718365	0.542188	0.0534837	3.03473	2	2786	6	4534	Valid	1
77	Stomach	Lymphoid cells	0.749087	1.58107	0.360571	9.4851	7	4502	3	3049	Valid	1
78	Heart	Ventricular cardiomyocytes	0.79418	0.850986	0.254672	2.84357	7	32540	7	27692	Valid	1
79	Liver	Myeloid cells	0.940055	0.98682	0.728829	1.34436	119	23999	71	14131	Valid	1
80	Heart	Adipocytes	1	0	0	69.5166	0	538	1	960	Valid	1	No Cdkn2a+ cells in females
81	Kidney	Thick ascending limb of LOH cells	1	1.15225	0.366185	3.93478	9	25568	6	19640	Valid	1
82	iWAT	Neural cells	1	0.506575	0.00645429	39.81	1	1328	1	673	Valid	1
83	BAT	Adipocytes	1	0	0	Inf	0	5227	0	5417	Valid	1	No Cdkn2a+ cells in any sex
84	BAT	Fcgbp positive cells	1	0	0	Inf	0	85	0	3	Valid	1	No Cdkn2a+ cells in any sex
85	BAT	Neural cells	1	0	0	Inf	0	602	0	711	Valid	1	No Cdkn2a+ cells in any sex
86	BAT	Skeletal muscle cells	1	0	0	Inf	0	478	0	666	Valid	1	No Cdkn2a+ cells in any sex
87	Heart	Alox15 positive cells	1	0	0	Inf	0	10	0	13	Valid	1	No Cdkn2a+ cells in any sex
88	Heart	Brown adipocytes	1	0	0	Inf	0	315	0	1055	Valid	1	No Cdkn2a+ cells in any sex
89	Heart	Circulating hepatoblasts	1	0	0	Inf	0	20	0	1	Valid	1	No Cdkn2a+ cells in any sex
90	Heart	Colec10 positive cells	1	0	0	Inf	0	3	0	1	Valid	1	No Cdkn2a+ cells in any sex
91	Heart	Fut9 positive cells	1	0	0	Inf	0	42	0	12	Valid	1	No Cdkn2a+ cells in any sex
92	Heart	Lymphoid cells_T cells	1	0.804921	0.107701	6.01414	3	3724	3	2998	Valid	1
93	Heart	Mesothelial cells	1	0	0	70.7738	0	611	1	1110	Valid	1	No Cdkn2a+ cells in females
94	Heart	Myeloid cells_Mast cells	1	0	0	Inf	0	16	0	20	Valid	1	No Cdkn2a+ cells in any sex
95	Kidney	Adipocytes	1	0	0	Inf	0	44	0	262	Valid	1	No Cdkn2a+ cells in any sex
96	Kidney	Ascending thin limb of LOH cells	1	Inf	0.0197735	Inf	1	863	0	665	Valid	1	No Cdkn2a+ cells in males
97	Kidney	Juxtaglomerular cells	1	0	0	Inf	0	846	0	511	Valid	1	No Cdkn2a+ cells in any sex
98	Kidney	Lgr5 positive cells	1	0	0	Inf	0	530	0	371	Valid	1	No Cdkn2a+ cells in any sex
99	Kidney	Lymphatic endothelial cells	1	0	0	Inf	0	110	0	71	Valid	1	No Cdkn2a+ cells in any sex
100	Kidney	Macula densa cells	1	0	0	Inf	0	256	0	282	Valid	1	No Cdkn2a+ cells in any sex
101	Kidney	Megf11 positive cells	1	0	0	Inf	0	887	0	513	Valid	1	No Cdkn2a+ cells in any sex
102	Kidney	Myeloid cells_Dendritic cells	1	Inf	0.0243468	Inf	1	1090	0	1035	Valid	1	No Cdkn2a+ cells in males
103	Kidney	Ncam1 positive cells	1	0	0	Inf	0	1270	0	831	Valid	1	No Cdkn2a+ cells in any sex
104	Kidney	Type A intercalated cells	1	Inf	0.0161495	Inf	1	4817	0	3031	Valid	1	No Cdkn2a+ cells in males
105	Liver	Adipocytes	1	0	0	Inf	0	52	0	76	Valid	1	No Cdkn2a+ cells in any sex
106	Liver	Cacna1b positive cells	1	0	0	11.1285	0	44	27	3245	Valid	1	No Cdkn2a+ cells in females
107	Liver	Cholangiocytes	1	0	0	Inf	0	882	0	690	Valid	1	No Cdkn2a+ cells in any sex
108	Liver	Mesothelial cells	1	0	0	Inf	0	295	0	366	Valid	1	No Cdkn2a+ cells in any sex
109	Lung	Basal cells	1	0	0	Inf	0	137	0	75	Valid	1	No Cdkn2a+ cells in any sex
110	Lung	Ciliated cells	1	0	0	45.4404	0	928	1	1082	Valid	1	No Cdkn2a+ cells in females
111	Lung	Lymphatic endothelial cells	1	0	0	Inf	0	653	0	444	Valid	1	No Cdkn2a+ cells in any sex
112	Lung	Myeloid cells_Neutrophils	1	0	0	Inf	0	1774	0	6779	Valid	1	No Cdkn2a+ cells in any sex
113	Lung	Pulmonary neuroendocrine cells	1	0	0	Inf	0	144	0	114	Valid	1	No Cdkn2a+ cells in any sex
114	Lung	Type II alveolar epithelial cells	1	1.04835	0.203949	6.75194	5	45855	3	28843	Valid	1
115	Stomach	Adipocytes	1	0	0	Inf	0	415	0	235	Valid	1	No Cdkn2a+ cells in any sex
116	Stomach	Enteric glia	1	0	0	Inf	0	509	0	380	Valid	1	No Cdkn2a+ cells in any sex
117	Stomach	Enteric neurons	1	0	0	Inf	0	112	0	141	Valid	1	No Cdkn2a+ cells in any sex
118	Stomach	Gastric epithelial cells	1	0.817057	0.0104144	64.1173	1	6527	1	5333	Valid	1
119	Stomach	Gastric mucous cells	1	1.58398	0.0824499	93.4084	2	23103	1	18297	Valid	1
120	Stomach	Interstitial cells of Cajal	1	0	0	Inf	0	307	0	223	Valid	1	No Cdkn2a+ cells in any sex
121	Stomach	Lymphatic endothelial cells	1	0	0	Inf	0	672	0	449	Valid	1	No Cdkn2a+ cells in any sex
122	Stomach	Sis positive cells	1	0	0	Inf	0	19	0	215	Valid	1	No Cdkn2a+ cells in any sex
123	Stomach	Skeletal muscle cells	1	0	0	Inf	0	174	0	180	Valid	1	No Cdkn2a+ cells in any sex
124	Stomach	Tuft cells	1	0	0	Inf	0	104	0	86	Valid	1	No Cdkn2a+ cells in any sex
125	gWAT	Adipoce stem and progenitor cells	1	0.913989	0.228656	3.34706	5	7823	7	10011	Valid	1
126	gWAT	Epididymal cells	1	0	0	15.5834	0	77	10	2649	Valid	1	No Cdkn2a+ cells in females
127	gWAT	Erythroblasts	1	0	0	Inf	0	19	0	19	Valid	1	No Cdkn2a+ cells in any sex
128	gWAT	Myeloid cells_Dendritic cells	1	0.910887	0.0116005	71.5325	1	1089	1	992	Valid	1
129	gWAT	Neural cells	1	0	0	Inf	0	45	0	20	Valid	1	No Cdkn2a+ cells in any sex
130	gWAT	Rdh16 positive cells	1	0	0	8038.36	0	7	1	1650	Valid	1	No Cdkn2a+ cells in females
131	gWAT	Skeletal muscle cells	1	0	0	Inf	0	1337	0	402	Valid	1	No Cdkn2a+ cells in any sex
132	iWAT	Lymphatic endothelial cells	1	0	0	57.9484	0	156	1	232	Valid	1	No Cdkn2a+ cells in females
133	iWAT	Skeletal muscle cells	1	0	0	Inf	0	103	0	726	Valid	1	No Cdkn2a+ cells in any sex
134	BAT	Circulating hepatoblasts	NA	NA	NA	NA	0	2	NA	NA	Skipped (invalid matrix)	NA	No Cdkn2a+ cells in females
