# Supplementary material for: Integrative Omics Reveal Female‐Specific Benefits of p16+ Cell Clearance in Aging Mice
Source: Adv Sci (Weinh). 2025 Oct 30;13(3):e09444. doi: 10.1002/advs.202509444 (PMC12806465; doi:10.1002/advs.202509444)
Supplement: Supplementary file 2 — Supporting Information [file ADVS-13-e09444-s001.zip › Supplementary Tables/Table_S2_DEGs_GCV.xlsx]

## Sheet: DESeq2res_FG_FV
res_FG_FV
	baseMean	log2FoldChange	lfcSE	pvalue	padj
ENSMUSG00000000001	301.315	-0.11145	0.28383	0.555732	0.856431
ENSMUSG00000000028	7.6712	-0.12825	0.433784	0.276232	0.690581
ENSMUSG00000000031	19.3036	0.579194	0.813384	0.00751672	0.151467
ENSMUSG00000000037	0.189447	-0.00149927	0.47876	0.977096	NA
ENSMUSG00000000049	6201.48	-0.0335434	0.32702	0.847384	0.966588
ENSMUSG00000000056	124.937	-0.0404944	0.283592	0.830029	0.962874
ENSMUSG00000000058	32.6381	-0.196012	0.347793	0.254625	0.673474
ENSMUSG00000000078	200.708	0.103014	0.370041	0.483866	0.819643
ENSMUSG00000000085	49.2479	0.340586	0.452996	0.0478601	0.354419
ENSMUSG00000000088	341.715	0.0776075	0.348143	0.630662	0.890223
ENSMUSG00000000093	8.15778	-0.0334902	0.358894	0.823577	0.960866
ENSMUSG00000000120	13.684	-0.195028	0.374295	0.221805	0.645504
ENSMUSG00000000126	1.38766	-0.0411757	0.437327	0.640444	NA
ENSMUSG00000000127	71.8152	0.185805	0.354327	0.268083	0.684931
ENSMUSG00000000131	100.609	0.286196	0.281828	0.136632	0.538721
ENSMUSG00000000134	123.477	-0.0835868	0.331633	0.628607	0.889418
ENSMUSG00000000142	29.814	-0.199132	0.348275	0.247454	0.66859
ENSMUSG00000000148	24.1965	0.0228484	0.33899	0.890737	0.976502
ENSMUSG00000000149	165.368	-0.310544	0.283786	0.107431	0.495324
ENSMUSG00000000154	120.397	0.0888126	0.326022	0.614083	0.883144
ENSMUSG00000000157	2.14955	-0.0373012	0.461791	0.603935	NA
ENSMUSG00000000159	81.366	-0.033873	0.294726	0.856194	0.968874
ENSMUSG00000000167	1.0222	-0.028313	0.433205	0.747691	NA
ENSMUSG00000000168	210.21	-0.15435	0.356875	0.34241	0.739681
ENSMUSG00000000171	346.229	-0.0388857	0.343294	0.811941	0.958275
ENSMUSG00000000182	0.430682	0	0.478952	1	NA
ENSMUSG00000000184	148.123	-0.204151	0.404799	0.17249	0.588626
ENSMUSG00000000194	114.369	-0.200203	0.372641	0.214409	0.636483
ENSMUSG00000000204	17.6294	0.0817777	0.428985	0.435305	0.795907
ENSMUSG00000000223	0.360368	0.0230858	0.483191	0.660173	NA
ENSMUSG00000000244	15.7116	-0.21862	0.480454	0.106039	0.49194
ENSMUSG00000000247	14.7095	-0.0304395	0.354782	0.84307	0.96554
ENSMUSG00000000248	1.0616	-0.100608	0.486806	0.248124	NA
ENSMUSG00000000253	4.31318	0.105166	0.43088	0.345273	NA
ENSMUSG00000000266	25.9727	-0.0868821	0.325645	0.622075	0.887829
ENSMUSG00000000275	328.142	-0.0544561	0.309583	0.765778	0.941747
ENSMUSG00000000276	15.0644	0.0790187	0.375289	0.571835	0.864437
ENSMUSG00000000278	185.344	-0.125586	0.317987	0.488063	0.822231
ENSMUSG00000000282	40.7229	-0.105938	0.324382	0.550737	0.854973
ENSMUSG00000000290	238.008	-0.193021	0.407489	0.186196	0.603537
ENSMUSG00000000295	15.9722	0.0461871	0.378399	0.728731	0.926028
ENSMUSG00000000296	26.1766	-0.0559769	0.372813	0.687479	0.9096
ENSMUSG00000000301	818.719	0.0957406	0.313045	0.599292	0.875641
ENSMUSG00000000303	94.4933	0.367796	0.442077	0.0399463	0.326392
ENSMUSG00000000305	2.54454	-0.00579965	0.411432	0.954431	NA
ENSMUSG00000000308	1.98382	0.0930964	0.499029	0.234949	NA
ENSMUSG00000000317	11.6777	0.16813	0.389258	0.254458	0.673455
ENSMUSG00000000318	27.5199	-0.291011	0.710463	0.0255941	0.271019
ENSMUSG00000000320	15.5943	-0.0964774	0.387201	0.470454	0.813005
ENSMUSG00000000326	2549.17	-0.107582	0.322771	0.546456	0.853012
ENSMUSG00000000339	35.6169	-0.0958803	0.295044	0.608937	0.880414
ENSMUSG00000000340	383.681	-0.0537842	0.336058	0.750346	0.935338
ENSMUSG00000000346	522.44	-0.128234	0.284261	0.498195	0.827874
ENSMUSG00000000355	57.1908	0.470888	0.313547	0.0183776	0.233245
ENSMUSG00000000359	3.56779	-0.104596	0.420793	0.367158	NA
ENSMUSG00000000365	0.959389	-0.0630583	0.490053	0.342079	NA
ENSMUSG00000000374	73.9108	-0.143367	0.280839	0.449859	0.803907
ENSMUSG00000000378	68.5136	0.106238	0.257727	0.572578	0.864784
ENSMUSG00000000384	66.1331	0.118188	0.264073	0.531931	0.846919
ENSMUSG00000000385	23.0275	0.18314	0.396154	0.215583	0.636593
ENSMUSG00000000386	16.136	-0.0269763	0.376434	NA	NA
ENSMUSG00000000392	0.496954	0.0288884	0.485005	0.587072	NA
ENSMUSG00000000399	297.023	0.277101	0.288761	0.149042	0.558105
ENSMUSG00000000402	0.77862	-0.0469562	0.437505	0.600111	NA
ENSMUSG00000000409	15.0167	0.00186021	0.392811	0.987334	0.997431
ENSMUSG00000000416	1.87115	0.00400026	0.413059	0.968147	NA
ENSMUSG00000000420	249.392	-0.274472	0.279635	0.152774	0.562698
ENSMUSG00000000439	58.4889	-0.143602	0.331356	0.414132	0.785083
ENSMUSG00000000440	47.8642	-0.157266	0.300505	0.401475	0.776437
ENSMUSG00000000441	405.044	0.585705	0.547528	0.00682976	0.144904
ENSMUSG00000000486	34.5724	0.404975	0.575714	0.0235137	0.264505
ENSMUSG00000000489	12.5595	-0.133868	0.419831	0.284892	0.697383
ENSMUSG00000000530	41.3886	-0.153527	0.410292	0.254463	0.673455
ENSMUSG00000000531	8.06735	0.0185597	0.352663	0.904882	0.980056
ENSMUSG00000000532	43.3847	-0.0290197	0.273951	0.878031	0.973313
ENSMUSG00000000538	58.3095	-0.099963	0.315319	0.581645	0.867416
ENSMUSG00000000552	72.765	-0.66822	0.537237	0.00349789	0.106208
ENSMUSG00000000555	120.707	-0.191081	0.31679	0.299673	0.70699
ENSMUSG00000000561	75.2409	0.286587	0.285714	0.136209	0.538557
ENSMUSG00000000562	1.02643	0	0.465341	1	NA
ENSMUSG00000000563	1186.04	-0.119091	0.318033	0.510282	0.835264
ENSMUSG00000000567	65.2046	0.87481	0.727075	0.00133967	0.0677072
ENSMUSG00000000568	300.559	0.150455	0.250115	0.421508	0.788294
ENSMUSG00000000579	76.4102	0.685611	0.738487	0.00429855	0.11519
ENSMUSG00000000581	240.475	-0.163209	0.336971	0.349178	0.743538
ENSMUSG00000000594	555.935	-0.00825095	0.246434	0.964622	0.993505
ENSMUSG00000000600	77.8368	0.120011	0.280264	0.526494	0.844335
ENSMUSG00000000605	209.941	0.309946	0.268539	0.105949	0.49194
ENSMUSG00000000627	0.20003	0.00236742	0.478998	0.963723	NA
ENSMUSG00000000628	67.188	-0.1736	0.46181	0.162546	0.577323
ENSMUSG00000000631	562.859	-0.123522	0.303823	0.506286	0.833853
ENSMUSG00000000673	1458.49	-0.0714865	0.362062	0.6334	0.890982
ENSMUSG00000000682	107.415	-0.196229	0.410112	0.178726	0.596498
ENSMUSG00000000686	48.3828	-0.0816999	0.342194	0.622463	0.887829
ENSMUSG00000000690	0.896886	0.0299557	0.454591	0.687334	NA
ENSMUSG00000000693	15.1385	-0.0466495	0.375909	0.730585	0.926843
ENSMUSG00000000708	278.124	-0.480013	0.333344	0.0168239	0.225589
ENSMUSG00000000711	241.939	-0.299224	0.310523	0.117169	0.511386
ENSMUSG00000000730	0.204777	0	0.478952	1	NA
ENSMUSG00000000732	12.7869	-0.184639	0.475354	0.139233	0.542232
ENSMUSG00000000738	161.56	0.165086	0.229956	0.36344	0.754172
ENSMUSG00000000739	26.1847	0.0890209	0.397118	0.477751	0.817516
ENSMUSG00000000740	1347.83	0.417129	0.261511	0.0298901	0.288908
ENSMUSG00000000743	123.109	-0.876583	0.628853	0.00090454	0.0540031
ENSMUSG00000000751	92.916	-0.365702	0.334288	0.0570397	0.384227
ENSMUSG00000000753	1586.84	-0.180996	0.373287	0.25097	0.671087
ENSMUSG00000000759	55.7244	0.0146634	0.339207	0.929643	0.986353
ENSMUSG00000000776	48.2855	0.151206	0.314075	0.409907	0.783447
ENSMUSG00000000782	30.9708	-0.0144442	0.314313	0.936246	0.987644
ENSMUSG00000000787	1396.34	-0.12913	0.325464	0.468101	0.81252
ENSMUSG00000000791	7.19218	0.0582787	0.412478	0.589978	NA
ENSMUSG00000000794	0.324739	-0.0228249	0.482078	0.668286	NA
ENSMUSG00000000804	178.298	-0.28365	0.402782	0.0908296	0.463397
ENSMUSG00000000805	0.282058	0	0.478952	1	NA
ENSMUSG00000000811	40.6205	0.137231	0.299867	0.463325	0.810833
ENSMUSG00000000817	3.50675	0.0211333	0.397129	0.853131	NA
ENSMUSG00000000823	83.9824	-0.0505659	0.279424	0.789048	0.949758
ENSMUSG00000000826	246.785	-0.140978	0.262656	0.455949	0.807181
ENSMUSG00000000827	172.122	-0.164168	0.258569	0.384419	0.767171
ENSMUSG00000000838	161.665	-0.0579369	0.32055	0.745011	0.932608
ENSMUSG00000000861	9.70995	-0.451407	0.888072	0.00963669	0.172901
ENSMUSG00000000869	0.519975	0	0.478952	1	NA
ENSMUSG00000000876	368.494	0.0277245	0.332751	0.870968	0.971476
ENSMUSG00000000881	54.4557	-0.46432	0.46187	0.0177529	0.229714
ENSMUSG00000000884	6.50885	0.0560989	0.39796	0.634786	NA
ENSMUSG00000000901	3.49108	-0.0873228	0.439242	0.389914	NA
ENSMUSG00000000902	62.5277	0.107633	0.275536	0.570032	0.864074
ENSMUSG00000000903	0.872187	0.0135093	0.454605	0.849677	NA
ENSMUSG00000000915	73.9638	-0.134841	0.345667	0.420227	0.788191
ENSMUSG00000000916	26.9332	0.427057	0.381306	0.0277862	0.283967
ENSMUSG00000000934	141.889	0.0672536	0.304142	0.71588	0.921471
ENSMUSG00000000942	2.97017	0.0644588	0.408937	0.564711	NA
ENSMUSG00000000948	4.46033	-0.115049	0.45827	0.268309	NA
ENSMUSG00000000957	307.944	0.033965	0.293119	0.856055	0.968874
ENSMUSG00000000958	39.5116	0.0755006	0.360156	0.61894	0.886112
ENSMUSG00000000959	171.228	0.23805	0.32312	0.197913	0.6178
ENSMUSG00000000976	49.3595	-0.0251066	0.318668	0.888233	0.976356
ENSMUSG00000000982	10.5587	-0.223494	0.60457	0.0550469	0.377362
ENSMUSG00000000983	3.1053	0.0583163	0.409936	0.595593	NA
ENSMUSG00000001014	2.20117	0.0571162	0.411478	0.598803	NA
ENSMUSG00000001016	78.7281	-0.0337623	0.275839	0.858282	0.969286
ENSMUSG00000001017	146.595	-0.0275214	0.256844	0.883565	0.976288
ENSMUSG00000001018	75.5119	0.318589	0.31106	0.0968712	0.476596
ENSMUSG00000001020	44.5264	-0.133669	0.3904	0.337733	0.737017
ENSMUSG00000001025	37.2356	-0.000962821	0.372107	0.994389	0.999212
ENSMUSG00000001027	1.05782	-0.0233313	0.439412	0.778679	NA
ENSMUSG00000001029	12.6349	-0.0614998	0.379751	0.64562	0.89438
ENSMUSG00000001034	19.8355	-0.0311982	0.400635	0.780974	0.94761
ENSMUSG00000001036	61.4932	0.115895	0.385762	0.402577	0.777692
ENSMUSG00000001039	0.570742	0.0322029	0.476687	0.59353	NA
ENSMUSG00000001052	141.805	0.0790165	0.349822	0.621926	0.887829
ENSMUSG00000001053	20.2417	-0.00791485	0.348233	0.960288	0.991973
ENSMUSG00000001054	30.0431	-0.0451524	0.343378	0.782496	0.948094
ENSMUSG00000001056	78.6291	0.0980151	0.259201	0.602963	0.877716
ENSMUSG00000001062	39.2898	-0.0787257	0.343444	0.633075	0.890982
ENSMUSG00000001065	52.3208	0.34503	0.270381	0.0731266	0.423771
ENSMUSG00000001076	3.19513	0.0451202	0.402831	0.688272	NA
ENSMUSG00000001082	13.7831	-0.205653	0.473162	0.120527	0.516383
ENSMUSG00000001089	105.994	-0.0544825	0.327098	0.755017	0.937454
ENSMUSG00000001095	1.17191	-0.128867	0.519799	0.151914	NA
ENSMUSG00000001098	37.7579	-0.0217513	0.323335	0.901771	0.97973
ENSMUSG00000001100	190.039	-0.102926	0.314896	0.571023	0.864288
ENSMUSG00000001103	2.02938	0.0673507	0.415781	0.533709	NA
ENSMUSG00000001105	335.776	0.37924	0.282795	0.0512926	0.365597
ENSMUSG00000001119	67.2748	0.0478094	0.35821	0.752331	0.936793
ENSMUSG00000001120	3.44533	0.100747	0.383275	0.462808	NA
ENSMUSG00000001123	2164.42	-0.206846	0.35208	0.227362	0.651406
ENSMUSG00000001127	131.94	0.0159899	0.256391	0.932164	0.986582
ENSMUSG00000001128	772.047	0.0871764	0.398635	0.481967	0.818889
ENSMUSG00000001131	5.88381	-0.0216239	0.403764	0.842218	NA
ENSMUSG00000001134	88.875	0.47223	0.309397	0.0179618	0.230951
ENSMUSG00000001138	29.7013	-0.233244	0.332822	0.198775	0.618449
ENSMUSG00000001143	50.2402	0.0862724	0.282589	0.648078	0.894969
ENSMUSG00000001150	85.2177	1.0505	0.72444	0.000426268	0.0382699
ENSMUSG00000001151	96.8682	-0.0547965	0.313861	0.762248	0.9402
ENSMUSG00000001155	608.604	0.051721	0.320347	0.771553	0.943737
ENSMUSG00000001156	27.7671	-0.0542234	0.342524	0.741677	0.931112
ENSMUSG00000001157	27.7387	0.0100502	0.287933	0.957376	0.991359
ENSMUSG00000001158	129.088	0.218174	0.235257	0.234663	0.656949
ENSMUSG00000001166	6.00919	-0.156342	0.455864	0.192439	NA
ENSMUSG00000001173	50.5661	-0.00107327	0.348635	0.994601	0.999212
ENSMUSG00000001175	1705.62	-0.422564	0.24539	0.0245526	0.267536
ENSMUSG00000001211	629.681	0.215161	0.303927	0.253647	0.67255
ENSMUSG00000001225	0.397533	-0.00209077	0.478988	0.967959	NA
ENSMUSG00000001227	16.1107	0.194964	0.415366	0.175442	0.593569
ENSMUSG00000001228	21.735	-0.404877	0.683954	0.0194909	0.240649
ENSMUSG00000001229	121.302	-0.207302	0.332019	0.248931	0.67034
ENSMUSG00000001240	19.1727	-0.215666	0.38734	0.172982	0.589579
ENSMUSG00000001247	739.38	0.16499	0.333043	0.349522	0.743893
ENSMUSG00000001248	46.8687	0.248148	0.35164	0.159607	0.572906
ENSMUSG00000001249	630.101	0.248395	0.311886	0.187005	0.604643
ENSMUSG00000001270	36.7293	-0.22999	0.41821	0.130258	0.530286
ENSMUSG00000001280	209.077	-0.693255	0.438992	0.00204568	0.0823645
ENSMUSG00000001281	29.4254	-0.208565	0.429576	0.145867	0.553948
ENSMUSG00000001285	48.5339	0.118727	0.319161	0.51044	0.835264
ENSMUSG00000001288	25.4604	-0.189164	0.35278	0.262813	0.681251
ENSMUSG00000001289	421.112	0.427726	0.281159	0.0287731	0.286748
ENSMUSG00000001300	26.3648	0.139514	0.343019	0.409753	0.783376
ENSMUSG00000001305	70.9147	0.35663	0.283934	0.0661293	0.404799
ENSMUSG00000001313	94.6271	0.29139	0.370431	0.0991857	0.481517
ENSMUSG00000001323	394.892	-0.179853	0.363952	0.267295	0.684636
ENSMUSG00000001333	0.797685	0.00715615	0.447788	0.924405	NA
ENSMUSG00000001334	10.1274	1.06863	1.32331	0.00132716	0.0676008
ENSMUSG00000001348	381.512	0.381981	0.30926	0.0504128	0.362927
ENSMUSG00000001349	2.38295	0.0750727	0.462644	0.382218	NA
ENSMUSG00000001366	158.024	-0.0826079	0.337021	0.625883	0.8886
ENSMUSG00000001376	85.3854	0.253749	0.366374	0.140645	0.545745
ENSMUSG00000001380	165.843	0.0682687	0.271405	0.718248	0.921983
ENSMUSG00000001383	266.223	-0.0201526	0.292186	0.914347	0.982732
ENSMUSG00000001403	38.8069	0.0917371	0.405765	0.446778	0.801624
ENSMUSG00000001415	94.4305	0.137824	0.301449	0.460559	0.810159
ENSMUSG00000001416	352.851	0.32489	0.32753	0.0871698	0.457557
ENSMUSG00000001418	205.061	0.0238793	0.298638	0.897828	0.978931
ENSMUSG00000001419	136.805	0.00955989	0.311437	0.958053	0.991502
ENSMUSG00000001420	5.75179	0.013687	0.392828	0.907255	NA
ENSMUSG00000001424	388.257	-0.327463	0.369182	0.0723651	0.423225
ENSMUSG00000001435	3022.88	-0.237359	0.326673	0.196546	0.616674
ENSMUSG00000001436	22.2235	1.74947	1.15247	0.000156347	0.0200687
ENSMUSG00000001440	741.597	-0.0938096	0.226722	0.602988	0.877716
ENSMUSG00000001441	157.4	0.349479	0.300381	0.0717487	0.421837
ENSMUSG00000001444	3.05702	-0.258878	0.605481	0.0482124	NA
ENSMUSG00000001445	93.3148	0.153448	0.282202	0.41881	0.788146
ENSMUSG00000001467	1548.46	-0.010965	0.350001	0.944496	0.989666
ENSMUSG00000001472	901.723	0.0139294	0.38648	0.910066	0.981599
ENSMUSG00000001473	44.0121	0.609404	0.600137	0.00602638	0.136714
ENSMUSG00000001482	80.3017	-0.105006	0.264656	0.5786	0.866819
ENSMUSG00000001493	2.26128	0.0906371	0.43311	0.390775	NA
ENSMUSG00000001494	0.364341	0	0.478952	1	NA
ENSMUSG00000001504	0.339207	-0.025657	0.483006	0.631494	NA
ENSMUSG00000001506	251.368	-0.0957491	0.389261	0.468591	0.81252
ENSMUSG00000001507	27.4641	-0.0979543	0.343093	0.555703	0.856431
ENSMUSG00000001517	10.7636	0.0336375	0.397451	0.770149	0.943418
ENSMUSG00000001518	42.7225	0.20243	0.434791	0.149113	0.558105
ENSMUSG00000001520	0.188951	0.00233024	0.478997	0.964292	NA
ENSMUSG00000001521	9.8031	0.0697472	0.360249	0.644695	0.894146
ENSMUSG00000001524	29.675	0.151336	0.34332	0.373487	0.761034
ENSMUSG00000001525	306.39	0.0174385	0.329562	0.919524	0.983526
ENSMUSG00000001542	322.617	-0.278283	0.345907	0.125501	0.522443
ENSMUSG00000001552	143.93	0.0355547	0.256635	0.849921	0.967399
ENSMUSG00000001555	6.54361	-0.12516	0.427075	0.294892	NA
ENSMUSG00000001569	133.364	0.33108	0.386158	0.0653414	0.403251
ENSMUSG00000001576	203.122	-0.364156	0.302137	0.0613477	0.395311
ENSMUSG00000001588	12.5019	0.0366776	0.350832	0.81568	0.958886
ENSMUSG00000001604	291.147	-0.0710218	0.351334	0.654231	0.897177
ENSMUSG00000001622	1.03928	0.0792303	0.500881	0.256733	NA
ENSMUSG00000001627	114.65	0.940168	0.825925	0.00123587	0.0644863
ENSMUSG00000001630	85.3608	-0.0883454	0.318227	0.623363	0.887829
ENSMUSG00000001632	102.836	0.296758	0.386565	0.0876951	0.457557
ENSMUSG00000001642	74.5327	0.0238527	0.379828	0.854511	0.968874
ENSMUSG00000001663	587.651	0.00335613	0.360247	0.981944	0.996356
ENSMUSG00000001665	160.085	-0.0581203	0.362911	0.69467	0.912959
ENSMUSG00000001666	770.063	0.0556196	0.359795	0.711882	0.920972
ENSMUSG00000001670	2402.9	0.18624	0.357851	0.262122	0.680542
ENSMUSG00000001672	7.07229	0.231224	0.505041	0.0871819	NA
ENSMUSG00000001674	97.6372	0.155414	0.338622	0.368747	0.757681
ENSMUSG00000001687	364.716	-0.00273733	0.266833	0.988438	0.997452
ENSMUSG00000001700	87.3555	-0.0987397	0.311668	0.589097	0.871457
ENSMUSG00000001707	31.3504	0.034322	0.302307	0.852832	0.968874
ENSMUSG00000001729	189.338	-0.233896	0.328288	0.201321	0.621164
ENSMUSG00000001739	4.77501	0.162126	0.414354	0.231296	NA
ENSMUSG00000001741	38.3499	-0.148829	0.373443	0.327692	0.727892
ENSMUSG00000001750	136.197	-0.007919	0.335757	0.962513	0.992993
ENSMUSG00000001751	55.4583	0.264911	0.269541	0.165768	0.5802
ENSMUSG00000001755	223.019	-0.082186	0.323076	0.643242	0.894061
ENSMUSG00000001761	42.9233	-0.0105124	0.309732	0.954047	0.991297
ENSMUSG00000001763	37.7798	-0.0160577	0.329091	0.925996	0.985171
ENSMUSG00000001767	95.3836	0.237073	0.227152	0.189905	0.608341
ENSMUSG00000001768	115.942	-0.12848	0.343511	0.444654	0.801213
ENSMUSG00000001773	2.03022	0	0.458477	1	NA
ENSMUSG00000001774	225.071	-0.0189838	0.366983	0.893778	0.977884
ENSMUSG00000001783	228.358	-0.34148	0.314276	0.076501	0.432075
ENSMUSG00000001785	60.2652	0.26633	0.300363	0.162907	0.578189
ENSMUSG00000001786	40.3127	-0.0254424	0.296924	0.891426	0.976539
ENSMUSG00000001794	269.839	0.0655229	0.226398	0.716172	0.921471
ENSMUSG00000001802	35.6794	0.0865593	0.34715	0.594707	0.873018
ENSMUSG00000001827	0.542177	0.0402155	0.47062	0.550245	NA
ENSMUSG00000001829	110.7	-0.31657	0.39911	0.0701727	0.41714
ENSMUSG00000001833	566.498	-0.239994	0.273886	0.209156	0.63081
ENSMUSG00000001844	45.7579	0.122644	0.292847	0.514619	0.837855
ENSMUSG00000001847	606.987	-0.101231	0.265104	0.59236	0.872206
ENSMUSG00000001855	88.726	0.464095	0.507295	0.0170483	0.22737
ENSMUSG00000001864	0.46081	0.0459865	0.489269	0.427469	NA
ENSMUSG00000001865	0.953933	-0.0565459	0.475027	0.42894	NA
ENSMUSG00000001870	26.872	0.170139	0.350885	0.310425	0.714179
ENSMUSG00000001891	1075.41	0.66402	0.39379	0.00232925	0.08818
ENSMUSG00000001909	84.0949	0.461027	0.403729	0.0194979	0.240649
ENSMUSG00000001910	95.294	-0.145192	0.298173	0.439089	0.798449
ENSMUSG00000001911	346.759	0.0950027	0.344484	0.565029	0.861554
ENSMUSG00000001918	40.8465	0.425855	0.490637	0.0231309	0.262518
ENSMUSG00000001924	572.103	-0.315216	0.326743	0.0959821	0.47512
ENSMUSG00000001930	73.6601	0.109756	0.364942	0.469543	0.812621
ENSMUSG00000001942	150.036	-0.0545903	0.268208	0.772765	0.944327
ENSMUSG00000001943	0.976155	0.00536926	0.437919	0.947891	NA
ENSMUSG00000001946	22.5592	0.20525	0.350543	0.232312	0.654907
ENSMUSG00000001948	8.9397	0.429963	0.433354	0.0245258	0.267521
ENSMUSG00000001962	146.324	0.358554	0.272775	0.0633171	0.397745
ENSMUSG00000001964	56.8544	-0.201991	0.320281	0.271418	0.687541
ENSMUSG00000001983	53.7019	-0.30906	0.361806	0.0882324	0.457596
ENSMUSG00000001986	11.4327	0.0385687	0.377495	0.772334	0.944306
ENSMUSG00000001995	31.4505	0.19942	0.384425	0.201509	0.621164
ENSMUSG00000001998	17.4641	-0.223727	0.348832	0.200206	0.619909
ENSMUSG00000001999	90.6976	0.033715	0.331066	0.844462	0.965633
ENSMUSG00000002006	0.496924	0	0.472873	1	NA
ENSMUSG00000002007	2.78145	0.112944	0.513595	0.176462	NA
ENSMUSG00000002010	236.309	0.039739	0.286323	0.832889	0.963707
ENSMUSG00000002014	397.453	0.487714	0.285692	0.01364	0.203348
ENSMUSG00000002015	294.15	-0.0130966	0.279883	0.944716	0.989666
ENSMUSG00000002017	107.817	0.294101	0.290262	0.126513	0.524039
ENSMUSG00000002020	11.5315	-0.273201	0.538646	0.0583758	0.388043
ENSMUSG00000002028	238.28	0.262554	0.390129	0.115108	0.508186
ENSMUSG00000002031	77.9095	-0.118299	0.352456	0.463769	0.811027
ENSMUSG00000002032	42.323	0.0544008	0.355636	0.724036	0.924233
ENSMUSG00000002033	17.2289	-0.368946	0.598786	0.0279844	0.284561
ENSMUSG00000002043	25.164	0.250866	0.344065	0.16181	0.576183
ENSMUSG00000002052	341.499	0.0317686	0.219365	0.857961	0.969286
ENSMUSG00000002055	14.8494	0.354456	0.690054	0.0238491	0.266181
ENSMUSG00000002058	31.5469	0.0960338	0.371085	0.508935	0.835085
ENSMUSG00000002059	19.8721	0.433511	0.481566	0.0221143	0.256654
ENSMUSG00000002064	160.539	0.895214	0.248449	2.22348e-06	0.00158559
ENSMUSG00000002068	3.93965	0.0209437	0.408843	0.841154	NA
ENSMUSG00000002076	17.7733	-0.0281664	0.377763	0.831401	0.963226
ENSMUSG00000002083	17.7552	-0.133789	0.355587	0.405932	0.780489
ENSMUSG00000002100	1.69819	0.105215	0.53608	0.137734	NA
ENSMUSG00000002102	344.458	0.00797416	0.231784	0.965057	0.993505
ENSMUSG00000002103	289.359	-0.224501	0.310546	0.231053	0.65372
ENSMUSG00000002105	32.2166	0.0260885	0.334548	0.87766	0.973105
ENSMUSG00000002107	116.548	0.14257	0.353233	0.382952	0.766572
ENSMUSG00000002108	336.601	-0.154801	0.23366	0.397219	0.772641
ENSMUSG00000002109	20.8363	0.141578	0.307425	0.444818	0.801213
ENSMUSG00000002111	130.449	0.0155962	0.386643	0.899294	0.979146
ENSMUSG00000002129	103.217	-0.0719314	0.249765	0.700196	0.915432
ENSMUSG00000002147	203.874	-0.156174	0.269306	0.410545	0.783723
ENSMUSG00000002190	1.81438	0.0505228	0.482195	0.433665	NA
ENSMUSG00000002204	15.3366	-0.687781	0.94898	0.00455976	0.119204
ENSMUSG00000002205	50.5655	-0.181985	0.353318	0.278181	0.691721
ENSMUSG00000002210	28.193	0.324835	0.372585	0.0730346	0.423621
ENSMUSG00000002221	84.3188	0.0321391	0.263439	0.864742	0.970183
ENSMUSG00000002222	539.759	-0.220498	0.310617	0.239	0.660064
ENSMUSG00000002227	78.5606	-0.112551	0.303608	0.544406	0.851621
ENSMUSG00000002228	4.52891	0.297877	0.717397	0.0244573	NA
ENSMUSG00000002233	45.761	-0.13528	0.368185	0.37687	0.763254
ENSMUSG00000002249	29.661	0.565117	0.617866	0.00822108	0.158038
ENSMUSG00000002250	103.924	-0.0732395	0.362563	0.62449	0.887829
ENSMUSG00000002257	7.54746	-0.149733	0.394219	0.288448	NA
ENSMUSG00000002265	118.079	0.340664	0.486536	0.043517	0.335803
ENSMUSG00000002274	6.66477	-0.0700907	0.357144	0.648677	NA
ENSMUSG00000002279	152.983	0.390558	0.371514	0.0401628	0.326392
ENSMUSG00000002280	64.0395	0.0331127	0.305543	0.85719	0.969051
ENSMUSG00000002289	139.866	0.159265	0.374199	NA	NA
ENSMUSG00000002297	24.9175	0.000366308	0.348853	0.998155	0.999636
ENSMUSG00000002307	59.402	0.085528	0.289679	0.649526	0.894969
ENSMUSG00000002308	15.646	0.0828907	0.327715	0.635786	0.891375
ENSMUSG00000002319	69.6228	0.623626	0.487267	0.00462694	0.120469
ENSMUSG00000002320	74.4524	-0.153948	0.312545	0.403027	0.777816
ENSMUSG00000002324	11.6391	0.145537	0.42861	0.245256	0.666671
ENSMUSG00000002325	146.789	-0.376977	0.23897	0.0422493	0.33297
ENSMUSG00000002326	46.9197	0.202721	0.32162	0.268641	0.685648
ENSMUSG00000002329	72.2325	0.317231	0.268713	0.0982309	0.479617
ENSMUSG00000002332	228.814	-0.0349289	0.329543	0.83982	0.965165
ENSMUSG00000002342	43.1508	0.157303	0.343582	0.355981	0.748464
ENSMUSG00000002343	16.2171	0.204003	0.356102	0.227953	0.651406
ENSMUSG00000002345	48.4375	0.140893	0.314999	0.440851	0.798922
ENSMUSG00000002346	94.8997	-0.107219	0.333922	0.534217	0.847965
ENSMUSG00000002365	251.433	-0.0221354	0.237719	0.904158	0.979969
ENSMUSG00000002372	84.7377	-0.0694249	0.272928	0.713724	0.921457
ENSMUSG00000002379	71.9668	0.0986016	0.312264	0.589164	0.871457
ENSMUSG00000002384	1.03383	0.111806	0.503675	0.195981	NA
ENSMUSG00000002393	200.498	0.254952	0.309116	0.177578	0.595439
ENSMUSG00000002395	177.442	0.500565	0.272623	0.0105354	0.181033
ENSMUSG00000002396	25.1824	0.12991	0.328385	0.461944	0.810429
ENSMUSG00000002409	22.9895	-0.23504	0.36017	0.170997	0.58738
ENSMUSG00000002413	108.101	-0.0196365	0.327599	0.910046	0.981599
ENSMUSG00000002416	246.88	0.00783934	0.331218	0.963543	0.993499
ENSMUSG00000002428	109.205	0.10664	0.3095	0.56167	0.859923
ENSMUSG00000002455	267.05	-0.0278706	0.320298	0.875484	0.971996
ENSMUSG00000002458	39.4802	0.19719	0.431784	0.15788	0.571016
ENSMUSG00000002475	171.892	-0.118613	0.374393	0.417886	0.788128
ENSMUSG00000002477	267.344	0.424898	0.258611	0.0265263	0.276234
ENSMUSG00000002486	19.3209	0.210706	0.350982	0.221306	0.645063
ENSMUSG00000002489	10.8805	-0.0629189	0.383504	0.630423	0.890049
ENSMUSG00000002496	207.658	-0.195267	0.377467	0.2173	0.638695
ENSMUSG00000002500	0.266189	0.0024315	0.479001	0.962742	NA
ENSMUSG00000002504	57.7221	-0.0406804	0.272171	0.829687	0.962749
ENSMUSG00000002524	192.808	0.209107	0.220627	0.240731	0.660544
ENSMUSG00000002546	198.855	-0.0110338	0.271567	0.953461	0.991297
ENSMUSG00000002550	96.237	0.120993	0.318544	0.503198	0.8314
ENSMUSG00000002578	4.063	-0.177133	0.518536	0.115661	NA
ENSMUSG00000002580	188.707	0.311191	0.307955	0.104846	0.490809
ENSMUSG00000002588	3136.01	-0.166466	0.363348	0.299683	0.70699
ENSMUSG00000002602	306.462	-0.373261	0.561907	0.0294045	0.287461
ENSMUSG00000002603	105.641	-0.196709	0.405847	0.1823	0.600463
ENSMUSG00000002608	89.7379	0.0694103	0.29164	0.711607	0.920971
ENSMUSG00000002617	23.109	0.130984	0.324153	0.463469	0.810833
ENSMUSG00000002625	207.748	1.14112	1.05876	0.000887742	0.0533141
ENSMUSG00000002633	2.02102	-0.00133195	0.44456	0.986279	NA
ENSMUSG00000002635	47.7894	0.328839	0.356461	0.0753452	0.428883
ENSMUSG00000002658	175.157	0.464913	0.282321	0.0180824	0.230951
ENSMUSG00000002660	143.271	0.492489	0.373707	0.0146951	0.212656
ENSMUSG00000002661	23.6626	0.110717	0.339716	0.512896	0.836484
ENSMUSG00000002668	32.7304	0.0391713	0.386432	0.754477	0.937347
ENSMUSG00000002679	51.8428	0.116171	0.274169	0.539993	0.849952
ENSMUSG00000002688	0.868864	0.0799078	0.492369	0.2817	NA
ENSMUSG00000002699	383.1	-0.368016	0.616117	0.0270988	0.280065
ENSMUSG00000002718	148.801	-0.138159	0.290766	0.464221	0.811204
ENSMUSG00000002728	54.5424	0.0937786	0.290593	0.618214	0.885845
ENSMUSG00000002731	55.0863	-0.0693445	0.312364	0.703123	0.917014
ENSMUSG00000002732	20.4455	0.0801094	0.326787	0.64795	0.894969
ENSMUSG00000002733	74.2017	0.0305552	0.274936	0.871627	0.971743
ENSMUSG00000002741	141.083	-0.0841632	0.219549	0.635602	0.89126
ENSMUSG00000002748	439.396	0.14946	0.2631	0.42957	0.792463
ENSMUSG00000002763	120.036	-0.230061	0.319446	0.214782	0.636542
ENSMUSG00000002767	103.516	0.0665079	0.269536	0.725131	0.924551
ENSMUSG00000002768	156.192	0.0656301	0.281229	0.728357	0.926028
ENSMUSG00000002769	3298.13	-0.0805865	0.369188	0.578164	0.866571
ENSMUSG00000002771	0.377557	0.0223437	0.466744	0.728478	NA
ENSMUSG00000002778	221.56	0.053046	0.304722	0.773646	0.944595
ENSMUSG00000002781	43.6552	-0.339569	0.402497	0.0570454	0.384227
ENSMUSG00000002797	99.1411	0.450546	0.299858	0.0229233	0.261419
ENSMUSG00000002799	1.95045	0.207541	0.579206	0.0682463	NA
ENSMUSG00000002803	34.9391	0.142178	0.325999	0.425295	0.789542
ENSMUSG00000002804	33.9024	-0.083982	0.30868	0.647306	0.894969
ENSMUSG00000002808	2.36672	0.0936969	0.478698	0.281821	NA
ENSMUSG00000002812	286.815	0.612578	0.467199	0.00493031	0.125351
ENSMUSG00000002814	19.0464	0.108657	0.34917	0.504668	0.83253
ENSMUSG00000002820	60.0226	0.302962	0.279657	0.115652	0.50897
ENSMUSG00000002825	19.1053	0.494576	0.707864	0.0121075	0.192818
ENSMUSG00000002831	60.3336	1.01466	1.10979	NA	NA
ENSMUSG00000002833	103.799	0.0970966	0.322502	0.585769	0.869292
ENSMUSG00000002835	19.9451	0.043083	0.378768	0.745138	0.932676
ENSMUSG00000002844	57.2875	-0.238776	0.331988	0.190068	0.60871
ENSMUSG00000002845	46.6181	0.224363	0.343645	0.204337	0.623454
ENSMUSG00000002846	77.0758	0.0389157	0.314457	0.829472	0.962749
ENSMUSG00000002847	117.908	0.00735143	0.313947	0.967551	0.993759
ENSMUSG00000002870	81.6082	-0.0532209	0.400708	0.64493	0.894187
ENSMUSG00000002871	62.5923	0.267994	0.357566	0.13	0.530078
ENSMUSG00000002881	599.596	-0.0373253	0.251511	0.841853	0.965416
ENSMUSG00000002885	201.199	-0.0612035	0.369031	0.668622	0.903135
ENSMUSG00000002897	120.949	0.0189443	0.33888	0.909334	0.981599
ENSMUSG00000002900	72.3909	-0.079468	0.351642	0.616948	0.885414
ENSMUSG00000002908	6.59209	-0.0680035	0.387632	0.595816	NA
ENSMUSG00000002910	84.7861	0.554269	0.708647	0.00882887	0.165441
ENSMUSG00000002944	552.21	-0.416328	0.398508	0.0295792	0.28829
ENSMUSG00000002948	137.483	0.732279	0.798371	0.00355647	0.106852
ENSMUSG00000002949	164.274	0.0311428	0.288248	0.868463	0.970452
ENSMUSG00000002957	321.948	0.0713133	0.23268	0.695755	0.912959
ENSMUSG00000002963	61.7278	0.106989	0.317884	0.55349	0.855245
ENSMUSG00000002968	83.9756	-0.116586	0.291312	0.535928	0.848612
ENSMUSG00000002980	20.4383	-0.105432	0.392204	0.425097	0.789542
ENSMUSG00000002981	184.166	-0.396783	0.343595	0.040701	0.327796
ENSMUSG00000002983	21.3132	0.130977	0.40577	0.316507	0.718279
ENSMUSG00000002984	77.8979	0.410911	0.271477	0.0340535	0.307497
ENSMUSG00000002985	93427.2	-0.0788441	0.306247	0.66877	0.903233
ENSMUSG00000002992	945.244	0.289006	0.293505	0.132665	0.53312
ENSMUSG00000002996	335.386	-0.244869	0.236555	0.18351	0.601675
ENSMUSG00000002997	23.5761	-0.0712973	0.406278	0.536289	0.848612
ENSMUSG00000003031	141.934	-0.131781	0.273386	0.487252	0.822188
ENSMUSG00000003032	16.1862	-0.161865	0.363994	0.310165	0.714179
ENSMUSG00000003033	74.2264	-0.130432	0.243285	0.482039	0.818889
ENSMUSG00000003037	379.334	-0.0895837	0.303322	0.628847	0.88966
ENSMUSG00000003038	155.007	-0.0239867	0.281497	0.898886	0.978967
ENSMUSG00000003039	154.635	0.163079	0.26837	0.390184	0.769203
ENSMUSG00000003051	9.48083	0.222858	0.43765	0.12523	0.522208
ENSMUSG00000003053	3253.13	-0.0613871	0.369634	0.666573	0.902386
ENSMUSG00000003062	20.7737	-0.0272119	0.345437	0.86619	0.970278
ENSMUSG00000003068	252.994	0.214587	0.265266	0.258857	0.677013
ENSMUSG00000003070	1.06513	0.0929378	0.467685	0.308441	NA
ENSMUSG00000003072	880.711	0.426655	0.376673	0.0281544	0.284561
ENSMUSG00000003099	98.4066	0.253457	0.25604	0.180082	0.597447
ENSMUSG00000003119	131.088	-0.0589793	0.249091	0.752002	0.936519
ENSMUSG00000003123	30.5171	-0.0677227	0.353355	0.665726	0.902065
ENSMUSG00000003131	124.247	-0.0846738	0.350236	0.59735	0.874719
ENSMUSG00000003134	74.3729	0.235269	0.337799	0.191095	0.610135
ENSMUSG00000003135	92.0539	0.281974	0.359475	0.11374	0.50583
ENSMUSG00000003153	22.3692	0.068342	0.394531	0.578318	0.866648
ENSMUSG00000003154	60.4209	0.202514	0.350565	0.237712	0.658875
ENSMUSG00000003161	238.944	0.0306985	0.263293	0.87074	0.971476
ENSMUSG00000003166	150.464	-0.141751	0.296825	0.450471	0.804462
ENSMUSG00000003184	146.692	0.850295	0.613368	0.00103485	0.0580059
ENSMUSG00000003190	11.8307	-0.160028	0.366543	0.310503	0.714179
ENSMUSG00000003198	37.5957	0.275447	0.287592	0.151454	0.560088
ENSMUSG00000003199	217.594	-0.0402044	0.327273	0.817516	0.959111
ENSMUSG00000003200	44.8939	0.0149071	0.281386	0.937054	0.988091
ENSMUSG00000003206	36.0967	-0.134529	0.439809	0.25274	0.671445
ENSMUSG00000003208	24.2448	0.02385	0.293644	0.898565	0.978931
ENSMUSG00000003226	542.739	-0.03807	0.243343	0.837245	0.96494
ENSMUSG00000003227	0.281525	-0.00518974	0.47805	0.921958	NA
ENSMUSG00000003228	46.4706	-0.423238	0.409935	0.0271505	0.280167
ENSMUSG00000003233	93.1196	0.653558	0.312967	0.00158572	0.0729995
ENSMUSG00000003234	204.818	0.163489	0.343516	0.339023	0.737951
ENSMUSG00000003235	140.662	0.209671	0.225459	0.244449	0.666017
ENSMUSG00000003269	80.2737	0.328243	0.343705	0.0797154	0.439022
ENSMUSG00000003271	0.817539	0.029434	0.454675	0.691774	NA
ENSMUSG00000003273	1.45619	-0.0520426	0.471877	0.465526	NA
ENSMUSG00000003279	11.8743	-0.0125545	0.387714	0.918114	0.983234
ENSMUSG00000003282	1.72221	0.0696261	0.476976	0.362766	NA
ENSMUSG00000003283	115.775	-0.0692002	0.382115	0.602384	0.877562
ENSMUSG00000003299	62.1494	0.205601	0.28805	0.280068	0.694141
ENSMUSG00000003308	257.822	0.439516	0.253057	0.020903	0.250008
ENSMUSG00000003309	0.836385	0.0200145	0.463582	0.761964	NA
ENSMUSG00000003316	214.586	-0.240339	0.321652	0.19497	0.61505
ENSMUSG00000003344	49.2409	-0.0172031	0.297735	0.926376	0.98524
ENSMUSG00000003345	245.044	0.168783	0.244967	0.364447	0.754524
ENSMUSG00000003346	78.7556	0.455912	0.24877	0.0159783	0.221727
ENSMUSG00000003348	47.3955	-0.174857	0.357405	0.288782	0.699946
ENSMUSG00000003352	2.74621	0.0208441	0.396641	0.855618	NA
ENSMUSG00000003355	65.8372	0.698215	0.722112	0.00391977	0.110581
ENSMUSG00000003360	189.569	-0.159926	0.259021	0.396908	0.772641
ENSMUSG00000003363	134.081	-0.367959	0.399353	0.0452297	0.34272
ENSMUSG00000003378	16.4878	0.0324979	0.347201	0.839251	0.964985
ENSMUSG00000003379	22.7074	-0.893754	0.951086	0.00200145	0.0811388
ENSMUSG00000003380	45.442	0.866065	0.486689	0.000426145	0.0382699
ENSMUSG00000003382	68.0614	-0.181724	0.313191	0.325811	0.727108
ENSMUSG00000003402	234.823	-0.0914181	0.27972	0.629038	0.889711
ENSMUSG00000003411	2.62195	0.0920406	0.457906	0.33252	NA
ENSMUSG00000003418	5.97126	-0.501829	0.836561	0.00989912	NA
ENSMUSG00000003420	333.02	-0.101751	0.290568	0.588875	0.871431
ENSMUSG00000003421	87.462	0.281083	0.25761	0.138298	0.541889
ENSMUSG00000003423	74.4585	0.0997408	0.323711	0.574526	0.865617
ENSMUSG00000003429	913.98	0.336477	0.215004	0.0560516	0.38107
ENSMUSG00000003435	269.511	0.00955186	0.228922	0.95793	0.991502
ENSMUSG00000003437	163.356	0.207228	0.205285	0.226468	0.650884
ENSMUSG00000003438	43.1276	-0.281957	0.312551	0.137392	0.540472
ENSMUSG00000003444	58.1216	0.443195	0.30687	0.0252929	0.270821
ENSMUSG00000003452	11.1557	0.0869168	0.414763	0.446016	0.801624
ENSMUSG00000003458	185.94	0.0542592	0.258432	0.773094	0.944361
ENSMUSG00000003464	300.83	-0.0440834	0.293055	0.813932	0.9583
ENSMUSG00000003469	2.53772	0.0954824	0.517355	0.18582	NA
ENSMUSG00000003476	1.0093	-0.032732	0.450737	0.673202	NA
ENSMUSG00000003477	486.849	0.0141782	0.374927	0.915966	0.982732
ENSMUSG00000003484	6.99639	-0.0202979	0.415388	0.83822	NA
ENSMUSG00000003500	26.9255	-0.0826601	0.388535	0.525168	0.844321
ENSMUSG00000003505	3.13304	0.264862	0.712979	0.0248581	NA
ENSMUSG00000003518	365.928	0.647112	0.681206	0.0050922	0.125458
ENSMUSG00000003526	387.909	-0.0333358	0.364203	0.818608	0.959409
ENSMUSG00000003527	29.037	0.109301	0.288829	0.562228	0.860271
ENSMUSG00000003528	469.321	-0.0320725	0.361523	0.828176	0.96273
ENSMUSG00000003531	126.566	0.669166	0.432939	0.00257867	0.0929766
ENSMUSG00000003534	10.4273	0.397034	0.486883	0.0288446	0.286859
ENSMUSG00000003541	30.5817	0.132398	0.41809	0.291412	0.70146
ENSMUSG00000003545	1.38503	0.00318326	0.422455	0.972715	NA
ENSMUSG00000003546	248.825	0.180288	0.269949	0.342849	0.739907
ENSMUSG00000003549	9.36404	-0.140922	0.367387	0.361484	0.753092
ENSMUSG00000003555	645.247	0.328409	0.37998	0.0685967	0.412415
ENSMUSG00000003559	192.498	0.152707	0.30455	0.4126	0.784193
ENSMUSG00000003573	12.2054	-0.0271571	0.36778	0.848038	0.966759
ENSMUSG00000003575	30.2064	0.0116217	0.365369	0.935469	0.987194
ENSMUSG00000003581	38.6902	0.456998	0.313728	0.0216622	0.254397
ENSMUSG00000003585	1631.22	-0.149273	0.370574	0.331769	0.732872
ENSMUSG00000003604	47.763	-0.0730881	0.298625	0.6949	0.912959
ENSMUSG00000003617	20833.5	0.0788295	0.316346	0.662303	0.90033
ENSMUSG00000003623	1543.35	-0.276681	0.428179	0.0858691	0.456026
ENSMUSG00000003644	65.0664	-0.105363	0.311486	0.564834	0.861554
ENSMUSG00000003657	0.296085	0	0.478952	1	NA
ENSMUSG00000003660	269.957	-0.1381	0.294797	0.462931	0.810691
ENSMUSG00000003662	137.268	-0.234931	0.342264	0.187714	0.605364
ENSMUSG00000003680	8.29198	0.106616	0.37911	0.45011	0.80401
ENSMUSG00000003721	564.545	0.07204	0.319494	0.687237	0.9096
ENSMUSG00000003731	183.04	0.0377262	0.344433	0.816449	0.958945
ENSMUSG00000003746	955.973	-0.00988899	0.280849	0.958227	0.991502
ENSMUSG00000003752	23.2296	0.293163	0.378528	0.0939337	0.471385
ENSMUSG00000003762	39.7666	0.464031	0.353285	0.0199833	0.242903
ENSMUSG00000003778	107.786	0.0324968	0.297153	0.861575	0.969851
ENSMUSG00000003779	16.801	-0.119533	0.399724	0.361488	0.753092
ENSMUSG00000003808	43.626	0.0605138	0.312094	0.739411	0.930077
ENSMUSG00000003809	1217.61	-0.132074	0.345009	0.430296	0.793039
ENSMUSG00000003810	87.8967	0.211792	0.340972	0.230447	0.653678
ENSMUSG00000003812	142.086	0.147276	0.283876	0.437311	0.797346
ENSMUSG00000003813	149.702	-0.114796	0.251634	0.539968	0.849952
ENSMUSG00000003814	5798.43	-0.0995357	0.277758	0.599183	0.875582
ENSMUSG00000003824	7.30935	-0.0301259	0.404163	0.782687	NA
ENSMUSG00000003847	156.388	0.0123048	0.300847	0.947069	0.98979
ENSMUSG00000003848	28.4431	0.35638	0.318288	0.0651744	0.403251
ENSMUSG00000003849	24.7776	-0.133322	0.333143	0.444412	0.801213
ENSMUSG00000003865	12.9819	0.02578	0.371616	0.85182	0.968722
ENSMUSG00000003868	78.7541	3.27405	0.988187	2.67299e-06	0.00171552
ENSMUSG00000003873	48.6441	0.23132	0.307048	0.219722	0.642741
ENSMUSG00000003882	7.49327	-0.0863276	0.364555	0.563116	NA
ENSMUSG00000003923	208.006	-0.170714	0.33879	0.326576	0.727541
ENSMUSG00000003929	30.1418	-0.306577	0.379601	0.0831869	0.449798
ENSMUSG00000003934	0.301001	-0.00877494	0.47908	0.867268	NA
ENSMUSG00000003948	392.903	-0.0831718	0.336948	0.623674	0.887829
ENSMUSG00000003949	133.544	-0.0447444	0.350263	0.777174	0.946027
ENSMUSG00000003955	215.978	0.545534	0.321853	0.0074744	0.151089
ENSMUSG00000003970	1836.97	0.39427	0.277255	0.0425087	0.333726
ENSMUSG00000003992	15.4323	0.319453	0.486216	0.0506897	0.363903
ENSMUSG00000004018	26.982	-0.121106	0.364558	0.430111	0.792991
ENSMUSG00000004032	45.1894	-0.0946138	0.294407	0.613877	0.883144
ENSMUSG00000004035	244.167	-0.0687887	0.373258	0.623564	0.887829
ENSMUSG00000004038	423.368	0.00683268	0.33498	0.967754	0.993759
ENSMUSG00000004040	541.426	-0.0325213	0.289049	0.862615	0.969959
ENSMUSG00000004043	49.7749	0.0194655	0.312452	0.914537	0.982732
ENSMUSG00000004044	41.9542	-0.192177	0.356937	0.250671	0.671087
ENSMUSG00000004054	120.432	-0.170057	0.307361	0.361005	0.75308
ENSMUSG00000004056	336.759	-0.147439	0.324903	0.410334	0.783698
ENSMUSG00000004069	279.467	-0.0449834	0.288944	0.810901	0.958275
ENSMUSG00000004070	294.741	-0.0336898	0.234854	0.853936	0.968874
ENSMUSG00000004071	252.763	0.580387	0.54402	0.00709124	0.147287
ENSMUSG00000004085	103.519	0.379039	0.413967	0.0393737	0.326275
ENSMUSG00000004096	393.278	0.381989	0.254434	0.0444368	0.339661
ENSMUSG00000004098	73.7822	-0.610491	0.523727	0.00547886	0.129492
ENSMUSG00000004099	88.2746	-1.26667	0.940873	0.000374187	0.0353166
ENSMUSG00000004100	97.4314	1.83114	0.893404	3.37512e-05	0.00850538
ENSMUSG00000004105	55.3197	-0.0931257	0.305362	0.614313	0.883144
ENSMUSG00000004110	4.78879	-0.0436917	0.385318	0.730281	NA
ENSMUSG00000004113	1.42452	0	0.469771	1	NA
ENSMUSG00000004127	21.9341	-0.138119	0.377301	0.35041	0.744186
ENSMUSG00000004151	20.82	-0.254405	0.5446	0.0639639	0.399922
ENSMUSG00000004187	13.5004	0.163425	0.320238	0.368573	0.757566
ENSMUSG00000004207	1892.65	-0.291207	0.35952	0.104714	0.490809
ENSMUSG00000004221	248.965	-0.252418	0.336676	0.165138	0.579633
ENSMUSG00000004233	16.146	-0.0162188	0.340707	0.921688	0.984279
ENSMUSG00000004263	110.1	-0.0201268	0.279689	0.915142	0.982732
ENSMUSG00000004264	331.158	0.219974	0.249102	0.240397	0.660147
ENSMUSG00000004266	309.459	-0.184365	0.373445	0.243765	0.66489
ENSMUSG00000004267	2.25334	0.185595	0.565702	0.081148	NA
ENSMUSG00000004268	129.179	0.472899	0.406862	0.0174077	0.229064
ENSMUSG00000004270	256.627	0.0491598	0.290417	0.793503	0.952115
ENSMUSG00000004285	226.14	0.642891	0.360462	0.00256534	0.0929766
ENSMUSG00000004296	1.00018	0.0329628	0.428582	0.720015	NA
ENSMUSG00000004317	52.4623	-0.436488	0.615102	0.018366	0.233245
ENSMUSG00000004319	183.316	-0.212062	0.252284	0.259326	0.677806
ENSMUSG00000004328	1.75344	-0.00947454	0.439994	0.906826	NA
ENSMUSG00000004341	2.50681	0.0222872	0.428884	0.804378	NA
ENSMUSG00000004347	2.12927	-0.232168	0.578758	0.0617547	NA
ENSMUSG00000004356	88.3182	0.563418	0.399944	0.00717031	0.148414
ENSMUSG00000004359	72.4944	0.0488907	0.391891	0.688079	0.90999
ENSMUSG00000004364	367.859	-0.114819	0.28764	0.543127	0.851221
ENSMUSG00000004371	0.328645	0	0.478952	1	NA
ENSMUSG00000004383	22.4873	-0.0823179	0.342645	0.619238	0.886223
ENSMUSG00000004393	70.5778	0.29184	0.28416	0.129412	0.528889
ENSMUSG00000004394	191.474	0.320209	0.262762	0.0936743	0.471385
ENSMUSG00000004446	57.4829	-0.118627	0.309227	0.519402	0.840887
ENSMUSG00000004451	74.0466	-0.120722	0.333849	0.485894	0.821221
ENSMUSG00000004455	294.774	0.271269	0.284306	0.157622	0.570685
ENSMUSG00000004460	433.49	0.146116	0.282371	0.441118	0.799066
ENSMUSG00000004462	93.7529	0.0927441	0.275522	0.624325	0.887829
ENSMUSG00000004473	7.42413	-0.260318	0.407997	0.107276	NA
ENSMUSG00000004500	29.2425	0.13382	0.310355	0.467463	0.81252
ENSMUSG00000004508	43.9419	-0.0271636	0.374874	0.840506	0.96523
ENSMUSG00000004530	219.497	-0.897163	0.838473	0.00160412	0.0735376
ENSMUSG00000004535	1065.62	0.0708441	0.170113	0.638995	0.892239
ENSMUSG00000004552	42.2444	0.0423226	0.419189	0.672574	0.904978
ENSMUSG00000004558	2702.15	-0.120032	0.363222	0.43654	0.796933
ENSMUSG00000004561	51.3523	-0.183677	0.454658	0.156045	0.56887
ENSMUSG00000004562	24.7202	0.34066	0.378985	0.0617908	0.396339
ENSMUSG00000004565	74.959	0.0722634	0.359895	0.633927	0.890982
ENSMUSG00000004567	82.6358	0.393318	0.338741	0.042634	0.334097
ENSMUSG00000004568	83.3317	-0.307308	0.306785	0.109153	0.497191
ENSMUSG00000004591	302.163	0.0936018	0.212418	0.591865	0.872128
ENSMUSG00000004609	39.3931	0.00847016	0.38695	0.944964	0.989666
ENSMUSG00000004610	1155.28	0.295727	0.334671	0.112218	0.503721
ENSMUSG00000004612	9.43944	-0.0821114	0.422475	0.448731	0.803
ENSMUSG00000004626	157.858	-0.154818	0.370203	0.317594	0.718857
ENSMUSG00000004631	47.7042	-0.0353557	0.340019	0.831133	0.963226
ENSMUSG00000004633	161.487	0.100125	0.26636	0.59658	0.874233
ENSMUSG00000004637	26.9496	0.219005	0.318659	0.23667	0.657395
ENSMUSG00000004642	64.4056	-0.251944	0.30285	0.184856	0.60275
ENSMUSG00000004655	128.326	-0.37124	0.315529	0.0561203	0.38107
ENSMUSG00000004661	19.9138	0.210418	0.345584	0.228022	0.651406
ENSMUSG00000004665	71.2408	-0.408166	0.431986	0.029507	0.287805
ENSMUSG00000004667	95.5948	0.452441	0.290259	0.0218495	0.256362
ENSMUSG00000004668	0.654379	-0.0138753	0.479642	0.793015	NA
ENSMUSG00000004677	190.777	0.134775	0.339268	0.430744	0.793376
ENSMUSG00000004698	22.909	-0.5883	0.942576	0.00631583	0.13884
ENSMUSG00000004707	46.0252	-0.481212	0.771635	0.0119335	0.191391
ENSMUSG00000004709	9.58955	-0.0910214	0.405989	0.449146	0.803357
ENSMUSG00000004730	253.432	-0.353428	0.521357	0.036509	0.316321
ENSMUSG00000004748	79.8698	-0.0230623	0.363029	0.874521	0.971996
ENSMUSG00000004768	38.9597	-0.185033	0.350595	0.27507	0.689204
ENSMUSG00000004771	180.91	0.131244	0.273455	0.489019	0.8223
ENSMUSG00000004788	73.8332	0.0356077	0.32847	0.83736	0.96494
ENSMUSG00000004789	582.514	-0.134114	0.302096	0.472147	0.814142
ENSMUSG00000004791	3.26097	0.0687321	0.474188	0.375094	NA
ENSMUSG00000004798	238.652	-0.424326	0.271668	0.028852	0.286859
ENSMUSG00000004814	105.837	-0.0161461	0.383731	0.898033	0.978931
ENSMUSG00000004815	56.7885	0.106716	0.314293	0.557662	0.857572
ENSMUSG00000004837	39.8981	-0.0445166	0.359081	0.767482	0.942632
ENSMUSG00000004843	114.001	-0.0977509	0.266984	0.605368	0.878618
ENSMUSG00000004846	76.712	0.0774185	0.298692	0.677868	0.906746
ENSMUSG00000004849	92.0953	-0.131449	0.266185	0.487557	0.822231
ENSMUSG00000004864	2.41012	0.0889702	0.471669	0.311131	NA
ENSMUSG00000004865	117.705	0.147962	0.338695	0.39052	0.769411
ENSMUSG00000004880	67.1507	-0.0625303	0.321713	0.724856	0.924506
ENSMUSG00000004891	25.2191	0.00399872	0.373549	0.97646	0.995746
ENSMUSG00000004895	66.6504	-0.0371493	0.301971	0.840963	0.96523
ENSMUSG00000004896	35.8882	0.156685	0.334954	0.370258	0.758942
ENSMUSG00000004897	855.646	-0.109068	0.246518	0.558099	0.857743
ENSMUSG00000004929	30.6524	0.284655	0.306572	0.135786	0.537813
ENSMUSG00000004931	97.9836	0.695007	0.552372	0.00291069	0.0992734
ENSMUSG00000004933	3.44166	-0.0885573	0.429393	0.406821	NA
ENSMUSG00000004934	37.0785	0.247887	0.301572	0.19211	0.610783
ENSMUSG00000004936	160.693	0.467502	0.307419	0.0189492	0.237531
ENSMUSG00000004937	171.066	-0.0399578	0.265331	0.832422	0.963569
ENSMUSG00000004945	77.8629	0.0163692	0.297101	0.929992	0.986466
ENSMUSG00000004947	19.7914	0.0826909	0.357264	0.593076	0.872206
ENSMUSG00000004951	21.7485	0.0329642	0.3592	0.825966	0.961782
ENSMUSG00000004952	37.2944	-0.190523	0.443053	0.15702	0.570067
ENSMUSG00000004961	0.238991	-0.00919258	0.479122	0.861067	NA
ENSMUSG00000004980	2217.77	-0.176731	0.247747	0.344106	0.740456
ENSMUSG00000004994	29.1246	0.00163893	0.346377	0.991851	0.998465
ENSMUSG00000004996	52.3228	0.305526	0.349361	0.0963291	0.475185
ENSMUSG00000005034	177.211	-0.0275574	0.218032	0.87625	0.972305
ENSMUSG00000005043	38.3112	-0.228077	0.370275	0.171633	0.588115
ENSMUSG00000005045	0.535561	0.0413317	0.48381	0.48541	NA
ENSMUSG00000005054	197.184	-0.0246402	0.33755	0.882966	0.976046
ENSMUSG00000005057	13.0961	0.0490519	0.373544	0.721937	0.923814
ENSMUSG00000005069	280.138	-0.0302423	0.292433	0.871764	0.97177
ENSMUSG00000005078	101.611	0.0771463	0.257061	0.681653	0.908138
ENSMUSG00000005087	184.563	-0.177754	0.383112	0.243429	0.664209
ENSMUSG00000005089	553.636	-0.0579938	0.392022	0.637484	0.891464
ENSMUSG00000005102	61.9793	0.165951	0.346799	0.327499	0.727892
ENSMUSG00000005103	280.268	-0.231145	0.337196	0.198614	0.618292
ENSMUSG00000005107	139.848	0.0100103	0.320253	0.955097	0.991297
ENSMUSG00000005124	7.51546	-0.0123633	0.388433	0.918911	NA
ENSMUSG00000005125	92.789	-0.30525	0.346872	0.0976248	0.47847
ENSMUSG00000005131	0.357874	0.00210739	0.478989	0.967705	NA
ENSMUSG00000005142	450.028	-0.0302006	0.334159	0.858828	0.969292
ENSMUSG00000005148	4.0904	0.104834	0.428497	0.351003	NA
ENSMUSG00000005150	58.4289	0.709549	0.507168	0.00224821	0.0869219
ENSMUSG00000005161	350.341	0.354525	0.244548	0.0582185	0.3876
ENSMUSG00000005198	312.834	-0.150144	0.27342	0.429106	0.79211
ENSMUSG00000005204	102.992	-0.0316382	0.3677	0.823702	0.960866
ENSMUSG00000005220	3.4614	-0.142015	0.474395	0.193742	NA
ENSMUSG00000005225	103.446	0.136366	0.297642	0.467226	0.81252
ENSMUSG00000005233	16.453	-0.0522741	0.362451	0.724025	0.924233
ENSMUSG00000005237	2.01673	0.00707253	0.43115	0.935177	NA
ENSMUSG00000005251	14.1994	0.277181	0.349637	0.124548	0.521428
ENSMUSG00000005262	102.274	0.403019	0.323977	0.0395632	0.326371
ENSMUSG00000005267	5.05891	-0.0569299	0.403351	0.618218	NA
ENSMUSG00000005268	3895.89	0.012182	0.357484	0.935665	0.987194
ENSMUSG00000005299	282.03	0.212342	0.304223	0.259525	0.678052
ENSMUSG00000005312	556.54	-0.049827	0.299757	0.788602	0.94931
ENSMUSG00000005320	132.714	-0.0491421	0.308945	0.788253	0.949139
ENSMUSG00000005338	20.9864	-0.445556	0.457739	0.0207771	0.248948
ENSMUSG00000005354	529.664	0.609074	0.522843	0.00553574	0.129492
ENSMUSG00000005357	0.326531	0	0.477913	1	NA
ENSMUSG00000005360	19.4098	-0.145759	0.465227	0.198647	0.618292
ENSMUSG00000005362	110.249	-0.262399	0.348935	0.14265	0.548712
ENSMUSG00000005364	1.61649	-0.0955016	0.4323	0.374786	NA
ENSMUSG00000005370	90.6055	-0.390417	0.36289	0.0412148	0.330027
ENSMUSG00000005371	204.692	-0.0504633	0.308967	0.782709	0.948211
ENSMUSG00000005373	575.184	0.0389397	0.343592	0.811429	0.958275
ENSMUSG00000005374	57.2351	0.086719	0.303215	0.639834	0.892319
ENSMUSG00000005378	93.0385	0.115562	0.28988	0.539931	0.849952
ENSMUSG00000005397	225.682	-0.135389	0.385768	0.341773	0.739325
ENSMUSG00000005410	33.6525	-0.224083	0.459042	0.112245	0.503721
ENSMUSG00000005413	244.703	-0.331457	0.510133	0.0435843	0.335803
ENSMUSG00000005417	357.674	0.594295	0.303198	0.00348685	0.106208
ENSMUSG00000005442	142.066	0.204936	0.342827	0.242062	0.662259
ENSMUSG00000005447	7.84614	-0.0325161	0.361576	0.825802	0.961712
ENSMUSG00000005465	7.38964	-0.28973	0.4483	0.0716205	NA
ENSMUSG00000005469	177.626	-0.12727	0.273977	0.502203	0.831134
ENSMUSG00000005470	8.84265	-0.0801316	0.414457	0.475828	0.817307
ENSMUSG00000005481	32.288	0.198868	0.303786	0.290031	0.700531
ENSMUSG00000005483	82.935	0.451854	0.309008	0.0228976	0.261419
ENSMUSG00000005501	147.532	0.0323983	0.323329	0.854225	0.968874
ENSMUSG00000005505	35.1979	-0.297861	0.323542	0.11451	0.507297
ENSMUSG00000005506	371.17	0.105769	0.258036	0.574357	0.865617
ENSMUSG00000005510	198.762	0.413963	0.332338	0.0347955	0.309294
ENSMUSG00000005514	833.794	0.0252823	0.344928	0.875878	0.972104
ENSMUSG00000005533	20.7734	-0.0464347	0.337688	0.781892	0.9479
ENSMUSG00000005534	494.027	-0.213144	0.304885	0.257468	0.67639
ENSMUSG00000005540	2.86834	0.514706	0.978469	0.00652655	NA
ENSMUSG00000005547	2147.69	0.242011	0.442738	0.105458	0.491703
ENSMUSG00000005553	2.4204	-0.0077777	0.429138	0.929901	NA
ENSMUSG00000005566	131.162	0.313631	0.283294	0.10409	0.489324
ENSMUSG00000005575	186.007	0.329006	0.25395	0.0823471	0.446993
ENSMUSG00000005580	40.0742	-0.252291	0.348483	0.156366	0.568912
ENSMUSG00000005583	69.8404	-0.00542939	0.38816	0.964358	0.993505
ENSMUSG00000005609	176.618	0.135938	0.210034	0.433424	0.795004
ENSMUSG00000005610	2035.4	-0.271733	0.330815	0.142222	0.547722
ENSMUSG00000005611	29.6944	0.00667251	0.391047	0.955232	0.991297
ENSMUSG00000005615	267.194	-0.261841	0.347407	0.144434	0.551677
ENSMUSG00000005621	117.791	-0.305148	0.321273	0.107582	0.495426
ENSMUSG00000005625	466.469	0.516162	0.319227	0.0107209	0.182996
ENSMUSG00000005628	1.21904	-0.0162942	0.467541	0.794386	NA
ENSMUSG00000005656	98.5965	-0.0387065	0.332164	0.82117	0.960559
ENSMUSG00000005667	25.4003	-0.00459822	0.384338	0.970678	0.994145
ENSMUSG00000005672	19.3611	0.0187789	0.370102	0.892669	0.977395
ENSMUSG00000005674	38.4924	0.223209	0.296186	0.240001	0.660147
ENSMUSG00000005677	293.781	-0.0187169	0.322395	0.915649	0.982732
ENSMUSG00000005681	16488.3	-0.0271866	0.347529	0.86492	0.970183
ENSMUSG00000005682	108.423	0.423857	0.358354	0.0300117	0.289429
ENSMUSG00000005683	416.092	0.0614443	0.298262	0.741557	0.931112
ENSMUSG00000005686	21.8212	0.12092	0.423001	0.313287	0.715809
ENSMUSG00000005687	226.382	0.164731	0.246268	0.376829	0.763254
ENSMUSG00000005696	1.77422	-0.00736339	0.425568	0.935468	NA
ENSMUSG00000005698	151.456	-0.517038	0.300715	0.00994442	0.175864
ENSMUSG00000005699	4.52594	0.0309356	0.404756	0.776263	NA
ENSMUSG00000005718	12.1851	0.236348	0.379995	0.151522	0.560177
ENSMUSG00000005732	224.511	0.408672	0.260094	0.0329916	0.303011
ENSMUSG00000005763	4.82083	-0.273728	0.611014	0.0441507	NA
ENSMUSG00000005774	55.5627	-0.515459	0.323215	0.0109215	0.184773
ENSMUSG00000005779	443.429	0.555175	0.342402	0.00706787	0.147039
ENSMUSG00000005800	14.6616	-0.0579644	0.433569	0.541863	0.850808
ENSMUSG00000005802	36.0226	-0.210823	0.33305	0.240643	0.660443
ENSMUSG00000005803	534.455	0.110201	0.30898	0.549233	0.854973
ENSMUSG00000005804	64.9064	-0.0884999	0.333526	0.606614	0.879372
ENSMUSG00000005813	106.382	0.144537	0.252584	0.441107	0.799066
ENSMUSG00000005823	61.1102	-0.0557778	0.296713	0.765033	0.941512
ENSMUSG00000005824	3.00036	-0.0557026	0.429221	0.56557	NA
ENSMUSG00000005836	54.6782	0.280388	0.315565	0.138302	0.541889
ENSMUSG00000005846	249.086	0.392709	0.250367	0.0378455	0.320227
ENSMUSG00000005871	265.575	-0.121662	0.287856	0.519502	0.840887
ENSMUSG00000005873	89.813	0.0765323	0.333426	0.655358	0.897405
ENSMUSG00000005881	164.637	0.0781603	0.223785	0.662831	0.900489
ENSMUSG00000005882	204.64	0.0318846	0.376608	0.81141	0.958275
ENSMUSG00000005883	0.792372	0.0493229	0.475583	0.46797	NA
ENSMUSG00000005886	185.933	0.0302871	0.331588	0.859796	0.969292
ENSMUSG00000005893	119.192	-0.59632	0.286106	0.00290814	0.0992734
ENSMUSG00000005897	52.2415	-0.211401	0.300228	0.263402	0.681251
ENSMUSG00000005899	50.4911	-0.183864	0.339246	0.293085	0.702532
ENSMUSG00000005907	113.541	0.242415	0.363445	0.157612	0.570685
ENSMUSG00000005936	109.149	-0.178649	0.297228	0.343537	0.740262
ENSMUSG00000005947	3.61755	-0.0388203	0.386873	0.755799	NA
ENSMUSG00000005949	35.0509	0.00413865	0.314865	0.981688	0.996356
ENSMUSG00000005950	0.659444	0.0353684	0.455933	0.63733	NA
ENSMUSG00000005951	127.527	-0.0428786	0.337549	0.798228	0.954114
ENSMUSG00000005958	1.82534	-0.208123	0.525808	0.0918994	NA
ENSMUSG00000005968	22.09	0.189019	0.360234	0.252782	0.671445
ENSMUSG00000005973	42.8068	-0.242427	0.386894	0.138615	0.541889
ENSMUSG00000005980	0.438545	-0.0296488	0.480233	0.602447	NA
ENSMUSG00000005981	408.292	-0.168625	0.297196	0.370685	0.759245
ENSMUSG00000005982	216.85	-0.119415	0.338628	0.483447	0.819573
ENSMUSG00000005983	6.53574	0.424033	0.845227	0.011722	NA
ENSMUSG00000005986	3.20386	0.0155269	0.445923	0.841183	NA
ENSMUSG00000006005	861.615	0.420438	0.409624	0.0278463	0.284356
ENSMUSG00000006010	246.916	-0.0106921	0.247747	0.954235	0.991297
ENSMUSG00000006014	1268.27	0.123748	0.363676	0.422974	0.789261
ENSMUSG00000006019	17.9139	-0.120112	0.350504	0.461028	0.810429
ENSMUSG00000006021	29.6257	0.141666	0.308035	0.4441	0.801189
ENSMUSG00000006024	202.048	0.0684367	0.284427	0.716868	0.921553
ENSMUSG00000006050	360.352	0.62903	0.438017	0.00395766	0.110804
ENSMUSG00000006057	382.933	0.0547466	0.337233	0.744915	0.932608
ENSMUSG00000006058	200.604	0.550055	0.363497	0.00785091	0.154325
ENSMUSG00000006095	159.661	1.07332	0.617008	0.00017515	0.0214117
ENSMUSG00000006127	51.7129	-0.0687704	0.333247	0.688104	0.90999
ENSMUSG00000006134	127.785	-0.111729	0.316211	0.537928	0.849095
ENSMUSG00000006154	10.0418	0.0448108	0.383667	0.726927	0.925678
ENSMUSG00000006169	298.632	-0.386171	0.240214	0.0379464	0.32075
ENSMUSG00000006179	0.247606	-0.0149424	0.479881	0.777614	NA
ENSMUSG00000006191	45.7976	-0.0825835	0.313683	0.64943	0.894969
ENSMUSG00000006205	14.6785	-0.14295	0.387817	0.316989	0.7184
ENSMUSG00000006215	33.5064	-0.193153	0.270876	0.310039	0.714179
ENSMUSG00000006218	4.22689	-0.0929527	0.420502	0.409302	NA
ENSMUSG00000006219	50.6334	-0.0477987	0.373841	0.728032	0.92601
ENSMUSG00000006221	0.670975	0.0177694	0.470915	0.768365	NA
ENSMUSG00000006235	4.80037	-0.0156753	0.420734	0.868962	NA
ENSMUSG00000006241	10.0046	0.00631607	0.361689	0.965719	0.993505
ENSMUSG00000006262	203.339	-0.0340872	0.304273	0.85336	0.968874
ENSMUSG00000006273	148.454	-0.026512	0.335973	0.874984	0.971996
ENSMUSG00000006276	68.445	0.0941592	0.282147	0.618559	0.886042
ENSMUSG00000006281	111.495	0.313038	0.433045	0.0633004	0.397745
ENSMUSG00000006288	21.1544	-0.152989	0.341824	0.370986	0.759245
ENSMUSG00000006289	97.0491	-0.058179	0.278717	0.758303	0.938415
ENSMUSG00000006299	359.329	0.00750186	0.259427	0.96821	0.993759
ENSMUSG00000006301	132.464	0.364619	0.229018	0.0451614	0.34272
ENSMUSG00000006304	1256.91	0.179809	0.26621	0.3434	0.740262
ENSMUSG00000006307	102.618	-0.027908	0.303824	0.879785	0.974628
ENSMUSG00000006310	2.19575	-0.0982508	0.490969	0.24398	NA
ENSMUSG00000006313	0.71435	8.06717e-05	0.476721	0.998805	NA
ENSMUSG00000006315	95.8024	0.100004	0.330157	0.566144	0.862135
ENSMUSG00000006333	1446.62	-0.0758866	0.261993	0.687515	0.9096
ENSMUSG00000006335	29.1354	0.170227	0.341035	0.324736	0.725825
ENSMUSG00000006342	19.4472	0.12016	0.346139	0.468611	0.81252
ENSMUSG00000006344	11.0843	-0.0623656	0.359057	0.68097	0.908042
ENSMUSG00000006345	1.40184	0.158316	0.574899	0.0796238	NA
ENSMUSG00000006356	185.098	-0.025493	0.309049	0.889051	0.976502
ENSMUSG00000006360	34.7953	0.0636862	0.344305	0.696993	0.913642
ENSMUSG00000006362	25.9815	-0.103543	0.321294	0.562832	0.860471
ENSMUSG00000006369	4.31445	0.115758	0.436498	0.303695	NA
ENSMUSG00000006373	2961.87	-0.0550041	0.332588	0.748172	0.934959
ENSMUSG00000006378	196.805	0.0629366	0.34648	0.69745	0.91393
ENSMUSG00000006386	32.7387	-0.42543	0.338086	0.0305609	0.291703
ENSMUSG00000006389	5.29458	-0.0271679	0.418025	0.782303	NA
ENSMUSG00000006390	158.017	0.0418617	0.263494	0.824436	0.961081
ENSMUSG00000006392	178.967	-0.0672768	0.290159	0.720412	0.922817
ENSMUSG00000006395	99.3472	0.165611	0.321659	0.361027	0.75308
ENSMUSG00000006398	8.01079	-0.269128	0.586442	0.0499335	0.361242
ENSMUSG00000006403	4.63385	-0.141559	0.481859	0.185601	NA
ENSMUSG00000006411	7.89808	-0.0832001	0.412813	0.466171	0.81158
ENSMUSG00000006412	213.402	0.272661	0.288192	0.155446	0.5683
ENSMUSG00000006418	279.811	0.412678	0.246445	0.0283098	0.284561
ENSMUSG00000006423	139.641	-0.182069	0.281278	0.338603	0.737663
ENSMUSG00000006435	10.4264	0.0855728	0.445052	0.383634	0.766948
ENSMUSG00000006442	68.3569	0.827236	0.508577	0.000738725	0.0494195
ENSMUSG00000006445	46.2615	-0.112235	0.360739	0.469216	0.812621
ENSMUSG00000006456	42.2307	0.0399714	0.335158	0.813357	0.958275
ENSMUSG00000006457	0.565333	-0.014182	0.479738	0.788487	NA
ENSMUSG00000006462	1.36681	0.0704263	0.505405	0.259955	NA
ENSMUSG00000006463	10.4055	0.111929	0.362895	0.465889	0.811308
ENSMUSG00000006464	8.2813	-0.073376	0.405376	0.52833	0.845065
ENSMUSG00000006471	29.7591	-0.178716	0.304604	0.339557	0.738739
ENSMUSG00000006476	227.861	-0.00360587	0.302345	0.984441	0.996458
ENSMUSG00000006494	373.491	-0.164597	0.352549	0.322062	0.72323
ENSMUSG00000006498	401.611	-0.243123	0.259357	0.199633	0.619559
ENSMUSG00000006517	112.031	0.0801287	0.367799	0.583128	0.868132
ENSMUSG00000006519	78.1168	-0.141609	0.387389	0.321378	0.722327
ENSMUSG00000006522	8447.12	0.0790294	0.316938	0.661056	0.899861
ENSMUSG00000006526	35.9364	-0.116215	0.327008	0.510619	0.835264
ENSMUSG00000006527	126.065	-0.0843828	0.303302	0.648768	0.894969
ENSMUSG00000006529	2186.56	-0.180013	0.327138	0.317022	0.7184
ENSMUSG00000006538	2.59833	-0.0257977	0.413645	0.799094	NA
ENSMUSG00000006567	85.3798	-0.150556	0.334368	0.388957	0.768683
ENSMUSG00000006574	212.245	0.103131	0.512648	NA	NA
ENSMUSG00000006575	4.4302	0.0574355	0.428189	0.557969	NA
ENSMUSG00000006576	3.5523	-0.0697756	0.43515	0.47541	NA
ENSMUSG00000006585	18.7361	0.0108546	0.384563	0.930809	0.986501
ENSMUSG00000006586	2.70604	0.0707851	0.399579	0.554496	NA
ENSMUSG00000006587	1.8631	0.0565449	0.452089	0.501731	NA
ENSMUSG00000006589	67.0974	0.402402	0.301797	0.0403031	0.326392
ENSMUSG00000006599	146.775	-0.0712828	0.323751	0.686835	0.9096
ENSMUSG00000006611	179.62	-0.0414251	0.268919	0.826547	0.961871
ENSMUSG00000006638	5.53447	0.211924	0.418522	0.150357	NA
ENSMUSG00000006641	12.1437	-0.0331934	0.374561	0.806678	0.957474
ENSMUSG00000006642	0.928172	0.0358969	0.430258	0.694649	NA
ENSMUSG00000006651	5.72781	0.29885	0.526826	0.0516115	NA
ENSMUSG00000006673	130.693	-0.203032	0.321777	0.267814	0.684636
ENSMUSG00000006675	2.67199	0.170814	0.577518	0.0764972	NA
ENSMUSG00000006676	140.992	-0.110197	0.296236	0.556485	0.856788
ENSMUSG00000006678	37.6662	-0.147517	0.370544	0.336659	0.736176
ENSMUSG00000006699	802.653	-0.0448239	0.279901	0.812478	0.958275
ENSMUSG00000006705	72.879	-0.0566456	0.255667	0.762939	0.940558
ENSMUSG00000006711	39.6119	-0.0758034	0.404747	0.518293	0.840433
ENSMUSG00000006715	45.6226	0.0222022	0.337176	0.89462	0.978147
ENSMUSG00000006717	312.128	0.26996	0.306895	0.15566	0.568541
ENSMUSG00000006720	1.05346	-0.0844997	0.476784	0.31206	NA
ENSMUSG00000006724	0.582558	0	0.478952	1	NA
ENSMUSG00000006728	146.515	0.164056	0.293577	0.385005	0.767171
ENSMUSG00000006731	374.383	0.0161291	0.284302	0.931812	0.986582
ENSMUSG00000006732	75.5479	0.478169	0.469019	0.0157619	0.219912
ENSMUSG00000006736	669.516	0.196378	0.309583	0.292428	0.702368
ENSMUSG00000006740	368.927	-0.0796007	0.279311	0.67391	0.905223
ENSMUSG00000006763	17.4164	0.198225	0.362081	0.231581	0.654032
ENSMUSG00000006777	2.91591	0.0889395	0.414081	0.43928	NA
ENSMUSG00000006782	53.1101	-0.542627	0.447605	0.00911765	0.168499
ENSMUSG00000006784	1.55253	0.110558	0.489359	0.224015	NA
ENSMUSG00000006800	77.6976	-0.00779845	0.368385	0.955761	0.991297
ENSMUSG00000006818	688.217	0.156978	0.260983	0.406264	0.780716
ENSMUSG00000006850	10.5862	-0.521956	0.538106	0.0109546	0.185018
ENSMUSG00000006906	64.205	0.0247785	0.25873	0.895235	0.978147
ENSMUSG00000006920	88.7857	-0.193391	0.286496	0.309267	0.713727
ENSMUSG00000006930	18.3771	0.00166272	0.391961	0.988753	0.997479
ENSMUSG00000006931	6.81857	-0.0397601	0.420009	0.688173	NA
ENSMUSG00000006932	478.19	-0.0337907	0.279577	0.858051	0.969286
ENSMUSG00000006941	93.2073	0.354766	0.274419	0.0663334	0.404869
ENSMUSG00000006958	11.189	0.113903	0.361357	0.461928	0.810429
ENSMUSG00000006998	509.084	-0.0566373	0.321283	0.750013	0.935338
ENSMUSG00000007029	68.6596	-0.25454	0.384774	0.126612	0.524086
ENSMUSG00000007030	0.38585	-0.00727547	0.476979	0.892854	NA
ENSMUSG00000007033	1.15446	0.0521702	0.472484	0.462562	NA
ENSMUSG00000007034	1.83761	-0.0130318	0.424118	0.887768	NA
ENSMUSG00000007035	1.59339	0.123759	0.523739	0.150054	NA
ENSMUSG00000007036	74.0208	-0.251021	0.289009	0.189571	0.60818
ENSMUSG00000007038	200.645	0.249988	0.309476	0.18549	0.603229
ENSMUSG00000007039	7.92022	-0.385454	0.623824	0.0242405	0.267521
ENSMUSG00000007041	186.802	-0.24474	0.375083	0.144968	0.55217
ENSMUSG00000007050	47.1301	0.258685	0.322942	0.164874	0.579552
ENSMUSG00000007080	16.9728	0.199025	0.444775	0.145602	0.553599
ENSMUSG00000007097	5.03991	0.0119914	0.376442	0.928073	NA
ENSMUSG00000007107	0.321929	0.0138223	0.479384	0.794523	NA
ENSMUSG00000007122	0.509028	-0.020382	0.48144	0.700731	NA
ENSMUSG00000007207	1.02099	0.0147242	0.463554	0.821166	NA
ENSMUSG00000007216	8.8144	-0.140213	0.379553	0.340042	0.738916
ENSMUSG00000007338	120.199	0.0760694	0.315392	0.674025	0.905283
ENSMUSG00000007379	7.93902	0.347425	0.541835	0.036207	0.314983
ENSMUSG00000007411	147.985	-0.0026948	0.299374	0.988424	0.997452
ENSMUSG00000007415	256.44	-0.186071	0.26521	0.326775	0.727541
ENSMUSG00000007458	406.986	-0.223268	0.318742	0.228187	0.65147
ENSMUSG00000007476	88.7837	0.208929	0.274004	0.273091	0.688412
ENSMUSG00000007564	267.267	0.388391	0.25071	0.0400596	0.326392
ENSMUSG00000007570	24.4251	0.173016	0.365243	0.280895	0.694312
ENSMUSG00000007589	35.4386	0.126211	0.275792	0.505753	0.833357
ENSMUSG00000007591	0.461733	0.0318549	0.479781	0.58318	NA
ENSMUSG00000007594	73.7693	0.131619	0.337599	0.44357	0.800909
ENSMUSG00000007603	42.3391	0.414331	0.32005	0.0351443	0.311112
ENSMUSG00000007610	15.8819	0.0586537	0.312252	0.747024	0.934034
ENSMUSG00000007613	125.747	0.211623	0.320679	0.250242	0.671035
ENSMUSG00000007617	64.7706	0.0673557	0.287157	0.720703	0.92288
ENSMUSG00000007646	4.11584	-0.367781	0.635694	0.0259619	NA
ENSMUSG00000007655	15.7301	-0.212169	0.430014	0.141439	0.545876
ENSMUSG00000007656	179.21	0.299348	0.273241	0.119065	0.513964
ENSMUSG00000007659	85.5478	-0.243458	0.335336	0.179823	0.597408
ENSMUSG00000007670	126.945	-0.557578	0.325048	0.00648619	0.141353
ENSMUSG00000007682	0.523677	-0.0260726	0.483135	0.626283	NA
ENSMUSG00000007721	140.996	0.0568574	0.297092	0.760527	0.939684
ENSMUSG00000007739	382.387	0.329676	0.24164	0.0765507	0.432075
ENSMUSG00000007777	45.4605	-0.0204672	0.333699	0.904157	0.979969
ENSMUSG00000007783	4.84384	0.395173	0.705949	0.0193864	NA
ENSMUSG00000007805	0.480874	-0.0110659	0.461017	0.86777	NA
ENSMUSG00000007812	137.409	0.0340282	0.258585	0.856489	0.968874
ENSMUSG00000007815	599.692	-0.303936	0.369456	0.0891966	0.459995
ENSMUSG00000007817	240.81	0.171455	0.264618	0.365706	0.755267
ENSMUSG00000007827	46.9888	-0.0345708	0.314931	0.84806	0.966759
ENSMUSG00000007833	194.218	0.380896	0.386464	0.0419993	0.332265
ENSMUSG00000007836	141.721	0.186571	0.26662	0.325828	0.727108
ENSMUSG00000007837	39.2516	0.0554013	0.315247	0.758958	0.938562
ENSMUSG00000007850	362.555	0.0645343	0.360802	0.667803	0.902782
ENSMUSG00000007867	21.2623	0.392227	0.376964	0.0389334	0.324917
ENSMUSG00000007872	202.335	0.416837	0.32444	0.0340651	0.307497
ENSMUSG00000007880	241.641	-0.0900071	0.266943	0.63416	0.890982
ENSMUSG00000007888	0.347138	0.0254795	0.483872	0.62933	NA
ENSMUSG00000007891	1642.12	0.025629	0.300188	0.890153	0.976502
ENSMUSG00000007892	1177.56	0.452566	0.275307	0.020493	0.24637
ENSMUSG00000007908	0.303088	-0.00468989	0.477881	0.929587	NA
ENSMUSG00000007950	10.4987	0.197417	0.382548	0.207172	0.627925
ENSMUSG00000007987	21.6523	-0.237151	0.383091	0.147943	0.557219
ENSMUSG00000007989	0.823152	0.0288249	0.44712	0.715241	NA
ENSMUSG00000008035	176.9	-0.0375723	0.376308	0.779699	0.94712
ENSMUSG00000008036	102.135	-0.070523	0.301419	0.703965	0.917175
ENSMUSG00000008090	51.1605	-0.106805	0.36707	0.47596	0.817313
ENSMUSG00000008129	1.70799	-0.0521261	0.442562	0.554017	NA
ENSMUSG00000008136	4.56165	-0.027849	0.419083	0.775513	NA
ENSMUSG00000008140	178.824	-0.00302841	0.287584	0.987154	0.997411
ENSMUSG00000008153	25.3992	0.0309719	0.373037	0.821067	0.960556
ENSMUSG00000008167	53.9607	0.0982935	0.323983	0.579701	0.867082
ENSMUSG00000008193	6.81575	-0.329983	0.660191	0.0289346	NA
ENSMUSG00000008200	113.164	-0.0193973	0.280556	0.918182	0.983234
ENSMUSG00000008206	26.1303	0.00447826	0.361961	0.975645	0.995591
ENSMUSG00000008226	316.178	0.178073	0.336344	0.310982	0.714179
ENSMUSG00000008301	177.506	0.555283	0.300462	0.00593266	0.135957
ENSMUSG00000008305	137.78	0.0637871	0.305728	0.72918	0.926099
ENSMUSG00000008307	69.406	4.83116	1.78541	1.14371e-06	0.00122339
ENSMUSG00000008318	10.3772	0.0423145	0.419567	0.671835	0.904707
ENSMUSG00000008333	120.946	-0.135634	0.318695	0.454128	0.806306
ENSMUSG00000008348	2428.06	-0.142025	0.321184	0.431198	0.793663
ENSMUSG00000008373	71.3357	0.155304	0.285695	0.412699	0.784193
ENSMUSG00000008384	34.7862	0.352714	0.371961	0.0569322	0.384227
ENSMUSG00000008393	265.381	0.141531	0.254804	0.451578	0.804951
ENSMUSG00000008398	67.2739	-0.0729684	0.343249	0.657845	0.898635
ENSMUSG00000008429	148.938	0.188007	0.233736	0.3042	0.710205
ENSMUSG00000008435	21.7875	0.256135	0.361846	0.141113	0.545822
ENSMUSG00000008450	16.4674	-0.009932	0.415634	0.91961	0.983526
ENSMUSG00000008461	1.35871	0.0993409	0.480998	0.263089	NA
ENSMUSG00000008475	369.943	0.20126	0.294817	0.288325	0.699742
ENSMUSG00000008496	124.019	0.123158	0.398858	0.352081	0.744949
ENSMUSG00000008540	11676.3	-0.00229314	0.353642	0.988142	0.997436
ENSMUSG00000008575	546.443	-0.0500454	0.312382	0.782952	0.948211
ENSMUSG00000008601	0.282058	0	0.478952	1	NA
ENSMUSG00000008604	87.0168	-0.107705	0.292704	0.56672	0.86248
ENSMUSG00000008668	1332.03	0.758797	0.568788	0.00181242	0.0768433
ENSMUSG00000008682	850.799	-0.0769469	0.29472	0.681125	0.908073
ENSMUSG00000008683	342.574	-0.0286367	0.316287	0.873445	0.971996
ENSMUSG00000008690	170.647	0.119156	0.277172	0.529647	0.845827
ENSMUSG00000008730	259.077	-0.385781	0.329994	0.0469576	0.350843
ENSMUSG00000008734	11.9477	0.848111	1.25223	0.00216292	0.0846441
ENSMUSG00000008763	193.513	-0.273919	0.363987	0.119419	0.514431
ENSMUSG00000008822	28.7603	0.12488	0.321255	0.487123	0.822184
ENSMUSG00000008843	5.83956	0.0415321	0.487189	0.467193	NA
ENSMUSG00000008845	115.667	-0.685198	0.937851	0.00462566	0.120469
ENSMUSG00000008855	166.932	0.344602	0.386679	0.0579395	0.386344
ENSMUSG00000008859	207.527	0.209158	0.280704	0.272804	0.688378
ENSMUSG00000008892	330.855	-0.0746576	0.303867	0.686472	0.9096
ENSMUSG00000008958	92.552	-0.159831	0.302283	0.393013	0.770992
ENSMUSG00000008976	230.344	-0.389656	0.438225	0.0338622	0.307176
ENSMUSG00000008999	7.71224	0.312837	0.566299	0.0420534	0.332388
ENSMUSG00000009013	135.639	0.273422	0.362543	0.120825	0.516818
ENSMUSG00000009030	80.0066	-0.165123	0.338052	0.342463	0.739681
ENSMUSG00000009035	85.8997	0.0359893	0.303961	0.845369	0.96586
ENSMUSG00000009073	112.697	-0.397305	0.372829	0.0375528	0.319223
ENSMUSG00000009076	17.8606	0.0883231	0.317166	0.624345	0.887829
ENSMUSG00000009079	403.396	0.161063	0.268859	0.3961	0.772641
ENSMUSG00000009090	187.131	-0.171205	0.330259	0.336242	0.735766
ENSMUSG00000009092	2.15409	0.0547072	0.43435	0.559002	NA
ENSMUSG00000009097	0.42015	-0.0201916	0.481138	0.704342	NA
ENSMUSG00000009108	4.94018	0.032668	0.394092	0.781639	NA
ENSMUSG00000009112	130.297	-0.279177	0.275633	0.145653	0.553626
ENSMUSG00000009145	30.8818	-0.148955	0.308291	0.421358	0.788294
ENSMUSG00000009185	12.048	-0.177453	0.521043	0.113697	0.50583
ENSMUSG00000009207	26.6254	0.0868946	0.329892	0.617383	0.885472
ENSMUSG00000009246	0.539466	-0.0185753	0.47555	0.744747	NA
ENSMUSG00000009248	0.181401	0.0259925	0.484079	0.622603	NA
ENSMUSG00000009281	925.107	-0.120191	0.332043	0.490227	0.823047
ENSMUSG00000009291	644.31	-0.0376712	0.30203	0.838747	0.96494
ENSMUSG00000009292	70.6817	0.0538327	0.379653	0.685396	0.90926
ENSMUSG00000009293	116.484	0.0764245	0.332284	0.657112	0.898162
ENSMUSG00000009350	43.6761	-0.0384466	0.442751	0.647529	0.894969
ENSMUSG00000009376	236.215	-0.161883	0.328733	0.363514	0.754172
ENSMUSG00000009378	156.085	0.0851288	0.316566	0.637273	0.891464
ENSMUSG00000009394	1.21541	0.0780127	0.507812	0.236345	NA
ENSMUSG00000009406	24.5223	-0.0536313	0.343363	0.74343	0.93181
ENSMUSG00000009418	54.4231	-0.0853391	0.351129	0.593034	0.872206
ENSMUSG00000009470	259.377	-0.231946	0.293501	0.223422	0.647309
ENSMUSG00000009535	53.8074	-0.246756	0.290416	0.196759	0.616751
ENSMUSG00000009545	10.3711	-0.101139	0.424683	0.37092	0.759245
ENSMUSG00000009549	75.3544	0.0360936	0.288299	0.8478	0.966759
ENSMUSG00000009555	102.95	-0.101685	0.27421	0.591448	0.872122
ENSMUSG00000009563	79.6784	0.10394	0.26118	0.581767	0.867416
ENSMUSG00000009566	330.589	-0.141759	0.339043	0.408952	0.782759
ENSMUSG00000009569	134.586	-0.159821	0.269225	0.399779	0.774556
ENSMUSG00000009575	129.147	-0.12013	0.311324	0.512594	0.836362
ENSMUSG00000009585	78.992	-0.0689464	0.375073	0.618976	0.886112
ENSMUSG00000009614	1302.68	-0.0341895	0.348067	0.830322	0.963045
ENSMUSG00000009621	143.26	-0.082876	0.354113	0.598099	0.875094
ENSMUSG00000009628	0.462154	-0.000158354	0.474775	0.99772	NA
ENSMUSG00000009630	90.8644	0.179766	0.252248	0.338386	0.737315
ENSMUSG00000009633	166.55	0.08818	0.373076	0.536849	0.848632
ENSMUSG00000009640	38.9683	0.204524	0.2921	0.281605	0.694806
ENSMUSG00000009646	122.569	0.10045	0.313521	0.581308	0.867416
ENSMUSG00000009647	63.7362	-0.354279	0.310949	0.0674705	0.408708
ENSMUSG00000009654	65.0543	-0.554994	0.413424	0.0079277	0.155001
ENSMUSG00000009681	128.894	-0.126079	0.315662	0.488598	0.822296
ENSMUSG00000009687	213.733	-0.11562	0.382327	0.410956	0.783895
ENSMUSG00000009731	1.13545	0.0516574	0.472878	0.464145	NA
ENSMUSG00000009733	32.8596	0.0286654	0.361306	0.846253	0.966157
ENSMUSG00000009739	25.5606	-0.458828	0.509619	0.0176908	0.229373
ENSMUSG00000009741	206.759	-0.171949	0.270673	0.365507	0.755134
ENSMUSG00000009772	39.3641	0.0584129	0.329464	0.736102	0.929794
ENSMUSG00000009828	77.8989	-0.0783045	0.266622	0.678742	0.906818
ENSMUSG00000009863	289.039	-0.0247743	0.333687	0.884156	0.976288
ENSMUSG00000009876	4.22667	-0.106203	0.470913	0.266972	NA
ENSMUSG00000009894	141.383	-0.065995	0.317858	0.71323	0.921378
ENSMUSG00000009905	71.1532	0.422243	0.294586	0.0318244	0.297522
ENSMUSG00000009907	264.721	-0.536171	0.40279	0.00948085	0.171403
ENSMUSG00000009927	1580.23	0.651807	0.283369	0.00115754	0.0620718
ENSMUSG00000009995	50.6722	-0.246342	0.30817	0.19219	0.610783
ENSMUSG00000010021	4.79798	-0.0631859	0.453544	0.461418	NA
ENSMUSG00000010025	711.879	-0.0875936	0.338097	0.604189	0.878075
ENSMUSG00000010044	0.439326	0.0455261	0.495516	0.397486	NA
ENSMUSG00000010045	67.2218	0.623007	0.312246	0.002472	0.0911798
ENSMUSG00000010047	97.1569	-0.183946	0.305767	0.325339	0.72627
ENSMUSG00000010048	62.6908	0.153264	0.315105	0.402843	0.777694
ENSMUSG00000010051	82.3815	-0.348884	0.406676	0.0519545	0.367613
ENSMUSG00000010054	93.2216	0.257088	0.308967	0.174254	0.590789
ENSMUSG00000010057	26.7228	0.126988	0.306658	0.492757	0.823962
ENSMUSG00000010064	2370.63	0.102574	0.342588	0.538741	0.84943
ENSMUSG00000010067	40.4176	0.33546	0.456345	0.0492679	0.358912
ENSMUSG00000010080	0.956194	-0.00701456	0.438282	0.931812	NA
ENSMUSG00000010095	145.772	-0.296665	0.371618	0.0941536	0.472082
ENSMUSG00000010097	308.324	2.39399	1.14932	3.4277e-05	0.00850538
ENSMUSG00000010110	163.432	0.184147	0.286387	0.332538	0.73374
ENSMUSG00000010122	188.832	-0.121439	0.337944	0.477438	0.817516
ENSMUSG00000010142	9.44916	-0.283318	0.623119	0.0402849	0.326392
ENSMUSG00000010154	0.867041	0.00336416	0.467755	0.955949	NA
ENSMUSG00000010175	585.57	0.000465117	0.30888	0.997969	0.999604
ENSMUSG00000010205	88.6316	-0.0318303	0.260288	0.865809	0.970278
ENSMUSG00000010277	669.067	-0.237437	0.230318	0.192028	0.610783
ENSMUSG00000010290	29.8332	-0.0385204	0.283288	0.838215	0.96494
ENSMUSG00000010307	83.4521	0.0861788	0.374649	0.541845	0.850808
ENSMUSG00000010311	1.01402	0.173218	0.564814	0.0851511	NA
ENSMUSG00000010342	4.75425	-0.0568218	0.439856	0.532731	NA
ENSMUSG00000010358	106.664	0.176319	0.28154	0.353827	0.745485
ENSMUSG00000010362	15.4669	0.0321425	0.344719	0.842886	0.965517
ENSMUSG00000010376	96.7477	0.0784887	0.313553	0.665678	0.902065
ENSMUSG00000010392	184.258	-0.275584	0.379595	0.108732	0.49652
ENSMUSG00000010406	199.063	0.985071	0.440665	6.33567e-05	0.0108433
ENSMUSG00000010453	159.331	0.140356	0.282496	0.459137	0.80906
ENSMUSG00000010461	3.07437	-0.0124352	0.393125	0.915472	NA
ENSMUSG00000010476	0.733756	0.00739478	0.46133	0.910637	NA
ENSMUSG00000010517	99.5261	-0.278485	0.281797	0.147159	0.556386
ENSMUSG00000010538	4.34379	0.0478494	0.391304	0.695192	NA
ENSMUSG00000010554	107.858	-0.215476	0.353629	0.209552	0.631075
ENSMUSG00000010592	0.410225	0.0390923	0.490824	0.465491	NA
ENSMUSG00000010601	640.736	-0.158582	0.376211	0.297481	0.705556
ENSMUSG00000010607	35.4405	-0.13616	0.338442	0.427547	0.790974
ENSMUSG00000010608	567.417	0.28505	0.270619	0.136737	0.538721
ENSMUSG00000010609	758.505	-0.16569	0.335919	0.343837	0.740456
ENSMUSG00000010651	742.706	-0.0992378	0.389068	0.455381	0.807181
ENSMUSG00000010660	3.78519	-0.0376531	0.408135	0.725424	NA
ENSMUSG00000010663	2215.24	0.00811592	0.350847	0.958707	0.991502
ENSMUSG00000010721	22.7355	0.0648478	0.334146	0.703892	0.917175
ENSMUSG00000010751	8.38546	0.0320095	0.380905	0.804947	0.956341
ENSMUSG00000010755	230.951	0.23789	0.337319	0.187177	0.604643
ENSMUSG00000010760	1.28433	0.177436	0.56244	0.0856195	NA
ENSMUSG00000010796	0.38017	0.0203362	0.482149	0.698352	NA
ENSMUSG00000010797	5.16406	-0.121056	0.388448	0.379861	NA
ENSMUSG00000010830	2.73192	0.0383296	0.421126	0.695787	NA
ENSMUSG00000010911	78.0361	0.481103	0.445644	0.0156517	0.21885
ENSMUSG00000010914	80.9896	0.0656978	0.311435	0.718497	0.922041
ENSMUSG00000010936	84.3186	0.0469046	0.266539	0.803936	0.955759
ENSMUSG00000011008	9.78977	-0.0649524	0.443435	0.479024	0.817989
ENSMUSG00000011034	20.2224	0.340115	0.527737	0.0392977	0.326067
ENSMUSG00000011096	79.1897	0.0883846	0.318404	0.623059	0.887829
ENSMUSG00000011114	143.732	0.19657	0.246343	0.292101	0.702136
ENSMUSG00000011148	60.1142	-0.0648923	0.347575	0.687175	0.9096
ENSMUSG00000011158	67.372	-0.0339594	0.309966	0.852345	0.968874
ENSMUSG00000011179	436.319	-0.0467648	0.310767	0.797507	0.954114
ENSMUSG00000011254	25.173	0.107609	0.286944	0.568723	0.863564
ENSMUSG00000011256	14.3155	-0.309125	0.516362	0.0497932	0.360488
ENSMUSG00000011257	266.81	1.2606	0.59552	3.05591e-05	0.00800523
ENSMUSG00000011263	14.1866	0.158672	0.354494	0.334638	0.735444
ENSMUSG00000011267	0.96214	-0.130766	0.485058	0.197483	NA
ENSMUSG00000011305	112.825	0.0326922	0.336464	0.845953	0.966073
ENSMUSG00000011306	102.294	0.500031	0.494406	0.0130523	0.200182
ENSMUSG00000011382	963.835	-0.138866	0.331502	0.42879	0.792049
ENSMUSG00000011427	32.1363	-0.366837	0.358728	0.0522994	0.368652
ENSMUSG00000011658	19.5234	0.0514206	0.350862	0.744683	0.932608
ENSMUSG00000011751	0.370844	0	0.478952	1	NA
ENSMUSG00000011752	455.462	-0.000561865	0.247101	0.997592	0.999383
ENSMUSG00000011831	610.768	-0.23298	0.307148	0.216548	0.63782
ENSMUSG00000011832	23.9016	0.149487	0.373978	0.324934	0.725871
ENSMUSG00000011837	16.443	-0.258821	0.330891	0.159815	0.573334
ENSMUSG00000011877	77.3452	0.265557	0.36179	0.12998	0.530078
ENSMUSG00000011884	79.5995	-0.248232	0.427112	0.10792	0.495626
ENSMUSG00000011958	277.395	0.131218	0.286656	0.487841	0.822231
ENSMUSG00000011960	132.417	0.134474	0.309745	0.465809	0.811308
ENSMUSG00000012017	10.3322	0.190935	0.384667	0.216027	0.637166
ENSMUSG00000012042	0.262646	0.00285229	0.479019	0.956301	NA
ENSMUSG00000012076	17.8993	0.115319	0.376861	0.423888	0.789373
ENSMUSG00000012114	126.339	-0.255702	0.259409	0.177667	0.595439
ENSMUSG00000012117	88.9044	0.257613	0.274119	0.17831	0.595571
ENSMUSG00000012123	18.9342	-0.12743	0.395616	0.345703	0.741032
ENSMUSG00000012126	1.74796	-0.132287	0.529639	0.135931	NA
ENSMUSG00000012187	2.37509	0.0179255	0.426375	0.844164	NA
ENSMUSG00000012296	14.6451	0.0480512	0.368336	0.735917	0.929794
ENSMUSG00000012350	9.007	0.0357957	0.38313	0.779558	0.947038
ENSMUSG00000012405	924.845	0.125854	0.21655	0.475599	0.817307
ENSMUSG00000012422	205.007	0.49989	0.297972	0.0122949	0.193835
ENSMUSG00000012428	1073.06	0.106341	0.362333	0.487723	0.822231
ENSMUSG00000012429	31.5617	-0.286024	0.301026	0.135347	0.537223
ENSMUSG00000012443	33.4766	-0.000984515	0.393106	0.993281	0.999104
ENSMUSG00000012483	24.3248	0.0976009	0.313439	0.591997	0.872128
ENSMUSG00000012519	44.8891	0.108277	0.361973	0.481228	0.818582
ENSMUSG00000012535	220.403	-0.0371526	0.267631	0.844138	0.965633
ENSMUSG00000012609	60.6701	0.00848624	0.273717	0.964199	0.993505
ENSMUSG00000012640	57.6717	-0.0619406	0.317198	0.730463	0.926843
ENSMUSG00000012705	0.79745	0.0438041	0.484052	0.466981	NA
ENSMUSG00000012819	0.195868	0.000436509	0.478953	0.993309	NA
ENSMUSG00000012848	527.171	0.199273	0.236361	0.278417	0.691721
ENSMUSG00000012889	5.24342	0.0276467	0.396058	0.811065	NA
ENSMUSG00000013033	22.0664	0.168541	0.340549	0.329839	0.730004
ENSMUSG00000013076	58.4704	-0.0850832	0.330503	0.623907	0.887829
ENSMUSG00000013089	33.2985	-0.162228	0.421957	0.22137	0.645063
ENSMUSG00000013150	27.6392	-0.122771	0.322426	0.493056	0.823962
ENSMUSG00000013155	1.54926	0.00850537	0.426611	0.924917	NA
ENSMUSG00000013160	127.448	-0.122452	0.282993	0.517823	0.840407
ENSMUSG00000013236	21.8942	-0.0922854	0.357021	0.55355	0.855245
ENSMUSG00000013275	27.6053	0.629464	0.588907	0.00516064	0.125474
ENSMUSG00000013367	3.06745	0.0989615	0.402892	0.425211	NA
ENSMUSG00000013418	1.12142	0.0176869	0.478441	0.746174	NA
ENSMUSG00000013419	3.77507	-0.0179685	0.36885	0.898131	NA
ENSMUSG00000013465	59.3526	-0.555173	0.416099	0.00793362	0.155001
ENSMUSG00000013483	0.525027	0.0371222	0.489692	0.486888	NA
ENSMUSG00000013495	36.0176	0.145424	0.312218	0.429114	0.79211
ENSMUSG00000013523	3.11392	-0.0418329	0.450652	0.601876	NA
ENSMUSG00000013539	88.2366	0.0246427	0.289972	0.895583	0.978147
ENSMUSG00000013584	2.04705	0.152593	0.49837	0.154024	NA
ENSMUSG00000013593	499.727	0.48598	0.322126	0.0155415	0.218022
ENSMUSG00000013611	0.272215	0	0.478952	1	NA
ENSMUSG00000013622	117.362	0.130328	0.283664	0.491372	0.823771
ENSMUSG00000013629	34.3394	-0.119287	0.362459	0.440672	0.798824
ENSMUSG00000013646	50.341	0.274137	0.259802	0.148982	0.558105
ENSMUSG00000013662	220.14	-0.193062	0.267928	0.309741	0.714179
ENSMUSG00000013663	772.243	-0.117424	0.24122	0.525503	0.844335
ENSMUSG00000013698	159.06	-0.0635598	0.342079	0.700389	0.915498
ENSMUSG00000013701	341.125	0.437191	0.301959	0.0269813	0.279499
ENSMUSG00000013707	30.7021	-0.0118104	0.385993	0.923934	0.984596
ENSMUSG00000013736	128.178	0.362858	0.235535	0.0490621	0.358226
ENSMUSG00000013766	2.59924	-0.0272808	0.445127	0.733032	NA
ENSMUSG00000013787	209.848	0.271428	0.336697	0.139188	0.542222
ENSMUSG00000013822	63.9214	0.370681	0.263476	0.0533305	0.37103
ENSMUSG00000013833	41.7298	0.0411793	0.273277	0.827638	0.962454
ENSMUSG00000013846	517.636	0.0325009	0.187747	0.840907	0.96523
ENSMUSG00000013858	135.012	0.334964	0.280106	0.0831275	0.449798
ENSMUSG00000013878	114.205	-0.168973	0.261293	0.371685	0.759463
ENSMUSG00000013921	4.8608	0.242431	0.490237	0.0859048	NA
ENSMUSG00000013973	62.6112	-0.209116	0.267285	0.271552	0.687541
ENSMUSG00000013974	11.2005	0.120055	0.447772	0.273631	0.688637
ENSMUSG00000013997	326.928	-0.093408	0.323805	0.598537	0.875336
ENSMUSG00000014030	26.7764	-0.480215	0.638396	0.0138658	0.205284
ENSMUSG00000014039	24.3785	-0.0676025	0.36171	0.651889	0.89561
ENSMUSG00000014074	111.787	-0.2168	0.255168	0.250324	0.671035
ENSMUSG00000014075	6.60535	-0.235842	0.493925	0.0885629	NA
ENSMUSG00000014077	664.532	0.0541002	0.28429	0.77427	0.944996
ENSMUSG00000014158	4.12795	-0.0415047	0.434121	0.645564	NA
ENSMUSG00000014164	38.8914	0.153118	0.31239	0.40562	0.780192
ENSMUSG00000014177	54.3774	-0.262515	0.300882	0.168567	0.585012
ENSMUSG00000014195	500.274	-0.0612968	0.258878	0.74473	0.932608
ENSMUSG00000014226	258.542	0.0250961	0.323726	0.886643	0.976288
ENSMUSG00000014232	36.9187	0.202862	0.332679	0.257652	0.676495
ENSMUSG00000014243	13.4663	0.0810191	0.340552	0.627632	0.889008
ENSMUSG00000014245	16.697	0.0490624	0.315709	0.785486	0.949014
ENSMUSG00000014294	263.934	0.629257	0.40305	0.00357949	0.106852
ENSMUSG00000014301	20.3896	0.38424	0.44363	0.0349122	0.309698
ENSMUSG00000014303	8.08058	-0.0328834	0.377468	0.804563	0.956061
ENSMUSG00000014313	1661.88	0.435096	0.323698	0.0278853	0.284367
ENSMUSG00000014329	27.0091	-0.156259	0.347807	0.352276	0.744949
ENSMUSG00000014349	195.96	7.29156e-05	0.268083	0.999692	1
ENSMUSG00000014353	88.6081	0.259359	0.278306	0.175902	0.593569
ENSMUSG00000014355	136.612	-0.00466486	0.308746	0.979639	0.996012
ENSMUSG00000014361	160.384	-0.21755	0.371376	0.186532	0.604249
ENSMUSG00000014402	146.392	-0.0851617	0.28758	0.651415	0.89561
ENSMUSG00000014418	40.3183	-0.110504	0.326931	0.531149	0.846154
ENSMUSG00000014426	96.7717	0.2754	0.312684	0.146005	0.553983
ENSMUSG00000014444	42.7714	-0.0285031	0.361772	0.846666	0.966199
ENSMUSG00000014453	4.92405	-0.246474	0.557116	0.0635678	NA
ENSMUSG00000014470	57.2781	0.123469	0.330336	0.481175	0.818582
ENSMUSG00000014496	139.865	-0.103054	0.282768	0.585879	0.869292
ENSMUSG00000014498	101.758	0.0270138	0.289134	0.885686	0.976288
ENSMUSG00000014503	1.99599	0.0398454	0.427056	0.672899	NA
ENSMUSG00000014504	191.986	0.512005	0.27668	0.00925141	0.16975
ENSMUSG00000014542	1724.54	-0.203963	0.408833	0.168953	0.585072
ENSMUSG00000014543	2.83659	-0.17796	0.569559	0.0807456	NA
ENSMUSG00000014547	104.319	-0.00188592	0.302998	0.991853	0.998465
ENSMUSG00000014550	60.8322	-0.120018	0.339664	0.47974	0.818114
ENSMUSG00000014551	102.685	0.0439637	0.296391	0.813749	0.9583
ENSMUSG00000014554	26.8136	-0.0088644	0.32927	0.959072	0.991502
ENSMUSG00000014592	24.6279	-0.269051	0.367905	0.122142	0.518389
ENSMUSG00000014599	76.9436	-0.041685	0.27449	0.825552	0.961508
ENSMUSG00000014601	44.5275	-0.0753438	0.327916	0.666226	0.902381
ENSMUSG00000014602	5.9834	-0.0775741	0.437588	0.433514	NA
ENSMUSG00000014606	129.935	0.00542808	0.287153	0.976984	0.99585
ENSMUSG00000014609	0.664529	0.0387119	0.458095	0.604145	NA
ENSMUSG00000014633	31.2496	0.0605358	0.335149	0.721515	0.923367
ENSMUSG00000014668	57.9179	-0.115158	0.315082	0.526771	0.844335
ENSMUSG00000014686	0.916705	-0.00884027	0.470035	0.882041	NA
ENSMUSG00000014704	1.337	-0.00236307	0.437081	0.977191	NA
ENSMUSG00000014748	114.344	-0.260963	0.243828	0.161342	0.576183
ENSMUSG00000014763	147.174	0.393916	0.26779	0.0412143	0.330027
ENSMUSG00000014767	58.0666	0.0126984	0.284766	0.946275	0.989666
ENSMUSG00000014769	812.187	0.355266	0.264022	0.0638747	0.399747
ENSMUSG00000014771	88.1949	0.560117	0.285432	0.0049702	0.125351
ENSMUSG00000014773	13.2537	-0.100919	0.341623	0.546585	0.853109
ENSMUSG00000014776	10.4863	0.326884	0.489635	0.0476058	0.353218
ENSMUSG00000014778	27.1886	-0.0912387	0.362303	0.547268	0.853448
ENSMUSG00000014782	0.983366	0	0.478952	1	NA
ENSMUSG00000014786	4.00382	-0.00601329	0.381543	0.962467	NA
ENSMUSG00000014791	78.45	-0.0648221	0.306917	0.724423	0.924233
ENSMUSG00000014813	1.45078	0.0267162	0.458917	0.705835	NA
ENSMUSG00000014837	6.52792	0.128411	0.372607	0.389378	NA
ENSMUSG00000014846	1.76625	0.0198693	0.410444	0.847246	NA
ENSMUSG00000014850	83.3781	0.0719694	0.278841	0.703572	0.917175
ENSMUSG00000014852	8.88129	-0.164319	0.354409	0.319792	0.720908
ENSMUSG00000014856	32.2275	0.0306345	0.335468	0.856088	0.968874
ENSMUSG00000014859	56.1083	0.18077	0.286061	0.34138	0.739325
ENSMUSG00000014867	603.425	0.0320338	0.276781	0.865444	0.970278
ENSMUSG00000014873	78.8654	0.379314	0.301594	0.0520816	0.367828
ENSMUSG00000014905	314.256	0.178815	0.333769	0.312344	0.715322
ENSMUSG00000014907	35.2844	-0.222373	0.286241	0.243861	0.665009
ENSMUSG00000014932	125.039	-0.286676	0.331317	0.123699	0.520539
ENSMUSG00000014956	640.389	0.135545	0.218053	0.443948	0.801106
ENSMUSG00000014959	624.92	0.377635	0.324686	0.0516527	0.366306
ENSMUSG00000014980	47.0057	0.244204	0.286441	0.201748	0.621164
ENSMUSG00000015002	214.944	-0.00285733	0.276739	0.987938	0.997436
ENSMUSG00000015013	64.591	0.673828	0.341551	0.00150861	0.0718949
ENSMUSG00000015016	63.3712	-0.0835044	0.330421	0.63034	0.890049
ENSMUSG00000015023	92.1779	0.0801883	0.224471	0.655111	0.897405
ENSMUSG00000015027	33.7694	-0.355203	0.316799	0.0661613	0.404799
ENSMUSG00000015053	6.43585	0.249327	0.490942	0.0816413	NA
ENSMUSG00000015083	962.236	0.0124957	0.356282	0.934486	0.987167
ENSMUSG00000015085	12.1676	0.16707	0.348921	0.321317	0.722327
ENSMUSG00000015087	122.645	0.0128954	0.329286	0.940492	0.988388
ENSMUSG00000015090	5.20249	-0.0544369	0.422571	0.588768	NA
ENSMUSG00000015092	749.93	0.136939	0.310486	0.45727	0.807875
ENSMUSG00000015093	0.582746	0.00753849	0.454	0.915579	NA
ENSMUSG00000015094	17.4027	0.119228	0.324041	0.503509	0.8314
ENSMUSG00000015095	69.2014	-0.200049	0.256544	0.289083	0.699946
ENSMUSG00000015112	371.297	-0.145198	0.343857	0.390889	0.769548
ENSMUSG00000015120	193.614	0.051976	0.270192	0.783443	0.948211
ENSMUSG00000015126	65.353	0.346556	0.299776	0.0740111	0.426044
ENSMUSG00000015127	40.4073	-0.100448	0.335001	0.558133	0.857743
ENSMUSG00000015133	64.1509	-0.0328586	0.314033	0.855794	0.968874
ENSMUSG00000015134	3.79194	0.104699	0.392884	0.426251	NA
ENSMUSG00000015143	161.714	-0.186662	0.333575	0.293366	0.702532
ENSMUSG00000015149	190.803	-0.225638	0.218759	0.203671	0.62285
ENSMUSG00000015165	269.098	0.293046	0.316673	0.122388	0.518528
ENSMUSG00000015176	177.372	0.600953	0.295075	0.00295574	0.0995431
ENSMUSG00000015189	90.9391	-0.245516	0.334418	0.177294	0.594922
ENSMUSG00000015202	31.8665	-0.407145	0.325348	0.0377841	0.320227
ENSMUSG00000015214	106.159	-0.0555871	0.281685	0.768524	0.943185
ENSMUSG00000015217	76.4354	-0.0504896	0.319671	0.777225	0.946027
ENSMUSG00000015222	7.19928	0.097399	0.365968	0.514637	NA
ENSMUSG00000015224	37.95	0.324728	0.492211	0.0479835	0.354717
ENSMUSG00000015243	747.389	0.276862	0.266207	0.147057	0.556165
ENSMUSG00000015247	186.511	-0.20519	0.32145	0.263359	0.681251
ENSMUSG00000015289	37.5911	0.101014	0.308426	0.582976	0.868107
ENSMUSG00000015290	169.959	0.498359	0.298966	0.0125896	0.196153
ENSMUSG00000015291	157.35	-0.00251158	0.280164	0.989388	0.997485
ENSMUSG00000015305	245.006	-0.148766	0.335408	0.392856	0.770992
ENSMUSG00000015312	13.5446	-0.0589559	0.363552	0.689523	0.910676
ENSMUSG00000015314	16.6956	-0.0950526	0.418435	0.405856	0.780459
ENSMUSG00000015316	4.07935	-0.0932437	0.427921	0.392219	NA
ENSMUSG00000015335	41.3987	0.59124	0.390848	0.00524969	0.12634
ENSMUSG00000015337	111.285	0.650945	0.555313	0.0041691	0.113617
ENSMUSG00000015340	707.449	-0.227911	0.459649	0.108773	0.49652
ENSMUSG00000015341	110.705	-0.139713	0.261367	0.459633	0.809418
ENSMUSG00000015342	23.1169	-0.130283	0.360759	0.407275	0.781783
ENSMUSG00000015354	16.9033	-0.255224	0.380464	0.12879	0.527951
ENSMUSG00000015355	46.0715	-0.162428	0.410102	0.236389	0.657354
ENSMUSG00000015357	1061.43	-0.427261	0.431864	0.0251562	0.270395
ENSMUSG00000015363	168.725	-0.21367	0.270482	0.262036	0.680456
ENSMUSG00000015377	8.51638	0.0206014	0.369185	0.883111	0.976046
ENSMUSG00000015396	26.3668	-0.337666	0.462891	0.0475219	0.353004
ENSMUSG00000015405	2.01058	0.128187	0.45929	0.237963	NA
ENSMUSG00000015437	23.2303	-0.140679	0.411321	0.282106	0.695174
ENSMUSG00000015451	93.5177	0.228564	0.338264	0.202125	0.621369
ENSMUSG00000015452	2.85169	0.118969	0.480035	0.224587	NA
ENSMUSG00000015461	46.4424	0.000264767	0.31112	0.998838	0.999808
ENSMUSG00000015467	6.07601	0.280837	0.628247	0.0398196	NA
ENSMUSG00000015468	15.913	-0.226638	0.445663	0.117089	0.511381
ENSMUSG00000015474	68.7837	-0.178392	0.312445	0.334995	0.735444
ENSMUSG00000015476	2.68072	0.0386565	0.401499	0.731123	NA
ENSMUSG00000015478	124.765	0.273398	0.28738	0.154417	0.565833
ENSMUSG00000015488	61.3033	0.225872	0.289511	0.236232	0.657354
ENSMUSG00000015501	76.2735	0.243083	0.383916	0.140099	0.544281
ENSMUSG00000015519	0.246061	0.0292291	0.485499	0.581051	NA
ENSMUSG00000015522	117.832	-0.266361	0.308066	0.160489	0.574788
ENSMUSG00000015533	8.23708	-0.0332693	0.403354	0.762876	0.940558
ENSMUSG00000015536	585.85	-0.123507	0.308527	0.503173	0.8314
ENSMUSG00000015542	56.3013	0.0652859	0.297053	0.726482	0.925533
ENSMUSG00000015568	678.123	0.00210703	0.373685	0.987582	0.997431
ENSMUSG00000015575	123.405	0.0649786	0.319058	0.716588	0.921471
ENSMUSG00000015597	158.758	-0.11564	0.243116	0.532887	0.847139
ENSMUSG00000015599	5.22356	0.157723	0.41454	0.239728	NA
ENSMUSG00000015605	34.7114	0.152185	0.326874	0.393744	0.770992
ENSMUSG00000015619	3.61113	0.196864	0.505703	0.109346	NA
ENSMUSG00000015627	0.942289	0.00452613	0.45912	0.946383	NA
ENSMUSG00000015647	34.1626	0.1547	0.451693	0.199608	0.619559
ENSMUSG00000015652	0.399615	0.0127025	0.480126	0.808005	NA
ENSMUSG00000015653	82.9408	-0.230646	0.354662	0.182954	0.600911
ENSMUSG00000015656	5852.9	0.214171	0.283898	0.261515	0.680055
ENSMUSG00000015659	7.55368	-0.219412	0.458886	0.116335	NA
ENSMUSG00000015668	60.2203	0.0276123	0.295538	0.882433	0.975701
ENSMUSG00000015671	500.751	0.128275	0.211435	0.461432	0.810429
ENSMUSG00000015672	158.247	-0.0979845	0.322736	0.582168	0.867416
ENSMUSG00000015697	113.576	-0.0260423	0.277684	0.890407	0.976502
ENSMUSG00000015702	6.65691	-0.069281	0.377947	0.611183	NA
ENSMUSG00000015709	1.41258	0.030705	0.452244	0.686728	NA
ENSMUSG00000015711	48.0696	-0.177494	0.278918	0.350837	0.744437
ENSMUSG00000015714	1288.37	0.335736	0.310714	0.0816403	0.444366
ENSMUSG00000015733	420.755	-0.21474	0.329288	0.236372	0.657354
ENSMUSG00000015745	79.0045	-0.142368	0.395558	0.304582	0.71058
ENSMUSG00000015747	84.4715	0.801333	0.966274	0.00297016	0.0995431
ENSMUSG00000015748	89.1842	0.476001	0.467211	0.0160645	0.221899
ENSMUSG00000015749	161.248	-0.183998	0.290069	0.332092	0.732933
ENSMUSG00000015750	125.539	-0.172878	0.285047	0.362701	0.753338
ENSMUSG00000015755	641.214	-0.315255	0.291815	0.102511	0.486081
ENSMUSG00000015757	113.547	0.108129	0.24892	0.56258	0.860392
ENSMUSG00000015759	246.012	0.226193	0.303815	0.231139	0.65372
ENSMUSG00000015766	55.7497	0.0330718	0.374736	0.807131	0.957474
ENSMUSG00000015776	38.5233	-0.213873	0.332854	0.234709	0.656949
ENSMUSG00000015790	88.4389	0.0163006	0.298015	0.930202	0.986466
ENSMUSG00000015804	53.1799	0.0415184	0.278652	0.826127	0.961782
ENSMUSG00000015806	1091.24	-0.0340768	0.352344	0.827066	0.96205
ENSMUSG00000015812	3.89165	0.634249	1.1684	0.00311125	NA
ENSMUSG00000015837	1410.91	-0.169749	0.255381	0.367284	0.756733
ENSMUSG00000015839	482.774	-0.0329304	0.310743	0.856532	0.968874
ENSMUSG00000015843	14.3402	-0.274308	0.368253	0.116455	0.510352
ENSMUSG00000015846	947.389	-0.0368921	0.238283	0.841091	0.96523
ENSMUSG00000015850	13.6086	0.319739	0.509157	0.0473348	0.352737
ENSMUSG00000015852	0.534481	0.025485	0.478027	0.655428	NA
ENSMUSG00000015854	1027.9	-0.278241	0.439488	0.0809426	0.442112
ENSMUSG00000015869	137.28	-0.0212038	0.271011	0.910702	0.981599
ENSMUSG00000015879	2.02123	0.0641815	0.446415	0.475322	NA
ENSMUSG00000015880	20.2161	0.0494609	0.3955	0.677476	0.906663
ENSMUSG00000015882	71.6275	-0.00891768	0.269643	0.96237	0.992981
ENSMUSG00000015889	180.182	0.8055	0.617115	0.00148637	0.071457
ENSMUSG00000015890	842.864	0.00634238	0.330604	0.970567	0.994145
ENSMUSG00000015932	738.035	0.349031	0.278909	0.0713146	0.420872
ENSMUSG00000015937	252.65	-0.0909486	0.231231	0.617116	0.885467
ENSMUSG00000015942	20.1855	0.104588	0.362959	0.49305	0.823962
ENSMUSG00000015943	34.485	0.161131	0.318955	0.37633	0.762804
ENSMUSG00000015944	49.8192	0.220028	0.445588	0.123236	0.520264
ENSMUSG00000015947	117.933	-0.0728366	0.387785	0.572026	0.864437
ENSMUSG00000015950	89.4197	-0.285262	0.445681	0.0748427	0.427539
ENSMUSG00000015961	218.599	0.198793	0.255077	0.291441	0.70146
ENSMUSG00000015962	0.326633	0	0.478952	1	NA
ENSMUSG00000015966	42.8218	0.38144	0.356382	0.0457977	0.345129
ENSMUSG00000015968	7.24467	-0.185199	0.417927	0.187348	NA
ENSMUSG00000015970	735.616	0.0112472	0.311206	0.950684	0.990263
ENSMUSG00000015971	86.892	0.177976	0.298036	0.344958	0.740832
ENSMUSG00000015980	6.34621	-0.155157	0.480806	0.168441	NA
ENSMUSG00000015981	1.53211	0.0528511	0.415184	0.615096	NA
ENSMUSG00000015994	197.349	0.325605	0.255764	0.0861662	0.456804
ENSMUSG00000016018	132.768	-0.30691	0.335912	0.100547	0.483594
ENSMUSG00000016024	637.542	0.318163	0.344031	0.0875728	0.457557
ENSMUSG00000016028	96.0258	-0.191094	0.353756	0.257293	0.676211
ENSMUSG00000016087	70.7631	-0.327698	0.484922	0.0479713	0.354717
ENSMUSG00000016128	96.8299	0.0919964	0.367013	0.534239	0.847965
ENSMUSG00000016179	0.204777	0	0.478952	1	NA
ENSMUSG00000016181	30.1772	-0.00274422	0.343435	0.986552	0.997293
ENSMUSG00000016194	1950.97	-0.106223	0.33479	0.536703	0.848632
ENSMUSG00000016206	19.4084	-0.139679	0.405988	0.29339	0.702532
ENSMUSG00000016239	10.9947	-0.122886	0.351576	0.449477	0.803661
ENSMUSG00000016252	863.208	0.577772	0.391662	0.00608357	0.137238
ENSMUSG00000016253	58.9234	-0.179355	0.329995	0.315477	0.717062
ENSMUSG00000016255	8.93483	-0.218679	0.608981	0.0541377	0.374473
ENSMUSG00000016256	1388.07	0.163202	0.249461	0.383077	0.766631
ENSMUSG00000016257	142.501	0.207095	0.281341	0.277446	0.691204
ENSMUSG00000016262	1.26852	0.0794311	0.483806	0.308313	NA
ENSMUSG00000016283	9.44749	-0.125247	0.427566	0.293845	0.702532
ENSMUSG00000016308	187.891	0.529504	0.33033	0.0093574	0.170613
ENSMUSG00000016319	1181.59	-0.0750002	0.305222	0.684454	0.909206
ENSMUSG00000016344	218.949	0.225268	0.325705	0.219045	0.64193
ENSMUSG00000016356	7.75324	0.0787995	0.427267	0.452148	0.805089
ENSMUSG00000016382	410.643	-0.257726	0.345761	0.151021	0.559582
ENSMUSG00000016386	2.4969	-0.106088	0.458414	0.290509	NA
ENSMUSG00000016409	72.7965	-0.160161	0.35888	0.32327	0.724331
ENSMUSG00000016427	142.242	0.246609	0.328364	0.18001	0.597408
ENSMUSG00000016458	6.15085	0.147343	0.365171	0.347129	NA
ENSMUSG00000016477	24.0927	0.106222	0.310443	0.562494	0.860392
ENSMUSG00000016481	234.628	0.460735	0.225049	0.0108126	0.184072
ENSMUSG00000016487	181.995	-0.222379	0.340855	0.210647	0.632336
ENSMUSG00000016493	6.44055	0.0717412	0.396311	0.557476	NA
ENSMUSG00000016494	13.1784	-0.206489	0.462081	0.126295	0.523876
ENSMUSG00000016495	50.2609	0.0170173	0.351968	0.913074	0.98222
ENSMUSG00000016496	57.2757	-0.283275	0.450058	0.0747113	0.427539
ENSMUSG00000016498	0.719271	-0.0573665	0.476621	0.418874	NA
ENSMUSG00000016503	40.0108	0.302898	0.274629	0.115098	0.508186
ENSMUSG00000016510	129.692	-0.0552715	0.320972	0.756021	0.937514
ENSMUSG00000016520	109.334	-0.162214	0.281453	0.39313	0.770992
ENSMUSG00000016526	5.38554	0.0175931	0.376959	0.894388	NA
ENSMUSG00000016528	237.066	0.19582	0.321315	0.284553	0.697383
ENSMUSG00000016529	1.18543	-0.0212399	0.446284	0.785615	NA
ENSMUSG00000016534	2004.91	-0.321037	0.306218	0.0953883	0.474373
ENSMUSG00000016541	217.99	-0.0654438	0.305626	0.72251	0.923975
ENSMUSG00000016552	1.93678	-0.0640797	0.427003	0.52412	NA
ENSMUSG00000016554	321.198	0.214281	0.196618	0.199111	0.618924
ENSMUSG00000016559	1319.72	0.446661	0.321309	0.0244991	0.267521
ENSMUSG00000016619	155.985	0.139527	0.286939	0.46093	0.810429
ENSMUSG00000016624	4.66579	-0.0227634	0.41475	0.820223	NA
ENSMUSG00000016637	30.9711	0.161429	0.337149	0.353849	0.745485
ENSMUSG00000016664	287.311	-0.325322	0.28149	0.0921499	0.466786
ENSMUSG00000016756	498.631	-0.109066	0.34721	0.506622	0.833961
ENSMUSG00000016757	36.3107	-0.0658823	0.312986	0.716841	0.921553
ENSMUSG00000016758	1.98421	0.0781582	0.456135	0.386466	NA
ENSMUSG00000016763	9.42896	0.0434438	0.405499	0.69328	0.912527
ENSMUSG00000016831	157.257	-0.169227	0.286214	0.372554	0.760168
ENSMUSG00000016833	103.015	0.322212	0.304102	0.094574	0.472826
ENSMUSG00000016918	13.0393	-0.152116	0.380442	0.306366	0.711034
ENSMUSG00000016921	296.493	0.420756	0.236696	0.0230081	0.261419
ENSMUSG00000016933	116.935	-0.0757229	0.315239	0.675522	0.90584
ENSMUSG00000016940	49.4331	-0.141565	0.317105	0.43677	0.797153
ENSMUSG00000016942	768.843	-0.106655	0.324821	0.547615	0.853679
ENSMUSG00000016946	12.8712	-0.0678467	0.344609	0.678208	0.906746
ENSMUSG00000016984	34.8059	-0.00533805	0.292763	0.977255	0.995863
ENSMUSG00000017002	28.2407	0.35907	0.471851	0.039521	0.326371
ENSMUSG00000017009	873.095	-0.014836	0.301588	0.936131	0.987604
ENSMUSG00000017057	261.658	-0.17669	0.336501	0.314262	0.716397
ENSMUSG00000017119	791.348	-0.0450993	0.242249	0.807468	0.957474
ENSMUSG00000017132	161.964	0.0258223	0.329717	0.881063	0.97511
ENSMUSG00000017144	91.6198	0.462936	0.394154	0.0193747	0.240649
ENSMUSG00000017146	35.004	0.129799	0.411707	0.30909	0.713552
ENSMUSG00000017167	7.01438	0.0899274	0.381903	0.509383	NA
ENSMUSG00000017176	16.7924	0.0144032	0.361006	0.922321	0.984279
ENSMUSG00000017188	75.3189	0.133896	0.300779	0.473603	0.815605
ENSMUSG00000017195	0.364146	0	0.47602	1	NA
ENSMUSG00000017204	0.187729	0	0.478952	1	NA
ENSMUSG00000017210	50.2899	-0.216527	0.295805	0.254011	0.673237
ENSMUSG00000017221	230.996	-0.134149	0.274634	0.479549	0.818006
ENSMUSG00000017264	143.135	0.107256	0.275582	0.571376	0.864288
ENSMUSG00000017286	145.799	0.160743	0.268114	0.396909	0.772641
ENSMUSG00000017288	122.531	0.0868077	0.271833	0.646581	0.894969
ENSMUSG00000017291	257.778	-0.42131	0.277237	0.0306864	0.292638
ENSMUSG00000017299	59.5692	-0.0534107	0.286344	0.776803	0.946027
ENSMUSG00000017307	20.9999	0.117192	0.333924	0.498161	0.827874
ENSMUSG00000017309	38.2919	-0.747364	0.506711	0.0015814	0.0729995
ENSMUSG00000017314	3.37339	0.0820713	0.439879	0.409194	NA
ENSMUSG00000017344	8431.31	0.212206	0.33552	0.235364	0.657137
ENSMUSG00000017376	57.0213	0.348579	0.333442	0.0678193	0.410047
ENSMUSG00000017386	94.4511	0.397217	0.325237	0.0420121	0.332265
ENSMUSG00000017390	69.6226	-0.0333844	0.294888	0.858219	0.969286
ENSMUSG00000017400	1.48503	-0.0621263	0.438063	0.507527	NA
ENSMUSG00000017404	1736.42	0.415294	0.235531	0.0245048	0.267521
ENSMUSG00000017405	15.8212	0.291087	0.491979	0.0608005	0.393186
ENSMUSG00000017412	2.22226	0.038065	0.434339	0.669872	NA
ENSMUSG00000017417	5.96014	-0.270835	0.604333	0.0460052	NA
ENSMUSG00000017418	88.2733	-0.0428071	0.323262	0.808375	0.957569
ENSMUSG00000017421	338.919	-0.0454609	0.22152	0.798823	0.954276
ENSMUSG00000017428	456.029	-0.238646	0.308385	0.20556	0.625184
ENSMUSG00000017446	40.527	-1.73996	1.43072	0.000296032	0.0301577
ENSMUSG00000017453	700.055	-0.11522	0.345535	0.487113	0.822184
ENSMUSG00000017466	121.231	-0.17912	0.36482	0.267623	0.684636
ENSMUSG00000017478	216.894	-0.479744	0.348181	0.0169163	0.226421
ENSMUSG00000017485	365.953	-0.308296	0.366079	0.0871372	0.457557
ENSMUSG00000017491	16.6395	0.280476	0.34537	0.123338	0.520264
ENSMUSG00000017493	3526.01	0.0217739	0.298383	0.906821	0.980584
ENSMUSG00000017499	6.63749	0.0796246	0.452128	0.390384	NA
ENSMUSG00000017548	216.344	0.201465	0.253326	0.28422	0.697383
ENSMUSG00000017550	22.0182	0.0447157	0.344402	0.783524	0.948211
ENSMUSG00000017561	56.9633	0.0434781	0.341475	0.792074	0.952061
ENSMUSG00000017607	11.7581	-0.116759	0.433934	0.305458	0.710945
ENSMUSG00000017615	157.398	0.265782	0.255848	0.159995	0.573818
ENSMUSG00000017631	69.8773	-0.385308	0.591994	0.0257802	0.271019
ENSMUSG00000017639	30.4221	0.0827107	0.322083	0.642074	0.893605
ENSMUSG00000017652	12.055	-0.0235672	0.395234	0.838997	0.96494
ENSMUSG00000017664	36.7231	0.0764185	0.324314	0.665311	0.901787
ENSMUSG00000017667	14.121	0.0746133	0.31749	0.678337	0.906746
ENSMUSG00000017670	60.8611	-0.0679864	0.332296	0.692437	0.912253
ENSMUSG00000017677	141.926	0.222972	0.348447	0.201906	0.621354
ENSMUSG00000017679	45.3	0.283727	0.373788	0.10433	0.489646
ENSMUSG00000017686	116.298	0.00586995	0.223596	0.973862	0.995347
ENSMUSG00000017688	0.200547	-0.0162032	0.480138	0.759731	NA
ENSMUSG00000017692	0.872468	0.0704707	0.472735	0.372444	NA
ENSMUSG00000017697	10.2144	-0.120181	0.385692	0.388492	0.76868
ENSMUSG00000017707	1336.18	0.269639	0.311478	0.154466	0.565833
ENSMUSG00000017713	10.8718	0.138718	0.366676	0.369408	0.758144
ENSMUSG00000017715	37.2079	0.369856	0.336763	0.0543407	0.375211
ENSMUSG00000017716	22.0012	-0.0312284	0.405332	0.773359	0.944461
ENSMUSG00000017718	217.817	-0.113072	0.355497	0.476629	0.817479
ENSMUSG00000017721	97.7969	-0.265696	0.361258	0.130178	0.530286
ENSMUSG00000017723	24.8588	0.0360912	0.381409	0.780462	0.947419
ENSMUSG00000017734	70.188	0.39494	0.402693	0.0354084	0.311454
ENSMUSG00000017737	182.442	-0.0105458	0.422787	0.90984	0.981599
ENSMUSG00000017740	9.37002	0.162429	0.433218	0.207556	0.628707
ENSMUSG00000017747	50.3386	0.181488	0.283636	0.339877	0.738833
ENSMUSG00000017754	315.455	-0.192186	0.312178	0.300612	0.707678
ENSMUSG00000017756	198.249	-0.206316	0.30968	0.26963	0.68602
ENSMUSG00000017760	756.956	0.0683291	0.307087	0.710156	0.920268
ENSMUSG00000017764	10.0247	-0.0738492	0.356859	0.632339	0.890891
ENSMUSG00000017765	63.7194	0.238813	0.32272	0.196871	0.616751
ENSMUSG00000017774	150.487	0.0870674	0.311292	0.633658	0.890982
ENSMUSG00000017776	322.984	0.0802239	0.289009	0.670007	0.903857
ENSMUSG00000017778	258.804	0.256203	0.317361	0.171704	0.588126
ENSMUSG00000017781	426.831	0.0440455	0.315818	0.806846	0.957474
ENSMUSG00000017801	118.661	0.0382426	0.308113	0.834616	0.964242
ENSMUSG00000017802	169.863	-0.206898	0.275404	0.277826	0.691656
ENSMUSG00000017817	0.296355	0.0230741	0.482743	0.662355	NA
ENSMUSG00000017830	56.1335	0.00917059	0.331359	0.957336	0.991359
ENSMUSG00000017831	202.194	-0.242186	0.214176	0.167721	0.58359
ENSMUSG00000017837	54.0387	-0.245407	0.317182	0.189166	0.607795
ENSMUSG00000017843	214.433	-0.191126	0.221508	0.284449	0.697383
ENSMUSG00000017858	86.9535	-0.214954	0.323719	0.240859	0.660752
ENSMUSG00000017861	3.66412	0.00552392	0.423305	0.952385	NA
ENSMUSG00000017868	115.834	-0.15819	0.366471	0.315365	0.717062
ENSMUSG00000017897	1.54281	0.0600406	0.449073	0.490342	NA
ENSMUSG00000017929	136.373	0.0579592	0.357268	0.704657	0.917619
ENSMUSG00000017950	2112.17	0.0661331	0.31175	0.716542	0.921471
ENSMUSG00000017969	13.4635	0.172657	0.385189	0.250944	0.671087
ENSMUSG00000017978	63.497	-0.144492	0.328142	0.415496	0.786276
ENSMUSG00000017999	130.805	0.197668	0.253791	0.293552	0.702532
ENSMUSG00000018001	42.2265	-0.199501	0.388937	0.196162	0.616618
ENSMUSG00000018008	142.46	-0.28554	0.488741	0.0639048	0.399747
ENSMUSG00000018012	0.287584	0.00829803	0.479338	0.873786	NA
ENSMUSG00000018040	102.162	-0.0790721	0.357455	0.608305	0.880382
ENSMUSG00000018042	1620.27	-0.0337819	0.318959	0.849959	0.967399
ENSMUSG00000018068	27.55	0.0169475	0.343714	0.917033	0.982953
ENSMUSG00000018076	76.3596	-0.123264	0.278864	0.515545	0.83824
ENSMUSG00000018102	638.698	-0.0764006	0.337015	0.651568	0.89561
ENSMUSG00000018143	49.657	0.0310124	0.299778	0.867371	0.970361
ENSMUSG00000018160	119.75	0.0341092	0.282666	0.856558	0.968874
ENSMUSG00000018166	321.909	-0.448208	0.341962	0.0238681	0.266181
ENSMUSG00000018167	61.4141	0.299843	0.33809	0.106516	0.493233
ENSMUSG00000018168	22.2636	-0.451648	0.569049	0.0175756	0.229064
ENSMUSG00000018169	6.80896	-0.0549582	0.38553	0.667565	NA
ENSMUSG00000018171	417.634	0.0411734	0.314359	0.819808	0.960067
ENSMUSG00000018189	148.094	0.35716	0.260236	0.0615422	0.395962
ENSMUSG00000018196	105.744	0.0491488	0.280815	0.794728	0.952665
ENSMUSG00000018199	40.7857	-0.290161	0.326739	0.121796	0.518389
ENSMUSG00000018209	116.362	-0.178573	0.32076	0.327269	0.727541
ENSMUSG00000018211	3.18582	0.175675	0.44235	0.177341	NA
ENSMUSG00000018217	62.3167	0.0408029	0.362961	0.781174	0.94761
ENSMUSG00000018238	0.523656	-0.0187099	0.474468	0.746584	NA
ENSMUSG00000018239	13.4258	-0.243698	0.354655	0.163369	0.578189
ENSMUSG00000018286	439.896	0.266905	0.283697	0.164194	0.579025
ENSMUSG00000018287	169.032	-0.0959303	0.341744	0.56572	0.861806
ENSMUSG00000018293	789.62	-0.0614159	0.304644	0.7393	0.930077
ENSMUSG00000018322	37.3742	-0.090125	0.318715	0.616047	0.884538
ENSMUSG00000018326	526.651	-0.0767302	0.265277	0.684692	0.90926
ENSMUSG00000018334	9.26208	-0.0603121	0.393881	0.621037	0.887413
ENSMUSG00000018339	381.245	0.351535	0.493428	0.0395533	0.326371
ENSMUSG00000018340	451.636	-0.225482	0.309151	0.229903	0.65359
ENSMUSG00000018341	1.56331	-0.0830074	0.459241	0.360374	NA
ENSMUSG00000018347	13.9607	-0.0522894	0.31998	0.769351	0.943255
ENSMUSG00000018362	131.381	0.0173748	0.34143	0.915856	0.982732
ENSMUSG00000018363	175.089	-0.136002	0.296872	0.468761	0.81252
ENSMUSG00000018372	50.3141	0.41959	0.469146	0.0250949	0.270233
ENSMUSG00000018377	108.763	-0.199296	0.263294	0.293366	0.702532
ENSMUSG00000018378	8.5004	-0.252395	0.416162	0.109953	0.499063
ENSMUSG00000018379	403.351	-0.07145	0.265477	0.705327	0.91784
ENSMUSG00000018381	44.6948	-0.352819	0.468428	0.0417767	0.331221
ENSMUSG00000018387	115.619	0.0612678	0.329329	0.723952	0.924233
ENSMUSG00000018395	56.2198	0.0633662	0.348389	0.69288	0.912372
ENSMUSG00000018398	69.4611	-0.155864	0.386198	0.28712	0.698933
ENSMUSG00000018401	158.474	-0.023263	0.274903	0.902078	0.97973
ENSMUSG00000018405	13.2533	0.246794	0.390637	0.130986	0.531228
ENSMUSG00000018411	14.6587	0.0865824	0.371361	0.547437	0.853608
ENSMUSG00000018412	91.5065	-0.0220208	0.296517	0.905996	0.980388
ENSMUSG00000018415	117.972	-0.0300845	0.275149	0.873585	0.971996
ENSMUSG00000018417	771.417	-0.566234	0.389558	0.00685759	0.145015
ENSMUSG00000018425	151.428	-0.037107	0.233757	0.839023	0.96494
ENSMUSG00000018427	90.7899	-0.52063	0.404594	0.0110603	0.185531
ENSMUSG00000018428	299.244	-0.00880367	0.317993	0.960749	0.992289
ENSMUSG00000018433	62.0964	0.206464	0.286464	0.27837	0.691721
ENSMUSG00000018442	433.474	0.199116	0.310154	0.28565	0.697784
ENSMUSG00000018446	318.23	0.277906	0.270845	0.146653	0.555292
ENSMUSG00000018449	94.8074	0.994633	0.865679	0.00104245	0.0580616
ENSMUSG00000018451	0.18208	0.00237496	0.478999	0.963607	NA
ENSMUSG00000018459	278.232	0.20618	0.387507	NA	NA
ENSMUSG00000018470	3.80525	0.179118	0.474894	0.145425	NA
ENSMUSG00000018474	391.322	-0.0843609	0.235529	0.645286	0.894191
ENSMUSG00000018476	100.35	0.273359	0.338466	0.135722	0.537813
ENSMUSG00000018479	1.20385	0.0652278	0.512838	0.241967	NA
ENSMUSG00000018481	161.629	0.0722241	0.241473	0.696099	0.912959
ENSMUSG00000018486	1.99587	-0.0453165	0.408163	0.67619	NA
ENSMUSG00000018500	1.27283	0	0.475162	1	NA
ENSMUSG00000018501	598.205	-0.281832	0.235353	0.125388	0.522219
ENSMUSG00000018507	34.7154	0.00533688	0.387337	0.965185	0.993505
ENSMUSG00000018509	43.4969	0.166202	0.315855	0.364963	0.754825
ENSMUSG00000018537	29.1092	0.507895	0.648698	0.0117071	0.190943
ENSMUSG00000018541	53.9477	-0.104937	0.277848	0.579598	0.867082
ENSMUSG00000018547	112.786	-0.0767707	0.311739	0.673709	0.905103
ENSMUSG00000018548	59.1434	-0.0683384	0.367396	0.637635	0.891465
ENSMUSG00000018559	168.046	0.319557	0.301651	0.0974391	0.477959
ENSMUSG00000018565	51.417	0.234047	0.317787	0.208585	0.630125
ENSMUSG00000018566	5.81888	0.522628	0.964609	0.00681658	NA
ENSMUSG00000018567	842.736	0.116366	0.244569	0.531114	0.846154
ENSMUSG00000018569	0.532341	-0.0130944	0.473808	0.819176	NA
ENSMUSG00000018570	0.831932	0.0166826	0.471892	0.778779	NA
ENSMUSG00000018572	102.298	0.11938	0.283494	0.528221	0.844996
ENSMUSG00000018574	985.244	0.0788847	0.317164	0.661458	0.899902
ENSMUSG00000018581	9.87629	0.108867	0.450097	0.298286	0.706533
ENSMUSG00000018583	218.283	0.241673	0.253727	0.199867	0.619698
ENSMUSG00000018585	118.218	-0.0251148	0.330323	0.884043	0.976288
ENSMUSG00000018593	301.079	-0.148698	0.36925	0.335791	0.735532
ENSMUSG00000018599	41.8176	0.198813	0.33799	0.260535	0.679013
ENSMUSG00000018604	140.112	0.0654235	0.357356	0.669613	0.903611
ENSMUSG00000018623	5.00778	0.126976	0.402358	0.334029	NA
ENSMUSG00000018648	1.8356	0.0773073	0.401927	0.517913	NA
ENSMUSG00000018651	21.5754	-0.00388479	0.33263	0.981831	0.996356
ENSMUSG00000018654	69.7872	-0.267579	0.464513	0.0794384	0.438757
ENSMUSG00000018659	298.411	-0.162375	0.336658	0.351907	0.744949
ENSMUSG00000018661	66.5386	0.410401	0.344553	0.0353513	0.311439
ENSMUSG00000018666	127.74	-0.240642	0.286533	0.208199	0.629777
ENSMUSG00000018669	229.592	-0.0469126	0.280229	0.803902	0.955759
ENSMUSG00000018672	51.8321	0.344443	0.282105	0.0753055	0.428847
ENSMUSG00000018677	692.636	0.0843151	0.303506	0.648925	0.894969
ENSMUSG00000018678	29.5479	-0.26024	0.341533	0.15066	0.559368
ENSMUSG00000018697	79.1543	0.245615	0.283234	0.199406	0.619453
ENSMUSG00000018707	599.697	0.0127923	0.331784	0.940426	0.988388
ENSMUSG00000018727	12.8791	0.167583	0.386556	0.25973	0.678106
ENSMUSG00000018733	58.29	-0.353797	0.442161	0.0446018	0.340404
ENSMUSG00000018736	115.004	-0.109506	0.337119	0.521248	0.841775
ENSMUSG00000018740	4.81267	0.108949	0.37823	0.443521	NA
ENSMUSG00000018750	183.408	0.108572	0.354189	0.495668	0.825959
ENSMUSG00000018752	23.3538	-0.11348	0.412713	0.354532	0.74664
ENSMUSG00000018761	118.133	-0.0825218	0.252163	0.659499	0.899396
ENSMUSG00000018765	127.289	-0.251217	0.288804	0.189261	0.607947
ENSMUSG00000018770	404.923	0.0679505	0.324441	0.700036	0.91541
ENSMUSG00000018774	228.418	-0.0896946	0.393084	0.484331	0.820169
ENSMUSG00000018776	0.175265	0	0.478952	1	NA
ENSMUSG00000018796	1991.64	-0.246988	0.382696	0.136456	0.538721
ENSMUSG00000018800	41.2846	0.0140679	0.354919	0.926862	0.985397
ENSMUSG00000018809	14.4803	0.416685	0.422006	0.028043	0.284561
ENSMUSG00000018819	193.055	-0.38175	0.547633	0.0286315	0.285952
ENSMUSG00000018820	47.3638	0.0669745	0.312214	0.712842	0.921352
ENSMUSG00000018821	107.247	0.420186	0.369662	0.030406	0.291268
ENSMUSG00000018822	0.557155	0.0129016	0.452478	0.859104	NA
ENSMUSG00000018830	36.9861	0.0708352	0.358771	0.642427	0.893605
ENSMUSG00000018841	39.3394	-0.359646	0.322365	0.0624852	0.396863
ENSMUSG00000018844	0.549068	0.00310875	0.472562	0.956663	NA
ENSMUSG00000018845	6.21454	0.121577	0.388783	0.377496	NA
ENSMUSG00000018846	188.091	-0.281824	0.310338	0.138311	0.541889
ENSMUSG00000018848	206.353	0.0986272	0.19171	0.547974	0.854062
ENSMUSG00000018849	383.605	0.09314	0.325003	0.59832	0.875119
ENSMUSG00000018858	143.102	0.19357	0.271213	0.309056	0.713552
ENSMUSG00000018861	48.2994	0.486376	0.458166	0.0148407	0.213082
ENSMUSG00000018865	3.62414	0.323474	0.811193	0.0135437	NA
ENSMUSG00000018868	9.71367	0.308568	0.594121	0.0396025	0.326392
ENSMUSG00000018882	127.62	0.133739	0.247259	0.473284	0.815227
ENSMUSG00000018899	225.14	-0.383993	0.382187	0.0413664	0.330142
ENSMUSG00000018900	24.0625	-0.301986	0.338482	0.104239	0.489646
ENSMUSG00000018906	32.131	0.409135	0.421462	0.0299408	0.288962
ENSMUSG00000018909	117.216	-0.0384152	0.357313	0.800258	0.954746
ENSMUSG00000018919	0.971963	-0.0511761	0.458591	0.515023	NA
ENSMUSG00000018920	144.709	-0.0219687	0.361773	0.881343	0.975168
ENSMUSG00000018921	37.8733	0.127034	0.274949	0.503007	0.8314
ENSMUSG00000018923	24.6498	0.157518	0.316009	0.389514	0.768918
ENSMUSG00000018924	1.36365	-0.0897208	0.447998	0.361884	NA
ENSMUSG00000018925	0.741151	-0.00122597	0.457467	0.985698	NA
ENSMUSG00000018927	235.688	-0.102651	0.396098	0.426598	0.790702
ENSMUSG00000018930	7.33329	-0.132575	0.487876	0.191034	NA
ENSMUSG00000018931	20.2121	-0.319291	0.342942	0.0870244	0.457557
ENSMUSG00000018932	336.97	0.803835	0.591823	0.00136842	0.0683465
ENSMUSG00000018965	213.89	-0.0207831	0.319795	0.907082	0.980584
ENSMUSG00000018973	0.270585	-0.0217257	0.481596	0.683558	NA
ENSMUSG00000018974	62.6617	-0.0852269	0.298955	0.647543	0.894969
ENSMUSG00000018983	38.2107	0.0941531	0.418862	0.408313	0.782582
ENSMUSG00000018986	3.7235	-0.0487523	0.435494	0.593249	NA
ENSMUSG00000018995	53.1047	-0.00642609	0.344248	0.968394	0.993827
ENSMUSG00000018999	79.723	-0.221432	0.270136	0.245289	0.666671
ENSMUSG00000019027	4.98493	0.104793	0.476028	0.260566	NA
ENSMUSG00000019039	82.4188	0.364259	0.363808	0.0526764	0.369483
ENSMUSG00000019054	115.891	-0.0561317	0.271397	0.766666	0.941942
ENSMUSG00000019055	203.43	0.0583133	0.333499	0.732848	0.928245
ENSMUSG00000019066	54.8326	0.163041	0.304681	0.382355	0.766186
ENSMUSG00000019080	11.2411	-0.0422814	0.378277	0.750398	0.935338
ENSMUSG00000019082	324.267	0.014957	0.369001	0.914994	0.982732
ENSMUSG00000019087	253.526	-0.209096	0.361103	0.212403	0.634196
ENSMUSG00000019088	46.9658	-0.0520784	0.353318	0.738345	0.929794
ENSMUSG00000019102	0.210711	0.0024631	0.479002	0.962258	NA
ENSMUSG00000019122	489.712	-0.319159	0.341142	0.0877516	0.457557
ENSMUSG00000019124	0.865968	-0.0444996	0.468589	0.52623	NA
ENSMUSG00000019132	941.784	0.0205219	0.28084	0.913449	0.98222
ENSMUSG00000019139	111.524	0.221541	0.423115	0.135948	0.537925
ENSMUSG00000019143	56.9503	-0.210478	0.338133	0.236086	0.657282
ENSMUSG00000019158	41.1121	0.118884	0.292638	0.527542	0.844434
ENSMUSG00000019173	338.609	-0.188517	0.248821	0.313686	0.716159
ENSMUSG00000019179	366.59	0.0330285	0.289481	0.860447	0.969499
ENSMUSG00000019188	322.348	0.151546	0.276753	0.424917	0.789438
ENSMUSG00000019189	134.894	0.074039	0.341972	0.655027	0.897405
ENSMUSG00000019194	37.2649	-0.115202	0.364245	0.45132	0.804951
ENSMUSG00000019210	337.608	0.125507	0.237994	0.495372	0.825959
ENSMUSG00000019214	2.41904	-0.0671511	0.44419	0.465973	NA
ENSMUSG00000019232	396.499	0.01446	0.380494	0.910757	0.981599
ENSMUSG00000019235	6.88739	0.155644	0.497764	0.151368	NA
ENSMUSG00000019254	113.593	0.224037	0.322305	0.224059	0.647606
ENSMUSG00000019256	200.365	-0.149793	0.21088	0.389132	0.768683
ENSMUSG00000019261	16.7285	-0.169744	0.393126	0.245398	0.666671
ENSMUSG00000019278	5.93951	0.0906072	0.389218	0.489549	NA
ENSMUSG00000019295	38.9458	0.173314	0.29891	0.357031	0.749658
ENSMUSG00000019297	62.678	0.630752	0.420067	0.0037067	0.108135
ENSMUSG00000019301	0.928018	-0.00486008	0.422516	0.958351	NA
ENSMUSG00000019302	162.255	0.0334625	0.286255	0.858968	0.969292
ENSMUSG00000019303	4.29103	-0.116446	0.44149	0.293203	NA
ENSMUSG00000019312	159.613	-0.246306	0.352353	0.16161	0.576183
ENSMUSG00000019320	3.43102	0.0207469	0.399016	0.853702	NA
ENSMUSG00000019326	2.68462	0.0361648	0.420771	0.711704	NA
ENSMUSG00000019338	43.5528	0.0216216	0.354004	0.888492	0.976356
ENSMUSG00000019362	162.061	0.19559	0.276317	0.304568	0.71058
ENSMUSG00000019368	525.596	-0.130138	0.366667	0.395983	0.772641
ENSMUSG00000019370	155.243	-0.484748	0.314672	0.0155884	0.218442
ENSMUSG00000019373	132.667	0.065845	0.306428	0.720511	0.922817
ENSMUSG00000019428	722.259	0.109052	0.268669	0.56467	0.861554
ENSMUSG00000019432	369.709	0.911629	0.785772	0.00128824	0.0661435
ENSMUSG00000019433	28.2422	-0.356631	0.445505	0.043205	0.33524
ENSMUSG00000019437	114.499	0.214693	0.365261	0.19787	0.6178
ENSMUSG00000019461	22.0206	-0.138317	0.33196	0.429922	0.79277
ENSMUSG00000019464	0.251066	0.0340149	0.488211	0.521093	NA
ENSMUSG00000019467	4.34039	0.0269252	0.383725	0.831607	NA
ENSMUSG00000019470	82.9165	0.250148	0.300191	0.188709	0.607322
ENSMUSG00000019471	379.486	-0.214318	0.35573	0.209261	0.630979
ENSMUSG00000019478	108.901	0.196011	0.271678	0.303138	0.709063
ENSMUSG00000019487	64.5711	0.429013	0.364226	0.028191	0.284561
ENSMUSG00000019494	284.2	-0.0738292	0.317228	0.681698	0.908138
ENSMUSG00000019505	1308.69	-0.113771	0.297201	0.543454	0.851328
ENSMUSG00000019518	47.6063	-0.0831793	0.295378	0.656782	0.898162
ENSMUSG00000019528	22.5808	-0.0920956	0.341915	0.580597	0.867222
ENSMUSG00000019539	13.9654	0.0209019	0.356646	0.890513	0.976502
ENSMUSG00000019558	25.367	-0.0126812	0.346677	0.936936	0.988048
ENSMUSG00000019564	14.2901	-0.0540183	0.363076	0.714421	0.921457
ENSMUSG00000019577	78.9991	-0.240485	0.361937	0.161582	0.576183
ENSMUSG00000019578	136.534	-0.243443	0.303045	0.199294	0.619255
ENSMUSG00000019579	237.547	0.22632	0.294814	0.234131	0.656325
ENSMUSG00000019590	32.4494	-0.0123317	0.377512	0.925463	0.985094
ENSMUSG00000019647	28.6605	-0.2139	0.328412	0.238867	0.660064
ENSMUSG00000019659	98.5477	0.322021	0.329229	0.0891424	0.4599
ENSMUSG00000019689	16.9617	-0.026084	0.366117	0.855512	0.968874
ENSMUSG00000019699	25.1345	-0.312135	0.401349	0.0721588	0.42282
ENSMUSG00000019710	215.83	0.40541	0.281224	0.0376937	0.320209
ENSMUSG00000019715	83.696	-0.356895	0.297586	0.0664077	0.404869
ENSMUSG00000019718	83.7949	0.0909412	0.335064	0.594942	0.873162
ENSMUSG00000019726	515.533	0.172687	0.509245	0.125772	0.522669
ENSMUSG00000019731	143.723	-0.115868	0.289414	0.539	0.84943
ENSMUSG00000019732	5.88117	-0.0772894	0.389745	0.54659	NA
ENSMUSG00000019734	19.1226	1.16658	1.2546	0.00104942	0.0580616
ENSMUSG00000019737	9.30022	0.0710303	0.427815	0.486881	0.822099
ENSMUSG00000019738	36.4276	0.245749	0.324751	0.183875	0.601788
ENSMUSG00000019761	6.67768	-0.00502661	0.363663	0.972361	NA
ENSMUSG00000019762	423.293	-0.15463	0.340738	0.367888	0.756886
ENSMUSG00000019763	123.019	0.188957	0.283942	0.320666	0.721722
ENSMUSG00000019768	155.859	-0.125849	0.347754	0.446266	0.801624
ENSMUSG00000019773	15.8095	-0.199585	0.41754	0.166991	0.582844
ENSMUSG00000019774	35.4274	0.288013	0.326843	0.124221	0.521428
ENSMUSG00000019775	1.95068	0.0224966	0.439417	0.786049	NA
ENSMUSG00000019777	165.258	0.116999	0.228887	0.518407	0.840433
ENSMUSG00000019779	35.1008	0.0476749	0.335329	0.778328	0.946389
ENSMUSG00000019782	157.945	0.408569	0.244376	0.029354	0.287292
ENSMUSG00000019789	0.36767	-0.00747718	0.478999	0.886568	NA
ENSMUSG00000019790	97.5635	0.167195	0.341708	0.331747	0.732872
ENSMUSG00000019791	90.5251	0.141582	0.320706	0.433097	0.795004
ENSMUSG00000019792	40.6214	0.113464	0.290167	0.547167	0.853395
ENSMUSG00000019794	72.6896	0.406806	0.283891	0.0373413	0.319083
ENSMUSG00000019795	124.012	0.283535	0.239165	0.125605	0.522443
ENSMUSG00000019796	5.12059	0.00270998	0.370846	0.984349	NA
ENSMUSG00000019797	196.592	1.75912	0.926905	5.27649e-05	0.00981277
ENSMUSG00000019802	1093.32	0.136295	0.275247	0.472605	0.814824
ENSMUSG00000019804	314.993	0.308018	0.252363	0.102834	0.48637
ENSMUSG00000019806	89.384	0.164541	0.305401	0.377646	0.763861
ENSMUSG00000019808	9.40116	0.0667341	0.337406	0.692157	0.912253
ENSMUSG00000019809	99.1481	0.221984	0.287552	0.24449	0.666017
ENSMUSG00000019810	88.8739	-0.278482	0.423971	0.0861935	0.456804
ENSMUSG00000019813	28.4578	0.151176	0.362118	0.341952	0.739325
ENSMUSG00000019814	108.832	0.111078	0.254828	0.554329	0.855524
ENSMUSG00000019817	12.3566	-0.00416956	0.378247	0.974598	0.995591
ENSMUSG00000019818	1401.4	-0.330607	0.303778	0.0869209	0.457557
ENSMUSG00000019820	227.682	0.171869	0.331171	0.333387	0.73374
ENSMUSG00000019822	50.2618	0.265281	0.315411	0.159065	0.57208
ENSMUSG00000019823	37.0081	0.215313	0.506945	0.0961302	0.47512
ENSMUSG00000019826	53.9744	-0.0205254	0.252879	0.912736	0.98222
ENSMUSG00000019831	3.50514	0.0441348	0.376959	0.742407	NA
ENSMUSG00000019832	232.509	-0.175251	0.325445	0.33109	0.732105
ENSMUSG00000019837	163.651	0.0448074	0.294198	0.810715	0.958226
ENSMUSG00000019838	288.271	0.103667	0.274246	0.584271	0.868625
ENSMUSG00000019841	75.3392	-0.117066	0.291902	0.53407	0.847961
ENSMUSG00000019842	28.9699	0.294308	0.410156	0.0805406	0.441161
ENSMUSG00000019843	75.6795	-0.112811	0.367958	0.452022	0.805089
ENSMUSG00000019845	2.82869	-0.0660697	0.395528	0.587443	NA
ENSMUSG00000019846	19.0448	0.0377068	0.384681	0.765942	0.941747
ENSMUSG00000019848	0.404901	-0.0100249	0.479238	0.848694	NA
ENSMUSG00000019849	133.134	0.0661647	0.237449	0.718861	0.922041
ENSMUSG00000019850	41.1531	-0.0718838	0.366274	0.623398	0.887829
ENSMUSG00000019851	303.596	0.0667627	0.32119	0.707613	0.919606
ENSMUSG00000019852	0.902869	0.037597	0.449644	0.636637	NA
ENSMUSG00000019853	4.34408	0.00849275	0.409572	0.934323	NA
ENSMUSG00000019854	79.7495	0.201932	0.342522	0.248612	0.670277
ENSMUSG00000019856	3.35582	0.0760557	0.40044	0.527228	NA
ENSMUSG00000019857	32.2452	0.341606	0.331364	0.0731167	0.423771
ENSMUSG00000019861	172.971	0.200497	0.343119	0.25091	0.671087
ENSMUSG00000019863	11.5149	-0.0360093	0.360436	0.808949	0.957716
ENSMUSG00000019864	40.2351	-0.0788721	0.344475	0.630934	0.890223
ENSMUSG00000019866	123.49	-0.872163	0.471222	0.000351408	0.0344327
ENSMUSG00000019868	88.5317	-0.162712	0.309855	0.379714	0.765379
ENSMUSG00000019872	191.777	-0.279373	0.367092	0.112059	0.503721
ENSMUSG00000019873	449.528	-0.326301	0.195369	0.0496801	0.360076
ENSMUSG00000019874	58.4789	-0.155491	0.448102	0.202337	0.621636
ENSMUSG00000019876	38.9174	-0.0999639	0.406786	0.412906	0.784193
ENSMUSG00000019877	1263.13	-0.0674575	0.297513	0.717646	0.921983
ENSMUSG00000019878	74.6999	0.0593158	0.300709	0.749369	0.934959
ENSMUSG00000019880	33.7813	-0.0786158	0.329395	0.65129	0.89561
ENSMUSG00000019883	440.11	-0.184082	0.3749	0.242279	0.662384
ENSMUSG00000019889	287.833	-0.14144	0.303639	0.447778	0.802351
ENSMUSG00000019890	0.570483	-0.0262571	0.464194	0.695577	NA
ENSMUSG00000019891	17.15	0.186579	0.317717	0.309861	0.714179
ENSMUSG00000019897	98.7838	0.202311	0.257996	0.284319	0.697383
ENSMUSG00000019899	11.2648	0.0526371	0.359211	0.727243	0.925897
ENSMUSG00000019906	51.102	-0.127167	0.382531	0.372833	0.760449
ENSMUSG00000019907	212.467	0.241861	0.297303	0.203974	0.623085
ENSMUSG00000019916	104.65	0.132307	0.368561	0.385318	0.767171
ENSMUSG00000019917	58.9189	-0.24209	0.300665	0.202531	0.621879
ENSMUSG00000019920	118.426	-0.205002	0.299564	0.277913	0.69166
ENSMUSG00000019923	295.671	0.358763	0.254758	0.0588339	0.389676
ENSMUSG00000019927	57.5023	0.00240466	0.283614	0.989825	0.997485
ENSMUSG00000019929	1156.99	-0.137048	0.301216	0.463176	0.810833
ENSMUSG00000019935	64.7542	-0.112289	0.383102	0.420797	0.788294
ENSMUSG00000019942	16.0222	-0.199282	0.431339	0.155627	0.568541
ENSMUSG00000019943	315.488	-0.103696	0.280223	0.583877	0.868625
ENSMUSG00000019944	302.508	0.344097	0.314479	0.0744626	0.427378
ENSMUSG00000019945	7.4314	-0.0294663	0.36971	0.833304	NA
ENSMUSG00000019947	210.41	-0.132448	0.29928	0.479123	0.817989
ENSMUSG00000019948	40.3702	-0.107684	0.310423	0.557221	0.857275
ENSMUSG00000019951	320.944	-0.286813	0.294711	0.135352	0.537223
ENSMUSG00000019952	38.5821	0.205216	0.356733	0.224855	0.64903
ENSMUSG00000019960	162.053	-0.10308	0.339786	0.541198	0.850808
ENSMUSG00000019961	204.934	-0.0902137	0.278414	0.63365	0.890982
ENSMUSG00000019966	25.6819	0.0945305	0.368817	0.519985	0.840887
ENSMUSG00000019969	137.89	-0.189534	0.298468	0.315129	0.717062
ENSMUSG00000019970	122.539	-0.0954065	0.335568	0.576754	0.866426
ENSMUSG00000019971	42.7365	0.0894757	0.350394	0.577254	0.866426
ENSMUSG00000019975	31.8366	0.0501516	0.345017	0.757571	0.938175
ENSMUSG00000019977	160.408	-0.233136	0.351965	0.181617	0.599229
ENSMUSG00000019978	157.098	-0.270311	0.418319	0.0943057	0.472096
ENSMUSG00000019979	44.5927	0.192633	0.493205	0.119952	0.515581
ENSMUSG00000019982	6.41032	-0.324476	0.675035	0.0280483	NA
ENSMUSG00000019984	40.8629	-0.136361	0.357478	0.394269	0.771235
ENSMUSG00000019986	9.36081	0.0379198	0.366814	0.791138	0.951382
ENSMUSG00000019987	8217.82	0.219992	0.31947	0.2341	0.656325
ENSMUSG00000019988	50.5969	0.0549772	0.332867	0.748039	0.934959
ENSMUSG00000019989	216.748	-0.461137	0.470763	0.0180525	0.230951
ENSMUSG00000019990	29.6605	-0.0405393	0.348416	0.79932	0.954425
ENSMUSG00000019992	1.49733	-0.0550574	0.450213	0.515665	NA
ENSMUSG00000019996	130.103	-0.0791868	0.368129	0.5866	0.869769
ENSMUSG00000019997	52.512	-0.0724007	0.384277	0.582145	0.867416
ENSMUSG00000019998	158.029	-0.101236	0.331748	0.559473	0.858489
ENSMUSG00000020003	229.508	-0.0676747	0.315175	0.708144	0.919606
ENSMUSG00000020009	127.516	-0.08604	0.358178	0.577139	0.866426
ENSMUSG00000020010	366.527	0.266528	0.261754	0.161093	0.575666
ENSMUSG00000020014	1.37357	0.0253448	0.463742	0.705975	NA
ENSMUSG00000020015	65.1855	-0.0689459	0.32715	0.693472	0.912586
ENSMUSG00000020017	1267.2	-0.0278176	0.355388	0.855865	0.968874
ENSMUSG00000020018	29.1057	0.405194	0.328592	0.0384043	0.322194
ENSMUSG00000020019	66.815	-0.220071	0.341718	0.213984	0.635809
ENSMUSG00000020021	169.24	-0.0209805	0.27148	0.911642	0.981945
ENSMUSG00000020022	126.944	0.342992	0.311526	0.0757196	0.430251
ENSMUSG00000020023	76.5421	-0.120382	0.353346	0.454815	0.806863
ENSMUSG00000020024	74.4211	-0.0203685	0.273344	0.914215	0.982732
ENSMUSG00000020027	417.468	0.357067	0.514101	0.0362189	0.314983
ENSMUSG00000020029	1279.98	0.45359	0.357753	0.0221967	0.256931
ENSMUSG00000020032	22.0233	-0.0562572	0.355792	0.714978	0.921471
ENSMUSG00000020034	66.4046	-0.0701816	0.338708	0.675775	0.905927
ENSMUSG00000020037	16.3815	-0.489658	0.719419	0.0122728	0.193835
ENSMUSG00000020038	239.578	1.33881	1.38067	0.000717399	0.0492962
ENSMUSG00000020042	4.42103	0.0635797	0.426411	0.528198	NA
ENSMUSG00000020044	152.828	-0.125676	0.342881	0.455123	0.807123
ENSMUSG00000020048	9322.36	-0.230811	0.351234	0.186018	0.603417
ENSMUSG00000020051	2514.63	-0.0407961	0.358277	0.787147	0.949071
ENSMUSG00000020052	408.176	0.628971	0.759864	0.00594556	0.135957
ENSMUSG00000020053	4568.21	0.383853	0.338839	0.0469338	0.350843
ENSMUSG00000020056	86.0056	0.50724	0.317418	0.0119156	0.191391
ENSMUSG00000020057	23.9373	-0.22034	0.485324	0.102471	0.486081
ENSMUSG00000020061	0.694462	0.0361138	0.488529	0.501441	NA
ENSMUSG00000020062	0.20239	0.00337884	0.478499	0.948684	NA
ENSMUSG00000020063	37.9507	-0.0413878	0.292889	0.825135	0.96115
ENSMUSG00000020064	164.047	0.284131	0.226619	0.116077	0.509497
ENSMUSG00000020067	0.692477	0	0.448261	1	NA
ENSMUSG00000020069	98.1915	0.0922785	0.299558	0.62051	0.887386
ENSMUSG00000020070	25.129	-0.092114	0.342407	0.57977	0.867082
ENSMUSG00000020072	279.679	-0.105495	0.379602	0.453166	0.805322
ENSMUSG00000020074	475.173	0.61965	0.340883	0.00312276	0.101671
ENSMUSG00000020075	221.781	0.0625032	0.250999	0.738229	0.929794
ENSMUSG00000020076	285.346	0.349144	0.269577	0.0697126	0.415814
ENSMUSG00000020077	319.786	-0.134316	0.382875	0.350551	0.744253
ENSMUSG00000020078	283.907	-0.0115994	0.196378	0.944526	0.989666
ENSMUSG00000020079	84.1516	0.609936	0.466506	0.00504537	0.125351
ENSMUSG00000020080	0.58662	-0.0022271	0.450193	0.975842	NA
ENSMUSG00000020083	2.86361	0.0787001	0.399166	0.517999	NA
ENSMUSG00000020085	69.955	0.231103	0.30891	0.219203	0.642236
ENSMUSG00000020086	4.37799	-0.0394318	0.386435	0.752945	NA
[truncated: 19,757 more rows]

## Sheet: DESeq2res_MG_MV
res_MG_MV
	baseMean	log2FoldChange	lfcSE	pvalue	padj
ENSMUSG00000000001	301.315	-0.000410561	0.0180917	0.591716	1
ENSMUSG00000000028	7.6712	0.000213899	0.0266398	0.69298	1
ENSMUSG00000000031	19.3036	0.0102877	0.169035	0.0126413	1
ENSMUSG00000000037	0.189447	0.000326274	0.0744097	0.788286	NA
ENSMUSG00000000049	6201.48	-7.25148e-05	0.0188	0.899723	1
ENSMUSG00000000056	124.937	-9.0325e-05	0.0178875	0.905377	1
ENSMUSG00000000058	32.6381	0.00049194	0.0200331	0.422861	1
ENSMUSG00000000078	200.708	0.000588116	0.0273678	0.321613	1
ENSMUSG00000000085	49.2479	0.000388265	0.0229615	0.474705	1
ENSMUSG00000000088	341.715	8.23246e-05	0.0197782	0.875211	1
ENSMUSG00000000093	8.15778	0.000218622	0.0210625	0.673854	1
ENSMUSG00000000120	13.684	-0.000936397	0.0299335	0.172396	1
ENSMUSG00000000126	1.38766	-0.000182546	0.0369381	0.793494	1
ENSMUSG00000000127	71.8152	0.000205155	0.0197473	0.705838	1
ENSMUSG00000000131	100.609	0.000816193	0.0184806	0.330818	1
ENSMUSG00000000134	123.477	0.000309811	0.0194327	0.59449	1
ENSMUSG00000000142	29.814	-0.00239324	0.052656	0.0405224	1
ENSMUSG00000000148	24.1965	0.00036677	0.0202432	0.519145	1
ENSMUSG00000000149	165.368	-8.438e-05	0.0177918	0.917067	1
ENSMUSG00000000154	120.397	-8.43672e-05	0.0187018	0.885494	1
ENSMUSG00000000157	2.14955	0.000746379	0.0617599	0.481363	1
ENSMUSG00000000159	81.366	-0.00107909	0.0212587	0.16709	1
ENSMUSG00000000167	1.0222	-5.23052e-05	0.0367186	0.940219	1
ENSMUSG00000000168	210.21	-0.00056193	0.0235734	0.336612	1
ENSMUSG00000000171	346.229	-0.000280185	0.0203073	0.606878	1
ENSMUSG00000000182	0.430682	0.000376696	0.0736298	0.754937	1
ENSMUSG00000000184	148.123	0.000743444	0.0314528	0.250359	1
ENSMUSG00000000194	114.369	0.000686964	0.0263024	0.263651	1
ENSMUSG00000000204	17.6294	-0.00051927	0.039451	0.471114	1
ENSMUSG00000000223	0.360368	0.000871728	0.0835346	0.509058	1
ENSMUSG00000000244	15.7116	0.000695304	0.0341735	0.292096	1
ENSMUSG00000000247	14.7095	-0.000494659	0.0228435	0.385447	1
ENSMUSG00000000248	1.0616	0.000787387	0.0570323	0.42567	1
ENSMUSG00000000253	4.31318	-0.000310713	0.0312567	0.606264	1
ENSMUSG00000000266	25.9727	-0.000615721	0.0202533	0.342082	1
ENSMUSG00000000275	328.142	-0.000809414	0.0210153	0.243503	1
ENSMUSG00000000276	15.0644	0.000118263	0.0221709	0.813936	1
ENSMUSG00000000278	185.344	0.000146297	0.0184684	0.814084	1
ENSMUSG00000000282	40.7229	0.00052292	0.0196642	0.41274	1
ENSMUSG00000000290	238.008	0.000513197	0.0277403	0.376952	1
ENSMUSG00000000295	15.9722	0.000321367	0.024415	0.546164	1
ENSMUSG00000000296	26.1766	-9.70363e-05	0.022227	0.846474	1
ENSMUSG00000000301	818.719	-8.75228e-05	0.0183581	0.889605	1
ENSMUSG00000000303	94.4933	-1.58366e-05	0.0199593	0.975502	1
ENSMUSG00000000305	2.54454	0.000114306	0.0310737	0.849983	1
ENSMUSG00000000308	1.98382	0.00101201	0.0646694	0.356536	1
ENSMUSG00000000317	11.6777	0.000519139	0.0260078	0.365708	1
ENSMUSG00000000318	27.5199	-2.4622e-05	0.0317112	0.9681	1
ENSMUSG00000000320	15.5943	0.001139	0.0428156	0.159785	1
ENSMUSG00000000326	2549.17	-0.000345254	0.0191466	0.570281	1
ENSMUSG00000000339	35.6169	0.00047642	0.0182004	0.531914	1
ENSMUSG00000000340	383.681	-0.000525506	0.0214854	0.374569	1
ENSMUSG00000000346	522.44	0.000491082	0.0181904	0.523348	1
ENSMUSG00000000355	57.1908	0.000704803	0.0184792	0.376945	1
ENSMUSG00000000359	3.56779	1.75275e-05	0.02631	0.973889	1
ENSMUSG00000000365	0.959389	-0.000339378	0.0627816	0.753508	1
ENSMUSG00000000374	73.9108	-0.000448324	0.0179857	0.579775	1
ENSMUSG00000000378	68.5136	-4.57683e-05	0.0176447	0.960866	1
ENSMUSG00000000384	66.1331	-0.00181678	0.0234137	0.0653487	1
ENSMUSG00000000385	23.0275	-7.01054e-05	0.0221213	0.88841	1
ENSMUSG00000000386	16.136	-0.000410638	0.0256645	NA	NA
ENSMUSG00000000392	0.496954	0.000514433	0.076771	0.678636	1
ENSMUSG00000000399	297.023	0.00051101	0.0181926	0.510254	1
ENSMUSG00000000402	0.77862	0.000248488	0.0413501	0.746019	1
ENSMUSG00000000409	15.0167	0.000129145	0.0262061	0.809186	1
ENSMUSG00000000416	1.87115	0.000272383	0.0333355	0.667923	1
ENSMUSG00000000420	249.392	0.000263125	0.0178353	0.747329	1
ENSMUSG00000000439	58.4889	-0.000323865	0.0193691	0.582508	1
ENSMUSG00000000440	47.8642	-0.000398728	0.0182699	0.580603	1
ENSMUSG00000000441	405.044	0.000338679	0.0203754	0.54378	1
ENSMUSG00000000486	34.5724	0.000316008	0.0247164	0.553417	1
ENSMUSG00000000489	12.5595	0.00152732	0.0513558	0.111891	1
ENSMUSG00000000530	41.3886	0.000436698	0.0284187	0.447672	1
ENSMUSG00000000531	8.06735	0.000384956	0.0206997	0.494608	1
ENSMUSG00000000532	43.3847	0.000949913	0.0185238	0.282343	1
ENSMUSG00000000538	58.3095	-0.00152924	0.0300117	0.0742257	1
ENSMUSG00000000552	72.765	9.50418e-05	0.0184962	0.876355	1
ENSMUSG00000000555	120.707	0.000269409	0.0184947	0.676851	1
ENSMUSG00000000561	75.2409	-0.000466228	0.0180239	0.561805	1
ENSMUSG00000000562	1.02643	0.000660963	0.0647872	0.548939	1
ENSMUSG00000000563	1186.04	-0.000379193	0.0190224	0.545464	1
ENSMUSG00000000567	65.2046	0.000439365	0.0207295	0.447791	1
ENSMUSG00000000568	300.559	0.0019897	0.0223591	0.0602779	1
ENSMUSG00000000579	76.4102	0.000808647	0.0297764	0.215672	1
ENSMUSG00000000581	240.475	-0.000232051	0.0192382	0.684953	1
ENSMUSG00000000594	555.935	0.000278898	0.0176493	0.771571	1
ENSMUSG00000000600	77.8368	-0.000232534	0.0178551	0.771145	1
ENSMUSG00000000605	209.941	0.000914693	0.0184027	0.303025	1
ENSMUSG00000000627	0.20003	-1.9794e-05	0.072568	0.986781	NA
ENSMUSG00000000628	67.188	0.0010324	0.0472072	0.220645	1
ENSMUSG00000000631	562.859	-0.000146144	0.0181935	0.827425	1
ENSMUSG00000000673	1458.49	-0.000218619	0.0216677	0.671143	1
ENSMUSG00000000682	107.415	0.00131764	0.0449349	0.126629	1
ENSMUSG00000000686	48.3828	-0.000183178	0.0196731	0.735309	1
ENSMUSG00000000690	0.896886	-0.000668396	0.0579067	0.506603	1
ENSMUSG00000000693	15.1385	-0.000334537	0.0248064	0.532701	1
ENSMUSG00000000708	278.124	-0.00136996	0.0241021	0.100581	1
ENSMUSG00000000711	241.939	-0.000467741	0.0185236	0.507269	1
ENSMUSG00000000730	0.204777	0.000696687	0.0798027	0.585233	NA
ENSMUSG00000000732	12.7869	2.69658e-05	0.0241047	0.957876	1
ENSMUSG00000000738	161.56	-0.000483789	0.0175818	0.660587	1
ENSMUSG00000000739	26.1847	-4.72035e-05	0.0256401	0.928658	1
ENSMUSG00000000740	1347.83	0.00147418	0.0195629	0.1334	1
ENSMUSG00000000743	123.109	0.00165561	0.0346755	0.0644513	1
ENSMUSG00000000751	92.916	-0.00109937	0.0233161	0.145155	1
ENSMUSG00000000753	1586.84	-0.000438721	0.0233905	0.428193	1
ENSMUSG00000000759	55.7244	-0.000342002	0.0203109	0.541607	1
ENSMUSG00000000776	48.2855	0.000291207	0.0185805	0.649937	1
ENSMUSG00000000782	30.9708	0.000110611	0.0184756	0.857404	1
ENSMUSG00000000787	1396.34	-0.00087026	0.0234107	0.200176	1
ENSMUSG00000000791	7.19218	0.000399469	0.0332255	0.526097	1
ENSMUSG00000000794	0.324739	0.000157709	0.0728911	0.895286	1
ENSMUSG00000000804	178.298	-0.0012234	0.0369447	0.120029	1
ENSMUSG00000000805	0.282058	0.000841385	0.0827828	0.52115	1
ENSMUSG00000000811	40.6205	-0.000164238	0.0180546	0.816842	1
ENSMUSG00000000817	3.50675	0.000741001	0.0397599	0.307954	1
ENSMUSG00000000823	83.9824	-0.00142477	0.0221508	0.10507	1
ENSMUSG00000000826	246.785	-0.000844749	0.01824	0.342865	1
ENSMUSG00000000827	172.122	-0.000295956	0.0177149	0.743133	1
ENSMUSG00000000838	161.665	-0.00053562	0.0199779	0.395364	1
ENSMUSG00000000861	9.70995	0.000863928	0.0412735	0.252582	1
ENSMUSG00000000869	0.519975	-0.000232449	0.0714226	0.844136	1
ENSMUSG00000000876	368.494	-0.000589356	0.0217703	0.33206	1
ENSMUSG00000000881	54.4557	-0.000802818	0.0240891	0.219074	1
ENSMUSG00000000884	6.50885	5.34671e-05	0.0271593	0.922111	1
ENSMUSG00000000901	3.49108	0.0019461	0.072017	0.122264	1
ENSMUSG00000000902	62.5277	-0.000202382	0.0177867	0.807569	1
ENSMUSG00000000903	0.872187	0.000172593	0.0564043	0.862876	1
ENSMUSG00000000915	73.9638	-0.000235608	0.0198245	0.666927	1
ENSMUSG00000000916	26.9332	0.000397271	0.0193334	0.517127	1
ENSMUSG00000000934	141.889	-0.000721498	0.0198449	0.302608	1
ENSMUSG00000000942	2.97017	3.12054e-05	0.0249388	0.95206	1
ENSMUSG00000000948	4.46033	-0.000250242	0.0312166	0.678265	1
ENSMUSG00000000957	307.944	0.00114205	0.0218068	0.148732	1
ENSMUSG00000000958	39.5116	0.000864494	0.030724	0.197153	1
ENSMUSG00000000959	171.228	0.000622719	0.0199215	0.346939	1
ENSMUSG00000000976	49.3595	0.000240169	0.018701	0.69599	1
ENSMUSG00000000982	10.5587	0.000323993	0.0334381	0.60973	1
ENSMUSG00000000983	3.1053	0.000250336	0.0285185	0.657999	1
ENSMUSG00000001014	2.20117	0.000289216	0.0285547	0.609821	1
ENSMUSG00000001016	78.7281	0.000725061	0.0183076	0.383788	1
ENSMUSG00000001017	146.595	0.000285332	0.0177115	0.752075	1
ENSMUSG00000001018	75.5119	0.000841662	0.0197722	0.259232	1
ENSMUSG00000001020	44.5264	0.000412774	0.0258047	0.455554	1
ENSMUSG00000001025	37.2356	0.000481528	0.0267787	0.398129	1
ENSMUSG00000001027	1.05782	0.000522909	0.0502157	0.558988	1
ENSMUSG00000001029	12.6349	6.7348e-05	0.0222335	0.892793	1
ENSMUSG00000001034	19.8355	0.000542062	0.0353333	0.411844	1
ENSMUSG00000001036	61.4932	-0.000190827	0.023478	0.709796	1
ENSMUSG00000001039	0.570742	0.0014476	0.0892659	0.306564	1
ENSMUSG00000001052	141.805	0.000202779	0.0202964	0.701053	1
ENSMUSG00000001053	20.2417	-0.000532194	0.0230894	0.357887	1
ENSMUSG00000001054	30.0431	0.0003647	0.0205586	0.515538	1
ENSMUSG00000001056	78.6291	0.000657911	0.0179044	0.471917	1
ENSMUSG00000001062	39.2898	0.000533026	0.0222758	0.362108	1
ENSMUSG00000001065	52.3208	-0.00221943	0.025953	0.0404118	1
ENSMUSG00000001076	3.19513	0.000190291	0.0235188	0.710662	1
ENSMUSG00000001082	13.7831	0.000144968	0.0266959	0.78874	1
ENSMUSG00000001089	105.994	-0.000892796	0.0240447	0.190245	1
ENSMUSG00000001095	1.17191	7.01172e-05	0.0463029	0.93446	1
ENSMUSG00000001098	37.7579	0.00055159	0.0201641	0.380699	1
ENSMUSG00000001100	190.039	-0.000416149	0.0190016	0.515992	1
ENSMUSG00000001103	2.02938	5.67213e-05	0.0296089	0.922426	1
ENSMUSG00000001105	335.776	0.000978162	0.0188923	0.251489	1
ENSMUSG00000001119	67.2748	0.000695628	0.0274588	0.260692	1
ENSMUSG00000001120	3.44533	-4.54037e-05	0.0216683	0.927439	1
ENSMUSG00000001123	2164.42	-0.000526316	0.0218172	0.370496	1
ENSMUSG00000001127	131.94	-0.000924445	0.0182373	0.315689	1
ENSMUSG00000001128	772.047	0.000485218	0.0317199	0.428743	1
ENSMUSG00000001131	5.88381	0.0460128	0.438079	0.00301187	1
ENSMUSG00000001134	88.875	8.81306e-06	0.0178516	0.990899	1
ENSMUSG00000001138	29.7013	-0.000677805	0.020678	0.302385	1
ENSMUSG00000001143	50.2402	5.69212e-05	0.0178587	0.941136	1
ENSMUSG00000001150	85.2177	9.78922e-06	0.0186126	0.986783	1
ENSMUSG00000001151	96.8682	7.49006e-05	0.0183505	0.905443	1
ENSMUSG00000001155	608.604	-0.000671733	0.0210251	0.299215	1
ENSMUSG00000001156	27.7671	0.000394263	0.0206085	0.487697	1
ENSMUSG00000001157	27.7387	0.000963244	0.0192486	0.239744	1
ENSMUSG00000001158	129.088	0.00439165	0.0409856	0.00781414	1
ENSMUSG00000001166	6.00919	1.45986e-05	0.0238635	0.977087	1
ENSMUSG00000001173	50.5661	0.000251858	0.0204403	0.637949	1
ENSMUSG00000001175	1705.62	0.000472986	0.017642	0.643349	1
ENSMUSG00000001211	629.681	-0.00017713	0.0181433	0.796763	1
ENSMUSG00000001225	0.397533	0.000805564	0.0818204	0.535603	1
ENSMUSG00000001227	16.1107	0.00085255	0.0351413	0.219003	1
ENSMUSG00000001228	21.735	-1.021e-05	0.024255	0.984086	1
ENSMUSG00000001229	121.302	-0.000244361	0.0189066	0.682405	1
ENSMUSG00000001240	19.1727	-1.93408e-05	0.0203437	0.969627	1
ENSMUSG00000001247	739.38	0.000342585	0.0194721	0.561124	1
ENSMUSG00000001248	46.8687	0.000914843	0.0247275	0.181325	1
ENSMUSG00000001249	630.101	-0.000152059	0.0182121	0.819756	1
ENSMUSG00000001270	36.7293	0.000651725	0.0287463	0.287635	1
ENSMUSG00000001280	209.077	-0.000847869	0.0204522	0.240587	1
ENSMUSG00000001281	29.4254	0.00010125	0.0227502	0.840466	1
ENSMUSG00000001285	48.5339	0.000266482	0.018596	0.673745	1
ENSMUSG00000001288	25.4604	0.000186243	0.0191871	0.741594	1
ENSMUSG00000001289	421.112	0.00132602	0.0199981	0.144107	1
ENSMUSG00000001300	26.3648	-9.35266e-05	0.0192613	0.864029	1
ENSMUSG00000001305	70.9147	-0.00074487	0.0183106	0.374893	1
ENSMUSG00000001313	94.6271	9.2926e-06	0.0191704	0.98642	1
ENSMUSG00000001323	394.892	-0.000556202	0.0239506	0.339241	1
ENSMUSG00000001333	0.797685	-7.33509e-05	0.042408	0.926081	1
ENSMUSG00000001334	10.1274	1.01606e-05	0.0294276	0.986022	1
ENSMUSG00000001348	381.512	0.000154977	0.0179943	0.831096	1
ENSMUSG00000001349	2.38295	0.000657265	0.0516735	0.47025	1
ENSMUSG00000001366	158.024	-0.000872602	0.0258391	0.19103	1
ENSMUSG00000001376	85.3854	0.000426118	0.0211284	0.452941	1
ENSMUSG00000001380	165.843	0.000513234	0.0179813	0.53815	1
ENSMUSG00000001383	266.223	0.00032673	0.0181653	0.650307	1
ENSMUSG00000001403	38.8069	0.000444807	0.0319403	0.468556	1
ENSMUSG00000001415	94.4305	-0.00102031	0.0213352	0.178948	1
ENSMUSG00000001416	352.851	0.000680831	0.0198672	0.319975	1
ENSMUSG00000001418	205.061	0.000485243	0.0186275	0.487463	1
ENSMUSG00000001419	136.805	-0.00041054	0.0188477	0.528493	1
ENSMUSG00000001420	5.75179	-9.27431e-06	0.0260767	0.986105	1
ENSMUSG00000001424	388.257	-0.000401869	0.0201115	0.490582	1
ENSMUSG00000001435	3022.88	-0.000803333	0.0217459	0.235819	1
ENSMUSG00000001436	22.2235	0.000659065	0.0255426	0.277674	1
ENSMUSG00000001440	741.597	0.000344865	0.0175674	0.751342	1
ENSMUSG00000001441	157.4	0.000461624	0.0181762	0.544796	1
ENSMUSG00000001444	3.05702	0.000466423	0.0310319	0.440068	1
ENSMUSG00000001445	93.3148	-0.000112747	0.0178489	0.885228	1
ENSMUSG00000001467	1548.46	-0.000144536	0.0202715	0.780725	1
ENSMUSG00000001472	901.723	-0.000855747	0.0399323	0.246899	1
ENSMUSG00000001473	44.0121	0.000196215	0.0199893	0.713462	1
ENSMUSG00000001482	80.3017	-0.000381614	0.0177812	0.664635	1
ENSMUSG00000001493	2.26128	0.000660169	0.0404206	0.367716	1
ENSMUSG00000001494	0.364341	-0.00103387	0.0873334	0.448993	1
ENSMUSG00000001504	0.339207	0	0.0725606	1	1
ENSMUSG00000001506	251.368	0.0688244	0.483666	0.00150272	0.802567
ENSMUSG00000001507	27.4641	-0.000264628	0.0198976	0.631573	1
ENSMUSG00000001517	10.7636	0.000191133	0.0280254	0.732215	1
ENSMUSG00000001518	42.7225	0.000502821	0.0296919	0.39735	1
ENSMUSG00000001520	0.188951	-0.00047648	0.0763751	0.700099	NA
ENSMUSG00000001521	9.8031	0.00071192	0.0282369	0.254329	1
ENSMUSG00000001524	29.675	0.000213495	0.019526	0.699812	1
ENSMUSG00000001525	306.39	0.000672314	0.022163	0.284974	1
ENSMUSG00000001542	322.617	-0.000541897	0.0205172	0.378928	1
ENSMUSG00000001552	143.93	0.000784795	0.0180154	0.395349	1
ENSMUSG00000001555	6.54361	0.00110226	0.0453804	0.184021	1
ENSMUSG00000001569	133.364	0.000166834	0.0194336	0.760998	1
ENSMUSG00000001576	203.122	0.000112246	0.0179102	0.881391	1
ENSMUSG00000001588	12.5019	0.000802594	0.0267149	0.21408	1
ENSMUSG00000001604	291.147	9.19249e-05	0.0200248	0.859256	1
ENSMUSG00000001622	1.03928	-0.000322527	0.061092	0.760795	1
ENSMUSG00000001627	114.65	5.79511e-05	0.0196915	0.912121	1
ENSMUSG00000001630	85.3608	-0.00052503	0.01957	0.414537	1
ENSMUSG00000001632	102.836	2.23565e-05	0.0195594	0.966235	1
ENSMUSG00000001642	74.5327	0.000336012	0.0266214	0.540528	1
ENSMUSG00000001663	587.651	-0.00057104	0.0264231	0.330177	1
ENSMUSG00000001665	160.085	-8.23841e-05	0.0211398	0.8697	1
ENSMUSG00000001666	770.063	-5.25287e-05	0.0207685	0.916911	1
ENSMUSG00000001670	2402.9	-6.30455e-06	0.0196104	0.990437	1
ENSMUSG00000001672	7.07229	-5.16413e-05	0.0267411	0.923981	1
ENSMUSG00000001674	97.6372	-0.000193848	0.019213	0.731473	1
ENSMUSG00000001687	364.716	0.000356409	0.0178313	0.672972	1
ENSMUSG00000001700	87.3555	-0.00106465	0.023127	0.153181	1
ENSMUSG00000001707	31.3504	0.000251173	0.0181854	0.717785	1
ENSMUSG00000001729	189.338	0.00110126	0.0252257	0.136729	1
ENSMUSG00000001739	4.77501	0.000621955	0.0318475	0.322538	1
ENSMUSG00000001741	38.3499	0.000733862	0.0281789	0.243862	1
ENSMUSG00000001750	136.197	0.000285816	0.0197542	0.611066	1
ENSMUSG00000001751	55.4583	0.00144868	0.0200022	0.127404	1
ENSMUSG00000001755	223.019	-0.000515083	0.0200111	0.407737	1
ENSMUSG00000001761	42.9233	-0.000290307	0.0184421	0.65983	1
ENSMUSG00000001763	37.7798	-0.000266049	0.0189607	0.656715	1
ENSMUSG00000001767	95.3836	-0.000386569	0.0175468	0.73361	1
ENSMUSG00000001768	115.942	0.000696126	0.0234898	0.264779	1
ENSMUSG00000001773	2.03022	0.000424205	0.053338	0.654709	1
ENSMUSG00000001774	225.071	-0.00017552	0.0223689	0.729637	1
ENSMUSG00000001783	228.358	-0.000209988	0.0181248	0.763981	1
ENSMUSG00000001785	60.2652	-0.000680463	0.0188156	0.364179	1
ENSMUSG00000001786	40.3127	-0.00122791	0.0229516	0.125394	1
ENSMUSG00000001794	269.839	0.000736063	0.0176318	0.511254	1
ENSMUSG00000001802	35.6794	-6.45781e-05	0.0195198	0.90334	1
ENSMUSG00000001827	0.542177	0.000386003	0.0593154	0.709163	1
ENSMUSG00000001829	110.7	-0.000140777	0.0198834	0.789753	1
ENSMUSG00000001833	566.498	0.00050415	0.0179691	0.545818	1
ENSMUSG00000001844	45.7579	-8.75673e-05	0.0179409	0.905408	1
ENSMUSG00000001847	606.987	0.00068849	0.0180937	0.425995	1
ENSMUSG00000001855	88.726	0.000642714	0.0249707	0.28668	1
ENSMUSG00000001864	0.46081	0.000251243	0.0683801	0.826796	1
ENSMUSG00000001865	0.953933	0.000606819	0.0607231	0.562921	1
ENSMUSG00000001870	26.872	0.000181832	0.0196537	0.737395	1
ENSMUSG00000001891	1075.41	-0.000312717	0.0181831	0.660743	1
ENSMUSG00000001909	84.0949	0.000272301	0.0190633	0.646048	1
ENSMUSG00000001910	95.294	-0.000361271	0.0182384	0.613709	1
ENSMUSG00000001911	346.759	0.000259475	0.0200312	0.63503	1
ENSMUSG00000001918	40.8465	0.00221423	0.0549854	0.0522274	1
ENSMUSG00000001924	572.103	0.000101111	0.0182882	0.875326	1
ENSMUSG00000001930	73.6601	0.00033704	0.0227516	0.526978	1
ENSMUSG00000001942	150.036	-0.000655592	0.0180688	0.445441	1
ENSMUSG00000001943	0.976155	0.000594815	0.0494209	0.497924	1
ENSMUSG00000001946	22.5592	0.000209768	0.0193542	0.708353	1
ENSMUSG00000001948	8.9397	0.000623285	0.023148	0.302599	1
ENSMUSG00000001962	146.324	0.000948023	0.0184236	0.290769	1
ENSMUSG00000001964	56.8544	0.000488938	0.0191295	0.456125	1
ENSMUSG00000001983	53.7019	-0.000722032	0.0226298	0.258791	1
ENSMUSG00000001986	11.4327	0.00162358	0.05187	0.0990254	1
ENSMUSG00000001995	31.4505	0.000440775	0.0236869	0.426055	1
ENSMUSG00000001998	17.4641	-0.000663108	0.0213882	0.29802	1
ENSMUSG00000001999	90.6976	0.000519625	0.0206964	0.389901	1
ENSMUSG00000002006	0.496924	0.000194034	0.064783	0.86077	1
ENSMUSG00000002007	2.78145	0.00205945	0.0931012	0.177768	1
ENSMUSG00000002010	236.309	0.000484459	0.0182546	0.520512	1
ENSMUSG00000002014	397.453	0.00116973	0.0192247	0.191761	1
ENSMUSG00000002015	294.15	0.000206436	0.0178879	0.7908	1
ENSMUSG00000002017	107.817	-0.0013123	0.0216622	0.123184	1
ENSMUSG00000002020	11.5315	0.00034981	0.0281739	0.535913	1
ENSMUSG00000002028	238.28	-2.36635e-05	0.0200701	0.963229	1
ENSMUSG00000002031	77.9095	0.000241385	0.0204448	0.650569	1
ENSMUSG00000002032	42.323	-0.000702462	0.0273386	0.257144	1
ENSMUSG00000002033	17.2289	0.000443446	0.0270889	0.433024	1
ENSMUSG00000002043	25.164	0.000103848	0.0186292	0.861618	1
ENSMUSG00000002052	341.499	-0.0011817	0.0178055	0.307262	1
ENSMUSG00000002055	14.8494	-0.000194552	0.0293925	0.736197	1
ENSMUSG00000002058	31.5469	0.000236279	0.0219456	0.647376	1
ENSMUSG00000002059	19.8721	0.000325035	0.0208897	0.550492	1
ENSMUSG00000002064	160.539	0.00223387	0.0187052	0.0902078	1
ENSMUSG00000002068	3.93965	0.000428615	0.034414	0.507589	1
ENSMUSG00000002076	17.7733	-7.61386e-05	0.0227221	0.87938	1
ENSMUSG00000002083	17.7552	-0.00103994	0.0298038	0.145387	1
ENSMUSG00000002100	1.69819	0.000431849	0.0618078	0.685706	1
ENSMUSG00000002102	344.458	-0.000667889	0.0176527	0.534469	1
ENSMUSG00000002103	289.359	0.000303014	0.0183789	0.652449	1
ENSMUSG00000002105	32.2166	0.000367489	0.0197863	0.528873	1
ENSMUSG00000002107	116.548	0.000371236	0.021202	0.500995	1
ENSMUSG00000002108	336.601	0.000413469	0.0176001	0.695228	1
ENSMUSG00000002109	20.8363	-0.000162437	0.0180812	0.816794	1
ENSMUSG00000002111	130.449	0.000512048	0.0317415	0.405361	1
ENSMUSG00000002129	103.217	0.00025322	0.0176444	0.792071	1
ENSMUSG00000002147	203.874	-0.000294031	0.0177899	0.729464	1
ENSMUSG00000002190	1.81438	-0.000134958	0.0591726	0.896413	1
ENSMUSG00000002204	15.3366	0.000160683	0.023584	0.75319	1
ENSMUSG00000002205	50.5655	-0.000495474	0.0218102	0.391882	1
ENSMUSG00000002210	28.193	0.000487943	0.0205089	0.415094	1
ENSMUSG00000002221	84.3188	-0.000507054	0.0178553	0.565155	1
ENSMUSG00000002222	539.759	-0.00136481	0.0262386	0.0949181	1
ENSMUSG00000002227	78.5606	-0.00035897	0.0182547	0.614014	1
ENSMUSG00000002228	4.52891	0.000524686	0.0429952	0.499505	1
ENSMUSG00000002233	45.761	0.00108793	0.034733	0.142928	1
ENSMUSG00000002249	29.661	0.000419437	0.022978	0.44591	1
ENSMUSG00000002250	103.924	-0.000812365	0.0309112	0.217484	1
ENSMUSG00000002257	7.54746	0.00151838	0.047449	0.100621	1
ENSMUSG00000002265	118.079	0.000325434	0.0239153	0.540196	1
ENSMUSG00000002274	6.66477	0.000321028	0.0211317	0.5522	1
ENSMUSG00000002279	152.983	-0.000124827	0.0187151	0.832354	1
ENSMUSG00000002280	64.0395	-0.000297734	0.0184045	0.655469	1
ENSMUSG00000002289	139.866	-0.000642226	0.0275412	NA	NA
ENSMUSG00000002297	24.9175	7.2528e-05	0.0194484	0.892225	1
ENSMUSG00000002307	59.402	3.73397e-05	0.0178853	0.96066	1
ENSMUSG00000002308	15.646	0.000210655	0.0188046	0.724504	1
ENSMUSG00000002319	69.6228	0.000410481	0.019471	0.501232	1
ENSMUSG00000002320	74.4524	-0.00279479	0.0458858	0.0240269	1
ENSMUSG00000002324	11.6391	0.000120173	0.0258564	0.820798	1
ENSMUSG00000002325	146.789	-0.000684795	0.0176508	0.52716	1
ENSMUSG00000002326	46.9197	0.000312925	0.0185475	0.631252	1
ENSMUSG00000002329	72.2325	0.00196999	0.0239562	0.0550637	1
ENSMUSG00000002332	228.814	2.36321e-05	0.0188224	0.966963	1
ENSMUSG00000002342	43.1508	-7.93122e-06	0.0191346	0.988453	1
ENSMUSG00000002343	16.2171	-5.93395e-05	0.0194337	0.911673	1
ENSMUSG00000002345	48.4375	0.000147728	0.0183453	0.817803	1
ENSMUSG00000002346	94.8997	-0.00130528	0.0317872	0.0992033	1
ENSMUSG00000002365	251.433	0.00053404	0.0176536	0.603692	1
ENSMUSG00000002372	84.7377	-7.57816e-05	0.0177604	0.927284	1
ENSMUSG00000002379	71.9668	-6.94832e-05	0.0182632	0.914329	1
ENSMUSG00000002384	1.03383	-0.000988271	0.0629836	0.357128	1
ENSMUSG00000002393	200.498	5.73405e-05	0.0181076	0.932835	1
ENSMUSG00000002395	177.442	0.00084855	0.0180665	0.362958	1
ENSMUSG00000002396	25.1824	0.000441794	0.0196514	0.470411	1
ENSMUSG00000002409	22.9895	-0.00124557	0.0322035	0.108286	1
ENSMUSG00000002413	108.101	-0.000521806	0.0204514	0.393134	1
ENSMUSG00000002416	246.88	-0.000114318	0.0190079	0.839359	1
ENSMUSG00000002428	109.205	0.000615691	0.01945	0.36604	1
ENSMUSG00000002455	267.05	-0.00291821	0.0539297	0.0257371	1
ENSMUSG00000002458	39.4802	0.000451701	0.0286069	0.434898	1
ENSMUSG00000002475	171.892	-0.000259085	0.0227804	0.617615	1
ENSMUSG00000002477	267.344	0.00176931	0.0206278	0.0870053	1
ENSMUSG00000002486	19.3209	-0.000324293	0.0203519	0.558718	1
ENSMUSG00000002489	10.8805	-0.00153018	0.0515137	0.111979	1
ENSMUSG00000002496	207.658	0.00335275	0.0744175	0.0320592	1
ENSMUSG00000002500	0.266189	0.00069772	0.0798229	0.584746	1
ENSMUSG00000002504	57.7221	-0.000276553	0.0177889	0.743832	1
ENSMUSG00000002524	192.808	0.000600228	0.0175643	0.606243	1
ENSMUSG00000002546	198.855	-0.00184057	0.0253476	0.0582061	1
ENSMUSG00000002550	96.237	-0.000743333	0.0212262	0.265069	1
ENSMUSG00000002578	4.063	-0.000214126	0.0287548	0.706404	1
ENSMUSG00000002580	188.707	0.000775038	0.0194901	0.292408	1
ENSMUSG00000002588	3136.01	-0.000233841	0.0207797	0.656485	1
ENSMUSG00000002602	306.462	0.000591363	0.030062	0.332023	1
ENSMUSG00000002603	105.641	0.000599593	0.0286696	0.319223	1
ENSMUSG00000002608	89.7379	-0.000535681	0.018453	0.468604	1
ENSMUSG00000002617	23.109	0.00212887	0.0404887	0.0408301	1
ENSMUSG00000002625	207.748	5.44329e-05	0.0209409	0.91366	1
ENSMUSG00000002633	2.02102	0.00335483	0.1206	0.0972462	1
ENSMUSG00000002635	47.7894	0.000241209	0.0189862	0.682832	1
ENSMUSG00000002658	175.157	0.000870925	0.0183445	0.322954	1
ENSMUSG00000002660	143.271	0.000222617	0.018432	0.729265	1
ENSMUSG00000002661	23.6626	0.000359307	0.0198066	0.535881	1
ENSMUSG00000002668	32.7304	-0.000108139	0.0247231	0.834615	1
ENSMUSG00000002679	51.8428	0.00180945	0.0246489	0.0617355	1
ENSMUSG00000002688	0.868864	-0.000481452	0.0553221	0.621685	1
ENSMUSG00000002699	383.1	-0.000479668	0.0306417	0.424743	1
ENSMUSG00000002718	148.801	-0.000838047	0.0193489	0.274665	1
ENSMUSG00000002728	54.5424	0.0012544	0.0216459	0.131682	1
ENSMUSG00000002731	55.0863	0.000239231	0.0184455	0.710858	1
ENSMUSG00000002732	20.4455	0.00138377	0.0305464	0.0889242	1
ENSMUSG00000002733	74.2017	9.94398e-05	0.0177849	0.903031	1
ENSMUSG00000002741	141.083	-0.000796738	0.0176044	0.497114	1
ENSMUSG00000002748	439.396	-0.000196355	0.0177277	0.821633	1
ENSMUSG00000002763	120.036	-0.000361834	0.0186968	0.577744	1
ENSMUSG00000002767	103.516	0.000136782	0.0177417	0.872242	1
ENSMUSG00000002768	156.192	0.000417614	0.0180555	0.59132	1
ENSMUSG00000002769	3298.13	-0.000400923	0.024633	0.463088	1
ENSMUSG00000002771	0.377557	0.000273694	0.0619107	0.798195	1
ENSMUSG00000002778	221.56	0.000497055	0.0188728	0.463856	1
ENSMUSG00000002781	43.6552	-0.00318131	0.0660195	0.0287235	1
ENSMUSG00000002797	99.1411	0.00118364	0.0203361	0.160933	1
ENSMUSG00000002799	1.95045	0.000797513	0.0505299	0.367663	1
ENSMUSG00000002803	34.9391	-0.00232858	0.0449237	0.0360687	1
ENSMUSG00000002804	33.9024	0.000909765	0.0212019	0.209037	1
ENSMUSG00000002808	2.36672	-0.000129719	0.039524	0.861237	1
ENSMUSG00000002812	286.815	0.000440562	0.0194482	0.478171	1
ENSMUSG00000002814	19.0464	-0.000810966	0.0258689	0.211603	1
ENSMUSG00000002820	60.0226	0.000812455	0.0185016	0.330535	1
ENSMUSG00000002825	19.1053	0.000190162	0.0237978	0.711695	1
ENSMUSG00000002831	60.3336	-0.000688088	0.0321359	NA	NA
ENSMUSG00000002833	103.799	3.19261e-06	0.0185354	0.995755	1
ENSMUSG00000002835	19.9451	0.000271567	0.0242162	0.604967	1
ENSMUSG00000002844	57.2875	0.00169323	0.0343581	0.0614947	1
ENSMUSG00000002845	46.6181	-1.48475e-05	0.0188564	0.979128	1
ENSMUSG00000002846	77.0758	-3.95493e-05	0.0183394	0.949934	1
ENSMUSG00000002847	117.908	0.000656446	0.0203184	0.319932	1
ENSMUSG00000002870	81.6082	-0.000103762	0.0275213	0.850825	1
ENSMUSG00000002871	62.5923	0.00049297	0.0208119	0.406155	1
ENSMUSG00000002881	599.596	-0.00039206	0.0177151	0.673124	1
ENSMUSG00000002885	201.199	0.000281973	0.0232465	0.589759	1
ENSMUSG00000002897	120.949	0.0005811	0.022391	0.331216	1
ENSMUSG00000002900	72.3909	-1.08924e-05	0.0198038	0.983282	1
ENSMUSG00000002908	6.59209	-0.000204721	0.0253703	0.698237	1
ENSMUSG00000002910	84.7861	0.000145416	0.0223849	0.773365	1
ENSMUSG00000002944	552.21	0.000455968	0.0202969	0.442877	1
ENSMUSG00000002948	137.483	0.000272674	0.0219451	0.602027	1
ENSMUSG00000002949	164.274	-0.00100817	0.020201	0.200516	1
ENSMUSG00000002957	321.948	0.000128682	0.017563	0.903286	1
ENSMUSG00000002963	61.7278	0.000114106	0.0183645	0.8569	1
ENSMUSG00000002968	83.9756	-3.95196e-05	0.0179527	0.95675	1
ENSMUSG00000002980	20.4383	-0.000511557	0.0288201	0.384331	1
ENSMUSG00000002981	184.166	-0.000367757	0.0186616	0.574824	1
ENSMUSG00000002983	21.3132	0.000272601	0.0262198	0.613845	1
ENSMUSG00000002984	77.8979	0.000969111	0.0183469	0.291024	1
ENSMUSG00000002985	93427.2	0.000209666	0.0183281	0.749542	1
ENSMUSG00000002992	945.244	-9.29008e-05	0.0179174	0.901023	1
ENSMUSG00000002996	335.386	-0.00123027	0.0180904	0.250588	1
ENSMUSG00000002997	23.5761	0.00064471	0.0376561	0.353394	1
ENSMUSG00000003031	141.934	0.000673955	0.0181719	0.422651	1
ENSMUSG00000003032	16.1862	0.000486541	0.0222295	0.394985	1
ENSMUSG00000003033	74.2264	-0.000301892	0.0176046	0.767475	1
ENSMUSG00000003037	379.334	-0.000330384	0.0184128	0.624888	1
ENSMUSG00000003038	155.007	0.000681085	0.0184867	0.38729	1
ENSMUSG00000003039	154.635	0.000280612	0.0177782	0.742465	1
ENSMUSG00000003051	9.48083	0.00077412	0.0317415	0.237108	1
ENSMUSG00000003053	3253.13	-0.000319919	0.0238986	0.546384	1
ENSMUSG00000003062	20.7737	0.000263779	0.0196539	0.637743	1
ENSMUSG00000003068	252.994	-0.000234734	0.0177413	0.786915	1
ENSMUSG00000003070	1.06513	0.00165633	0.0769176	0.199839	1
ENSMUSG00000003072	880.711	0.00020733	0.0187467	0.730667	1
ENSMUSG00000003099	98.4066	-2.18838e-05	0.0176361	0.981471	1
ENSMUSG00000003119	131.088	-0.00154269	0.0194997	0.126675	1
ENSMUSG00000003123	30.5171	0.00214509	0.0535572	0.0541223	1
ENSMUSG00000003131	124.247	0.00073865	0.026434	0.239817	1
ENSMUSG00000003134	74.3729	7.55132e-05	0.0187149	0.89706	1
ENSMUSG00000003135	92.0539	0.000817495	0.0243261	0.213001	1
ENSMUSG00000003153	22.3692	0.000454335	0.0308194	0.449602	1
ENSMUSG00000003154	60.4209	1.23173e-05	0.0190923	0.982153	1
ENSMUSG00000003161	238.944	-0.000239307	0.0177256	0.785972	1
ENSMUSG00000003166	150.464	-0.000486517	0.018462	0.499411	1
ENSMUSG00000003184	146.692	0.000696839	0.0213146	0.283452	1
ENSMUSG00000003190	11.8307	0.000184877	0.020367	0.724023	1
ENSMUSG00000003198	37.5957	0.000166221	0.017791	0.839664	1
ENSMUSG00000003199	217.594	-0.000195981	0.0189867	0.735363	1
ENSMUSG00000003200	44.8939	0.000413252	0.0179597	0.60857	1
ENSMUSG00000003206	36.0967	0.000893723	0.0438572	0.257456	1
ENSMUSG00000003208	24.2448	-0.000583673	0.0184877	0.43745	1
ENSMUSG00000003226	542.739	-0.0013382	0.018668	0.184697	1
ENSMUSG00000003227	0.281525	0	0.0725606	1	1
ENSMUSG00000003228	46.4706	-0.000893552	0.0241986	0.189363	1
ENSMUSG00000003233	93.1196	-0.00100907	0.0186562	0.256344	1
ENSMUSG00000003234	204.818	-0.000473226	0.0210638	0.41667	1
ENSMUSG00000003235	140.662	0.000679228	0.01759	0.555312	1
ENSMUSG00000003269	80.2737	0.000265142	0.0187404	0.667507	1
ENSMUSG00000003271	0.817539	0.00154894	0.0794861	0.239319	1
ENSMUSG00000003273	1.45619	-0.00116039	0.0746789	0.347257	1
ENSMUSG00000003279	11.8743	3.64021e-06	0.0250936	0.994422	1
ENSMUSG00000003282	1.72221	-0.00124889	0.0759356	0.319235	1
ENSMUSG00000003283	115.775	0.000710904	0.0335473	0.278903	1
ENSMUSG00000003299	62.1494	0.000775774	0.0187267	0.328611	1
ENSMUSG00000003308	257.822	0.000744839	0.017798	0.45494	1
ENSMUSG00000003309	0.836385	0.000743885	0.0648588	0.499981	1
ENSMUSG00000003316	214.586	-2.15514e-05	0.0183034	0.972949	1
ENSMUSG00000003344	49.2409	3.67526e-05	0.0180137	0.958537	1
ENSMUSG00000003345	245.044	-0.000462694	0.017676	0.638303	1
ENSMUSG00000003346	78.7556	0.000480385	0.0176213	0.646524	1
ENSMUSG00000003348	47.3955	-0.000226872	0.0200235	0.674147	1
ENSMUSG00000003352	2.74621	0.00158763	0.0593867	0.132814	1
ENSMUSG00000003355	65.8372	0.000220075	0.020887	0.673156	1
ENSMUSG00000003360	189.569	-0.00287088	0.0326316	0.0208252	1
ENSMUSG00000003363	134.081	0.000128581	0.019253	0.815506	1
ENSMUSG00000003378	16.4878	-0.000858619	0.0298497	0.197186	1
ENSMUSG00000003379	22.7074	0.000689142	0.0272388	0.263549	1
ENSMUSG00000003380	45.442	-9.91337e-05	0.0179776	0.891141	1
ENSMUSG00000003382	68.0614	0.00137873	0.0262618	0.0932742	1
ENSMUSG00000003402	234.823	-0.000441359	0.0180515	0.574881	1
ENSMUSG00000003411	2.62195	-0.000716981	0.052713	0.437618	1
ENSMUSG00000003418	5.97126	2.40164e-05	0.025359	0.963428	1
ENSMUSG00000003420	333.02	0.000839926	0.0194252	0.271164	1
ENSMUSG00000003421	87.462	0.000114277	0.0176381	0.90382	1
ENSMUSG00000003423	74.4585	1.08592e-05	0.0185876	0.98541	1
ENSMUSG00000003429	913.98	0.00253665	0.0205207	0.0488754	1
ENSMUSG00000003435	269.511	-0.00263245	0.0238465	0.0327137	1
ENSMUSG00000003437	163.356	0.00129991	0.0176452	0.321752	1
ENSMUSG00000003438	43.1276	-2.35465e-05	0.0180863	0.972559	1
ENSMUSG00000003444	58.1216	0.000967864	0.0195458	0.228008	1
ENSMUSG00000003452	11.1557	0.0110038	0.194536	0.015368	1
ENSMUSG00000003458	185.94	2.38467e-05	0.017673	0.978891	1
ENSMUSG00000003464	300.83	-0.0010292	0.0208851	0.183162	1
ENSMUSG00000003469	2.53772	-0.000474838	0.0597737	0.647705	1
ENSMUSG00000003476	1.0093	-0.000543899	0.0564367	0.582577	1
ENSMUSG00000003477	486.849	-0.000482517	0.0282018	0.404787	1
ENSMUSG00000003484	6.99639	-0.000111512	0.0323352	0.858265	1
ENSMUSG00000003500	26.9255	0.000802569	0.0365251	0.249686	1
ENSMUSG00000003505	3.13304	0	0.0471738	1	1
ENSMUSG00000003518	365.928	0.000174856	0.0206521	0.735323	1
ENSMUSG00000003526	387.909	-0.000168934	0.0218494	0.739209	1
ENSMUSG00000003527	29.037	-0.00028358	0.017906	0.719237	1
ENSMUSG00000003528	469.321	-0.000374419	0.0235169	0.487737	1
ENSMUSG00000003531	126.566	0.000390851	0.0185701	0.561715	1
ENSMUSG00000003534	10.4273	0.0005747	0.0243071	0.326812	1
ENSMUSG00000003541	30.5817	0.00290893	0.0821979	0.0594606	1
ENSMUSG00000003545	1.38503	-0.000494547	0.0411883	0.509291	1
ENSMUSG00000003546	248.825	0.000572579	0.0179995	0.500078	1
ENSMUSG00000003549	9.36404	5.02874e-05	0.0197907	0.923185	1
ENSMUSG00000003555	645.247	0.00186321	0.0438582	0.0583207	1
ENSMUSG00000003559	192.498	-8.37064e-05	0.0181531	0.900743	1
ENSMUSG00000003573	12.2054	4.44502e-05	0.0203585	0.930341	1
ENSMUSG00000003575	30.2064	-0.000410855	0.0246473	0.45365	1
ENSMUSG00000003581	38.6902	0.00201099	0.0290688	0.0448341	1
ENSMUSG00000003585	1631.22	-0.000400789	0.0233427	0.462267	1
ENSMUSG00000003604	47.763	-0.000331889	0.0182314	0.639225	1
ENSMUSG00000003617	20833.5	0.000753555	0.0212435	0.260764	1
ENSMUSG00000003623	1543.35	-0.000335193	0.0232664	0.528634	1
ENSMUSG00000003644	65.0664	0.0287173	0.214149	0.00128632	0.802567
ENSMUSG00000003657	0.296085	0.000875844	0.083565	0.507209	1
ENSMUSG00000003660	269.957	0.000426663	0.0183338	0.553203	1
ENSMUSG00000003662	137.268	0.000143961	0.0189133	0.802429	1
ENSMUSG00000003680	8.29198	0.000134823	0.0215614	0.78932	1
ENSMUSG00000003721	564.545	-0.00289318	0.0530497	0.0257329	1
ENSMUSG00000003731	183.04	-0.000499325	0.0221532	0.386234	1
ENSMUSG00000003746	955.973	-0.000269877	0.0179488	0.725351	1
ENSMUSG00000003752	23.2296	0.000490956	0.0219683	0.393752	1
ENSMUSG00000003762	39.7666	-7.26953e-05	0.0181896	0.912505	1
ENSMUSG00000003778	107.786	0.000359424	0.0183072	0.608698	1
ENSMUSG00000003779	16.801	0.000246768	0.0250096	0.640067	1
ENSMUSG00000003808	43.626	6.76675e-05	0.0182629	0.916548	1
ENSMUSG00000003809	1217.61	-0.000303486	0.0201921	0.583229	1
ENSMUSG00000003810	87.8967	0.00034842	0.0196119	0.55138	1
ENSMUSG00000003812	142.086	-0.000491255	0.0181491	0.52822	1
ENSMUSG00000003813	149.702	-0.00084372	0.0179679	0.379992	1
ENSMUSG00000003814	5798.43	0.000525775	0.0181438	0.507003	1
ENSMUSG00000003824	7.30935	0.000180817	0.0282701	0.747588	1
ENSMUSG00000003847	156.388	-0.000547998	0.0188565	0.432386	1
ENSMUSG00000003848	28.4431	0.000571822	0.0187153	0.427177	1
ENSMUSG00000003849	24.7776	-0.00030533	0.0194898	0.59735	1
ENSMUSG00000003865	12.9819	-5.98025e-05	0.0216267	0.904636	1
ENSMUSG00000003868	78.7541	0.000436117	0.0234983	0.430271	1
ENSMUSG00000003873	48.6441	0.000519266	0.0185681	0.469498	1
ENSMUSG00000003882	7.49327	0.00248219	0.059721	0.0452358	1
ENSMUSG00000003923	208.006	-0.000658964	0.0223409	0.289809	1
ENSMUSG00000003929	30.1418	-0.000239605	0.0195845	0.667158	1
ENSMUSG00000003934	0.301001	0.000580606	0.0777751	0.643126	1
ENSMUSG00000003948	392.903	-0.000232424	0.0195306	0.676876	1
ENSMUSG00000003949	133.544	-0.000531251	0.023611	0.356685	1
ENSMUSG00000003955	215.978	0.000513479	0.0181635	0.512197	1
ENSMUSG00000003970	1836.97	0.00117175	0.0193144	0.188266	1
ENSMUSG00000003992	15.4323	0.000611982	0.0284597	0.310383	1
ENSMUSG00000004018	26.982	0.00029917	0.0217029	0.572088	1
ENSMUSG00000004032	45.1894	0.000457765	0.0182439	0.539854	1
ENSMUSG00000004035	244.167	-2.19158e-06	0.0220925	0.996489	1
ENSMUSG00000004038	423.368	-0.00069241	0.0232511	0.267718	1
ENSMUSG00000004040	541.426	0.000143581	0.0179841	0.843697	1
ENSMUSG00000004043	49.7749	-0.00026409	0.0185113	0.681182	1
ENSMUSG00000004044	41.9542	0.000735375	0.0245878	0.243498	1
ENSMUSG00000004054	120.432	-0.000161868	0.0181883	0.810295	1
ENSMUSG00000004056	336.759	-0.00121546	0.0279683	0.112426	1
ENSMUSG00000004069	279.467	-0.00101902	0.0203955	0.193945	1
ENSMUSG00000004070	294.741	0.00103039	0.0179054	0.328715	1
ENSMUSG00000004071	252.763	-0.000416771	0.0210294	0.462064	1
ENSMUSG00000004085	103.519	-0.000347163	0.0203498	0.535858	1
ENSMUSG00000004096	393.278	0.000126078	0.0176212	0.89639	1
ENSMUSG00000004098	73.7822	-0.000913433	0.0236732	0.186162	1
ENSMUSG00000004099	88.2746	-0.000186558	0.0194983	0.734157	1
ENSMUSG00000004100	97.4314	2.08164e-05	0.018826	0.970877	1
ENSMUSG00000004105	55.3197	-0.00108923	0.0225265	0.152436	1
ENSMUSG00000004110	4.78879	-0.000372671	0.0268812	0.50188	1
ENSMUSG00000004113	1.42452	0.00134712	0.0858879	0.326414	1
ENSMUSG00000004127	21.9341	-0.000183887	0.0217384	0.718222	1
ENSMUSG00000004151	20.82	0.000208909	0.027471	0.704881	1
ENSMUSG00000004187	13.5004	-0.000739883	0.0215675	0.26189	1
ENSMUSG00000004207	1892.65	0.000370826	0.0199448	0.521854	1
ENSMUSG00000004221	248.965	-0.0100379	0.124761	0.00534386	1
ENSMUSG00000004233	16.146	-0.000227093	0.0196919	0.679769	1
ENSMUSG00000004263	110.1	-0.000908129	0.0189363	0.269918	1
ENSMUSG00000004264	331.158	0.000154126	0.0176275	0.872907	1
ENSMUSG00000004266	309.459	0.000506657	0.024105	0.37322	1
ENSMUSG00000004267	2.25334	0.00112797	0.0591792	0.266866	1
ENSMUSG00000004268	129.179	0.000264336	0.019009	0.656632	1
ENSMUSG00000004270	256.627	-0.000504985	0.0183847	0.49406	1
ENSMUSG00000004285	226.14	0.00354575	0.0495838	0.0144842	1
ENSMUSG00000004296	1.00018	0.000740189	0.0498478	0.398449	1
ENSMUSG00000004317	52.4623	0.000906956	0.0355466	0.199567	1
ENSMUSG00000004319	183.316	-0.00165355	0.020202	0.102163	1
ENSMUSG00000004328	1.75344	0.00191365	0.0842978	0.174758	1
ENSMUSG00000004341	2.50681	0.000184426	0.037579	0.794449	1
ENSMUSG00000004347	2.12927	2.72453e-05	0.0274002	0.960506	1
ENSMUSG00000004356	88.3182	-0.000149498	0.0182905	0.818444	1
ENSMUSG00000004359	72.4944	0.000159488	0.0263029	0.766245	1
ENSMUSG00000004364	367.859	-0.000687381	0.0187231	0.366807	1
ENSMUSG00000004371	0.328645	0.000943439	0.085106	0.481066	1
ENSMUSG00000004383	22.4873	-0.000202347	0.0193005	0.718768	1
ENSMUSG00000004393	70.5778	-0.000491448	0.0179985	0.549128	1
ENSMUSG00000004394	191.474	-0.000376304	0.0177282	0.680761	1
ENSMUSG00000004446	57.4829	0.00135963	0.0257781	0.0965345	1
ENSMUSG00000004451	74.0466	0.000589374	0.0211027	0.340516	1
ENSMUSG00000004455	294.774	0.000836787	0.0187471	0.304368	1
ENSMUSG00000004460	433.49	0.000327269	0.0179793	0.672098	1
ENSMUSG00000004462	93.7529	-7.7141e-05	0.0177954	0.923891	1
ENSMUSG00000004473	7.42413	-0.000724489	0.0241065	0.249645	1
ENSMUSG00000004500	29.2425	-0.000133114	0.0182654	0.838546	1
ENSMUSG00000004508	43.9419	0.000546156	0.0288391	0.35746	1
ENSMUSG00000004530	219.497	0.000202186	0.0204689	0.700022	1
ENSMUSG00000004535	1065.62	-8.39098e-05	0.0174056	0.95821	1
ENSMUSG00000004552	42.2444	0.000499557	0.039949	0.493307	1
ENSMUSG00000004558	2702.15	-0.000667005	0.0271492	0.274778	1
ENSMUSG00000004561	51.3523	7.41428e-05	0.0264184	0.890191	1
ENSMUSG00000004562	24.7202	-4.25279e-05	0.0189498	0.9396	1
ENSMUSG00000004565	74.959	7.1325e-05	0.020717	0.887701	1
ENSMUSG00000004567	82.6358	0.000721335	0.0199575	0.299493	1
ENSMUSG00000004568	83.3317	-0.000455279	0.0183462	0.53129	1
ENSMUSG00000004591	302.163	-7.7218e-05	0.0174927	0.949709	1
ENSMUSG00000004609	39.3931	0.00102226	0.0431716	0.198529	1
ENSMUSG00000004610	1155.28	-0.000103516	0.0184774	0.866209	1
ENSMUSG00000004612	9.43944	0.000192953	0.0288657	0.734994	1
ENSMUSG00000004626	157.858	-0.000797282	0.0296338	0.219871	1
ENSMUSG00000004631	47.7042	0.000526492	0.0204551	0.390001	1
ENSMUSG00000004633	161.487	-3.2966e-06	0.0177182	0.99694	1
ENSMUSG00000004637	26.9496	-0.000381499	0.0186222	0.565811	1
ENSMUSG00000004642	64.4056	0.000587684	0.0184958	0.434528	1
ENSMUSG00000004655	128.326	-0.000425332	0.0182991	0.557523	1
ENSMUSG00000004661	19.9138	0.00200434	0.0427026	0.0484336	1
ENSMUSG00000004665	71.2408	0.00162198	0.0393742	0.0716519	1
ENSMUSG00000004667	95.5948	0.00137228	0.0205525	0.128163	1
ENSMUSG00000004668	0.654379	0.00117202	0.0907894	0.405046	1
ENSMUSG00000004677	190.777	0.000547041	0.0215421	0.359996	1
ENSMUSG00000004698	22.909	0.000730875	0.0362117	0.285792	1
ENSMUSG00000004707	46.0252	6.29786e-05	0.0238153	0.90143	1
ENSMUSG00000004709	9.58955	0.000419216	0.0299119	0.476233	1
ENSMUSG00000004730	253.432	0.000571618	0.0284967	0.337287	1
ENSMUSG00000004748	79.8698	-0.000212625	0.0219803	0.678434	1
ENSMUSG00000004768	38.9597	0.000568914	0.0214498	0.347685	1
ENSMUSG00000004771	180.91	0.00133464	0.0205886	0.132765	1
ENSMUSG00000004788	73.8332	0.000322481	0.0193354	0.58499	1
ENSMUSG00000004789	582.514	-0.000663371	0.0193088	0.347581	1
ENSMUSG00000004791	3.26097	0.0045336	0.145358	0.0680764	1
ENSMUSG00000004798	238.652	-0.00165979	0.0209561	0.0923944	1
ENSMUSG00000004814	105.837	0.00138221	0.0500307	0.133705	1
ENSMUSG00000004815	56.7885	-0.000566628	0.0195651	0.389191	1
ENSMUSG00000004837	39.8981	0.000380889	0.0226017	0.482722	1
ENSMUSG00000004843	114.001	-0.000276099	0.0177559	0.750295	1
ENSMUSG00000004846	76.712	-0.000133784	0.0180623	0.848788	1
ENSMUSG00000004849	92.0953	0.000324684	0.0177597	0.71141	1
ENSMUSG00000004864	2.41012	0.00222031	0.0926815	0.151143	1
ENSMUSG00000004865	117.705	-0.000109265	0.0190189	0.845986	1
ENSMUSG00000004880	67.1507	0.000499052	0.0197493	0.425881	1
ENSMUSG00000004891	25.2191	0.000383979	0.0253849	0.482271	1
ENSMUSG00000004895	66.6504	-8.8936e-05	0.0181084	0.896396	1
ENSMUSG00000004896	35.8882	0.000257298	0.0192011	0.657479	1
ENSMUSG00000004897	855.646	-0.000760066	0.0178673	0.432531	1
ENSMUSG00000004929	30.6524	-5.59695e-06	0.0179523	0.993866	1
ENSMUSG00000004931	97.9836	-0.00022368	0.019061	0.700178	1
ENSMUSG00000004933	3.44166	8.55793e-05	0.0286947	0.880349	1
ENSMUSG00000004934	37.0785	0.000334856	0.0182391	0.635918	1
ENSMUSG00000004936	160.693	0.000212354	0.0178899	0.785041	1
ENSMUSG00000004937	171.066	-0.000487612	0.0178863	0.571101	1
ENSMUSG00000004945	77.8629	0.000233596	0.0181077	0.741899	1
ENSMUSG00000004947	19.7914	-0.000213998	0.020808	0.681632	1
ENSMUSG00000004951	21.7485	-0.000645112	0.0266807	0.285824	1
ENSMUSG00000004952	37.2944	0.000465698	0.0294944	0.428454	1
ENSMUSG00000004961	0.238991	0.000413202	0.0753994	0.736111	NA
ENSMUSG00000004980	2217.77	0.000383429	0.0176782	0.689123	1
ENSMUSG00000004994	29.1246	0.000265212	0.0204691	0.621789	1
ENSMUSG00000004996	52.3228	-5.35312e-05	0.018675	0.927205	1
ENSMUSG00000005034	177.211	-0.000941577	0.0175915	0.447831	1
ENSMUSG00000005043	38.3112	-5.40749e-05	0.0193955	0.91968	1
ENSMUSG00000005045	0.535561	-0.000709153	0.0730534	0.555752	1
ENSMUSG00000005054	197.184	0.000137346	0.0193163	0.802496	1
ENSMUSG00000005057	13.0961	0.000277804	0.0236967	0.595672	1
ENSMUSG00000005069	280.138	-0.000236228	0.0180789	0.742039	1
ENSMUSG00000005078	101.611	0.0022158	0.0258933	0.0406303	1
ENSMUSG00000005087	184.563	0.00172292	0.0498234	0.0812699	1
ENSMUSG00000005089	553.636	-0.000869988	0.0406803	0.245396	1
ENSMUSG00000005102	61.9793	-0.000147999	0.0194159	0.786372	1
ENSMUSG00000005103	280.268	0.000239138	0.0189626	0.686029	1
ENSMUSG00000005107	139.848	0.000302705	0.0189824	0.61803	1
ENSMUSG00000005124	7.51546	-7.27175e-05	0.024173	0.887021	1
ENSMUSG00000005125	92.789	8.70128e-05	0.0186041	0.884041	1
ENSMUSG00000005131	0.357874	-0.000421391	0.0747109	0.72953	1
ENSMUSG00000005142	450.028	0.000403241	0.0203111	0.485205	1
ENSMUSG00000005148	4.0904	0.00223002	0.0739653	0.0926632	1
ENSMUSG00000005150	58.4289	3.51774e-05	0.018411	0.954615	1
ENSMUSG00000005161	350.341	0.00165718	0.0192295	0.120997	1
ENSMUSG00000005198	312.834	-0.000152885	0.0177934	0.851719	1
ENSMUSG00000005204	102.992	-0.000517911	0.026883	0.369464	1
ENSMUSG00000005220	3.4614	-0.000192554	0.0362975	0.779048	1
ENSMUSG00000005225	103.446	-0.000846612	0.0198454	0.255475	1
ENSMUSG00000005233	16.453	-0.00039232	0.0231555	0.470499	1
ENSMUSG00000005237	2.01673	-0.000265208	0.0417277	0.731373	1
ENSMUSG00000005251	14.1994	0.000771411	0.0233455	0.234241	1
ENSMUSG00000005262	102.274	0.000856192	0.0199823	0.248635	1
ENSMUSG00000005267	5.05891	0.000111456	0.0244066	0.82866	1
ENSMUSG00000005268	3895.89	9.5262e-05	0.0208041	0.850646	1
ENSMUSG00000005299	282.03	-0.000150457	0.0181243	0.826781	1
ENSMUSG00000005312	556.54	-0.000364346	0.0184001	0.596541	1
ENSMUSG00000005320	132.714	0.000127029	0.0182925	0.8444	1
ENSMUSG00000005338	20.9864	-0.000886136	0.0258599	0.18685	1
ENSMUSG00000005354	529.664	0.00191401	0.0425804	0.0534911	1
ENSMUSG00000005357	0.326531	-0.000270281	0.0715616	0.819414	1
ENSMUSG00000005360	19.4098	8.07064e-05	0.0294084	0.889183	1
ENSMUSG00000005362	110.249	-0.00040988	0.0199214	0.488357	1
ENSMUSG00000005364	1.61649	-0.000338001	0.0354258	0.611299	1
ENSMUSG00000005370	90.6055	-0.000617744	0.0202645	0.340752	1
ENSMUSG00000005371	204.692	0.000591368	0.0194126	0.380672	1
ENSMUSG00000005373	575.184	-0.000866191	0.0276231	0.191935	1
ENSMUSG00000005374	57.2351	-0.0014001	0.0268366	0.0898504	1
ENSMUSG00000005378	93.0385	0.000333587	0.0181091	0.650575	1
ENSMUSG00000005397	225.682	0.000408119	0.0257721	0.459909	1
ENSMUSG00000005410	33.6525	7.82326e-05	0.0236664	0.877529	1
ENSMUSG00000005413	244.703	0.00043126	0.0265214	0.441344	1
ENSMUSG00000005417	357.674	-0.000511325	0.0179119	0.551424	1
ENSMUSG00000005442	142.066	0.00103896	0.0274624	0.145487	1
ENSMUSG00000005447	7.84614	-0.000286664	0.0200709	0.603623	1
ENSMUSG00000005465	7.38964	0.000525953	0.0246139	0.358978	1
ENSMUSG00000005469	177.626	-0.000446089	0.0179514	0.586835	1
ENSMUSG00000005470	8.84265	0.00023621	0.0281734	0.673653	1
ENSMUSG00000005481	32.288	1.00877e-05	0.0179809	0.988781	1
ENSMUSG00000005483	82.935	-0.000209255	0.0179258	0.783792	1
ENSMUSG00000005501	147.532	0.000419997	0.0195927	0.489453	1
ENSMUSG00000005505	35.1979	-0.000532233	0.0189813	0.435128	1
ENSMUSG00000005506	371.17	-0.000912772	0.0182662	0.316489	1
ENSMUSG00000005510	198.762	0.000281139	0.0182884	0.680226	1
ENSMUSG00000005514	833.794	-0.000142411	0.0198658	0.787663	1
ENSMUSG00000005533	20.7734	3.77334e-05	0.0189263	0.946542	1
ENSMUSG00000005534	494.027	-0.00160121	0.0284093	0.0692488	1
ENSMUSG00000005540	2.86834	0.000129599	0.0258006	0.806835	1
ENSMUSG00000005547	2147.69	0.000314639	0.0251461	0.556869	1
ENSMUSG00000005553	2.4204	0.000143735	0.0368332	0.836645	1
ENSMUSG00000005566	131.162	0.000816357	0.0185047	0.32882	1
ENSMUSG00000005575	186.007	0.000461016	0.0177011	0.631754	1
ENSMUSG00000005580	40.0742	-0.00358894	0.066151	0.0209584	1
ENSMUSG00000005583	69.8404	-0.000776372	0.0385452	0.277587	1
ENSMUSG00000005609	176.618	0.000919386	0.0175779	0.46231	1
ENSMUSG00000005610	2035.4	-0.000432302	0.0192294	0.49301	1
ENSMUSG00000005611	29.6944	0.00153873	0.0571029	0.132434	1
ENSMUSG00000005615	267.194	-0.00108278	0.0276151	0.136142	1
ENSMUSG00000005621	117.791	-0.0036106	0.0572486	0.0163139	1
ENSMUSG00000005625	466.469	0.000609215	0.018382	0.432824	1
ENSMUSG00000005628	1.21904	-0.00120444	0.0806677	0.356703	1
ENSMUSG00000005656	98.5965	0.00114636	0.0291925	0.123457	1
ENSMUSG00000005667	25.4003	2.01745e-05	0.0242574	0.968565	1
ENSMUSG00000005672	19.3611	0.000409759	0.0254959	0.457217	1
ENSMUSG00000005674	38.4924	-0.00012276	0.0178704	0.873607	1
ENSMUSG00000005677	293.781	-0.000903183	0.0239826	0.187533	1
ENSMUSG00000005681	16488.3	-2.69209e-05	0.0198155	0.958697	1
ENSMUSG00000005682	108.423	-0.000611893	0.019934	0.352298	1
ENSMUSG00000005683	416.092	-0.000483965	0.0185991	0.490383	1
ENSMUSG00000005686	21.8212	0.00056969	0.0355627	0.391247	1
ENSMUSG00000005687	226.382	0.0009228	0.017975	0.350656	1
ENSMUSG00000005696	1.77422	0.000177266	0.0368656	0.799063	1
ENSMUSG00000005698	151.456	0.000127322	0.0177684	0.878133	1
ENSMUSG00000005699	4.52594	0.000618359	0.0339704	0.34068	1
ENSMUSG00000005718	12.1851	-0.00062623	0.0242118	0.296933	1
ENSMUSG00000005732	224.511	0.00123656	0.0186288	0.205398	1
ENSMUSG00000005763	4.82083	0.000402448	0.028752	0.483963	1
ENSMUSG00000005774	55.5627	0.000799257	0.0186445	0.324945	1
ENSMUSG00000005779	443.429	0.00103372	0.0204646	0.189193	1
ENSMUSG00000005800	14.6616	0.00121471	0.0607717	0.243541	1
ENSMUSG00000005802	36.0226	5.24762e-05	0.0185377	0.930483	1
ENSMUSG00000005803	534.455	-8.51058e-05	0.0182554	0.895657	1
ENSMUSG00000005804	64.9064	3.8847e-05	0.0188833	0.945295	1
ENSMUSG00000005813	106.382	-0.000154499	0.0176417	0.870312	1
ENSMUSG00000005823	61.1102	7.02909e-05	0.0179783	0.922363	1
ENSMUSG00000005824	3.00036	0.00039751	0.0358175	0.552209	1
ENSMUSG00000005836	54.6782	0.000865522	0.0208335	0.227904	1
ENSMUSG00000005846	249.086	-0.000184931	0.0176095	0.852073	1
ENSMUSG00000005871	265.575	-0.000894666	0.0194876	0.251139	1
ENSMUSG00000005873	89.813	0.000801238	0.0238252	0.220788	1
ENSMUSG00000005881	164.637	0.000440982	0.0175424	0.703381	1
ENSMUSG00000005882	204.64	-0.00107882	0.0416927	0.171755	1
ENSMUSG00000005883	0.792372	8.88397e-05	0.0555803	0.928416	1
ENSMUSG00000005886	185.933	-0.000732039	0.0230664	0.251556	1
ENSMUSG00000005893	119.192	-0.00154984	0.0195108	0.125596	1
ENSMUSG00000005897	52.2415	-0.000794288	0.0190332	0.304205	1
ENSMUSG00000005899	50.4911	0.000405042	0.0200237	0.489906	1
ENSMUSG00000005907	113.541	-3.45327e-05	0.0194045	0.94852	1
ENSMUSG00000005936	109.149	-0.000750757	0.0192108	0.313065	1
ENSMUSG00000005947	3.61755	0.000440257	0.0291616	0.449682	1
ENSMUSG00000005949	35.0509	-0.000172238	0.0184023	0.786734	1
ENSMUSG00000005950	0.659444	0.000189044	0.0522566	0.840679	1
ENSMUSG00000005951	127.527	-0.000201442	0.0195106	0.715071	1
ENSMUSG00000005958	1.82534	0.00203916	0.075818	0.122191	1
ENSMUSG00000005968	22.09	-0.00363288	0.0724424	0.0243228	1
ENSMUSG00000005973	42.8068	0.000266914	0.0209147	0.614958	1
ENSMUSG00000005980	0.438545	-0.000399105	0.0710143	0.734789	1
ENSMUSG00000005981	408.292	-0.00103583	0.021068	0.178978	1
ENSMUSG00000005982	216.85	-0.000339549	0.0199909	0.550341	1
ENSMUSG00000005983	6.53574	0.000335531	0.032823	0.591471	1
ENSMUSG00000005986	3.20386	0.000720611	0.0554039	0.455685	1
ENSMUSG00000006005	861.615	0.000193581	0.0192511	0.730833	1
ENSMUSG00000006010	246.916	-0.000456149	0.0177038	0.634026	1
ENSMUSG00000006014	1268.27	0.00220536	0.0566704	0.0554286	1
ENSMUSG00000006019	17.9139	0.000415005	0.020658	0.468964	1
ENSMUSG00000006021	29.6257	-0.00233316	0.039347	0.0329097	1
ENSMUSG00000006024	202.048	-4.38476e-05	0.0178921	0.953638	1
ENSMUSG00000006050	360.352	0.000445757	0.0190029	0.493144	1
ENSMUSG00000006057	382.933	-9.88601e-05	0.0192434	0.856758	1
ENSMUSG00000006058	200.604	0.000713751	0.0193921	0.321177	1
ENSMUSG00000006095	159.661	0.00238096	0.0408985	0.0320724	1
ENSMUSG00000006127	51.7129	-0.000811576	0.0239215	0.216703	1
ENSMUSG00000006134	127.785	-0.00146389	0.0299534	0.0804011	1
ENSMUSG00000006154	10.0418	0.000135429	0.0242287	0.792312	1
ENSMUSG00000006169	298.632	-0.00256521	0.0240145	0.0339686	1
ENSMUSG00000006179	0.247606	-0.00028752	0.0740908	0.812394	NA
ENSMUSG00000006191	45.7976	0.000294272	0.0185686	0.647683	1
ENSMUSG00000006205	14.6785	-7.22567e-05	0.021667	0.885021	1
ENSMUSG00000006215	33.5064	-0.000535997	0.0178643	0.545891	1
ENSMUSG00000006218	4.22689	0.000400838	0.0299489	0.495267	1
ENSMUSG00000006219	50.6334	0.00177133	0.0538728	0.0861651	1
ENSMUSG00000006221	0.670975	-1.00473e-05	0.0652553	0.992792	1
ENSMUSG00000006235	4.80037	0.000841066	0.0471575	0.312459	1
ENSMUSG00000006241	10.0046	0.00025744	0.0220895	0.620275	1
ENSMUSG00000006262	203.339	-0.000857938	0.0207029	0.232561	1
ENSMUSG00000006273	148.454	0.000333508	0.0199963	0.556174	1
ENSMUSG00000006276	68.445	0.000633839	0.0182739	0.430814	1
ENSMUSG00000006281	111.495	0.000989366	0.0335546	0.165264	1
ENSMUSG00000006288	21.1544	0.000633934	0.0218284	0.307245	1
ENSMUSG00000006289	97.0491	0.000220471	0.0178564	0.781813	1
ENSMUSG00000006299	359.329	0.000182799	0.0177088	0.836163	1
ENSMUSG00000006301	132.464	0.00268739	0.0225773	0.0347142	1
ENSMUSG00000006304	1256.91	0.00394858	0.0476631	0.0107735	1
ENSMUSG00000006307	102.618	-0.00175294	0.0316056	0.0570746	1
ENSMUSG00000006310	2.19575	0.00271771	0.106983	0.125602	1
ENSMUSG00000006313	0.71435	-0.000283108	0.0740452	0.815145	1
ENSMUSG00000006315	95.8024	0.000254745	0.0191384	0.662383	1
ENSMUSG00000006333	1446.62	0.000583675	0.0179382	0.504358	1
ENSMUSG00000006335	29.1354	-8.23023e-05	0.0190219	0.882995	1
ENSMUSG00000006342	19.4472	0.000386662	0.0203863	0.498294	1
ENSMUSG00000006344	11.0843	0.000264334	0.0217457	0.612826	1
ENSMUSG00000006345	1.40184	0.0018906	0.0881483	0.193011	1
ENSMUSG00000006356	185.098	9.9691e-05	0.0182954	0.876776	1
ENSMUSG00000006360	34.7953	0.000796472	0.0261595	0.216624	1
ENSMUSG00000006362	25.9815	-0.000537879	0.0199312	0.395218	1
ENSMUSG00000006369	4.31445	0.000329619	0.0352639	0.619014	1
ENSMUSG00000006373	2961.87	-0.000202458	0.0192525	0.719855	1
ENSMUSG00000006378	196.805	-9.93708e-05	0.0197543	0.850335	1
ENSMUSG00000006386	32.7387	-0.000113791	0.018011	0.8735	1
ENSMUSG00000006389	5.29458	0.0015605	0.0674485	0.177249	1
ENSMUSG00000006390	158.017	0.000448142	0.0178289	0.608354	1
ENSMUSG00000006392	178.967	0.000442743	0.0182767	0.547053	1
ENSMUSG00000006395	99.3472	-0.000841895	0.0222418	0.217691	1
ENSMUSG00000006398	8.01079	0.000284942	0.0296454	0.623619	1
ENSMUSG00000006403	4.63385	0.00160394	0.0619813	0.141054	1
ENSMUSG00000006411	7.89808	0.000516739	0.0320184	0.403671	1
ENSMUSG00000006412	213.402	0.00014232	0.0178818	0.853205	1
ENSMUSG00000006418	279.811	0.000814854	0.0177924	0.427136	1
ENSMUSG00000006423	139.641	0.000131035	0.0178245	0.86933	1
ENSMUSG00000006435	10.4264	0.00146419	0.0604149	0.164652	1
ENSMUSG00000006442	68.3569	-0.000152771	0.0182071	0.819248	1
ENSMUSG00000006445	46.2615	-6.18438e-05	0.0203401	0.903426	1
ENSMUSG00000006456	42.2307	0.000415809	0.0203366	0.474062	1
ENSMUSG00000006457	0.565333	0.00102443	0.0870584	0.45208	1
ENSMUSG00000006462	1.36681	0	0.0654557	1	1
ENSMUSG00000006463	10.4055	0.000515054	0.0233778	0.36865	1
ENSMUSG00000006464	8.2813	-3.96023e-05	0.0272479	0.942397	1
ENSMUSG00000006471	29.7591	0.000569903	0.0187854	0.423744	1
ENSMUSG00000006476	227.861	-0.00126782	0.0245896	0.11175	1
ENSMUSG00000006494	373.491	-0.00149345	0.0390569	0.0844258	1
ENSMUSG00000006498	401.611	-0.000172727	0.0176748	0.850004	1
ENSMUSG00000006517	112.031	5.25402e-05	0.0213644	0.916235	1
ENSMUSG00000006519	78.1168	0.000488757	0.0267112	0.391864	1
ENSMUSG00000006522	8447.12	0.00216373	0.0416546	0.0401209	1
ENSMUSG00000006526	35.9364	0.0014398	0.031914	0.0829004	1
ENSMUSG00000006527	126.065	-0.000540279	0.018841	0.438004	1
ENSMUSG00000006529	2186.56	-2.045e-05	0.0185699	0.972632	1
ENSMUSG00000006538	2.59833	-0.000859486	0.0482254	0.311194	1
ENSMUSG00000006567	85.3798	-0.000389176	0.0198218	0.508603	1
ENSMUSG00000006574	212.245	0.000359295	0.0542237	NA	NA
ENSMUSG00000006575	4.4302	0.00358145	0.108114	0.0671954	1
ENSMUSG00000006576	3.5523	0.00162193	0.0684205	0.167533	1
ENSMUSG00000006585	18.7361	0.000170926	0.0248759	0.743188	1
ENSMUSG00000006586	2.70604	-0.000418644	0.0295333	0.473717	1
ENSMUSG00000006587	1.8631	-0.00062957	0.057968	0.532574	1
ENSMUSG00000006589	67.0974	0.000493637	0.0181342	0.528551	1
ENSMUSG00000006599	146.775	-0.000255659	0.0189545	0.668136	1
ENSMUSG00000006611	179.62	0.0010065	0.0188472	0.24608	1
ENSMUSG00000006638	5.53447	-0.000337243	0.0256676	0.533589	1
ENSMUSG00000006641	12.1437	-0.00104123	0.040859	0.179303	1
ENSMUSG00000006642	0.928172	5.2091e-05	0.0413506	0.946324	1
ENSMUSG00000006651	5.72781	0.00121718	0.0463482	0.155624	1
ENSMUSG00000006673	130.693	0.000320513	0.0187362	0.6128	1
ENSMUSG00000006675	2.67199	0.000146454	0.0469877	0.865067	1
ENSMUSG00000006676	140.992	-0.000316599	0.0181612	0.659545	1
ENSMUSG00000006678	37.6662	0.000145238	0.0206542	0.777092	1
ENSMUSG00000006699	802.653	0.000997008	0.0195453	0.220312	1
ENSMUSG00000006705	72.879	-5.43682e-05	0.0176553	0.952937	1
ENSMUSG00000006711	39.6119	-0.00522581	0.123105	0.0342349	1
ENSMUSG00000006715	45.6226	0.000434003	0.0204898	0.456227	1
ENSMUSG00000006717	312.128	-3.7385e-05	0.0180596	0.956957	1
ENSMUSG00000006720	1.05346	0.000552627	0.0514964	0.545198	1
ENSMUSG00000006724	0.582558	-0.000823915	0.0820327	0.527232	1
ENSMUSG00000006728	146.515	-0.00045999	0.0182961	0.532875	1
ENSMUSG00000006731	374.383	0.000195261	0.0179434	0.795321	1
ENSMUSG00000006732	75.5479	0.000376425	0.0206467	0.503215	1
ENSMUSG00000006736	669.516	6.83988e-05	0.0181914	0.917561	1
ENSMUSG00000006740	368.927	-0.00058898	0.0182645	0.455807	1
ENSMUSG00000006763	17.4164	0.000221207	0.0199561	0.682221	1
ENSMUSG00000006777	2.91591	0.000342222	0.0316662	0.573783	1
ENSMUSG00000006782	53.1101	0.000160609	0.0184894	0.796181	1
ENSMUSG00000006784	1.55253	-0.000600392	0.0443168	0.449688	1
ENSMUSG00000006800	77.6976	0.000258294	0.0229759	0.618725	1
ENSMUSG00000006818	688.217	-0.000603668	0.0179236	0.496145	1
ENSMUSG00000006850	10.5862	-0.00021491	0.0184872	0.734463	1
ENSMUSG00000006906	64.205	0.000633886	0.0178808	0.488707	1
ENSMUSG00000006920	88.7857	0.000347003	0.0179518	0.660043	1
ENSMUSG00000006930	18.3771	0.000466131	0.0314116	0.443583	1
ENSMUSG00000006931	6.81857	0.000633195	0.0441	0.422401	1
ENSMUSG00000006932	478.19	0.000224772	0.017887	0.773951	1
ENSMUSG00000006941	93.2073	0.00149204	0.0204565	0.114929	1
ENSMUSG00000006958	11.189	4.7717e-05	0.0203231	0.925344	1
ENSMUSG00000006998	509.084	2.03181e-05	0.0185707	0.972805	1
ENSMUSG00000007029	68.6596	0.000566204	0.0240163	0.332697	1
ENSMUSG00000007030	0.38585	-0.000158383	0.0700438	0.892043	1
ENSMUSG00000007033	1.15446	0.000437981	0.0531623	0.643118	1
ENSMUSG00000007034	1.83761	0.000915936	0.0480212	0.279365	1
ENSMUSG00000007035	1.59339	-0.000660445	0.0529985	0.478178	1
ENSMUSG00000007036	74.0208	-0.000971463	0.0193076	0.235225	1
ENSMUSG00000007038	200.645	0.00117779	0.0232639	0.131481	1
ENSMUSG00000007039	7.92022	0.000728127	0.0308007	0.255055	1
ENSMUSG00000007041	186.802	0.00160171	0.0418288	0.0773731	1
ENSMUSG00000007050	47.1301	0.000431416	0.0189166	0.508444	1
ENSMUSG00000007080	16.9728	0.000365	0.027054	0.511212	1
ENSMUSG00000007097	5.03991	-9.2197e-05	0.0229699	0.854737	1
ENSMUSG00000007107	0.321929	0.000622746	0.077483	0.618545	1
ENSMUSG00000007122	0.509028	0.000186648	0.0721564	0.875395	1
ENSMUSG00000007207	1.02099	0.00067693	0.0685334	0.556142	1
ENSMUSG00000007216	8.8144	-0.000119938	0.0206891	0.813919	1
ENSMUSG00000007338	120.199	0.000193804	0.0185044	0.75707	1
ENSMUSG00000007379	7.93902	0.00148718	0.0487123	0.109371	1
ENSMUSG00000007411	147.985	0.000270942	0.0182388	0.694091	1
ENSMUSG00000007415	256.44	-0.00123806	0.0194377	0.171964	1
ENSMUSG00000007458	406.986	0.000403291	0.0188373	0.534878	1
ENSMUSG00000007476	88.7837	0.000101359	0.0177614	0.903042	1
ENSMUSG00000007564	267.267	0.00162284	0.0194395	0.1193	1
ENSMUSG00000007570	24.4251	-7.25937e-05	0.0200862	0.88798	1
ENSMUSG00000007589	35.4386	0.000109299	0.0177542	0.896221	1
ENSMUSG00000007591	0.461733	0.0011284	0.0834278	0.396823	1
ENSMUSG00000007594	73.7693	0.000500711	0.0210455	0.397136	1
ENSMUSG00000007603	42.3391	1.38918e-05	0.0179678	0.984654	1
ENSMUSG00000007610	15.8819	-8.78588e-07	0.018222	0.998924	1
ENSMUSG00000007613	125.747	-0.000203605	0.0184575	0.748528	1
ENSMUSG00000007617	64.7706	-6.33285e-05	0.0178548	0.934728	1
ENSMUSG00000007646	4.11584	2.30587e-05	0.0212041	0.96317	1
ENSMUSG00000007655	15.7301	0.000806747	0.0329702	0.227991	1
ENSMUSG00000007656	179.21	-4.8122e-05	0.0177266	0.955055	1
ENSMUSG00000007659	85.5478	-0.000117198	0.0186024	0.845279	1
ENSMUSG00000007670	126.945	-0.00230598	0.0321233	0.0330168	1
ENSMUSG00000007682	0.523677	-0.000662121	0.0792575	0.602152	1
ENSMUSG00000007721	140.996	0.000428929	0.0184172	0.544022	1
ENSMUSG00000007739	382.387	-0.000182236	0.0175864	0.858946	1
ENSMUSG00000007777	45.4605	0.000173635	0.0191574	0.758222	1
ENSMUSG00000007783	4.84384	0.000468703	0.0311046	0.438571	1
ENSMUSG00000007805	0.480874	-0.000612001	0.0654437	0.58198	1
ENSMUSG00000007812	137.409	-0.00041568	0.0177799	0.641072	1
ENSMUSG00000007815	599.692	-0.000114218	0.0191948	0.836149	1
ENSMUSG00000007817	240.81	0.000223602	0.0177384	0.796748	1
ENSMUSG00000007827	46.9888	-0.00014445	0.0184007	0.819136	1
ENSMUSG00000007833	194.218	0.000441082	0.0202983	0.45436	1
ENSMUSG00000007836	141.721	0.00157663	0.0211594	0.0978636	1
ENSMUSG00000007837	39.2516	-0.000819119	0.021316	0.235732	1
ENSMUSG00000007850	362.555	-0.000112066	0.0209832	0.824634	1
ENSMUSG00000007867	21.2623	0.000716679	0.0214978	0.272387	1
ENSMUSG00000007872	202.335	0.000925391	0.0204494	0.217128	1
ENSMUSG00000007880	241.641	-0.000168033	0.0177507	0.843059	1
ENSMUSG00000007888	0.347138	-0.000345125	0.074458	0.776479	1
ENSMUSG00000007891	1642.12	0.00127318	0.0244031	0.111698	1
ENSMUSG00000007892	1177.56	0.00160326	0.0211416	0.0955551	1
ENSMUSG00000007908	0.303088	0	0.0725606	1	1
ENSMUSG00000007950	10.4987	0.000481361	0.02295	0.394954	1
ENSMUSG00000007987	21.6523	-5.9215e-05	0.0197124	0.910111	1
ENSMUSG00000007989	0.823152	-2.40243e-05	0.0436362	0.976365	1
ENSMUSG00000008035	176.9	-0.000111266	0.0232174	0.82591	1
ENSMUSG00000008036	102.135	0.000935159	0.0207456	0.208995	1
ENSMUSG00000008090	51.1605	-0.000416326	0.0237627	0.447657	1
ENSMUSG00000008129	1.70799	0.000223971	0.0375359	0.750828	1
ENSMUSG00000008136	4.56165	0.000228692	0.0298751	0.695365	1
ENSMUSG00000008140	178.824	-0.000254036	0.0180269	0.730468	1
ENSMUSG00000008153	25.3992	-0.000635558	0.0278728	0.293998	1
ENSMUSG00000008167	53.9607	-0.000384916	0.0192532	0.530679	1
ENSMUSG00000008193	6.81575	0.0005164	0.0346449	0.427436	1
ENSMUSG00000008200	113.164	0.000572174	0.0182226	0.469968	1
ENSMUSG00000008206	26.1303	0.000538788	0.0251111	0.350083	1
ENSMUSG00000008226	316.178	-0.000428102	0.0200405	0.470473	1
ENSMUSG00000008301	177.506	0.000281577	0.0177949	0.738648	1
ENSMUSG00000008305	137.78	-0.000379447	0.0186234	0.56744	1
ENSMUSG00000008307	69.406	-0.000883735	0.0495831	0.30927	1
ENSMUSG00000008318	10.3772	-0.00013284	0.032865	0.833622	1
ENSMUSG00000008333	120.946	0.000472154	0.019317	0.459771	1
ENSMUSG00000008348	2428.06	-0.000399597	0.0191975	0.520554	1
ENSMUSG00000008373	71.3357	0.00060808	0.0183691	0.434664	1
ENSMUSG00000008384	34.7862	0.0021015	0.0440663	0.0447723	1
ENSMUSG00000008393	265.381	5.49149e-05	0.0176578	0.952323	1
ENSMUSG00000008398	67.2739	0.000542343	0.022076	0.35764	1
ENSMUSG00000008429	148.938	5.65826e-05	0.0175486	0.958294	1
ENSMUSG00000008435	21.7875	-0.00433977	0.076238	0.0166916	1
ENSMUSG00000008450	16.4674	-0.000722939	0.0464135	0.379497	1
ENSMUSG00000008461	1.35871	-1.57257e-05	0.0446508	0.984831	1
ENSMUSG00000008475	369.943	0.00173074	0.028011	0.060484	1
ENSMUSG00000008496	124.019	0.000709377	0.0347367	0.287704	1
ENSMUSG00000008540	11676.3	3.40218e-05	0.0203177	0.946685	1
ENSMUSG00000008575	546.443	-0.000244324	0.0185451	0.69964	1
ENSMUSG00000008601	0.282058	0.000841385	0.0827828	0.52115	1
ENSMUSG00000008604	87.0168	-0.000723298	0.0189798	0.335627	1
ENSMUSG00000008668	1332.03	0.000734589	0.021928	0.259917	1
ENSMUSG00000008682	850.799	0.000907425	0.0201852	0.227873	1
ENSMUSG00000008683	342.574	0.000182993	0.0185744	0.766208	1
ENSMUSG00000008690	170.647	0.000176721	0.0178372	0.824525	1
ENSMUSG00000008730	259.077	-0.00150088	0.0277235	0.078493	1
ENSMUSG00000008734	11.9477	0.000337826	0.0278922	0.547315	1
ENSMUSG00000008763	193.513	-0.0011166	0.0299824	0.129244	1
ENSMUSG00000008822	28.7603	-0.000301415	0.0187714	0.629257	1
ENSMUSG00000008843	5.83956	0.000484737	0.0713978	0.681933	1
ENSMUSG00000008845	115.667	0.0011109	0.0441017	0.174296	1
ENSMUSG00000008855	166.932	-0.000108027	0.0192212	0.844286	1
ENSMUSG00000008859	207.527	-0.000505746	0.0180916	0.52639	1
ENSMUSG00000008892	330.855	-0.000242826	0.0182953	0.717287	1
ENSMUSG00000008958	92.552	-0.000412958	0.0184356	0.554563	1
ENSMUSG00000008976	230.344	-0.000794694	0.0269047	0.217055	1
ENSMUSG00000008999	7.71224	-0.000470757	0.0322694	0.446827	1
ENSMUSG00000009013	135.639	0.0018325	0.042716	0.0590115	1
ENSMUSG00000009030	80.0066	-5.51179e-05	0.0189393	0.921984	1
ENSMUSG00000009035	85.8997	-0.000320958	0.0183599	0.637522	1
ENSMUSG00000009073	112.697	-0.000273639	0.0189628	0.648596	1
ENSMUSG00000009076	17.8606	0.000317922	0.0186465	0.620384	1
ENSMUSG00000009079	403.396	0.000695701	0.0181566	0.414275	1
ENSMUSG00000009090	187.131	0.000508008	0.0200747	0.41082	1
ENSMUSG00000009092	2.15409	0.000893832	0.0532543	0.334223	1
ENSMUSG00000009097	0.42015	-0.000619347	0.0785042	0.62343	1
ENSMUSG00000009108	4.94018	-0.000126985	0.0266036	0.813984	1
ENSMUSG00000009112	130.297	-0.00165754	0.0227482	0.0794002	1
ENSMUSG00000009145	30.8818	-0.000934687	0.022185	0.190902	1
ENSMUSG00000009185	12.048	0.00154463	0.0637585	0.162391	1
ENSMUSG00000009207	26.6254	0.000571038	0.02108	0.351463	1
ENSMUSG00000009246	0.539466	0.000522495	0.0713994	0.658733	1
ENSMUSG00000009248	0.181401	0.000327227	0.0745298	0.787903	NA
ENSMUSG00000009281	925.107	-0.000112862	0.0189127	0.843235	1
ENSMUSG00000009291	644.31	-0.000239012	0.0182731	0.722803	1
ENSMUSG00000009292	70.6817	-5.8358e-06	0.0231472	0.990738	1
ENSMUSG00000009293	116.484	-0.000345786	0.0197021	0.55136	1
ENSMUSG00000009350	43.6761	0.000736092	0.0543978	0.438192	1
ENSMUSG00000009376	236.215	-0.00020463	0.0188454	0.729943	1
ENSMUSG00000009378	156.085	-0.000202852	0.0185901	0.742677	1
ENSMUSG00000009394	1.21541	-6.08628e-05	0.0593069	0.953276	1
ENSMUSG00000009406	24.5223	0.000839216	0.0256104	0.202193	1
ENSMUSG00000009418	54.4231	0.000203928	0.0202202	0.700449	1
ENSMUSG00000009470	259.377	-0.000597841	0.0185137	0.42743	1
ENSMUSG00000009535	53.8074	-0.0006431	0.0183592	0.417355	1
ENSMUSG00000009545	10.3711	-0.000635974	0.0359	0.344187	1
ENSMUSG00000009549	75.3544	0.000694766	0.0186304	0.369773	1
ENSMUSG00000009555	102.95	-0.000132614	0.0177996	0.870131	1
ENSMUSG00000009563	79.6784	-0.000422876	0.017772	0.637999	1
ENSMUSG00000009566	330.589	-0.000534118	0.0213694	0.370329	1
ENSMUSG00000009569	134.586	-0.00134727	0.02019	0.137423	1
ENSMUSG00000009575	129.147	-0.000556794	0.0192661	0.406578	1
ENSMUSG00000009585	78.992	0.000325599	0.0245334	0.541756	1
ENSMUSG00000009614	1302.68	-8.30396e-05	0.0199118	0.873236	1
ENSMUSG00000009621	143.26	-0.000134299	0.020299	0.795165	1
ENSMUSG00000009628	0.462154	8.54329e-05	0.0667297	0.939703	1
ENSMUSG00000009630	90.8644	0.000489177	0.0177121	0.611178	1
ENSMUSG00000009633	166.55	0.000167318	0.0223915	0.741401	1
ENSMUSG00000009640	38.9683	-0.000161345	0.0179446	0.828714	1
ENSMUSG00000009646	122.569	0.000118926	0.0183606	0.851231	1
ENSMUSG00000009647	63.7362	-0.00106097	0.0209906	0.174534	1
ENSMUSG00000009654	65.0543	-3.48072e-05	0.0182294	0.957323	1
ENSMUSG00000009681	128.894	-0.000509631	0.0193592	0.432354	1
ENSMUSG00000009687	213.733	0.000901036	0.0359962	0.20393	1
ENSMUSG00000009731	1.13545	8.24968e-06	0.0503272	0.992801	1
ENSMUSG00000009733	32.8596	-0.00129601	0.0411549	0.118083	1
ENSMUSG00000009739	25.5606	-0.000758776	0.0238718	0.236496	1
ENSMUSG00000009741	206.759	-0.00328711	0.0413795	0.0154841	1
ENSMUSG00000009772	39.3641	0.00040965	0.0198221	0.491165	1
ENSMUSG00000009828	77.8989	-0.00117942	0.0191928	0.190975	1
ENSMUSG00000009863	289.039	-0.000279473	0.0196022	0.621623	1
ENSMUSG00000009876	4.22667	0.000449431	0.0371523	0.513247	1
ENSMUSG00000009894	141.383	0.000224979	0.0186438	0.71536	1
ENSMUSG00000009905	71.1532	0.000116224	0.0177939	0.886251	1
ENSMUSG00000009907	264.721	0.000104548	0.0183879	0.867727	1
ENSMUSG00000009927	1580.23	0.00238747	0.0259337	0.0352392	1
ENSMUSG00000009995	50.6722	3.48157e-05	0.0180294	0.960434	1
ENSMUSG00000010021	4.79798	4.03734e-05	0.0400491	0.957217	1
ENSMUSG00000010025	711.879	-0.00109817	0.0299053	0.132872	1
ENSMUSG00000010044	0.439326	7.74938e-05	0.0723991	0.948201	1
ENSMUSG00000010045	67.2218	0.000864741	0.0183608	0.32359	1
ENSMUSG00000010047	97.1569	-8.84276e-05	0.0181007	0.897284	1
ENSMUSG00000010048	62.6908	3.15061e-05	0.0183026	0.960492	1
ENSMUSG00000010051	82.3815	-0.000542426	0.0225044	0.354328	1
ENSMUSG00000010054	93.2216	4.51733e-05	0.0180863	0.947451	1
ENSMUSG00000010057	26.7228	-0.000358775	0.0184344	0.598484	1
ENSMUSG00000010064	2370.63	-4.71661e-05	0.0193468	0.930151	1
ENSMUSG00000010067	40.4176	0.000136176	0.0209472	0.788884	1
ENSMUSG00000010080	0.956194	-6.6149e-05	0.0399059	0.929709	1
ENSMUSG00000010095	145.772	0.000640281	0.0228703	0.295266	1
ENSMUSG00000010097	308.324	0.000298421	0.0217178	0.57286	1
ENSMUSG00000010110	163.432	-0.000435685	0.0181222	0.569553	1
ENSMUSG00000010122	188.832	-0.000111605	0.0191439	0.840587	1
ENSMUSG00000010142	9.44916	-0.000774004	0.0434064	0.319337	1
ENSMUSG00000010154	0.867041	0.000351532	0.0609504	0.739497	1
ENSMUSG00000010175	585.57	-0.000293244	0.0185441	0.650209	1
ENSMUSG00000010205	88.6316	0.000774259	0.0180227	0.398543	1
ENSMUSG00000010277	669.067	-0.000746306	0.0176483	0.500282	1
ENSMUSG00000010290	29.8332	-0.000420431	0.0180615	0.588458	1
ENSMUSG00000010307	83.4521	0.000663057	0.0300814	0.286789	1
ENSMUSG00000010311	1.01402	0.000583023	0.0476921	0.492881	1
ENSMUSG00000010342	4.75425	0.000274379	0.0394122	0.708427	1
ENSMUSG00000010358	106.664	-0.000638028	0.0183021	0.425673	1
ENSMUSG00000010362	15.4669	2.19457e-05	0.0192084	0.967825	1
ENSMUSG00000010376	96.7477	0.00054342	0.019452	0.407236	1
ENSMUSG00000010392	184.258	5.13132e-05	0.0196219	0.922444	1
ENSMUSG00000010406	199.063	0.00137584	0.0209972	0.121827	1
ENSMUSG00000010453	159.331	-0.000772463	0.0187111	0.330941	1
ENSMUSG00000010461	3.07437	0.000229186	0.0267536	0.673299	1
ENSMUSG00000010476	0.733756	-0.000196154	0.053813	0.838549	1
ENSMUSG00000010517	99.5261	-0.0001472	0.0178051	0.855792	1
ENSMUSG00000010538	4.34379	0.000108848	0.0272481	0.842559	1
ENSMUSG00000010554	107.858	-0.000464955	0.02119	0.421217	1
ENSMUSG00000010592	0.410225	0.000563468	0.0774698	0.652058	1
ENSMUSG00000010601	640.736	-0.000665717	0.0281926	0.277964	1
ENSMUSG00000010607	35.4405	7.06129e-05	0.0188019	0.902283	1
ENSMUSG00000010608	567.417	-0.0001115	0.0177375	0.895698	1
ENSMUSG00000010609	758.505	-0.000116436	0.0189308	0.838087	1
ENSMUSG00000010651	742.706	-0.00106302	0.042257	0.17954	1
ENSMUSG00000010660	3.78519	0.00123007	0.0517838	0.180987	1
ENSMUSG00000010663	2215.24	-0.000331486	0.0215602	0.537663	1
ENSMUSG00000010721	22.7355	0.000406103	0.0199938	0.489726	1
ENSMUSG00000010751	8.38546	0.000182058	0.0246239	0.726279	1
ENSMUSG00000010755	230.951	-5.76248e-05	0.01868	0.921625	1
ENSMUSG00000010760	1.28433	-3.47722e-05	0.0344501	0.957994	1
ENSMUSG00000010796	0.38017	-0.000939102	0.0852824	0.483596	1
ENSMUSG00000010797	5.16406	-0.00485476	0.110179	0.031127	1
ENSMUSG00000010830	2.73192	0.00716543	0.164071	0.0302171	1
ENSMUSG00000010911	78.0361	0.00196112	0.0421235	0.0502573	1
ENSMUSG00000010914	80.9896	-0.000924063	0.0219991	0.195571	1
ENSMUSG00000010936	84.3186	2.31299e-05	0.0177	0.978923	1
ENSMUSG00000011008	9.78977	0.000346657	0.0385819	0.628114	1
ENSMUSG00000011034	20.2224	0.00113991	0.0443239	0.166837	1
ENSMUSG00000011096	79.1897	-0.000325515	0.0188651	0.601347	1
ENSMUSG00000011114	143.732	0.000181786	0.01761	0.854377	1
ENSMUSG00000011148	60.1142	4.20363e-05	0.0195611	0.936639	1
ENSMUSG00000011158	67.372	0.000554557	0.0192894	0.406925	1
ENSMUSG00000011179	436.319	0.00030247	0.0186026	0.637689	1
ENSMUSG00000011254	25.173	0.00108501	0.0203793	0.179432	1
ENSMUSG00000011256	14.3155	0.000620282	0.0291777	0.308305	1
ENSMUSG00000011257	266.81	0.000136881	0.0180122	0.84873	1
ENSMUSG00000011263	14.1866	-0.000268054	0.0198736	0.628159	1
ENSMUSG00000011267	0.96214	-0.00054933	0.0435908	0.484207	1
ENSMUSG00000011305	112.825	-0.000494723	0.0212483	0.398585	1
ENSMUSG00000011306	102.294	0.000101104	0.0195355	0.849984	1
ENSMUSG00000011382	963.835	-0.000543379	0.0207338	0.373937	1
ENSMUSG00000011427	32.1363	-0.000456213	0.0193505	0.470034	1
ENSMUSG00000011658	19.5234	-0.000579134	0.0238649	0.32504	1
ENSMUSG00000011751	0.370844	0.00025686	0.0724123	0.829555	1
ENSMUSG00000011752	455.462	0.000931158	0.0180276	0.339707	1
ENSMUSG00000011831	610.768	-0.00180285	0.0313914	0.0540954	1
ENSMUSG00000011832	23.9016	-0.000578041	0.0258805	0.324626	1
ENSMUSG00000011837	16.443	3.426e-05	0.0181259	0.959479	1
ENSMUSG00000011877	77.3452	0.000131049	0.0192519	0.812172	1
ENSMUSG00000011884	79.5995	0.000763677	0.0312891	0.240006	1
ENSMUSG00000011958	277.395	0.000530352	0.0182906	0.487299	1
ENSMUSG00000011960	132.417	0.000570043	0.0192954	0.397529	1
ENSMUSG00000012017	10.3322	-0.000128461	0.0203642	0.803165	1
ENSMUSG00000012042	0.262646	0.000665165	0.079247	0.600471	1
ENSMUSG00000012076	17.8993	0.000870712	0.0318724	0.198264	1
ENSMUSG00000012114	126.339	0.00015432	0.0176528	0.868716	1
ENSMUSG00000012117	88.9044	0.00039237	0.0178275	0.647208	1
ENSMUSG00000012123	18.9342	-0.000310004	0.0267974	0.571899	1
ENSMUSG00000012126	1.74796	-0.00118872	0.0677015	0.298032	1
ENSMUSG00000012187	2.37509	-0.000546787	0.0439668	0.489697	1
ENSMUSG00000012296	14.6451	-0.00121797	0.040841	0.132586	1
ENSMUSG00000012350	9.007	0.00171682	0.0555767	0.0978483	1
ENSMUSG00000012405	924.845	0.00127419	0.0178361	0.278952	1
ENSMUSG00000012422	205.007	0.000545435	0.0180354	0.510154	1
ENSMUSG00000012428	1073.06	0.000969367	0.0332032	0.170053	1
ENSMUSG00000012429	31.5617	0.00108708	0.0200963	0.184706	1
ENSMUSG00000012443	33.4766	0.000261324	0.0287613	0.645916	1
ENSMUSG00000012483	24.3248	0.000785595	0.0205395	0.260465	1
ENSMUSG00000012519	44.8891	0.000158125	0.0206279	0.758866	1
ENSMUSG00000012535	220.403	0.000642151	0.0180715	0.4518	1
ENSMUSG00000012609	60.6701	0.00128445	0.020362	0.143697	1
ENSMUSG00000012640	57.6717	0.00074786	0.0210272	0.26627	1
ENSMUSG00000012705	0.79745	0.000484564	0.0667059	0.667532	1
ENSMUSG00000012819	0.195868	0.000151525	0.0728276	0.899312	NA
ENSMUSG00000012848	527.171	0.00179774	0.0195777	0.100048	1
ENSMUSG00000012889	5.24342	0.000282653	0.0296497	0.626436	1
ENSMUSG00000013033	22.0664	5.35459e-05	0.0188322	0.925312	1
ENSMUSG00000013076	58.4704	-0.000170276	0.0189578	0.767807	1
ENSMUSG00000013089	33.2985	0.000564594	0.0306758	0.355162	1
ENSMUSG00000013150	27.6392	-0.000689225	0.0211548	0.289162	1
ENSMUSG00000013155	1.54926	0.0003122	0.0329537	0.618935	1
ENSMUSG00000013160	127.448	0.000184501	0.0178759	0.812838	1
ENSMUSG00000013236	21.8942	-0.00166135	0.0444022	0.0760251	1
ENSMUSG00000013275	27.6053	0.000419908	0.0209192	0.460895	1
ENSMUSG00000013367	3.06745	-0.000436508	0.0293048	0.454371	1
ENSMUSG00000013418	1.12142	0.00155369	0.0991463	0.306355	1
ENSMUSG00000013419	3.77507	0.000979058	0.0379313	0.185317	1
ENSMUSG00000013465	59.3526	-0.000325251	0.0186731	0.611972	1
ENSMUSG00000013483	0.525027	0.000897796	0.084017	0.498391	1
ENSMUSG00000013495	36.0176	0.000597544	0.0192094	0.385721	1
ENSMUSG00000013523	3.11392	0.000322189	0.0449485	0.695123	1
ENSMUSG00000013539	88.2366	-0.00104211	0.0207651	0.182106	1
ENSMUSG00000013584	2.04705	0.000543282	0.0428325	0.482329	1
ENSMUSG00000013593	499.727	0.000505229	0.0183143	0.50069	1
ENSMUSG00000013611	0.272215	-3.59225e-05	0.0717556	0.975833	1
ENSMUSG00000013622	117.362	-0.000119421	0.0178663	0.877259	1
ENSMUSG00000013629	34.3394	-0.000500497	0.0241419	0.377759	1
ENSMUSG00000013646	50.341	-0.000597557	0.0177661	0.534366	1
ENSMUSG00000013662	220.14	0.000166829	0.017737	0.845939	1
ENSMUSG00000013663	772.243	0.000398162	0.0176436	0.689817	1
ENSMUSG00000013698	159.06	0.000796282	0.0256266	0.217291	1
ENSMUSG00000013701	341.125	0.000152716	0.017872	0.84387	1
ENSMUSG00000013707	30.7021	0.00465681	0.108278	0.0333539	1
ENSMUSG00000013736	128.178	0.000596026	0.0176194	0.583349	1
ENSMUSG00000013766	2.59924	0.000897703	0.0595579	0.380452	1
ENSMUSG00000013787	209.848	-0.000181977	0.0186533	0.764059	1
ENSMUSG00000013822	63.9214	0.00123894	0.0188059	0.195596	1
ENSMUSG00000013833	41.7298	0.000878884	0.0186803	0.294071	1
ENSMUSG00000013846	517.636	-0.000162564	0.0174434	0.908441	1
ENSMUSG00000013858	135.012	-0.000399064	0.0178837	0.631694	1
ENSMUSG00000013878	114.205	-0.000903222	0.0182491	0.32143	1
ENSMUSG00000013921	4.8608	0.000206941	0.0262043	0.699794	1
ENSMUSG00000013973	62.6112	-0.00112608	0.0188469	0.216848	1
ENSMUSG00000013974	11.2005	0.000586235	0.0398415	0.418544	1
ENSMUSG00000013997	326.928	-0.000292054	0.0190273	0.626884	1
ENSMUSG00000014030	26.7764	0.000712445	0.0308259	0.263164	1
ENSMUSG00000014039	24.3785	-0.00152874	0.0449748	0.0924592	1
ENSMUSG00000014074	111.787	-0.000302306	0.0176776	0.747061	1
ENSMUSG00000014075	6.60535	0.000287274	0.024177	0.5855	1
ENSMUSG00000014077	664.532	-0.000626281	0.0185002	0.413354	1
ENSMUSG00000014158	4.12795	0.00169077	0.0733555	0.175373	1
ENSMUSG00000014164	38.8914	-0.00027489	0.0184545	0.674006	1
ENSMUSG00000014177	54.3774	-0.00107575	0.020483	0.179502	1
ENSMUSG00000014195	500.274	0.000450278	0.0177934	0.61476	1
ENSMUSG00000014226	258.542	0.000102247	0.0186947	0.862097	1
ENSMUSG00000014232	36.9187	0.000367902	0.0193144	0.543229	1
ENSMUSG00000014243	13.4663	-0.000282513	0.0197282	0.615257	1
ENSMUSG00000014245	16.697	-0.000436271	0.0189435	0.503325	1
ENSMUSG00000014294	263.934	0.00056204	0.0189388	0.41933	1
ENSMUSG00000014301	20.3896	-2.79292e-05	0.0197803	0.957239	1
ENSMUSG00000014303	8.08058	0.000181284	0.0230253	0.722213	1
ENSMUSG00000014313	1661.88	0.000471135	0.0184487	0.511022	1
ENSMUSG00000014329	27.0091	0.000226386	0.019594	0.682667	1
ENSMUSG00000014349	195.96	0.000849267	0.0184054	0.325061	1
ENSMUSG00000014353	88.6081	0.000121199	0.0177939	0.88151	1
ENSMUSG00000014355	136.612	0.00026495	0.0184796	0.68229	1
ENSMUSG00000014361	160.384	0.00120397	0.0350841	0.119527	1
ENSMUSG00000014402	146.392	-0.000829887	0.0192023	0.28345	1
ENSMUSG00000014418	40.3183	0.000306236	0.0189341	0.616661	1
ENSMUSG00000014426	96.7717	0.00027998	0.018297	0.680632	1
ENSMUSG00000014444	42.7714	0.000140227	0.0211171	0.782347	1
ENSMUSG00000014453	4.92405	0.000515655	0.0410149	0.489104	1
ENSMUSG00000014470	57.2781	0.000172804	0.0188451	0.768132	1
ENSMUSG00000014496	139.865	-0.00233762	0.0337726	0.0318672	1
ENSMUSG00000014498	101.758	-0.00134544	0.0227838	0.110192	1
ENSMUSG00000014503	1.99599	0.000590425	0.0460684	0.47325	1
ENSMUSG00000014504	191.986	0.000344181	0.0177201	0.705793	1
ENSMUSG00000014542	1724.54	0.000813017	0.033686	0.228646	1
ENSMUSG00000014543	2.83659	0.000625109	0.0508754	0.48698	1
ENSMUSG00000014547	104.319	0.000751335	0.0197104	0.294354	1
ENSMUSG00000014550	60.8322	-0.00100745	0.0277587	0.152522	1
ENSMUSG00000014551	102.685	0.00164286	0.0272993	0.0673688	1
ENSMUSG00000014554	26.8136	0.000664795	0.0214616	0.296252	1
ENSMUSG00000014592	24.6279	0.000224346	0.0194681	0.687975	1
ENSMUSG00000014599	76.9436	0.00215484	0.0293294	0.0390542	1
ENSMUSG00000014601	44.5275	0.000302335	0.0191423	0.611944	1
ENSMUSG00000014602	5.9834	-3.44586e-06	0.0333585	0.99572	1
ENSMUSG00000014606	129.935	-0.000667065	0.0186345	0.382525	1
ENSMUSG00000014609	0.664529	-0.000860711	0.0632757	0.425173	1
ENSMUSG00000014633	31.2496	0.00029743	0.0196323	0.60164	1
ENSMUSG00000014668	57.9179	-0.000221951	0.0184883	0.72674	1
ENSMUSG00000014686	0.916705	-3.46593e-05	0.062354	0.974333	1
ENSMUSG00000014704	1.337	0.00155663	0.0774274	0.227878	1
ENSMUSG00000014748	114.344	0.000489813	0.0176316	0.637095	1
ENSMUSG00000014763	147.174	-8.47497e-05	0.0176709	0.925525	1
ENSMUSG00000014767	58.0666	-0.000822119	0.0189699	0.297092	1
ENSMUSG00000014769	812.187	0.00101451	0.0184184	0.271806	1
ENSMUSG00000014771	88.1949	0.000385025	0.0177421	0.671218	1
ENSMUSG00000014773	13.2537	-6.44324e-05	0.0193883	0.904548	1
ENSMUSG00000014776	10.4863	0.000521083	0.0272018	0.368327	1
ENSMUSG00000014778	27.1886	4.06835e-05	0.0202433	0.936461	1
ENSMUSG00000014782	0.983366	-0.000665857	0.0776485	0.595212	1
ENSMUSG00000014786	4.00382	0.00383617	0.0915746	0.0366823	1
ENSMUSG00000014791	78.45	-0.000415484	0.0186676	0.535481	1
ENSMUSG00000014813	1.45078	0.00161811	0.082784	0.234808	1
ENSMUSG00000014837	6.52792	-0.000114092	0.0213388	0.820764	1
ENSMUSG00000014846	1.76625	-0.000614939	0.0392006	0.389831	1
ENSMUSG00000014850	83.3781	0.000234926	0.0178682	0.767208	1
ENSMUSG00000014852	8.88129	-0.000488155	0.0217534	0.397709	1
ENSMUSG00000014856	32.2275	9.51139e-05	0.0189657	0.866203	1
ENSMUSG00000014859	56.1083	-4.57075e-05	0.0178163	0.954034	1
ENSMUSG00000014867	603.425	-0.000130803	0.0178411	0.868082	1
ENSMUSG00000014873	78.8654	0.00113429	0.0207663	0.162948	1
ENSMUSG00000014905	314.256	-0.000167265	0.0189016	0.773221	1
ENSMUSG00000014907	35.2844	0.000480496	0.0179518	0.563825	1
ENSMUSG00000014932	125.039	-0.000658576	0.0202716	0.319974	1
ENSMUSG00000014956	640.389	0.000303918	0.017528	0.792908	1
ENSMUSG00000014959	624.92	-0.000226006	0.0182365	0.738807	1
ENSMUSG00000014980	47.0057	0.00274059	0.0385103	0.0228976	1
ENSMUSG00000015002	214.944	-0.000543876	0.018136	0.497042	1
ENSMUSG00000015013	64.591	0.00136709	0.020711	0.126616	1
ENSMUSG00000015016	63.3712	-0.000278915	0.0192537	0.632294	1
ENSMUSG00000015023	92.1779	-0.00146566	0.018105	0.204195	1
ENSMUSG00000015027	33.7694	-0.000106498	0.0178002	0.895072	1
ENSMUSG00000015053	6.43585	0.000106534	0.0236621	0.834089	1
ENSMUSG00000015083	962.236	8.71612e-05	0.0206472	0.863511	1
ENSMUSG00000015085	12.1676	0.000132994	0.0192968	0.808741	1
ENSMUSG00000015087	122.645	0.000796747	0.0236461	0.223263	1
ENSMUSG00000015090	5.20249	-0.000150675	0.0312172	0.803564	1
ENSMUSG00000015092	749.93	0.000161387	0.0183259	0.803037	1
ENSMUSG00000015093	0.582746	-0.000439966	0.0535574	0.643669	1
ENSMUSG00000015094	17.4027	-0.000849833	0.0217044	0.2207	1
ENSMUSG00000015095	69.2014	-0.00211849	0.0233728	0.0501838	1
ENSMUSG00000015112	371.297	-0.000789939	0.0251471	0.220513	1
ENSMUSG00000015120	193.614	-0.000811068	0.0184068	0.339043	1
ENSMUSG00000015126	65.353	0.00098153	0.0196854	0.22012	1
ENSMUSG00000015127	40.4073	-0.000800593	0.0232119	0.224305	1
ENSMUSG00000015133	64.1509	-4.24535e-05	0.0183341	0.946354	1
ENSMUSG00000015134	3.79194	0.000617109	0.0329384	0.333583	1
ENSMUSG00000015143	161.714	0.000864698	0.0236462	0.200594	1
ENSMUSG00000015149	190.803	0.00167935	0.0181905	0.165611	1
ENSMUSG00000015165	269.098	-0.000283153	0.0183556	0.673006	1
ENSMUSG00000015176	177.372	-0.000114666	0.0176937	0.897193	1
ENSMUSG00000015189	90.9391	-0.000833595	0.0226646	0.216809	1
ENSMUSG00000015202	31.8665	-5.32443e-05	0.0179712	0.941258	1
ENSMUSG00000015214	106.159	-0.000432066	0.0180562	0.580807	1
ENSMUSG00000015217	76.4354	-0.00021835	0.0186745	0.721286	1
ENSMUSG00000015222	7.19928	0.000162821	0.0212278	0.7493	1
ENSMUSG00000015224	37.95	-0.000202267	0.0229789	0.692753	1
ENSMUSG00000015243	747.389	0.00102379	0.0186342	0.253773	1
ENSMUSG00000015247	186.511	-0.000550249	0.0196119	0.39736	1
ENSMUSG00000015289	37.5911	-7.15772e-05	0.0181551	0.914861	1
ENSMUSG00000015290	169.959	0.000402734	0.0179106	0.624302	1
ENSMUSG00000015291	157.35	-0.000603996	0.0182872	0.445132	1
ENSMUSG00000015305	245.006	0.000261275	0.0192764	0.650697	1
ENSMUSG00000015312	13.5446	0.00212937	0.0563193	0.0597635	1
ENSMUSG00000015314	16.6956	-0.00034319	0.0302964	0.56074	1
ENSMUSG00000015316	4.07935	0.000464427	0.034773	0.476133	1
ENSMUSG00000015335	41.3987	-0.000235799	0.0182087	0.73105	1
ENSMUSG00000015337	111.285	0.000469898	0.0206461	0.425668	1
ENSMUSG00000015340	707.449	0.000857546	0.0385228	0.236529	1
ENSMUSG00000015341	110.705	-0.000245947	0.01771	0.783533	1
ENSMUSG00000015342	23.1169	-0.000169356	0.0201914	0.746837	1
ENSMUSG00000015354	16.9033	-0.000107057	0.0199282	0.837629	1
ENSMUSG00000015355	46.0715	0.000855974	0.0362378	0.223418	1
ENSMUSG00000015357	1061.43	-0.000628633	0.0229609	0.300792	1
ENSMUSG00000015363	168.725	-0.000409785	0.017853	0.62977	1
ENSMUSG00000015377	8.51638	9.51732e-05	0.0219251	0.849274	1
ENSMUSG00000015396	26.3668	0.000482124	0.0237298	0.392241	1
ENSMUSG00000015405	2.01058	-0.000283143	0.0362182	0.677379	1
ENSMUSG00000015437	23.2303	0.000698709	0.034161	0.28999	1
ENSMUSG00000015451	93.5177	0.000320482	0.0191854	0.592307	1
ENSMUSG00000015452	2.85169	0.000221284	0.0388134	0.760714	1
ENSMUSG00000015461	46.4424	0.000366538	0.0186029	0.57967	1
ENSMUSG00000015467	6.07601	0.00122946	0.0573258	0.215518	1
ENSMUSG00000015468	15.913	0.00332292	0.0823208	0.0416525	1
ENSMUSG00000015474	68.7837	0.000617771	0.0193407	0.369234	1
ENSMUSG00000015476	2.68072	0.00107256	0.0523556	0.240807	1
ENSMUSG00000015478	124.765	6.24556e-05	0.0178497	0.935837	1
ENSMUSG00000015488	61.3033	-0.00421458	0.0567724	0.0108437	1
ENSMUSG00000015501	76.2735	0.000211917	0.0205947	0.686129	1
ENSMUSG00000015519	0.246061	0.000302872	0.0741772	0.802736	NA
ENSMUSG00000015522	117.832	-0.000329086	0.018246	0.640272	1
ENSMUSG00000015533	8.23708	0.000705973	0.0402608	0.334623	1
ENSMUSG00000015536	585.85	-0.000601738	0.0194381	0.373984	1
ENSMUSG00000015542	56.3013	-0.000835229	0.0197268	0.262765	1
ENSMUSG00000015568	678.123	0.000303296	0.0249043	0.569106	1
ENSMUSG00000015575	123.405	0.000498437	0.019559	0.432467	1
ENSMUSG00000015597	158.758	-0.00147789	0.0188775	0.153834	1
ENSMUSG00000015599	5.22356	-0.00075322	0.0331744	0.254145	1
ENSMUSG00000015605	34.7114	0.00156883	0.0312078	0.0705482	1
ENSMUSG00000015619	3.61113	0.000737847	0.0469168	0.374068	1
ENSMUSG00000015627	0.942289	0.000594773	0.0586775	0.559953	1
ENSMUSG00000015647	34.1626	0.000940981	0.046188	0.252713	1
ENSMUSG00000015652	0.399615	0.000841106	0.0828377	0.521462	1
ENSMUSG00000015653	82.9408	0.000267189	0.0195881	0.635504	1
ENSMUSG00000015656	5852.9	-0.000180197	0.0178913	0.815291	1
ENSMUSG00000015659	7.55368	-0.000308615	0.024188	0.560149	1
ENSMUSG00000015668	60.2203	0.000406111	0.0182643	0.575479	1
ENSMUSG00000015671	500.751	-8.0929e-05	0.0174973	0.946697	1
ENSMUSG00000015672	158.247	-0.000124641	0.0186222	0.835277	1
ENSMUSG00000015697	113.576	-0.000445468	0.0180011	0.579376	1
ENSMUSG00000015702	6.65691	0.000144082	0.0217499	0.775396	1
ENSMUSG00000015709	1.41258	0.00103538	0.0622219	0.329349	1
ENSMUSG00000015711	48.0696	-0.000404915	0.01789	0.626341	1
ENSMUSG00000015714	1288.37	0.000206683	0.018113	0.768318	1
ENSMUSG00000015733	420.755	0.000185765	0.018682	0.758432	1
ENSMUSG00000015745	79.0045	0.00244871	0.0683913	0.0612284	1
ENSMUSG00000015747	84.4715	0.000523007	0.0281814	0.371539	1
ENSMUSG00000015748	89.1842	0.00083335	0.0258746	0.20376	1
ENSMUSG00000015749	161.248	0.000952164	0.0196508	0.229064	1
ENSMUSG00000015750	125.539	0.000825002	0.018871	0.301335	1
ENSMUSG00000015755	641.214	-0.000345722	0.0180082	0.653062	1
ENSMUSG00000015757	113.547	-0.00103236	0.0181601	0.291639	1
ENSMUSG00000015759	246.012	0.000833574	0.0199775	0.256284	1
ENSMUSG00000015766	55.7497	0.000207509	0.0234539	0.686566	1
ENSMUSG00000015776	38.5233	-9.80306e-05	0.0185477	0.871187	1
ENSMUSG00000015790	88.4389	-0.000882163	0.0200648	0.238322	1
ENSMUSG00000015804	53.1799	0.000361027	0.0178959	0.657928	1
ENSMUSG00000015806	1091.24	-9.85428e-05	0.0202814	0.847849	1
ENSMUSG00000015812	3.89165	1.6821e-06	0.0322955	0.997853	1
ENSMUSG00000015837	1410.91	-0.00147675	0.0198638	0.126605	1
ENSMUSG00000015839	482.774	-3.80842e-05	0.0183007	0.952301	1
ENSMUSG00000015843	14.3402	-0.000521781	0.0214633	0.377306	1
ENSMUSG00000015846	947.389	0.000439536	0.0176439	0.663221	1
ENSMUSG00000015850	13.6086	0.000170781	0.0232062	0.737605	1
ENSMUSG00000015852	0.534481	0.000154486	0.0667131	0.891174	1
ENSMUSG00000015854	1027.9	0.00066062	0.0293568	0.284962	1
ENSMUSG00000015869	137.28	-0.000435285	0.0178863	0.605673	1
ENSMUSG00000015879	2.02123	-0.000232796	0.03545	0.728462	1
ENSMUSG00000015880	20.2161	0.000391315	0.0304494	0.509496	1
ENSMUSG00000015882	71.6275	-0.00237393	0.0300013	0.031894	1
ENSMUSG00000015889	180.182	0.000203389	0.0189557	0.72751	1
ENSMUSG00000015890	842.864	-5.13401e-05	0.0189286	0.927386	1
ENSMUSG00000015932	738.035	-5.13805e-06	0.0177585	0.995053	1
ENSMUSG00000015937	252.65	-0.000526121	0.0176009	0.628522	1
ENSMUSG00000015942	20.1855	-0.000144149	0.0207132	0.778339	1
ENSMUSG00000015943	34.485	0.000483346	0.0192119	0.456283	1
ENSMUSG00000015944	49.8192	0.000262129	0.0252842	0.621681	1
ENSMUSG00000015947	117.933	0.00100156	0.0415178	0.196323	1
ENSMUSG00000015950	89.4197	0.000186918	0.0220077	0.713627	1
ENSMUSG00000015961	218.599	-0.000228763	0.0176719	0.804942	1
ENSMUSG00000015962	0.326633	0.000940059	0.0850271	0.48233	1
ENSMUSG00000015966	42.8218	-0.000367089	0.0190192	0.55611	1
ENSMUSG00000015968	7.24467	-6.09443e-05	0.0226648	0.903167	1
ENSMUSG00000015970	735.616	-0.000524739	0.0193693	0.422139	1
ENSMUSG00000015971	86.892	-0.000823684	0.0196861	0.268	1
ENSMUSG00000015980	6.34621	0.000620476	0.0369469	0.364659	1
ENSMUSG00000015981	1.53211	0.000297882	0.0333453	0.638546	1
ENSMUSG00000015994	197.349	0.00163055	0.0200306	0.106982	1
ENSMUSG00000016018	132.768	0.000131439	0.0184551	0.832514	1
ENSMUSG00000016024	637.542	0.00198067	0.0399009	0.0473402	1
ENSMUSG00000016028	96.0258	-0.000115532	0.0194964	0.829925	1
ENSMUSG00000016087	70.7631	0.000688012	0.0295552	0.270652	1
ENSMUSG00000016128	96.8299	-0.00489739	0.0977245	0.0218873	1
ENSMUSG00000016179	0.204777	0.000696687	0.0798027	0.585233	NA
ENSMUSG00000016181	30.1772	-0.000563344	0.0231789	0.33726	1
ENSMUSG00000016194	1950.97	-0.000220013	0.0193127	0.697053	1
ENSMUSG00000016206	19.4084	0.000139332	0.023838	0.78529	1
ENSMUSG00000016239	10.9947	-0.0584278	0.378105	0.0011279	0.747683
ENSMUSG00000016252	863.208	0.000590412	0.019238	0.388399	1
ENSMUSG00000016253	58.9234	-0.000340711	0.0191294	0.575202	1
ENSMUSG00000016255	8.93483	0.000386638	0.0393256	0.594054	1
ENSMUSG00000016256	1388.07	0.00104325	0.0182514	0.278891	1
ENSMUSG00000016257	142.501	-0.000491297	0.0180756	0.537849	1
ENSMUSG00000016262	1.26852	5.07252e-05	0.0451951	0.951587	1
ENSMUSG00000016283	9.44749	0.000196958	0.0271151	0.718784	1
ENSMUSG00000016308	187.891	0.000905197	0.0194692	0.248542	1
ENSMUSG00000016319	1181.59	3.5489e-05	0.0181893	0.957063	1
ENSMUSG00000016344	218.949	0.000127881	0.0185032	0.835112	1
ENSMUSG00000016356	7.75324	-0.000229416	0.0325066	0.712924	1
ENSMUSG00000016382	410.643	-0.000219136	0.0190643	0.705364	1
ENSMUSG00000016386	2.4969	0.00215237	0.0842651	0.134777	1
ENSMUSG00000016409	72.7965	-0.000206153	0.0201781	0.698094	1
ENSMUSG00000016427	142.242	0.00021112	0.0186006	0.732855	1
ENSMUSG00000016458	6.15085	0.000575279	0.0254985	0.325995	1
ENSMUSG00000016477	24.0927	0.000147613	0.0182107	0.824818	1
ENSMUSG00000016481	234.628	0.00227488	0.0198627	0.0656088	1
ENSMUSG00000016487	181.995	-0.000790852	0.0232776	0.227409	1
ENSMUSG00000016493	6.44055	-3.7134e-05	0.0259797	0.944283	1
ENSMUSG00000016494	13.1784	0.000269956	0.0267648	0.620702	1
ENSMUSG00000016495	50.2609	0.000794476	0.0272664	0.217249	1
ENSMUSG00000016496	57.2757	0.000868244	0.0338396	0.206579	1
ENSMUSG00000016498	0.719271	0.000527396	0.0606926	0.615617	1
ENSMUSG00000016503	40.0108	0.00100904	0.0186374	0.257547	1
ENSMUSG00000016510	129.692	-0.000423655	0.019426	0.492177	1
ENSMUSG00000016520	109.334	-0.00156239	0.023458	0.0838248	1
ENSMUSG00000016526	5.38554	-0.000210267	0.0231457	0.682076	1
ENSMUSG00000016528	237.066	0.00013996	0.0184633	0.821895	1
ENSMUSG00000016529	1.18543	0.000238562	0.0471225	0.781714	1
ENSMUSG00000016534	2004.91	-0.000440605	0.0183658	0.539982	1
ENSMUSG00000016541	217.99	0.000105649	0.0182006	0.873345	1
ENSMUSG00000016552	1.93678	0.000200457	0.0344038	0.759552	1
ENSMUSG00000016554	321.198	0.000850305	0.017505	0.53082	1
ENSMUSG00000016559	1319.72	0.000949239	0.0201833	0.216101	1
ENSMUSG00000016619	155.985	-0.000719136	0.0187263	0.352264	1
ENSMUSG00000016624	4.66579	-0.000836374	0.0458959	0.304298	1
ENSMUSG00000016637	30.9711	0.00140651	0.0335654	0.0875571	1
ENSMUSG00000016664	287.311	-0.00066035	0.0181977	0.42613	1
ENSMUSG00000016756	498.631	-0.000867836	0.0274324	0.191366	1
ENSMUSG00000016757	36.3107	0.000310324	0.0185246	0.635195	1
ENSMUSG00000016758	1.98421	0.00040866	0.0441588	0.611145	1
ENSMUSG00000016763	9.42896	0.000379973	0.0327578	0.542304	1
ENSMUSG00000016831	157.257	0.00042123	0.0180813	0.585224	1
ENSMUSG00000016833	103.015	0.000846459	0.0194224	0.269043	1
ENSMUSG00000016918	13.0393	0.00911428	0.138059	0.00973643	1
ENSMUSG00000016921	296.493	0.000191365	0.0175558	0.859397	1
ENSMUSG00000016933	116.935	-0.000198598	0.0184975	0.752011	1
ENSMUSG00000016940	49.4331	-0.000372936	0.0187774	0.563455	1
ENSMUSG00000016942	768.843	-0.000844079	0.0231727	0.209823	1
ENSMUSG00000016946	12.8712	0.000705966	0.0237943	0.258964	1
ENSMUSG00000016984	34.8059	4.67921e-05	0.0178919	0.950544	1
ENSMUSG00000017002	28.2407	0.000660281	0.0277059	0.279588	1
ENSMUSG00000017009	873.095	-0.000278986	0.0183289	0.679054	1
ENSMUSG00000017057	261.658	0.00168355	0.0377282	0.0645492	1
ENSMUSG00000017119	791.348	-0.000997859	0.0180362	0.317437	1
ENSMUSG00000017132	161.964	-0.000615861	0.0216924	0.318238	1
ENSMUSG00000017144	91.6198	-6.01194e-05	0.0185148	0.920844	1
ENSMUSG00000017146	35.004	0.00456994	0.106332	0.0334724	1
ENSMUSG00000017167	7.01438	0.000201493	0.0232364	0.694326	1
ENSMUSG00000017176	16.7924	0.000250074	0.0214468	0.631691	1
ENSMUSG00000017188	75.3189	9.69688e-05	0.0180573	0.889539	1
ENSMUSG00000017195	0.364146	0.000566246	0.0739478	0.640299	1
ENSMUSG00000017204	0.187729	-0.000241234	0.0732797	0.841012	NA
ENSMUSG00000017210	50.2899	0.00081579	0.0190814	0.293914	1
ENSMUSG00000017221	230.996	-0.000413784	0.017933	0.612535	1
ENSMUSG00000017264	143.135	0.000854448	0.0186394	0.305128	1
ENSMUSG00000017286	145.799	-0.000879541	0.0184094	0.314128	1
ENSMUSG00000017288	122.531	-0.000117197	0.0177779	0.886726	1
ENSMUSG00000017291	257.778	-0.00128169	0.0195156	0.162291	1
ENSMUSG00000017299	59.5692	0.000204101	0.0179055	0.790949	1
ENSMUSG00000017307	20.9999	-9.37846e-05	0.0187504	0.872018	1
ENSMUSG00000017309	38.2919	-0.000579611	0.0188953	0.4116	1
ENSMUSG00000017314	3.37339	-0.000348969	0.0352809	0.598258	1
ENSMUSG00000017344	8431.31	0.000403568	0.0196559	0.501001	1
ENSMUSG00000017376	57.0213	-0.00018449	0.0183176	0.777567	1
ENSMUSG00000017386	94.4511	-0.00131504	0.0243236	0.106439	1
ENSMUSG00000017390	69.6226	1.98892e-05	0.0179432	0.978315	1
ENSMUSG00000017400	1.48503	-6.30876e-05	0.0296641	0.913867	1
ENSMUSG00000017404	1736.42	0.00168535	0.0188317	0.130502	1
ENSMUSG00000017405	15.8212	-8.51428e-05	0.0232011	0.866015	1
ENSMUSG00000017412	2.22226	-0.000531546	0.0460312	0.520057	1
ENSMUSG00000017417	5.96014	5.5396e-05	0.0236486	0.91299	1
ENSMUSG00000017418	88.2733	-0.000575536	0.0205665	0.35765	1
ENSMUSG00000017421	338.919	8.59187e-05	0.0175226	0.940038	1
ENSMUSG00000017428	456.029	-0.00163625	0.0292107	0.0659432	1
ENSMUSG00000017446	40.527	0.000635669	0.0302278	0.303928	1
ENSMUSG00000017453	700.055	-0.000111621	0.0195368	0.834956	1
ENSMUSG00000017466	121.231	0.000239839	0.0205976	0.650763	1
ENSMUSG00000017478	216.894	-0.000416982	0.0185149	0.54515	1
ENSMUSG00000017485	365.953	-0.000553475	0.021433	0.35728	1
ENSMUSG00000017491	16.6395	-0.000655311	0.0212671	0.303451	1
ENSMUSG00000017493	3526.01	-8.61532e-05	0.0181033	0.899774	1
ENSMUSG00000017499	6.63749	-0.000169457	0.0366533	0.806869	1
ENSMUSG00000017548	216.344	-0.000491616	0.0177443	0.600724	1
ENSMUSG00000017550	22.0182	-6.5795e-05	0.0191539	0.904684	1
ENSMUSG00000017561	56.9633	0.000335024	0.0202928	0.548857	1
ENSMUSG00000017607	11.7581	0.000171547	0.028321	0.760416	1
ENSMUSG00000017615	157.398	0.000495618	0.0177393	0.599636	1
ENSMUSG00000017631	69.8773	0.000188354	0.0236977	0.713918	1
ENSMUSG00000017639	30.4221	-0.00033929	0.0189625	0.583796	1
ENSMUSG00000017652	12.055	0.00106969	0.0463427	0.200885	1
ENSMUSG00000017664	36.7231	5.01124e-05	0.0185311	0.933682	1
ENSMUSG00000017667	14.121	0.000534367	0.0198892	0.398604	1
ENSMUSG00000017670	60.8611	0.00217489	0.0461448	0.0432848	1
ENSMUSG00000017677	141.926	0.00144403	0.0351478	0.0847019	1
ENSMUSG00000017679	45.3	-0.000302599	0.0199419	0.588982	1
ENSMUSG00000017686	116.298	-0.00211263	0.0196589	0.0768596	1
ENSMUSG00000017688	0.200547	0	0.0725606	1	NA
ENSMUSG00000017692	0.872468	0.00144067	0.0764357	0.256794	1
ENSMUSG00000017697	10.2144	-8.05789e-05	0.0215988	0.872032	1
ENSMUSG00000017707	1336.18	0.000794554	0.0201	0.266919	1
ENSMUSG00000017713	10.8718	0.000891797	0.0299695	0.186206	1
ENSMUSG00000017715	37.2079	0.00051281	0.0187275	0.462386	1
ENSMUSG00000017716	22.0012	0.000379666	0.0336328	0.550669	1
ENSMUSG00000017718	217.817	-0.000161891	0.0203434	0.755708	1
ENSMUSG00000017721	97.7969	-0.000220014	0.0194247	0.694218	1
ENSMUSG00000017723	24.8588	0.00107226	0.0389637	0.161265	1
ENSMUSG00000017734	70.188	0.00165221	0.0383923	0.0677933	1
ENSMUSG00000017737	182.442	0.0474951	0.48917	0.00322069	1
ENSMUSG00000017740	9.37002	0.00196245	0.0614233	0.0856762	1
ENSMUSG00000017747	50.3386	0.000281199	0.0179066	0.721191	1
ENSMUSG00000017754	315.455	-0.0002097	0.018319	0.750093	1
ENSMUSG00000017756	198.249	-0.00063166	0.0193697	0.360845	1
ENSMUSG00000017760	756.956	0.0014112	0.0274755	0.0877161	1
ENSMUSG00000017764	10.0247	-0.000284241	0.0208703	0.595259	1
ENSMUSG00000017765	63.7194	0.000108419	0.0183592	0.863981	1
ENSMUSG00000017774	150.487	4.22817e-05	0.0182258	0.948258	1
ENSMUSG00000017776	322.984	-0.000714102	0.0188941	0.344295	1
ENSMUSG00000017778	258.804	-0.00011981	0.0182581	0.854364	1
ENSMUSG00000017781	426.831	0.000616155	0.0201445	0.344478	1
ENSMUSG00000017801	118.661	-0.00031522	0.0185234	0.630704	1
ENSMUSG00000017802	169.863	-0.000703956	0.0182305	0.401604	1
ENSMUSG00000017817	0.296355	0.000240587	0.0736392	0.841936	1
ENSMUSG00000017830	56.1335	-0.00103031	0.026755	0.148109	1
ENSMUSG00000017831	202.194	-0.001294	0.0177216	0.300265	1
ENSMUSG00000017837	54.0387	0.00020543	0.018258	0.758692	1
ENSMUSG00000017843	214.433	-0.000541182	0.0175488	0.64465	1
ENSMUSG00000017858	86.9535	-0.000194047	0.0185046	0.756785	1
ENSMUSG00000017861	3.66412	0.000216133	0.0358844	0.750053	1
ENSMUSG00000017868	115.834	-0.000218516	0.0209337	0.674839	1
ENSMUSG00000017897	1.54281	-0.000367057	0.0431368	0.642044	1
ENSMUSG00000017929	136.373	0.000407507	0.0229987	0.456616	1
ENSMUSG00000017950	2112.17	-0.0008261	0.0213873	0.232405	1
ENSMUSG00000017969	13.4635	0.00066888	0.0299891	0.283027	1
ENSMUSG00000017978	63.497	-0.000607729	0.0206614	0.337779	1
ENSMUSG00000017999	130.805	0.00039727	0.0176906	0.676234	1
ENSMUSG00000018001	42.2265	0.00015667	0.0210464	0.758769	1
ENSMUSG00000018008	142.46	0.000940462	0.0382876	0.200799	1
ENSMUSG00000018012	0.287584	0.000462259	0.0759267	0.707528	1
ENSMUSG00000018040	102.162	0.000371894	0.022429	0.492068	1
ENSMUSG00000018042	1620.27	-0.000879602	0.0229801	0.200067	1
ENSMUSG00000018068	27.55	0.00181233	0.0439792	0.062171	1
ENSMUSG00000018076	76.3596	-0.000227163	0.0178425	0.777682	1
ENSMUSG00000018102	638.698	0.000174762	0.0193614	0.752121	1
ENSMUSG00000018143	49.657	0.000489734	0.0185056	0.493664	1
ENSMUSG00000018160	119.75	-0.000631536	0.0184253	0.417092	1
ENSMUSG00000018166	321.909	-0.00118049	0.0234171	0.130176	1
ENSMUSG00000018167	61.4141	0.000529266	0.0196899	0.407845	1
ENSMUSG00000018168	22.2636	0.00021164	0.0218221	0.680042	1
ENSMUSG00000018169	6.80896	0.00259914	0.0715541	0.0578962	1
ENSMUSG00000018171	417.634	-0.000143259	0.018465	0.817863	1
ENSMUSG00000018189	148.094	0.00025655	0.0176638	0.784977	1
ENSMUSG00000018196	105.744	-0.000968126	0.0194631	0.23064	1
ENSMUSG00000018199	40.7857	0.000147252	0.0182291	0.824219	1
ENSMUSG00000018209	116.362	0.000410811	0.0189816	0.521233	1
ENSMUSG00000018211	3.18582	0.000179952	0.0271159	0.742043	1
ENSMUSG00000018217	62.3167	0.000933034	0.0333449	0.181758	1
ENSMUSG00000018238	0.523656	0.000499683	0.0701344	0.668921	1
ENSMUSG00000018239	13.4258	0.000510688	0.0206027	0.397577	1
ENSMUSG00000018286	439.896	0.000378224	0.0179752	0.632193	1
ENSMUSG00000018287	169.032	8.18969e-06	0.0192648	0.987918	1
ENSMUSG00000018293	789.62	0.000964526	0.0217226	0.187829	1
ENSMUSG00000018322	37.3742	-2.18946e-06	0.0183213	0.997236	1
ENSMUSG00000018326	526.651	0.000906426	0.0184742	0.299791	1
ENSMUSG00000018334	9.26208	-2.37887e-05	0.0240444	0.962793	1
ENSMUSG00000018339	381.245	0.000899522	0.0343043	0.196839	1
ENSMUSG00000018340	451.636	-0.000345716	0.0184276	0.610235	1
ENSMUSG00000018341	1.56331	0.000785749	0.0521261	0.388464	1
ENSMUSG00000018347	13.9607	0.000393757	0.0189241	0.53802	1
ENSMUSG00000018362	131.381	-0.000115197	0.0195298	0.829976	1
ENSMUSG00000018363	175.089	-0.000982777	0.0206108	0.19883	1
ENSMUSG00000018372	50.3141	0.000284143	0.0207449	0.596696	1
ENSMUSG00000018377	108.763	0.000182896	0.017685	0.839874	1
ENSMUSG00000018378	8.5004	-7.90845e-05	0.0206437	0.875914	1
ENSMUSG00000018379	403.351	-1.31111e-05	0.0177315	0.987676	1
ENSMUSG00000018381	44.6948	0.000298505	0.0217056	0.572827	1
ENSMUSG00000018387	115.619	-0.00023035	0.0191405	0.689892	1
ENSMUSG00000018395	56.2198	0.000537404	0.0227221	0.356264	1
ENSMUSG00000018398	69.4611	0.000377779	0.0241915	0.485003	1
ENSMUSG00000018401	158.474	-0.00123557	0.0204082	0.150698	1
ENSMUSG00000018405	13.2533	0.000404143	0.0221101	0.463235	1
ENSMUSG00000018411	14.6587	-0.0049169	0.098867	0.0223294	1
ENSMUSG00000018412	91.5065	-0.00108879	0.0210906	0.167297	1
ENSMUSG00000018415	117.972	-0.000831806	0.0186205	0.314492	1
ENSMUSG00000018417	771.417	-0.00617414	0.0843449	0.00777403	1
ENSMUSG00000018425	151.428	0.000439569	0.0175859	0.68482	1
ENSMUSG00000018427	90.7899	-0.000804536	0.0213166	0.240781	1
ENSMUSG00000018428	299.244	-0.00127321	0.0282118	0.103774	1
ENSMUSG00000018433	62.0964	2.04111e-05	0.0178744	0.978618	1
ENSMUSG00000018442	433.474	-4.97141e-06	0.0181849	0.993984	1
ENSMUSG00000018446	318.23	0.000538228	0.0179363	0.530713	1
ENSMUSG00000018449	94.8074	0.000206872	0.0202278	0.696551	1
ENSMUSG00000018451	0.18208	-0.000478941	0.0764127	0.698723	NA
ENSMUSG00000018459	278.232	0.00073748	0.0293577	NA	NA
ENSMUSG00000018470	3.80525	2.06503e-05	0.0291943	0.97142	1
ENSMUSG00000018474	391.322	-0.00053846	0.0176465	0.603796	1
ENSMUSG00000018476	100.35	0.000342399	0.0190944	0.575079	1
ENSMUSG00000018479	1.20385	0	0.0725606	1	1
ENSMUSG00000018481	161.629	-0.000398487	0.0176359	0.692111	1
ENSMUSG00000018486	1.99587	0.000535655	0.0390814	0.453312	1
ENSMUSG00000018500	1.27283	0.000203915	0.0658541	0.855398	1
ENSMUSG00000018501	598.205	-0.000960277	0.0178273	0.366236	1
ENSMUSG00000018507	34.7154	0.000244556	0.0268138	0.653535	1
ENSMUSG00000018509	43.4969	0.000206039	0.0184041	0.748841	1
ENSMUSG00000018537	29.1092	-0.000105768	0.0218126	0.832985	1
ENSMUSG00000018541	53.9477	0.000451238	0.017945	0.584394	1
ENSMUSG00000018547	112.786	-0.00110136	0.0234155	0.144207	1
ENSMUSG00000018548	59.1434	8.87823e-07	0.021305	0.99858	1
ENSMUSG00000018559	168.046	0.000410379	0.0182217	0.57666	1
ENSMUSG00000018565	51.417	0.000963804	0.0220743	0.184383	1
ENSMUSG00000018566	5.81888	0.00014125	0.0273776	0.797247	1
ENSMUSG00000018567	842.736	0.00066097	0.0177768	0.499142	1
ENSMUSG00000018569	0.532341	0.000528792	0.0706062	0.652416	1
ENSMUSG00000018570	0.831932	-0.000250459	0.0638259	0.818986	1
ENSMUSG00000018572	102.298	0.000167812	0.017872	0.829231	1
ENSMUSG00000018574	985.244	-0.000420796	0.0191917	0.503613	1
ENSMUSG00000018581	9.87629	-0.000353206	0.046134	0.673959	1
ENSMUSG00000018583	218.283	0.000789969	0.0179425	0.405454	1
ENSMUSG00000018585	118.218	-0.000333826	0.0196193	0.565156	1
ENSMUSG00000018593	301.079	0.00146803	0.043154	0.0960889	1
ENSMUSG00000018599	41.8176	-0.000268881	0.0191359	0.647052	1
ENSMUSG00000018604	140.112	-0.0149063	0.185309	0.00575511	1
ENSMUSG00000018623	5.00778	0.010659	0.18086	0.013863	1
ENSMUSG00000018648	1.8356	-0.000277087	0.032186	0.653422	1
ENSMUSG00000018651	21.5754	-0.0036027	0.0677507	0.021709	1
ENSMUSG00000018654	69.7872	0.000453185	0.0270958	0.42422	1
ENSMUSG00000018659	298.411	-7.33871e-05	0.0189039	0.897005	1
ENSMUSG00000018661	66.5386	0.000677123	0.019816	0.323203	1
ENSMUSG00000018666	127.74	-6.09998e-05	0.0178484	0.937376	1
ENSMUSG00000018669	229.592	-0.00114341	0.0203046	0.169024	1
ENSMUSG00000018672	51.8321	0.00112177	0.019343	0.197597	1
ENSMUSG00000018677	692.636	-9.35016e-05	0.0181735	0.888579	1
ENSMUSG00000018678	29.5479	0.000286932	0.0186787	0.648495	1
ENSMUSG00000018697	79.1543	0.000783168	0.018491	0.34272	1
ENSMUSG00000018707	599.697	-0.000160863	0.0191339	0.775139	1
ENSMUSG00000018727	12.8791	-0.000259214	0.0231556	0.61777	1
ENSMUSG00000018733	58.29	-0.000258715	0.0210223	0.623839	1
ENSMUSG00000018736	115.004	-0.000406709	0.0203086	0.48229	1
ENSMUSG00000018740	4.81267	0.000425865	0.0251231	0.440849	1
ENSMUSG00000018750	183.408	0.00414946	0.0822163	0.0224814	1
ENSMUSG00000018752	23.3538	3.79913e-05	0.0255996	0.942496	1
ENSMUSG00000018761	118.133	0.000527336	0.0177453	0.579126	1
ENSMUSG00000018765	127.289	0.00038741	0.0180315	0.617122	1
ENSMUSG00000018770	404.923	-0.000133188	0.0187365	0.821072	1
ENSMUSG00000018774	228.418	0.000363616	0.0279139	0.518709	1
ENSMUSG00000018776	0.175265	-0.000218859	0.0732016	0.855482	NA
ENSMUSG00000018796	1991.64	-0.00184443	0.0480488	0.0661723	1
ENSMUSG00000018800	41.2846	-0.000214096	0.0210061	0.680118	1
ENSMUSG00000018809	14.4803	-0.000955729	0.0279819	0.165504	1
ENSMUSG00000018819	193.055	0.000456938	0.0265049	0.417988	1
ENSMUSG00000018820	47.3638	-0.000244027	0.0183833	0.709882	1
ENSMUSG00000018821	107.247	0.000592207	0.0201732	0.356778	1
ENSMUSG00000018822	0.557155	0.000152488	0.0501518	0.866933	1
ENSMUSG00000018830	36.9861	0.000505393	0.0243293	0.373992	1
ENSMUSG00000018841	39.3394	-0.00149913	0.0260222	0.0814214	1
ENSMUSG00000018844	0.549068	-0.000321654	0.0659092	0.77381	1
ENSMUSG00000018845	6.21454	-0.000102734	0.0220124	0.837621	1
ENSMUSG00000018846	188.091	-0.000640915	0.019114	0.367323	1
ENSMUSG00000018848	206.353	0.00279143	0.0191149	0.055526	1
ENSMUSG00000018849	383.605	-7.62229e-05	0.0186737	0.896842	1
ENSMUSG00000018858	143.102	0.000435619	0.0179005	0.602835	1
ENSMUSG00000018861	48.2994	-0.000423683	0.0205602	0.463368	1
ENSMUSG00000018865	3.62414	-2.37582e-05	0.0463782	0.977811	1
ENSMUSG00000018868	9.71367	-0.000894537	0.0431583	0.251775	1
ENSMUSG00000018882	127.62	0.00103799	0.0181367	0.292777	1
ENSMUSG00000018899	225.14	3.28842e-05	0.0188103	0.954151	1
ENSMUSG00000018900	24.0625	-0.000585856	0.0198729	0.368327	1
ENSMUSG00000018906	32.131	0.00129075	0.0334399	0.102689	1
ENSMUSG00000018909	117.216	0.00109348	0.0353519	0.143279	1
ENSMUSG00000018919	0.971963	0.000314181	0.0471923	0.714433	1
ENSMUSG00000018920	144.709	0.000709297	0.0289229	0.25748	1
ENSMUSG00000018921	37.8733	0.000524758	0.0178824	0.548909	1
ENSMUSG00000018923	24.6498	1.52287e-05	0.0182064	0.981443	1
ENSMUSG00000018924	1.36365	-0.000140406	0.0333787	0.826478	1
ENSMUSG00000018925	0.741151	0.000639296	0.0636378	0.55678	1
ENSMUSG00000018927	235.688	0.000238734	0.0259668	0.655842	1
ENSMUSG00000018930	7.33329	0.00077422	0.0453056	0.336086	1
ENSMUSG00000018931	20.2121	-7.4785e-05	0.0182269	0.908919	1
ENSMUSG00000018932	336.97	0.00047549	0.0198372	0.439775	1
ENSMUSG00000018965	213.89	0.000346152	0.0190521	0.573427	1
ENSMUSG00000018973	0.270585	0	0.0725606	1	1
ENSMUSG00000018974	62.6617	0.000462344	0.0184315	0.518618	1
ENSMUSG00000018983	38.2107	0.000142042	0.0291461	0.804738	1
ENSMUSG00000018986	3.7235	0.000161122	0.035739	0.812264	1
ENSMUSG00000018995	53.1047	-0.000688033	0.0245666	0.26466	1
ENSMUSG00000018999	79.723	-2.91232e-05	0.0177283	0.972724	1
ENSMUSG00000019027	4.98493	-1.08135e-05	0.0399545	0.988515	1
ENSMUSG00000019039	82.4188	0.000958753	0.0245899	0.17012	1
ENSMUSG00000019054	115.891	2.2136e-05	0.0177555	0.97875	1
ENSMUSG00000019055	203.43	0.00130962	0.0324371	0.0990427	1
ENSMUSG00000019066	54.8326	-0.000241796	0.018151	0.729964	1
ENSMUSG00000019080	11.2411	-0.000498192	0.0280172	0.39053	1
ENSMUSG00000019082	324.267	-0.0107126	0.163767	0.0102533	1
ENSMUSG00000019087	253.526	0.000677174	0.0245077	0.269993	1
ENSMUSG00000019088	46.9658	0.00186478	0.0479235	0.0643192	1
ENSMUSG00000019102	0.210711	0.000515141	0.0767817	0.678248	NA
ENSMUSG00000019122	489.712	0.00013956	0.0185538	0.818977	1
ENSMUSG00000019124	0.865968	0.000594858	0.0616147	0.575211	1
ENSMUSG00000019132	941.784	0.000276668	0.0179509	0.719077	1
ENSMUSG00000019139	111.524	0.0101963	0.161304	0.0112909	1
ENSMUSG00000019143	56.9503	-0.000149122	0.0188296	0.798145	1
ENSMUSG00000019158	41.1121	0.00133363	0.0227633	0.111817	1
ENSMUSG00000019173	338.609	0.00101994	0.0181234	0.299486	1
ENSMUSG00000019179	366.59	-0.000346395	0.0181414	0.636216	1
ENSMUSG00000019188	322.348	-0.000165254	0.0178295	0.836175	1
ENSMUSG00000019189	134.894	0.000495319	0.0216868	0.393182	1
ENSMUSG00000019194	37.2649	0.00262251	0.0622551	0.0424374	1
ENSMUSG00000019210	337.608	0.000334793	0.01761	0.743088	1
ENSMUSG00000019214	2.41904	0.000179958	0.0356699	0.790232	1
ENSMUSG00000019232	396.499	-0.000474237	0.029449	0.420416	1
ENSMUSG00000019235	6.88739	0.000755811	0.0485498	0.376859	1
ENSMUSG00000019254	113.593	0.00057573	0.0196443	0.381199	1
ENSMUSG00000019256	200.365	-0.00140058	0.0178603	0.248189	1
ENSMUSG00000019261	16.7285	0.00047956	0.02504	0.394399	1
ENSMUSG00000019278	5.93951	-2.70533e-05	0.0219405	0.956685	1
ENSMUSG00000019295	38.9458	-0.000916517	0.0198258	0.234188	1
ENSMUSG00000019297	62.678	0.000442451	0.0187245	0.511309	1
ENSMUSG00000019301	0.928018	0.000581428	0.0488867	0.50383	1
ENSMUSG00000019302	162.255	-0.000553389	0.0183204	0.470331	1
ENSMUSG00000019303	4.29103	-0.000143161	0.0286586	0.800831	1
ENSMUSG00000019312	159.613	-0.000655774	0.0224004	0.290878	1
ENSMUSG00000019320	3.43102	0.00133966	0.0527275	0.155985	1
ENSMUSG00000019326	2.68462	0.000142002	0.0348675	0.830841	1
ENSMUSG00000019338	43.5528	-0.000959529	0.0318552	0.169371	1
ENSMUSG00000019362	162.061	1.15294e-05	0.0177824	0.988679	1
ENSMUSG00000019368	525.596	-0.00147269	0.0437118	0.0968424	1
ENSMUSG00000019370	155.243	0.000729217	0.018498	0.364549	1
ENSMUSG00000019373	132.667	-0.000479324	0.0188523	0.477113	1
ENSMUSG00000019428	722.259	-0.000225415	0.0177896	0.786926	1
ENSMUSG00000019432	369.709	0.000487474	0.0219637	0.396335	1
ENSMUSG00000019433	28.2422	0.000423971	0.0220301	0.446295	1
ENSMUSG00000019437	114.499	-0.000161728	0.0199141	0.760401	1
ENSMUSG00000019461	22.0206	0.000281984	0.0188815	0.643432	1
ENSMUSG00000019464	0.251066	0.000238047	0.0732664	0.843066	1
ENSMUSG00000019467	4.34039	0.000563382	0.0308292	0.357129	1
ENSMUSG00000019470	82.9165	0.00021745	0.0180708	0.761192	1
ENSMUSG00000019471	379.486	-4.95674e-05	0.0193435	0.926645	1
ENSMUSG00000019478	108.901	0.000502305	0.0179335	0.553103	1
ENSMUSG00000019487	64.5711	-0.000434909	0.0190918	0.497059	1
ENSMUSG00000019494	284.2	-8.21253e-06	0.0184361	0.989321	1
ENSMUSG00000019505	1308.69	0.000289337	0.0182094	0.679389	1
ENSMUSG00000019518	47.6063	0.000112772	0.0179639	0.877396	1
ENSMUSG00000019528	22.5808	0.000744428	0.02388	0.242207	1
ENSMUSG00000019539	13.9654	0.000285797	0.02125	0.590178	1
ENSMUSG00000019558	25.367	-0.000471448	0.0211876	0.416343	1
ENSMUSG00000019564	14.2901	0.000543647	0.0258144	0.347567	1
ENSMUSG00000019577	78.9991	-0.00378563	0.0730018	0.0221086	1
ENSMUSG00000019578	136.534	-0.00104602	0.0212684	0.174019	1
ENSMUSG00000019579	237.547	0.000231705	0.0180302	0.751222	1
ENSMUSG00000019590	32.4494	0.00129161	0.0467035	0.139194	1
ENSMUSG00000019647	28.6605	0.000287449	0.0187551	0.64394	1
ENSMUSG00000019659	98.5477	0.00137783	0.0273672	0.0915441	1
ENSMUSG00000019689	16.9617	0.000249236	0.0223628	0.630163	1
ENSMUSG00000019699	25.1345	0.000108989	0.0197533	0.836384	1
ENSMUSG00000019710	215.83	-0.000161078	0.0177603	0.848072	1
ENSMUSG00000019715	83.696	-0.00734103	0.0844801	0.004752	1
ENSMUSG00000019718	83.7949	-0.000154701	0.0191373	0.783047	1
ENSMUSG00000019726	515.533	-2.57346e-05	0.0334742	0.968136	1
ENSMUSG00000019731	143.723	6.87939e-05	0.0179312	0.925838	1
ENSMUSG00000019732	5.88117	-3.10014e-05	0.0231593	0.950856	1
ENSMUSG00000019734	19.1226	0.000257496	0.0255583	0.629097	1
ENSMUSG00000019737	9.30022	9.17629e-05	0.0320481	0.882386	1
ENSMUSG00000019738	36.4276	0.000569525	0.0196667	0.384055	1
ENSMUSG00000019761	6.67768	0.000153295	0.0213537	0.762622	1
ENSMUSG00000019762	423.293	-0.000256712	0.0195443	0.648369	1
ENSMUSG00000019763	123.019	-0.000768854	0.0187202	0.33179	1
ENSMUSG00000019768	155.859	8.79506e-05	0.0195891	0.868474	1
ENSMUSG00000019773	15.8095	0.000258446	0.0228293	0.618436	1
ENSMUSG00000019774	35.4274	0.000120175	0.01831	0.851744	1
ENSMUSG00000019775	1.95068	0.000639977	0.0546251	0.504021	1
ENSMUSG00000019777	165.258	-0.000245532	0.0175472	0.824264	1
ENSMUSG00000019779	35.1008	0.000568605	0.0215909	0.346187	1
ENSMUSG00000019782	157.945	0.000988787	0.0178269	0.357122	1
ENSMUSG00000019789	0.36767	-0.00039295	0.0746003	0.746863	1
ENSMUSG00000019790	97.5635	-0.000273263	0.0195991	0.6285	1
ENSMUSG00000019791	90.5251	6.18485e-05	0.0184731	0.919336	1
ENSMUSG00000019792	40.6214	0.000206717	0.0179425	0.784376	1
ENSMUSG00000019794	72.6896	0.000543391	0.0179383	0.527301	1
ENSMUSG00000019795	124.012	-0.000477895	0.0176168	0.649705	1
ENSMUSG00000019796	5.12059	4.88518e-05	0.0224991	0.922153	1
ENSMUSG00000019797	196.592	0.000505021	0.0208166	0.397688	1
ENSMUSG00000019802	1093.32	-6.81296e-05	0.0178036	0.932286	1
ENSMUSG00000019804	314.993	0.000543049	0.0177311	0.574012	1
ENSMUSG00000019806	89.384	0.000828931	0.0203158	0.249771	1
ENSMUSG00000019808	9.40116	0.000424014	0.0203969	0.466094	1
ENSMUSG00000019809	99.1481	-0.000560075	0.0182664	0.472053	1
ENSMUSG00000019810	88.8739	0.000548882	0.0255394	0.343522	1
ENSMUSG00000019813	28.4578	4.13368e-05	0.019995	0.936102	1
ENSMUSG00000019814	108.832	8.91776e-06	0.0176365	0.992443	1
ENSMUSG00000019817	12.3566	0.000769622	0.0337295	0.249054	1
ENSMUSG00000019818	1401.4	-0.00132646	0.0232406	0.109939	1
ENSMUSG00000019820	227.682	-0.000694875	0.021764	0.278699	1
ENSMUSG00000019822	50.2618	-0.000140401	0.0182091	0.833034	1
ENSMUSG00000019823	37.0081	0.000513482	0.0352762	0.435962	1
ENSMUSG00000019826	53.9744	-0.00203838	0.022412	0.0575917	1
ENSMUSG00000019831	3.50514	-0.00100248	0.0384992	0.18026	1
ENSMUSG00000019832	232.509	0.000654558	0.0206469	0.314015	1
ENSMUSG00000019837	163.651	0.000554109	0.0186424	0.442587	1
ENSMUSG00000019838	288.271	-0.000547685	0.0181108	0.498096	1
ENSMUSG00000019841	75.3392	0.000214794	0.0180288	0.767754	1
ENSMUSG00000019842	28.9699	0.00102587	0.0325321	0.152835	1
ENSMUSG00000019843	75.6795	-0.000376758	0.0233452	0.485441	1
ENSMUSG00000019845	2.82869	-0.00161935	0.0572274	0.118277	1
ENSMUSG00000019846	19.0448	0.000533091	0.0309994	0.381968	1
ENSMUSG00000019848	0.404901	-0.000342267	0.0738582	0.777126	1
ENSMUSG00000019849	133.134	0.000501256	0.0176197	0.634967	1
ENSMUSG00000019850	41.1531	0.00038078	0.0234881	0.481419	1
ENSMUSG00000019851	303.596	-0.000218721	0.0187651	0.716891	1
ENSMUSG00000019852	0.902869	-0.000581488	0.0499594	0.512176	1
ENSMUSG00000019853	4.34408	0.000969954	0.0489141	0.260136	1
ENSMUSG00000019854	79.7495	-3.70684e-05	0.0189326	0.947436	1
ENSMUSG00000019856	3.35582	0.000147048	0.0254825	0.780178	1
ENSMUSG00000019857	32.2452	-0.000649953	0.0194408	0.348877	1
ENSMUSG00000019861	172.971	-0.000400874	0.0201356	0.4909	1
ENSMUSG00000019863	11.5149	-0.00029143	0.0219816	0.579749	1
ENSMUSG00000019864	40.2351	-0.000423268	0.0210506	0.456308	1
ENSMUSG00000019866	123.49	-0.000340364	0.018047	0.652377	1
ENSMUSG00000019868	88.5317	-0.00107929	0.022804	0.152364	1
ENSMUSG00000019872	191.777	0.000322095	0.019964	0.568322	1
ENSMUSG00000019873	449.528	-0.00126976	0.0175625	0.362697	1
ENSMUSG00000019874	58.4789	0.000357273	0.0308958	0.550208	1
ENSMUSG00000019876	38.9174	0.000237442	0.0275993	0.66807	1
ENSMUSG00000019877	1263.13	1.92308e-05	0.0180634	0.977795	1
ENSMUSG00000019878	74.6999	-0.00173871	0.0307037	0.0581772	1
ENSMUSG00000019880	33.7813	0.000413685	0.0194379	0.499771	1
ENSMUSG00000019883	440.11	-0.000600976	0.0259312	0.310384	1
ENSMUSG00000019889	287.833	-0.000134198	0.0181605	0.842631	1
ENSMUSG00000019890	0.570483	0.00073015	0.0657014	0.512238	1
ENSMUSG00000019891	17.15	0.000627807	0.0199271	0.344142	1
ENSMUSG00000019897	98.7838	-0.000563418	0.0178293	0.537631	1
ENSMUSG00000019899	11.2648	0.000214234	0.0206483	0.682644	1
ENSMUSG00000019906	51.102	-0.0003554	0.0246788	0.509458	1
ENSMUSG00000019907	212.467	0.000174593	0.0180158	0.809192	1
ENSMUSG00000019916	104.65	0.000731515	0.028798	0.246402	1
ENSMUSG00000019917	58.9189	-0.000604399	0.0185212	0.423251	1
ENSMUSG00000019920	118.426	0.000507099	0.0184672	0.485402	1
ENSMUSG00000019923	295.671	-0.000594748	0.0177655	0.536006	1
ENSMUSG00000019927	57.5023	0.000523689	0.0181526	0.507189	1
ENSMUSG00000019929	1156.99	0.000264676	0.0182418	0.69987	1
ENSMUSG00000019935	64.7542	-0.00860738	0.144071	0.0131067	1
ENSMUSG00000019942	16.0222	0.000137289	0.0235051	0.78739	1
ENSMUSG00000019943	315.488	0.00168145	0.0250171	0.0690538	1
ENSMUSG00000019944	302.508	-0.00111434	0.0221984	0.150265	1
ENSMUSG00000019945	7.4314	-0.000194732	0.0227413	0.702862	1
ENSMUSG00000019947	210.41	-0.000593886	0.0189114	0.402687	1
ENSMUSG00000019948	40.3702	-0.000825748	0.0204165	0.248707	1
ENSMUSG00000019951	320.944	-5.57782e-05	0.0179173	0.940226	1
ENSMUSG00000019952	38.5821	-0.000309839	0.0197084	0.586795	1
ENSMUSG00000019960	162.053	0.000103897	0.0192298	0.849903	1
ENSMUSG00000019961	204.934	-8.60788e-05	0.0178272	0.913204	1
ENSMUSG00000019966	25.6819	0.000119353	0.0213105	0.812874	1
ENSMUSG00000019969	137.89	0.000234065	0.0181008	0.742079	1
ENSMUSG00000019970	122.539	-0.000293917	0.0197002	0.60365	1
ENSMUSG00000019971	42.7365	0.000537537	0.0228328	0.355563	1
ENSMUSG00000019975	31.8366	0.000872158	0.0270679	0.190016	1
ENSMUSG00000019977	160.408	-0.00230057	0.0500323	0.0416291	1
ENSMUSG00000019978	157.098	8.74272e-05	0.0209081	0.862368	1
ENSMUSG00000019979	44.5927	0.000146957	0.0294977	0.799865	1
ENSMUSG00000019982	6.41032	0.000857264	0.0441021	0.277888	1
ENSMUSG00000019984	40.8629	-0.000302481	0.0209198	0.574335	1
ENSMUSG00000019986	9.36081	0.00177022	0.0517207	0.0807835	1
ENSMUSG00000019987	8217.82	0.000222252	0.0184929	0.726158	1
ENSMUSG00000019988	50.5969	-0.000849548	0.0244038	0.202027	1
ENSMUSG00000019989	216.748	-0.000399226	0.0208492	0.479682	1
ENSMUSG00000019990	29.6605	-0.00358198	0.0736556	0.0261929	1
ENSMUSG00000019992	1.49733	8.5589e-05	0.0384487	0.90609	1
ENSMUSG00000019996	130.103	-0.00125337	0.0414238	0.127174	1
ENSMUSG00000019997	52.512	3.71195e-05	0.0230674	0.941115	1
ENSMUSG00000019998	158.029	0.000486422	0.0203981	0.418377	1
ENSMUSG00000020003	229.508	-0.00090914	0.0226099	0.194248	1
ENSMUSG00000020009	127.516	0.000413856	0.0227768	0.451485	1
ENSMUSG00000020010	366.527	9.08321e-05	0.0176885	0.918699	1
ENSMUSG00000020014	1.37357	-0.00279701	0.118017	0.136858	1
ENSMUSG00000020015	65.1855	0.000359874	0.0192276	0.553707	1
ENSMUSG00000020017	1267.2	0.000227151	0.0212116	0.661934	1
ENSMUSG00000020018	29.1057	6.79055e-05	0.0179457	0.926211	1
ENSMUSG00000020019	66.815	-0.000386781	0.0196269	0.516201	1
ENSMUSG00000020021	169.24	-0.00476326	0.0575688	0.00803188	1
ENSMUSG00000020022	126.944	-0.000465463	0.0184614	0.513897	1
ENSMUSG00000020023	76.5421	1.49763e-05	0.0194121	0.977624	1
ENSMUSG00000020024	74.4211	0.00018398	0.0177768	0.825339	1
ENSMUSG00000020027	417.468	-0.000125281	0.022291	0.803375	1
ENSMUSG00000020029	1279.98	-8.36241e-05	0.0182868	0.896477	1
ENSMUSG00000020032	22.0233	0.000211016	0.02052	0.688005	1
ENSMUSG00000020034	66.4046	-0.000450852	0.0207692	0.438091	1
ENSMUSG00000020037	16.3815	-0.00154928	0.0534083	0.115663	1
ENSMUSG00000020038	239.578	-0.000387116	0.0278242	0.492971	1
ENSMUSG00000020042	4.42103	-0.000228314	0.0348432	0.729738	1
ENSMUSG00000020044	152.828	-0.000133905	0.0193662	0.806326	1
ENSMUSG00000020048	9322.36	-0.000494607	0.0211132	0.400466	1
ENSMUSG00000020051	2514.63	-9.98789e-05	0.0208154	0.843583	1
ENSMUSG00000020052	408.176	0.000344436	0.0399203	0.640647	1
ENSMUSG00000020053	4568.21	0.000137143	0.0183185	0.831391	1
ENSMUSG00000020056	86.0056	0.000564767	0.0182464	0.471522	1
ENSMUSG00000020057	23.9373	0.000611516	0.0335509	0.342217	1
ENSMUSG00000020061	0.694462	0	0.0725606	1	1
ENSMUSG00000020062	0.20239	0	0.0725606	1	NA
ENSMUSG00000020063	37.9507	-6.15418e-05	0.0179443	0.933115	1
ENSMUSG00000020064	164.047	-0.000382112	0.0175357	0.741284	1
ENSMUSG00000020067	0.692477	-7.59098e-05	0.0436374	0.92537	1
ENSMUSG00000020069	98.1915	-0.000631063	0.0190762	0.374172	1
ENSMUSG00000020070	25.129	0.000100927	0.0192636	0.853578	1
ENSMUSG00000020072	279.679	-0.000307004	0.0243422	0.562526	1
ENSMUSG00000020074	475.173	0.000634216	0.0183722	0.42063	1
ENSMUSG00000020075	221.781	-0.000649529	0.017833	0.491108	1
ENSMUSG00000020076	285.346	6.35083e-05	0.0177012	0.942217	1
ENSMUSG00000020077	319.786	0.000910747	0.035403	0.197516	1
ENSMUSG00000020078	283.907	0.00115968	0.0175584	0.394665	1
ENSMUSG00000020079	84.1516	0.000587777	0.0202807	0.356718	1
ENSMUSG00000020080	0.58662	0.000649682	0.0596028	0.528948	1
ENSMUSG00000020083	2.86361	8.97649e-05	0.0238977	0.860249	1
ENSMUSG00000020085	69.955	-0.000905414	0.020929	0.214352	1
ENSMUSG00000020086	4.37799	0.000372855	0.0264743	0.499223	1
[truncated: 19,757 more rows]
