# Supplementary material for: Integrative Omics Reveal Female‐Specific Benefits of p16+ Cell Clearance in Aging Mice
Source: Adv Sci (Weinh). 2025 Oct 30;13(3):e09444. doi: 10.1002/advs.202509444 (PMC12806465; doi:10.1002/advs.202509444)
Supplement: Supplementary file 2 — Supporting Information [file ADVS-13-e09444-s001.zip › Supplementary Tables/Table_S3_GeneExpressionChanges_all_transcriptomics.xlsx]

## Sheet: Sheet 1
geneList_all_sig
	Acarbose_F	Acarbose_M	CR_F	CR_M	Rapamycin_F	Rapamycin_M	GCV_F	GCV_M	Aging_F	Aging_M
ENSMUSG00000056035	6.67785	1.9083	1.70479	0.900115	5.68827	0.374748	-0.19842	-0.293597	-4.90554	-1.01123
ENSMUSG00000072944	5.15245	-0.57139	4.81648	1.25233	1.37125	-0.45426	0	-0.104728	0.482096	3.9184
ENSMUSG00000039457	5.12322	0.997403	4.62533	2.54859	-0.138191	-0.387065	0.353823	-0.123079	-0.0467674	2.70507
ENSMUSG00000027823	4.98148	-0.418219	4.38388	5.13203	7.71077	0.40435	0.138322	-0.131524	-0.599753	0.80122
ENSMUSG00000026083	4.6037	-0.00844629	-0.101453	3.10572	3.67606	0.236712	2.84722	0.391761	0.0234711	-0.305102
ENSMUSG00000032803	4.57013	0.448031	0.676792	3.56572	2.73247	0.176604	2.1175	0.171149	-0.00365649	0.289505
ENSMUSG00000054079	4.537	-0.157394	2.86143	6.51793	3.24201	0.244392	1.3708	-0.195027	0.203754	0.426012
ENSMUSG00000028577	4.39301	-0.944762	1.51393	1.91779	4.29813	0.0151164	0.380146	-1.29255	-0.971561	-2.4941
ENSMUSG00000033953	4.32002	0.932582	0.421654	2.4213	3.07676	0.554297	-0.196217	-0.125539	-0.616524	0.506258
ENSMUSG00000057933	4.24835	11.8266	2.47238	5.15572	-0.582615	0.0947338	-0.529608	-0.613558	2.36707	10.5842
ENSMUSG00000025232	4.19922	4.86282	2.73292	2.71939	0.748005	0.464418	-0.896766	0.514607	0.908876	1.11922
ENSMUSG00000029014	4.08408	0.716279	-0.311398	6.92943	4.83542	-0.105719	1.11248	0.232303	0.481904	0.323418
ENSMUSG00000022905	4.0803	-0.868657	6.85857	2.04748	2.92237	0.081421	0.123671	0.0772844	-3.18786	-0.615254
ENSMUSG00000029246	4.06891	0.380987	2.8765	1.47945	0.297484	-0.0151049	0.0621695	-0.0541225	-0.327421	1.2403
ENSMUSG00000055943	3.98777	0.787347	4.22286	0.717318	1.81606	-0.221974	1.22695	-0.0683828	-0.779542	-1.13227
ENSMUSG00000005089	3.97723	1.15978	1.31209	0.437186	-0.0822174	0.14852	-0.158301	-0.50841	-2.35884	0.498468
ENSMUSG00000022797	3.94753	0.21752	13.7767	11.3842	0.26992	-0.931825	1.62559	0.742891	-2.43123	1.11901
ENSMUSG00000053580	3.93785	-0.0920416	3.14258	0.599641	0.735753	0.0425076	0.345074	0.568526	1.90304	1.72524
ENSMUSG00000028156	3.91776	-0.93695	10.3346	5.43973	5.50007	-0.00103804	0.553353	0.201968	-1.69714	-1.26036
ENSMUSG00000074264	3.84025	1.82739	8.8728	1.69159	3.97051	-0.0163069	-0.00893867	-0.310349	0.41712	9.11155
ENSMUSG00000050017	3.83248	0.623149	1.40895	-0.204307	4.27133	0.136009	0.416276	-0.313704	-3.00808	-0.401002
ENSMUSG00000030946	3.70761	3.19248	0.0968009	0.0170817	-0.0178826	-1.63788	0.406514	0.0704349	-1.00354	1.67195
ENSMUSG00000010517	3.70023	1.03841	1.17143	0.919048	3.23325	0.564694	0.11256	-0.180344	-1.36008	-3.61219
ENSMUSG00000051483	3.69528	1.23861	2.37251	5.20253	1.20616	-0.0817238	0.488084	0.19558	-0.156007	0.37267
ENSMUSG00000074183	3.68913	4.58534	2.74145	2.27848	-0.365294	-0.232949	-0.57634	-3.69864	1.53385	5.13695
ENSMUSG00000032336	3.6841	0.990629	0.794232	0.547689	0.957832	0.611161	0.455961	0.925413	-0.438771	0.310792
ENSMUSG00000004364	3.63224	-0.124863	-0.884672	-0.40716	1.5677	0.783895	-0.253111	-0.263842	-0.566321	-0.151499
ENSMUSG00000026383	3.62653	0.559417	0.88138	0.788848	0.356857	0.94609	0.369677	-0.314751	-0.707591	-0.175901
ENSMUSG00000053094	3.61993	-0.293509	1.80296	1.29655	7.77611	0.310099	2.11613	-0.170938	-0.0803734	-0.0517
ENSMUSG00000030224	3.60008	0.66409	4.90129	4.09005	3.00317	0.0534901	2.38309	0.290414	-0.404682	-1.41101
ENSMUSG00000021218	3.58694	1.17811	0.1015	2.06309	2.64314	0.537625	0.802631	1.3365	-2.14357	-0.0753343
ENSMUSG00000058793	3.55152	1.0739	-0.0359197	-0.850505	-2.28443	-0.279917	-0.836752	-0.332832	0.60961	0.54207
ENSMUSG00000021360	3.54349	0.440224	0.315363	0.0918095	0.250206	0.153	0.508954	-0.979579	-0.823295	1.58723
ENSMUSG00000014905	3.51087	-0.432306	0.140206	0.269114	8.51581	-0.412468	0.582168	-0.087501	0.677883	0.461393
ENSMUSG00000024360	3.5077	0.282823	0.262807	1.69905	1.41603	0.727937	-0.277218	-0.0802131	-0.428218	-0.921084
ENSMUSG00000029201	3.47504	0.0943445	0.650545	-0.250016	0.240291	-0.0786151	-0.413024	-0.919026	2.25006	1.06335
ENSMUSG00000036323	3.46453	-1.31819	1.50789	1.534	1.97184	0.376992	-0.18368	-0.144391	-0.838946	-1.6316
ENSMUSG00000042215	3.46154	0.428232	3.70166	3.15113	-0.136809	0.187683	0.0662959	0.0823023	0.146481	1.18827
ENSMUSG00000039703	3.44356	-0.249271	0.717919	-0.0735458	1.98959	-0.261468	-0.988155	-0.872497	-0.358601	-0.326554
ENSMUSG00000025981	3.39305	1.24435	0.242663	0.297657	0.154091	-0.505193	3.65874	0.195319	-0.266336	1.0288
ENSMUSG00000030934	3.38611	3.44735	0.0739259	0.0806199	0.0571777	-0.653416	-0.40088	0.0171482	-0.621782	2.22368
ENSMUSG00000025534	3.36449	1.0562	9.25308	4.19322	1.21175	1.49002	-0.471915	1.2185	-0.396313	-0.775868
ENSMUSG00000049580	3.3436	-0.436271	10.8607	3.80179	0.634906	-0.54594	3.686	-0.151552	0.543466	0.263057
ENSMUSG00000023068	3.30185	-0.189094	6.17644	7.83097	4.95497	-0.0338848	4.15373	2.00408	0.556847	-0.18348
ENSMUSG00000022200	3.27946	-1.3971	0.764766	0.0139588	1.72325	-0.0604001	0.639608	-0.10852	-0.952354	-1.29595
ENSMUSG00000043439	3.2656	0.937795	3.32403	3.51179	0.445584	0.0138515	0.176946	0.123715	-0.334987	0.302841
ENSMUSG00000028557	3.25578	0.106026	1.00873	-0.59744	2.06232	0.0179029	0.532459	-0.239767	0.458763	0.242935
ENSMUSG00000019132	3.21692	2.27336	6.20414	8.57866	0.614529	0.00421889	0.428868	0.708126	0.58939	1.52088
ENSMUSG00000024085	3.21638	0.309608	4.05929	3.2117	0.130949	0.0888332	-0.588587	0.119064	0.602768	3.44722
ENSMUSG00000029131	3.21609	1.66412	0.67691	5.40814	1.30385	0.187298	0.623134	0.00185526	-0.855121	-0.765477
ENSMUSG00000021552	3.20332	1.0297	0.118282	0.723616	0.433784	1.07507	0.133949	0.466841	0.0788752	-0.0304705
ENSMUSG00000030760	3.19925	-0.0484368	11.3789	5.28716	0.574964	-1.08267	0.443028	0.414671	-0.0545172	-0.445058
ENSMUSG00000037062	3.19204	0.818604	0.751759	3.91966	0.953413	0.710904	0.482909	0.541636	2.48922	0.969115
ENSMUSG00000021670	3.18838	0.0404361	0.805862	2.3057	-0.34654	-1.02287	0.239523	-0.294095	-0.31099	5.83658
ENSMUSG00000042650	3.15679	-0.523108	0.793713	-0.0959682	0.369647	0.0200102	0.858794	-0.0851204	-0.566815	-0.539405
ENSMUSG00000005615	3.13565	1.68789	0.643153	2.04926	-0.119567	0.234979	-0.99272	-0.747116	-0.203307	1.85638
ENSMUSG00000005813	3.13307	-0.374849	2.38636	2.72802	2.59491	0.342469	0.314626	-0.0949716	-0.980697	-0.542341
ENSMUSG00000066735	3.12462	-0.654314	2.16858	2.09786	1.00121	0.110842	0.284133	-0.551257	-2.13144	0.784241
ENSMUSG00000029426	3.11933	0.384861	1.60604	1.30678	0.132581	-0.493119	-1.24558	-0.0170562	-0.430218	0.0581933
ENSMUSG00000028410	3.08943	-0.951165	3.81071	6.35125	6.40679	-0.390607	0.650794	0.127143	-0.118811	-0.82148
ENSMUSG00000024404	3.08698	0.0771882	2.84897	1.89389	2.56308	0.36809	1.9467	0.0729355	-2.59012	-1.64951
ENSMUSG00000038991	3.08596	0.183726	5.99721	4.76827	2.06667	0.23712	1.3399	0.276674	-1.34376	0.71899
ENSMUSG00000048424	3.07336	1.84631	-0.0288538	0.195809	-0.0722108	0.784812	-0.153173	0.0968262	0.191923	0.146351
ENSMUSG00000057068	3.03432	1.36948	7.18837	2.78524	-0.0123517	-0.5117	0.422465	0.290786	1.34539	2.941
ENSMUSG00000053510	3.02819	-0.180684	0.149671	-0.00556236	1.73727	1.05624	-0.492627	-0.42463	-0.861523	0.16397
ENSMUSG00000014226	3.02765	-0.673364	11.4102	8.13919	5.64674	-0.755988	0.144027	0.0845044	-0.25355	-1.80557
ENSMUSG00000017774	3.00959	1.09271	11.4589	3.35768	-0.149493	0.135974	-0.41897	-0.0795137	-0.721955	5.36291
ENSMUSG00000027236	3.005	0.111253	2.28314	1.35318	1.94766	0.393526	0.498775	0.0948013	0.104042	-0.122739
ENSMUSG00000078866	3.00019	0.43874	5.85174	3.92964	-0.021575	-0.689228	0.385215	-0.671974	-0.722623	0.677132
ENSMUSG00000032010	2.98295	1.15425	2.64659	1.64146	-1.02091	-0.0255055	4.89107	0.47655	-0.180649	1.82275
ENSMUSG00000021824	2.94735	-0.844974	0.774116	-0.6469	0.923322	-0.731732	0.554743	0.03632	0.0801193	0.412054
ENSMUSG00000039601	2.92652	0.0813188	1.2183	0.421969	-0.336744	0.452223	-0.0472269	0.0777322	6.19409	-2.55744
ENSMUSG00000027227	2.91024	1.45852	4.85965	0.416068	0.771018	0.534681	-0.225421	-0.244477	-1.05125	0.598327
ENSMUSG00000038859	2.90257	-0.0415464	5.93771	2.58408	1.60781	0.0409751	0.263288	-0.25368	0.586671	0.0831057
ENSMUSG00000018362	2.8975	-0.987986	1.94259	1.3844	2.27242	-0.339678	0.0770922	0.0187357	-2.07628	-0.801301
ENSMUSG00000026353	2.89166	-1.33514	3.31635	3.28236	5.63977	0.0439397	0.306692	-0.157645	0.29352	-0.59422
ENSMUSG00000073139	2.88656	0.860289	5.12209	2.74699	-0.00432062	0.0951342	-1.00657	0.258139	1.1365	0.673237
ENSMUSG00000024780	2.87766	-0.475063	3.37899	2.69095	2.20561	0.486055	0.765221	-0.388493	-2.38115	-3.67507
ENSMUSG00000032553	2.85712	-0.241826	3.7284	1.85094	7.29075	0.000527384	1.10472	0.0313884	0.0972867	-0.455525
ENSMUSG00000024487	2.85388	-1.54355	2.10402	1.5177	5.06992	0.127225	0.362365	0.118211	-0.855964	-1.94338
ENSMUSG00000009907	2.85038	-0.190476	-0.241841	-0.751035	2.24119	-0.00156774	-1.05784	-0.083291	-0.322593	0.165875
ENSMUSG00000026348	2.8398	3.08134	9.18207	3.6297	0.572003	0.0246136	0.3049	-0.116744	-0.0362242	-0.293402
ENSMUSG00000005251	2.81226	0.0276071	2.45764	3.47801	-0.351836	0.00832575	0.915067	0.599115	-0.573688	-0.0212541
ENSMUSG00000024359	2.81178	3.59636	3.89214	10.9442	1.11514	1.20816	-0.269411	-0.546113	-3.65859	-1.24519
ENSMUSG00000031568	2.7906	-0.0992792	3.60581	7.16685	2.66827	-0.0534258	0.190617	-0.174386	-0.180144	-0.429179
ENSMUSG00000063531	2.78067	0.170563	3.14244	1.15371	-0.771173	-0.0498872	-0.294844	-0.480084	1.03596	0.641926
ENSMUSG00000025813	2.76581	0.490669	6.44202	7.72247	1.13433	-0.272461	0.603469	-0.046774	-1.14844	0.258353
ENSMUSG00000031642	2.74212	0.184681	1.27428	-0.521447	-0.283521	0.0509279	-0.221227	-0.215257	0.129404	0.0345655
ENSMUSG00000024583	2.7354	0.232568	2.60395	0.710079	3.4128	-0.256158	0.935001	-0.0680629	0.0334834	-0.0404286
ENSMUSG00000039911	2.71102	2.64396	2.99641	2.26104	2.18474	1.12196	0.3202	0.822897	1.65362	0.211299
ENSMUSG00000020720	2.69626	0.112517	1.06747	1.53743	2.76311	-0.150433	0.685328	0.00560626	-0.546402	-1.07032
ENSMUSG00000038495	2.68658	0.301958	0.071513	0.17824	0.348484	0.487667	0.77005	-0.317022	-0.548351	0.605382
ENSMUSG00000028496	2.67948	-1.12526	1.82919	-0.0226888	0.145951	0.504567	-0.862371	0.277305	2.43809	0.427264
ENSMUSG00000069601	2.6682	1.2484	0.455602	-0.907042	-0.0612964	0.441357	-0.141333	-0.00755447	0.0797667	4.42835
ENSMUSG00000027999	2.65342	1.46294	0.593582	0.23188	0.0898978	0.499073	3.10263	0.585064	0.670729	0.308673
ENSMUSG00000038683	2.61725	0.402609	6.20425	7.87405	2.91067	-0.472847	0.384604	-0.222734	-0.692079	0.756266
ENSMUSG00000027429	2.61173	-1.05705	3.262	2.64557	5.88959	0.331684	0.187223	0.086212	-0.924384	-0.431312
ENSMUSG00000032788	2.59466	1.21419	6.19133	5.59143	-0.130362	0.119328	-0.49366	-0.307176	-2.8679	-1.12109
ENSMUSG00000027162	2.58879	-0.776963	2.00977	1.20837	-0.03968	0.111029	0.221606	-0.180055	-1.58314	0.555472
ENSMUSG00000078578	2.58841	0.628246	0.05535	0.387585	2.71175	0.373853	0.731676	0.0688183	-2.38849	-0.094899
ENSMUSG00000034707	2.58638	0.432646	-0.35028	0.564222	-0.285799	0.25832	-0.455588	0.223802	-0.721814	-0.00227538
ENSMUSG00000028185	2.57669	1.44988	5.61433	1.54308	1.22066	0.667033	0.641703	-0.248823	-0.843592	0.648129
ENSMUSG00000025762	2.5645	1.12253	1.5691	1.07977	3.24491	0.535933	-0.279559	-0.404589	0.337213	-0.0614976
ENSMUSG00000018189	2.56073	1.90425	1.21327	2.2623	2.51771	0.167469	2.16398	0.0970365	-0.103922	-1.54122
ENSMUSG00000032932	2.55774	-1.61939	2.34784	1.12126	4.85092	0.0899468	-0.19911	-0.177311	-0.528937	-0.72348
ENSMUSG00000020361	2.55027	-1.03385	2.64455	3.14992	4.31147	0.224557	0.976016	0.0322024	-2.37486	-0.195909
ENSMUSG00000021595	2.54218	0.151074	2.59604	2.06044	1.80967	0.318808	1.21367	-0.0497991	-1.69348	-4.49748
ENSMUSG00000025909	2.53097	0.30194	0.725762	-0.445004	3.53237	0.586415	0.485206	-0.544338	2.26123	1.17357
ENSMUSG00000046352	2.52986	-1.10776	-1.00302	-0.557521	0.751998	0.0289875	0.736299	0.408306	0.048135	0.0957244
ENSMUSG00000026740	2.52596	0.598904	2.54758	2.69212	0.596686	-0.162889	0.2624	0.777572	0.63168	-1.5269
ENSMUSG00000032459	2.51899	0.628861	3.19516	2.21693	2.62043	-0.199386	-0.203908	-0.495028	-0.830951	-2.14233
ENSMUSG00000004771	2.51641	1.38211	0.415356	0.436255	3.80037	0.158723	0.930145	1.30835	-0.60985	-0.667563
ENSMUSG00000044221	2.50732	0.465349	-0.149864	0.533796	1.33581	0.477582	-0.133045	-0.558446	-0.730326	-0.221506
ENSMUSG00000043998	2.50468	-2.5685	0.354965	0.829974	6.36015	-0.035931	0.00928912	0.061248	-0.447892	0.289754
ENSMUSG00000074656	2.50467	-0.251117	0.981617	0.586628	2.69633	0.187639	1.02312	0.466097	0.121011	-0.258497
ENSMUSG00000070544	2.49935	-1.99766	1.82617	1.66143	2.50152	-0.759016	0.19238	0.429132	0.0624445	-0.211879
ENSMUSG00000028277	2.4987	-0.671074	0.345497	-0.0766042	3.67339	-0.550306	0.0581887	-0.0564423	-0.982439	-1.72476
ENSMUSG00000040616	2.48689	0.648115	1.223	-0.0866914	0.616557	0.234184	0.13651	0.8148	0.781076	2.33326
ENSMUSG00000024081	2.48614	-0.482482	0.0384988	2.02894	2.8298	0.626575	2.0631	0.0148965	0.873177	-0.0629795
ENSMUSG00000021831	2.48588	-1.38622	1.46849	2.83213	1.40267	0.000547012	1.84708	1.10627	-0.438814	-0.0957844
ENSMUSG00000030137	2.48152	3.04256	7.00566	4.9763	0.107096	6.30536	1.99424	-0.0194549	-0.376828	-0.273212
ENSMUSG00000024277	2.47435	0.5514	3.22839	4.03411	-0.247547	0.588749	0.115861	0.621558	0.583341	1.42793
ENSMUSG00000018849	2.47249	-0.0570026	8.61508	2.18739	0.956937	0.341305	-0.0182739	-0.0957742	-0.166933	0.795274
ENSMUSG00000025871	2.46999	0.0251972	10.0688	6.4384	3.09269	0.528693	0.196084	-0.0665519	-2.81749	-3.77036
ENSMUSG00000049550	2.46416	-0.221989	1.98133	1.19255	0.158241	0.0800782	0.00837914	-0.61461	-0.981196	0.199473
ENSMUSG00000027201	2.46302	-1.0638	0.02298	-2.57758	-0.540672	-0.360363	1.04305	0.0157559	-0.0336279	1.85687
ENSMUSG00000055319	2.46185	-0.596576	0.435042	0.619409	2.29449	-0.124948	-0.0632593	-0.0748923	-0.982248	-0.0780947
ENSMUSG00000017781	2.45991	1.79397	4.87718	2.66038	1.20395	0.0953266	-0.0230015	0.475548	0.867226	0.0739552
ENSMUSG00000029063	2.45929	0.173349	7.56859	6.04613	0.655792	-1.46962	0.966129	-0.0168582	-0.294105	0.485494
ENSMUSG00000063275	2.45573	0.280269	3.20767	0.903864	-0.0758872	-0.934596	1.40426	-0.237245	-0.439125	-4.04388
ENSMUSG00000022403	2.45467	0.175429	2.719	2.22062	1.93923	-0.27045	-0.694412	-0.146262	-0.632679	-0.844068
ENSMUSG00000016257	2.45279	-0.147461	6.56223	7.79325	3.93455	-0.178707	1.52322	-0.0968432	-1.17206	-0.536646
ENSMUSG00000005547	2.4456	3.8879	2.2924	5.69054	-0.236686	0.331727	0.634313	0.0932929	0.251805	5.33075
ENSMUSG00000037075	2.43232	0.216309	3.1474	2.34512	0.511892	0.104825	0.455936	-0.274845	-0.850087	-2.04232
ENSMUSG00000003746	2.42984	-0.129803	0.717913	0.579474	0.623995	-0.0760041	-0.0343635	-0.106678	-0.189981	0.0345219
ENSMUSG00000025016	2.42134	-0.261208	-0.151156	0.314319	2.69656	0.817687	-0.883173	0.0451813	-2.5741	-1.38662
ENSMUSG00000027091	2.41654	0.0268628	0.109578	1.75866	5.76242	0.139745	1.06784	-0.21427	0.0817542	-1.39188
ENSMUSG00000027287	2.40624	-0.313162	0.390946	0.0655615	1.8619	0.0609947	-0.672869	0.39588	-0.571613	-0.0720203
ENSMUSG00000022125	2.40054	1.07107	0.00605831	2.92504	0.181111	1.47777	-0.0990312	0.256869	0.196053	0.490793
ENSMUSG00000026839	2.39937	1.90963	-0.483135	-0.184544	-0.446372	0.104436	0.402462	0.472799	0.0442709	1.5348
ENSMUSG00000062232	2.3943	0.0806518	0.221861	-0.799642	1.13866	-0.000568728	0.120986	0.234616	0.404787	1.70547
ENSMUSG00000040430	2.38914	0.427131	1.21476	0.293401	0.0323704	-1.19383	0.668916	0.213441	-0.0202915	3.01798
ENSMUSG00000025809	2.38309	0.452307	-0.0482963	-0.0316501	0.412329	0.345079	-0.680291	0.233875	-0.566236	-0.633528
ENSMUSG00000021518	2.38251	0.0395599	0.530475	0.959058	0.671737	-0.386834	0.802562	0.0890361	0.1308	0.492969
ENSMUSG00000039533	2.37915	0.202693	1.01248	0.76986	-0.121815	-0.160071	0.456106	0.25466	0.548827	3.06156
ENSMUSG00000086938	2.36346	2.5616	0.6855	2.07277	2.43356	0.626395	0.28089	-0.417243	1.02933	-0.0224978
ENSMUSG00000050730	2.35888	-0.521033	1.31444	0.365639	1.57421	0.187219	-0.401682	-0.944498	-0.897718	-1.79134
ENSMUSG00000030498	2.35602	2.49715	0.107399	0.0185647	0.395167	0.399589	-0.54639	-0.358471	0.557594	3.72856
ENSMUSG00000046607	2.35492	0.033795	2.38252	1.6939	0.434843	0.194234	0.195376	0	0.0472394	0.920735
ENSMUSG00000062070	2.35422	3.28963	10.5225	8.42424	1.08997	0.376943	0.296992	0.620441	-0.228523	-1.90872
ENSMUSG00000022752	2.34093	0.0649588	-0.119566	1.33032	1.1	0.290474	0.237264	-0.33332	-2.47746	-1.91828
ENSMUSG00000013663	2.33291	-0.141863	1.40542	0.217217	1.96491	-0.113452	-0.249469	0.213776	0.0189832	0.365533
ENSMUSG00000031232	2.32464	-0.140774	4.18803	2.64493	3.51137	0.230499	0.174951	0.225176	-0.352225	-0.916153
ENSMUSG00000028555	2.32429	0.534216	5.57418	0.919057	0.873747	1.10708	0.947552	0.491794	-0.264683	-0.340517
ENSMUSG00000028088	2.31774	1.37432	9.95356	7.9039	0.593533	0.0768069	0.154924	-0.346903	-0.434213	1.18678
ENSMUSG00000028553	2.30148	1.53768	0.982053	0.762247	1.06736	0.172838	0.549576	-0.00389468	0.167405	3.44355
ENSMUSG00000040675	2.30013	0.419579	1.35417	2.38081	-0.104329	-0.635459	0.769779	0.311764	1.69686	2.65192
ENSMUSG00000002017	2.29557	-1.68796	1.03375	2.47635	3.46307	-0.184056	0.655627	-0.842518	-0.202476	-0.687433
ENSMUSG00000071072	2.29329	0.0351228	3.27849	2.76275	2.81763	-0.202537	0.383402	-0.043792	0.250212	-2.83901
ENSMUSG00000040738	2.2809	-1.04063	0.826451	2.23854	1.42199	0.35579	2.25393	-0.144584	-0.539748	-2.54689
ENSMUSG00000028826	2.28029	0.120894	1.01012	2.65317	0.741983	0.198031	0.104698	-0.485701	-0.197285	0.631421
ENSMUSG00000026526	2.27946	0.621671	2.57393	1.88685	0.71119	-0.216544	1.38022	0.224784	-0.20296	-0.752622
ENSMUSG00000027879	2.27592	-0.520604	3.90846	1.2848	5.58243	0.0180014	0.20314	0.178521	-0.967139	-1.47817
ENSMUSG00000026628	2.275	0.21163	2.30898	3.82572	0.126322	-0.382861	1.54606	0.215291	1.61628	1.19781
ENSMUSG00000045576	2.26933	-0.178889	4.21446	1.99128	3.55276	0.263628	0.880816	-0.330573	-0.566102	-3.75215
ENSMUSG00000033813	2.26363	-0.270685	1.357	1.46702	3.02962	0.303177	-0.766743	-0.299145	-0.711736	-0.372901
ENSMUSG00000039745	2.26228	3.6165	1.10626	0.537507	0.209284	0.49626	-0.366199	-0.122524	2.17374	1.01959
ENSMUSG00000068798	2.26143	1.26997	2.08364	3.04489	1.5836	0.111351	-0.755885	0.497249	-0.422492	-0.0208787
ENSMUSG00000031657	2.25096	-2.31988	1.80934	2.30963	1.39498	-0.548106	0.267052	0.128206	-0.0433337	-0.1998
ENSMUSG00000028766	2.24914	0.348978	5.46788	6.41963	-0.175753	-0.163266	1.22849	-0.173665	-0.349633	0.755158
ENSMUSG00000030972	2.2485	0.712555	-1.76557	-0.0771081	0.300026	0.159941	-0.321917	-0.385564	-1.03993	0.829667
ENSMUSG00000024695	2.24765	-0.0411369	0.158102	0.479308	0.602832	0.13476	0.719403	-0.666504	-0.393419	-0.219437
ENSMUSG00000030770	2.24194	-0.199139	-0.240136	-3.18131	1.49313	-0.725559	-0.0507496	-0.111324	-1.55417	0.470329
ENSMUSG00000029657	2.23921	-1.11454	4.45805	3.17986	6.57641	-0.560707	0.582928	-0.0909211	-0.114877	-3.01968
ENSMUSG00000048429	2.22529	-0.574399	4.40263	1.98667	2.19794	-0.00216365	0.108584	-0.207848	-2.57545	-1.19845
ENSMUSG00000020982	2.22077	-2.11684	0.973119	1.04658	4.11107	0.079074	1.53943	0.492235	-0.242103	0.285199
ENSMUSG00000040213	2.21917	0.991531	2.52447	4.74013	1.60377	0.55474	0.207548	-0.460008	0.0444206	-1.85684
ENSMUSG00000000561	2.21903	0.367112	1.0781	6.79052	1.63902	-0.537249	2.24476	-0.150893	-0.351699	-0.296619
ENSMUSG00000024782	2.21658	0.558049	2.35119	2.40855	1.75463	1.06899	-0.0545755	-0.268084	-1.55318	-0.690399
ENSMUSG00000030704	2.20741	-1.46611	0.355826	0.0334649	1.40999	-0.190856	0.15719	-0.0774779	-0.685318	-1.43319
ENSMUSG00000032386	2.20048	-0.902828	-0.0388321	-1.17438	-0.0371085	-0.0484631	0.00142438	-0.421223	-2.77939	-1.99536
ENSMUSG00000033917	2.19967	0.340998	10.8663	11.6014	0.811068	-0.19777	2.41572	0.522144	-0.15275	-0.986305
ENSMUSG00000001774	2.19898	-0.62717	4.75602	5.85294	7.37011	-0.799291	0.0515515	-0.0916588	-0.124376	-0.975918
ENSMUSG00000028572	2.19804	-0.839389	0.769642	1.31009	1.27395	0.265976	-0.211179	-0.636287	-1.6436	0.437821
ENSMUSG00000035572	2.19564	-0.39775	0.709985	0.0808979	1.67784	-0.183382	1.3905	-1.14624	-0.123725	-0.774656
ENSMUSG00000020572	2.19448	1.81484	4.625	9.86794	0.0934492	-0.248178	0.243919	0.748795	-0.121261	4.20031
ENSMUSG00000058704	2.194	1.41976	5.40072	1.48706	1.56743	0.644334	1.48439	0.101512	-1.67676	-5.19632
ENSMUSG00000004558	2.19361	1.70102	0.373869	0.948239	2.2647	0.234479	-0.16758	-0.177645	-0.288647	0.295027
ENSMUSG00000061244	2.19037	-0.990466	1.47898	0.168686	1.68403	-0.000260919	0.483691	0.363142	-2.13613	-0.546545
ENSMUSG00000022710	2.17811	-0.21528	2.1417	1.86664	2.52563	0.348234	-0.141128	-0.213959	-2.00928	0.423998
ENSMUSG00000036863	2.17273	-0.272094	2.56705	0.608781	-0.0215959	0.168999	0.19921	-0.273502	-0.582926	4.19147
ENSMUSG00000017929	2.17247	1.67498	0.770242	2.14146	0.345217	-0.533172	0.668936	0.0495627	0.078615	3.11194
ENSMUSG00000021785	2.16763	0.0827221	0.562863	0.891326	2.11962	0.378713	-0.69571	-1.44604	-0.569106	-0.806738
ENSMUSG00000027332	2.16564	5.20291	2.25026	0.992805	0.638449	1.71759	-0.213698	-0.300612	0.0525264	-0.194546
ENSMUSG00000020250	2.16398	-0.134973	3.43645	0.872161	0.787118	-0.40343	-1.15588	-0.595664	0.170008	0.102704
ENSMUSG00000024480	2.16081	-0.0689554	0.474573	0.0993004	2.52796	0.0737142	0.8915	-0.100189	-0.23639	-2.30142
ENSMUSG00000027342	2.15899	0.651305	1.04345	0.636097	0.0309256	0.139555	-0.10559	0.586601	1.40393	0.893071
ENSMUSG00000025364	2.15842	0.173843	4.1342	6.41285	2.37617	0.0747987	0.197396	0.128934	-3.15561	-2.18841
ENSMUSG00000022663	2.1411	2.2403	2.18502	4.85844	2.90102	1.35591	-0.203164	-0.0917453	-0.62637	0.138427
ENSMUSG00000035914	2.13888	0.213125	1.24861	1.14757	-0.154289	0.491349	-0.122921	-0.00550895	-3.81514	-3.21727
ENSMUSG00000027624	2.13653	2.30136	0.748078	0.331832	0.0190708	0.106384	-1.6696	-0.845005	0.0203936	10.7581
ENSMUSG00000004936	2.13241	-0.120511	0.0463759	-0.342271	1.68151	-1.03838	1.63376	0.321778	-0.310972	-0.93562
ENSMUSG00000040596	2.12132	-0.184546	0.187464	-0.0609604	-0.329069	0.0264238	0.0194476	-0.104192	-0.300563	1.82542
ENSMUSG00000021012	2.10282	0.0362293	-0.405718	0.515408	0.192407	0.290217	0.0587483	0.0952031	-1.89942	-0.726676
ENSMUSG00000044224	2.10253	-0.230548	3.09974	4.45642	3.44847	0.418128	0.50333	-0.0880859	-0.509558	-0.676031
ENSMUSG00000021650	2.10139	0.335329	1.74626	4.24948	3.14595	0.348778	0.00976377	0.145693	0.0840206	-1.55381
ENSMUSG00000027016	2.09522	0.510034	-0.0803239	-0.00329965	-0.309938	0.0801692	-0.0579755	-0.0109675	-0.195865	1.97578
ENSMUSG00000073639	2.09061	-0.0687562	-0.480981	0.0747817	1.93748	0.367939	-0.020263	0.305251	-1.00947	-0.752775
ENSMUSG00000056692	2.08951	1.33363	0.207681	0.333101	1.02625	0.758699	1.6322	-0.10549	-0.592035	0.189782
ENSMUSG00000030711	2.08673	3.03816	3.71358	2.23914	1.04581	0.56014	0.320863	-0.103369	0.323395	6.23276
ENSMUSG00000024286	2.0809	-0.264034	0.148935	0.101074	1.03702	0.0756057	-0.110403	-0.0225053	-0.729502	-0.41665
ENSMUSG00000002733	2.07891	-0.818218	0.0967823	-0.246076	0.396344	-0.222298	0.0648001	0.0480597	0.211617	0.276459
ENSMUSG00000041915	2.07882	0.038668	0.130284	-0.0434425	0.0768592	-0.711938	-0.674913	-0.89329	-1.04437	0.309772
ENSMUSG00000042354	2.07881	-0.152169	-1.91085	1.32412	0.365971	-0.316813	2.4287	-0.114675	0.243763	0.0243653
ENSMUSG00000031458	2.0782	1.03614	1.55569	0.545193	0.92275	0.740977	-0.186788	-0.0334086	0.515905	0.100154
ENSMUSG00000022948	2.07465	1.43439	-0.188017	1.05686	-0.00735618	0.46462	0.506716	0.639662	2.31909	6.34945
ENSMUSG00000025393	2.07388	4.29719	3.74923	5.09436	1.66034	1.12646	-0.0650317	-0.292443	-1.70908	-2.31298
ENSMUSG00000069135	2.07033	-0.102465	-0.0897585	0.0302512	0.638024	-0.395915	0.870523	-0.875089	-3.82851	-0.138959
ENSMUSG00000025198	2.06704	-0.338563	1.20041	0.106904	0.473932	0.570622	0.239584	-0.478473	-0.0413599	0.0191515
ENSMUSG00000031403	2.06468	-1.05062	-0.404902	2.10593	-0.38969	0.0339964	0.000585909	0.437433	0.699331	-0.00533212
ENSMUSG00000029635	2.0623	0.55584	0.0501698	0.289133	0.200866	0.0904967	-0.132278	-0.717298	0.231553	-0.000958601
ENSMUSG00000028559	2.0619	0.319763	-4.43665	-3.05242	0.41136	0.696373	-0.28688	-0.00463284	-0.890041	-1.26086
ENSMUSG00000039361	2.06084	0.0616219	2.73661	4.32727	1.53998	-0.117894	0.840834	0.716137	1.36709	-0.109926
ENSMUSG00000020124	2.05592	-0.561921	1.0862	1.35545	1.64594	0.0461265	0.28616	-0.190934	-0.509135	-1.83585
ENSMUSG00000031173	2.05564	1.66072	-0.463503	0.0283659	1.15106	1.73899	-0.233789	-0.137656	0.0971763	-1.48866
ENSMUSG00000026019	2.05256	0.227047	2.18026	9.55643	2.0042	0.00808351	3.24713	0.350435	-0.62335	-0.859395
ENSMUSG00000023075	2.04053	-0.203282	1.65289	0.347798	3.72423	-0.428798	0.226101	0.1488	-1.77531	-1.22337
ENSMUSG00000058355	2.03881	-1.95722	4.92401	2.71694	3.80655	0.111055	0.189865	0.00380339	-3.08967	-3.46182
ENSMUSG00000028646	2.03681	1.7197	0.039697	0.049343	0.424888	-0.052279	-0.010825	-0.154112	1.16447	4.00021
ENSMUSG00000050103	2.03337	0.558424	0.324405	1.81128	0.903198	0.57485	-0.290418	-0.17412	-0.670859	0.932836
ENSMUSG00000041891	2.03037	-1.40987	5.5317	1.88575	1.64271	-0.0304427	-0.112426	-0.216096	-3.65641	-0.702582
ENSMUSG00000040774	2.02999	0.450498	-1.21307	0.606024	2.28004	0.013747	-0.368982	0.0551367	-1.24108	-0.233806
ENSMUSG00000026670	2.02929	-0.863417	1.09785	1.03997	6.3737	-0.102987	2.68921	-0.00849126	0.0172569	1.4652
ENSMUSG00000031595	2.02637	0.0289818	0.14749	0.08822	0.0856529	0.0496977	-1.1852	1.81109	0.214093	-0.235365
ENSMUSG00000027513	2.02266	-0.375277	1.56063	-3.2153	0.42893	-0.305057	0.105274	0.383646	-0.0415141	-0.740714
ENSMUSG00000021629	2.01552	-0.902515	0.155204	0.0232197	4.97258	0.18207	1.31274	0.863739	-0.183672	-0.300476
ENSMUSG00000029684	2.01486	0.17742	0.0338275	0.483879	1.00665	-0.351765	-0.0401395	-0.413036	-0.585499	-0.306606
ENSMUSG00000000056	2.00842	0.314175	-1.28517	-2.1274	-0.182668	0.0741371	-0.127787	0.00188851	-1.13496	0.641174
ENSMUSG00000034295	2.00801	0.744971	1.36532	1.73572	0.277835	0.281489	-1.01715	0.109585	0.510702	1.2793
ENSMUSG00000022464	2.00783	0.89223	-2.05137	-3.28694	-0.116466	0.407286	-0.0671581	-0.081807	0.114496	1.88267
ENSMUSG00000019838	2.00448	-0.516737	1.42719	0.108171	0.873078	-0.970874	0.0995756	-0.196636	-0.415129	-1.3878
ENSMUSG00000021519	2.0019	-0.714072	1.22556	0.348907	0.895418	-0.480721	0.636183	-0.588275	-1.3739	-0.564023
ENSMUSG00000032115	1.99962	-1.31408	3.97464	1.72851	5.10039	-0.0932247	0.0910276	-0.203422	-0.595788	-0.934605
ENSMUSG00000027506	1.99888	-0.296538	3.28893	0.7454	2.36791	0.163059	0.167347	1.03602	0.0322838	-0.895077
ENSMUSG00000021385	1.98599	0.172562	1.8334	2.06343	1.70088	-0.220682	1.15874	-0.0174321	-0.619732	-0.790593
ENSMUSG00000024687	1.97656	-1.66419	2.36968	0.776759	3.79275	0.03805	-0.0327698	-0.574874	-0.341428	0.720745
ENSMUSG00000015112	1.97372	1.09107	0.598463	3.42136	-0.0386725	0.0436134	-0.428063	-0.640545	-0.699124	-0.142593
ENSMUSG00000031585	1.97212	0.406528	1.1196	1.18799	4.42945	-1.79766	0.577995	0.13462	0.0581256	-0.467482
ENSMUSG00000025532	1.95988	0.861981	3.48989	1.21838	0.59488	0.28328	0.516872	0.390843	-0.12394	0.0955025
ENSMUSG00000031402	1.95976	2.57896	3.25349	7.99045	0.297421	1.55534	-0.156211	0.347208	-1.03944	-0.153269
ENSMUSG00000039646	1.95073	-0.501299	2.06286	-0.334847	2.39339	-0.80891	0.361195	0.242703	0.035644	0.183439
ENSMUSG00000068882	1.9464	-1.07718	1.25139	1.67817	3.80828	-0.0833366	-0.0873851	0.573439	-0.388791	-0.676888
ENSMUSG00000033161	1.9441	0.851802	3.59167	2.5465	0.135654	0.639933	-0.327573	0.275188	-0.530396	0.838797
ENSMUSG00000021054	1.94131	0.462858	4.39655	0.78232	1.69279	0.112411	-0.243846	0.396433	-0.298328	0.890511
ENSMUSG00000033427	1.93674	2.84362	0.628746	0.695963	0.867343	0.393611	-0.415369	-0.180265	-0.118312	0.606119
ENSMUSG00000019944	1.93248	0.109401	4.03175	2.82626	0.252026	0.155018	1.61479	-0.868786	-0.0191964	0.0189838
ENSMUSG00000026869	1.9229	-0.553925	3.16566	1.46491	1.03027	-0.277496	-0.105739	-0.0835878	-0.572725	-1.38535
ENSMUSG00000025078	1.92217	1.46972	3.0798	4.02358	-1.2926	0.091992	0.0336924	-0.349044	0.705538	4.27086
ENSMUSG00000005514	1.92133	2.59064	0.34831	3.52002	-0.337496	0.0263385	0.301976	0.148743	0.0339718	0.491323
ENSMUSG00000075700	1.91165	0.436956	2.79608	0.705558	2.04337	0.14026	-0.788452	-0.270219	-0.521802	-0.030393
ENSMUSG00000026234	1.90829	0.72845	1.20313	8.34742	0.870616	0.605905	0.801003	0.465974	0.0080269	0.509256
ENSMUSG00000090213	1.90813	1.55186	3.56108	3.27103	-0.225606	-0.127146	1.47116	0.58542	0.337709	2.96001
ENSMUSG00000041278	1.90525	0.126661	1.28628	0.652943	3.77302	-0.165582	0.790299	-0.179042	-0.0443969	-0.161986
ENSMUSG00000054027	1.90118	0.551539	2.3714	2.06626	0.34671	0.220125	0.935251	-0.22053	-0.920026	0.0398166
ENSMUSG00000007415	1.89801	3.25065	3.26774	4.6782	3.59916	0.951524	0.945498	-0.189242	0.542319	0.992965
ENSMUSG00000018171	1.89783	0.17273	2.96089	1.23978	1.85585	-0.216644	1.79881	0.086869	-2.43411	-7.78008
ENSMUSG00000057363	1.89686	-1.24386	7.10681	4.8522	4.51681	0.028506	-0.374513	0.629789	-0.128498	-0.123832
ENSMUSG00000029992	1.8964	-2.42217	2.00242	1.28731	4.69621	-0.0829073	0.221111	0.00363079	-0.037147	0.21654
ENSMUSG00000010048	1.89455	0.113164	2.65924	0.643011	-0.0260476	-0.731593	0.193547	-0.0172109	-0.333666	0.988298
ENSMUSG00000020946	1.87397	-0.287322	4.17259	2.46974	2.35537	0.190817	1.15164	-0.244032	-2.03005	-0.688982
ENSMUSG00000021116	1.86924	-0.255803	1.44337	3.72471	2.19703	-0.137045	-0.0484421	0.188968	-0.563239	-0.552409
ENSMUSG00000022415	1.86512	-0.0923624	2.1067	0.285376	0.212642	0.198835	0.216469	0.44162	1.44115	2.68057
ENSMUSG00000024587	1.85703	-1.66534	1.26254	0.59913	2.22989	-0.0820667	-0.202797	-0.0407466	-1.11841	-2.16674
ENSMUSG00000020149	1.85624	-1.08138	2.40572	2.02618	3.32109	-0.102049	-0.0695309	0.0712783	-0.958307	-0.251628
ENSMUSG00000042042	1.85104	-0.175081	3.85007	2.25896	1.32331	0.434408	-0.218776	0.554452	0.269684	0.00539539
ENSMUSG00000068039	1.84968	0.196694	4.00396	7.29618	1.89476	0.358079	0.835319	0.358249	-2.15569	-1.12009
ENSMUSG00000027808	1.84514	-0.566584	9.73439	4.21729	5.08123	0.102815	1.10566	0.389595	-2.68016	-3.6756
ENSMUSG00000025451	1.84171	-0.140938	0.915879	0.979322	1.69937	0.0204252	3.20376	0.227734	0.157455	-0.0103243
ENSMUSG00000053931	1.83804	1.14217	3.49688	2.04776	0.507358	0.192978	-0.36673	-0.54019	-1.33497	3.5018
ENSMUSG00000010608	1.83186	-0.268883	2.06664	3.85571	0.483624	-1.06167	2.71958	0.0187726	0.11156	0.682703
ENSMUSG00000056952	1.83176	0.131265	3.61766	5.2776	1.669	-0.0409047	-0.0589903	-0.150577	1.00346	-0.28014
ENSMUSG00000027706	1.83095	-0.309843	-0.977593	0.169537	2.9985	0.474425	1.222	0.119124	-0.344317	-3.57672
ENSMUSG00000029407	1.82883	-2.18392	2.91269	1.30394	5.19594	0.072579	-0.0597068	-0.265712	-0.374387	-0.340632
ENSMUSG00000035049	1.82753	-0.95499	9.50179	10.9368	3.87265	-0.482943	1.25638	-0.0365706	-0.618997	-0.0135893
ENSMUSG00000025511	1.82272	0.588671	5.64052	3.2504	0.540528	-0.158499	1.15757	0.988238	-0.248348	0.0926122
ENSMUSG00000024474	1.82233	-0.819719	-1.34916	-0.130658	4.28714	0.383528	0.318108	-0.0116745	-0.187578	0.0348487
ENSMUSG00000028645	1.81618	0.722016	6.14811	4.54835	-0.0873906	0.516139	1.04404	1.27727	0.427991	-0.809235
ENSMUSG00000059708	1.8075	-1.96286	2.42149	1.05003	2.39562	-0.0787461	0.0102446	-0.18002	0.259119	-0.321176
ENSMUSG00000090935	1.79806	-0.228532	-0.141939	0.189796	2.38848	-0.0207606	-0.111516	-0.0920992	-2.97301	-3.05878
ENSMUSG00000011148	1.7904	3.14858	-0.0345545	0.49887	-0.316271	1.41818	-0.100312	0.321783	1.66925	3.00165
ENSMUSG00000042298	1.78321	1.83272	1.74381	2.4133	1.33793	1.23828	0.509611	-0.0399597	-0.231812	0.207814
ENSMUSG00000020102	1.77598	3.87372	1.50297	8.61245	-0.515612	-0.0204888	-0.131953	-0.0245769	-0.563628	9.43369
ENSMUSG00000031016	1.7733	0.977335	1.10256	1.47564	-0.879656	0.282323	1.00248	0.0575386	-0.211775	4.09774
ENSMUSG00000045983	1.76802	-0.229434	2.51375	2.39137	0.262865	0.573289	-0.505094	-0.869375	-1.65192	0.0402766
ENSMUSG00000006442	1.76769	0.215172	6.1284	9.35864	1.50855	-0.0636204	3.48948	-0.120951	-0.46426	-0.0995013
ENSMUSG00000020623	1.76688	1.78985	1.41501	1.22045	-0.434717	1.64173	0.561424	0.038714	-0.327719	2.05706
ENSMUSG00000032314	1.76084	3.12462	1.52028	3.69088	3.02229	1.39568	-0.0671919	-0.12856	-0.277811	-0.356356
ENSMUSG00000025155	1.75958	1.08973	2.26315	1.16028	0.704595	-0.273213	0.495207	-0.19341	-3.83333	-2.81718
ENSMUSG00000043091	1.75955	-0.317403	8.74373	2.40074	2.43037	-0.530703	0.0123926	0.258182	-0.177195	0.159525
ENSMUSG00000038648	1.75592	-1.11284	0.0677382	-1.11538	3.61654	-0.0442219	0.708432	0.61678	0.408616	0.163388
ENSMUSG00000069456	1.75463	0.773248	-0.143703	0.255597	-0.165691	-0.550095	-0.775801	-0.955153	0.947542	5.79657
ENSMUSG00000028035	1.7514	-0.194951	1.02357	0.192597	2.71569	-1.05389	2.47136	-0.314676	-0.213096	0.112248
ENSMUSG00000001670	1.74918	-0.530832	2.49771	0.0325582	0.821317	-1.17989	0.551937	-0.0197495	0.185357	0.0052546
ENSMUSG00000033060	1.74728	0.812793	0.542843	0.936836	-0.299229	0.073427	-0.3034	-0.705091	0.385175	7.23234
ENSMUSG00000026664	1.74593	0.415328	1.26473	0.749462	3.06839	0.203376	-0.209792	-0.379876	-3.19552	-1.781
ENSMUSG00000019795	1.74463	1.26771	0.486055	0.119293	2.69854	-0.176696	0.832663	-0.0464486	-0.211375	2.50074
ENSMUSG00000023150	1.74037	-0.306116	1.18863	2.36916	1.20685	0.422255	0.266835	0.224517	-0.337183	0.0266932
ENSMUSG00000078652	1.74012	-1.1078	7.88582	5.16159	5.34184	0.18977	0.193595	0.127206	-0.923622	-1.38622
ENSMUSG00000019232	1.73766	2.57508	2.79285	3.263	0.682843	0.346217	0.058579	-0.255233	-0.929231	-0.235258
ENSMUSG00000016534	1.73403	0.0275886	-0.598137	-0.992781	2.03652	0.283995	-1.03567	-0.220367	-0.979625	-1.89777
ENSMUSG00000078941	1.73312	0.692655	3.16218	2.65515	1.50113	0.302108	1.12181	0.0275079	-1.24032	-0.69936
ENSMUSG00000032667	1.72984	0.216777	0.265671	-0.482069	2.4294	0.530656	-0.229277	0.2837	-1.45301	-0.0715101
ENSMUSG00000026064	1.72348	0.457837	2.11303	2.36726	0.0329999	-0.346052	-0.211751	-0.672886	-0.16634	0.109971
ENSMUSG00000030286	1.72273	2.20987	0.815155	0.352991	0.887885	-0.134784	0.0113377	-0.39309	-0.431131	-3.44098
ENSMUSG00000022498	1.71439	-0.74734	1.18068	-0.103466	4.77651	-0.489205	2.17645	-0.12297	0.0726615	0.267121
ENSMUSG00000032002	1.71418	-0.0260439	0.186132	0.39795	2.63421	-0.0182128	1.17101	0.48566	0.417181	-1.13337
ENSMUSG00000021023	1.70996	0.107579	0.0247041	2.43813	0.876898	0.150198	-0.322751	-0.252979	-0.282369	0.344653
ENSMUSG00000028953	1.70739	-0.876827	0.835451	2.07956	0.989976	-0.0397673	-0.0457585	-0.257039	-1.81481	-1.28902
ENSMUSG00000025139	1.70268	0.477971	-0.349647	-0.0606782	-0.201924	0.0564913	-0.164606	-0.561914	-1.40521	3.23936
ENSMUSG00000022353	1.69954	-0.651502	1.01746	0.761909	0.668677	-0.110138	2.48773	0.572861	-0.0407858	1.27768
ENSMUSG00000040463	1.69695	-2.89566	8.68838	11.2802	0.770471	-0.199447	2.26825	0.0377283	-0.752067	-0.184167
ENSMUSG00000029247	1.69002	1.8683	3.24463	1.02354	0.353566	0.223474	-0.801287	-0.337989	-3.43734	-1.13849
ENSMUSG00000018906	1.68681	0.0475326	6.66819	3.29871	0.347931	-0.316599	1.73973	0.730875	0.14667	-1.35576
ENSMUSG00000025940	1.68409	1.34358	3.50317	3.61616	1.27324	-0.357256	0.177811	-0.0743117	-0.190678	-0.262547
ENSMUSG00000017950	1.68282	-0.870733	2.9799	0.259793	2.61778	0.0661148	0.198512	-0.629452	-0.575659	-1.55621
ENSMUSG00000044641	1.68042	-0.00433939	2.11463	0.670798	1.76891	-0.28943	0.00525993	-0.363551	0.118531	-0.812511
ENSMUSG00000020952	1.6732	-0.22258	0.783856	0.889926	2.26022	0.459758	-0.0261086	-0.00540652	-1.30355	-1.038
ENSMUSG00000022218	1.67104	0.0810861	0.0896418	1.81739	-0.0734088	-0.418397	1.39099	2.19799	0.098166	0.250576
ENSMUSG00000017999	1.66644	-1.91118	0.061946	1.51064	3.68703	0.0431197	0.423557	-0.108333	-1.63558	-0.128277
ENSMUSG00000032849	1.66574	0.622821	4.77574	1.45225	-0.867788	0.0624618	-0.348869	0.380973	7.40064	2.95067
ENSMUSG00000026547	1.66408	0.706018	3.39557	1.04711	-0.388496	0.181123	-0.446987	0.674129	1.22274	0.212697
ENSMUSG00000049327	1.66206	0.703432	4.35195	2.56961	1.96113	0.184616	0.269289	0.09286	-0.828753	0.0966236
ENSMUSG00000020076	1.66137	-0.338309	2.07011	1.60478	5.23346	0.264806	0.79922	-0.0962181	0.348251	0.769561
ENSMUSG00000056148	1.65964	0.128538	0.427848	2.95243	-0.323614	0.975887	-0.727049	-0.0241973	-5.02029	1.31123
ENSMUSG00000030225	1.6546	2.21843	0.245476	-0.10374	0.514358	-0.323497	0.478131	-0.382071	-0.30616	-0.136817
ENSMUSG00000090622	1.65294	-0.419577	0.596287	1.07098	-1.76732	-0.548783	4.77324	0.124151	-0.184891	3.25369
ENSMUSG00000030541	1.65032	6.57364	2.83443	6.35589	-0.0996478	0.529879	-0.644802	-0.457389	-0.228824	2.6542
ENSMUSG00000034343	1.64354	0.00381806	8.20912	2.62455	6.90427	-0.0730045	2.44132	-0.276775	-1.77706	-2.42401
ENSMUSG00000020358	1.64064	-0.0113542	1.03889	2.57558	3.41135	0.406005	4.2312	0.625337	0.121034	-0.196041
ENSMUSG00000070284	1.63621	-0.476075	1.6222	1.93448	4.43542	0.0941628	0.678163	-0.0783506	-0.124117	-0.544944
ENSMUSG00000031352	1.63475	-0.769867	1.02534	4.03323	2.1856	0.773768	0.0300215	0.180602	-2.11671	-0.876535
ENSMUSG00000069520	1.62968	0.135858	2.66886	0.103592	2.75437	-0.00541746	-0.148207	0.106837	-0.461595	0.600254
ENSMUSG00000018548	1.62955	0.333206	0.938347	2.00582	0.287515	-0.0379345	-0.483942	-0.256612	0.483914	-3.32478
ENSMUSG00000018848	1.62865	-0.199542	0.134878	2.01445	3.73915	0.165634	0.211265	1.36753	-0.334877	-0.000570379
ENSMUSG00000059796	1.62637	0.333486	2.65308	6.88652	2.15283	-0.0237702	2.13295	0.296164	-0.425404	0.210235
ENSMUSG00000058407	1.62634	2.02134	0.278551	1.69791	2.29137	0.575132	0.952711	0.387901	0.362552	-0.084886
ENSMUSG00000029650	1.62619	0.724877	1.36874	2.07189	0.0510388	-0.144064	0.318577	0.35336	-1.4295	-0.732676
ENSMUSG00000022110	1.62328	2.80729	1.31367	3.84216	4.46336	1.36993	-0.270261	-0.313336	-2.70209	-2.75551
ENSMUSG00000025903	1.61996	0.165906	0.555641	0.211566	2.41535	0.225802	-0.582361	-0.341387	-1.96955	-1.28394
ENSMUSG00000021557	1.6168	-0.160112	2.54599	3.58832	1.23813	1.24591	0.158244	-1.01875	0.496822	-0.716334
ENSMUSG00000031432	1.61498	0.511714	0.3309	2.32052	1.5174	-0.152931	-0.151478	0.205172	-0.00685368	0.610898
ENSMUSG00000028044	1.61175	-0.645141	-0.0482935	-0.899954	4.09758	-0.039753	0.0940825	0.795273	1.15138	0.488497
ENSMUSG00000025980	1.61119	1.16478	5.54371	11.1758	0.673495	0.395927	-0.218997	-0.408324	-0.918223	-4.1638
ENSMUSG00000024966	1.60945	-0.264228	9.87365	6.06756	4.93368	-0.356161	-0.185923	0.0104974	-0.454783	-2.71651
ENSMUSG00000017831	1.60817	-0.922611	-0.890065	-1.30366	2.06871	0.445493	-0.853629	-0.563913	-1.78338	-1.22154
ENSMUSG00000030662	1.60811	0.540079	0.416026	3.44009	-0.180192	0.294424	-0.244352	-0.0753805	-0.92209	2.28368
ENSMUSG00000005610	1.60667	-0.602252	2.99748	1.87446	1.59338	0.0240316	-0.793662	-0.572786	-0.719133	-0.0822538
ENSMUSG00000008604	1.60613	-0.411725	6.5973	7.93044	2.44592	-0.183943	-0.299568	-0.562762	-0.484239	-2.77383
ENSMUSG00000021461	1.60107	1.35003	-0.137863	-0.141658	2.19397	0.341629	-0.090586	0.332371	0.267914	-0.862857
ENSMUSG00000019814	1.59908	-1.25502	1.02043	1.82381	2.67688	0.129527	0.247725	-0.011223	-2.46913	-0.605788
ENSMUSG00000066595	1.59841	-0.767354	1.65855	2.74801	0.442299	-0.435405	-0.395073	0.96844	-0.19466	-4.55641
ENSMUSG00000022951	1.59828	0.146378	7.08497	12.2266	0.822759	-1.63998	0.416852	0.0191475	0.135147	0.264699
ENSMUSG00000032786	1.59629	0.938939	1.69683	2.32612	0.426773	-2.6077	2.084	1.1903	-0.378737	0.354253
ENSMUSG00000022855	1.5925	-0.0750766	2.34037	3.8043	1.71604	-0.0273587	1.35211	0.145874	-0.205619	-0.678701
ENSMUSG00000026753	1.58781	0.147636	1.2482	0.374979	3.64326	-0.26397	0.157842	0.0814209	-2.27579	-0.827516
ENSMUSG00000029447	1.58445	-0.842894	4.20512	4.14769	2.64591	-0.195719	0.285015	-0.0384838	-1.73405	-0.920815
ENSMUSG00000025781	1.58425	3.45549	2.91616	2.98658	2.38356	0.621261	0.617561	-0.0308459	-0.0670284	-1.55637
ENSMUSG00000041355	1.57876	1.55198	3.96103	3.51013	4.0924	0.0115877	0.564893	0.0631723	-0.244128	-4.27127
ENSMUSG00000000903	1.5754	0.830693	10.5864	5.90631	1.32482	-0.354896	0.0557268	0.0631076	1.0226	0.41506
ENSMUSG00000026112	1.57204	0.772548	0.659664	2.07471	0.703554	1.03466	-0.109614	-0.379775	-0.797696	-0.657896
ENSMUSG00000020075	1.56727	-1.12964	1.40327	3.81681	2.04699	-0.229284	0.0743758	-0.375368	-0.0943794	-0.935178
ENSMUSG00000009614	1.56589	3.90837	3.8929	2.62843	0.345298	0.100648	-0.402982	-0.321215	-0.592405	-0.213932
ENSMUSG00000042429	1.56391	0.244078	3.95432	0.427469	-1.93384	1.0154	0.326474	0.0967958	-0.059111	1.09023
ENSMUSG00000025613	1.5633	0.0609761	6.64942	3.89062	2.17208	-0.0761705	1.89018	0.0470362	-2.60226	-2.82851
ENSMUSG00000067194	1.5622	2.08571	4.30408	2.7111	1.4835	0.932496	0.383806	0.746486	0.053729	-0.0270996
ENSMUSG00000018736	1.55535	2.19415	0.370586	1.24031	-0.152728	-0.0966918	0.0041604	-0.0228875	-0.291355	1.43308
ENSMUSG00000070953	1.55458	0.340221	3.71043	2.05957	2.8977	-0.037025	-0.00368186	0.907389	-0.141528	-0.567831
ENSMUSG00000052214	1.54682	-0.0820729	4.23306	1.80218	3.06043	-0.280978	0.0233794	-0.231765	-1.41595	-0.453097
ENSMUSG00000051615	1.54419	0.138954	2.80828	3.52373	0.279655	-0.31502	0.0334489	-0.164788	-1.19118	-1.24699
ENSMUSG00000041632	1.54326	0.437144	2.81188	2.01883	2.02014	-0.146863	-0.0863989	0.0158567	-1.66964	-1.22095
ENSMUSG00000025979	1.53872	0.760906	0.392267	0.13769	2.09228	-0.855084	0.334284	-0.0400353	-2.90563	-0.0784318
ENSMUSG00000058794	1.53535	-0.370377	-0.288611	-0.262114	-0.00542879	-0.225098	-0.488382	0.023676	0.972155	6.46172
ENSMUSG00000035325	1.53304	-1.83528	1.97277	1.37685	2.05482	0.298956	0.160628	-0.200241	-0.998581	0.102131
ENSMUSG00000032264	1.53047	-1.09356	3.99722	2.52616	2.31117	-0.207839	0.0948055	0.124953	-0.687098	-2.18093
ENSMUSG00000009073	1.5276	-0.359032	3.23261	4.58814	0.920535	0.607472	-1.27671	0.170745	0.00318546	-1.24555
ENSMUSG00000028011	1.52642	0.282915	2.16368	0.193713	0.914742	0.749365	-0.763895	-0.217806	-3.78513	-2.09335
ENSMUSG00000035150	1.51361	-0.0785319	2.1028	2.77794	2.18026	0.58153	-0.828502	0.0678898	-1.64016	0.0755874
ENSMUSG00000043415	1.5124	0.650189	0.616169	0.408229	0.172027	0.00852313	-0.526341	0.165177	0.0504741	2.66641
ENSMUSG00000054630	1.51192	-0.15345	-1.12349	-0.712904	2.17458	1.34536	-0.230381	-0.555629	-2.22074	-4.72563
ENSMUSG00000023106	1.51017	1.1611	1.14623	2.12695	2.36519	0.128289	0.156384	0.274341	-0.19826	-0.467807
ENSMUSG00000028186	1.5036	1.61114	-0.327632	-0.33196	-0.16596	0.117809	0.423633	-0.0301075	-0.46605	3.83282
ENSMUSG00000030980	1.49818	-0.415144	0.909472	3.00353	0.440418	0.0866122	0.506616	-0.618623	-0.614123	-2.38256
ENSMUSG00000027479	1.4972	0.320595	2.72194	1.55162	1.0509	-0.0176176	0.082663	0.586972	1.05055	0.00814488
ENSMUSG00000039456	1.49587	0.148273	1.6664	5.13117	-0.319901	-0.771656	-0.393453	-0.0123718	-0.0535168	3.4182
ENSMUSG00000031303	1.49538	-0.0542252	0.214216	0.0585258	-0.0263306	0.144195	-0.175761	0.272831	2.11353	3.7157
ENSMUSG00000021051	1.4951	-0.6182	4.40478	1.13163	0.792658	0.0566897	0.383661	-0.109493	-0.204646	1.78978
ENSMUSG00000021022	1.49148	0.334732	0.0332902	-0.369302	3.00212	0.0694063	2.16156	0.087711	0.957925	1.14075
ENSMUSG00000017801	1.48852	-0.369782	4.40548	3.59032	1.90443	-0.255251	0.349786	0.00329009	-0.83971	-0.0374331
ENSMUSG00000055866	1.48538	-0.416582	6.4265	3.32917	-0.26058	-0.78094	2.83955	0.319332	-0.265791	3.15361
ENSMUSG00000000385	1.48379	-0.0357923	2.51041	0.138677	0.606925	-0.585044	0.560002	0.342145	0.196877	-1.73797
ENSMUSG00000031960	1.48348	-0.784128	5.74797	0.799497	2.0726	-1.31503	-0.0952537	-0.225869	-1.34248	-0.474792
ENSMUSG00000029695	1.48199	1.05522	1.4429	2.4178	0.208972	0.0803708	-0.075442	1.79836e-06	-0.367835	-0.297784
ENSMUSG00000030870	1.48147	-1.25657	2.84604	1.58898	6.52492	-0.890246	0.85735	-0.159531	0.0629667	-1.91272
ENSMUSG00000044345	1.47968	0.115105	5.71153	5.05146	-0.616494	-0.0924673	0.0945678	0.265497	-1.33799	0.771803
ENSMUSG00000032193	1.47881	-0.322597	0.147601	1.10185	-0.223931	-0.343762	-0.0858757	-0.275281	-0.0154041	10.5576
ENSMUSG00000020288	1.47576	-0.740143	3.84738	4.24405	2.44147	-0.426912	1.52888	0.053814	-1.01237	-5.62933
ENSMUSG00000021270	1.47513	-0.537234	10.3646	6.86796	4.55858	-0.617131	0.637944	0.266598	-0.025433	-4.05064
ENSMUSG00000021236	1.47303	0.925509	1.0804	0.73363	-0.48842	0.100987	-0.273463	-0.608213	-0.159874	2.4137
ENSMUSG00000021737	1.47234	0.512638	1.99473	0.920283	2.69159	-0.0828174	0.0263181	-0.0606821	-0.704802	-4.18341
ENSMUSG00000014956	1.46952	-0.860143	1.0432	-0.228131	2.05983	0.00134028	1.41641	-0.0241627	-0.309362	-0.0891469
ENSMUSG00000015714	1.46405	1.12324	3.53912	3.49147	0.488022	-0.189922	0.92338	0.0750127	-2.03431	-0.347438
ENSMUSG00000034557	1.45839	0.887344	0.230627	4.1545	-0.160233	0.686404	-0.207783	-0.750285	-0.179801	-0.611155
ENSMUSG00000021947	1.45734	3.29757	-0.707166	0.383754	0.628718	0.885966	0.310005	0.379431	1.9174	8.64441
ENSMUSG00000052131	1.45676	0.122938	2.37765	-0.0831235	0.125339	-0.373372	1.33355	0.637959	0.534058	0.555735
ENSMUSG00000041057	1.45485	-0.790718	-0.165146	3.35843	1.02303	-0.678126	3.05559	0.045848	-1.42688	-0.0136357
ENSMUSG00000019849	1.45477	0.641971	2.7965	2.37731	-0.215196	0.765239	0.106648	0.192428	-3.49845	-1.52287
ENSMUSG00000033933	1.45465	-0.400457	2.65213	2.05985	1.70527	0.0383764	0.219814	0.430818	-0.61137	-5.05373
ENSMUSG00000031781	1.4532	1.09763	0.98619	0.655692	0.675404	-0.123848	2.42468	-0.39039	-1.49589	-0.179939
ENSMUSG00000021877	1.45183	-0.943928	4.12877	2.80411	4.56806	-0.0776925	0.638716	0.188997	-0.781302	-0.200422
ENSMUSG00000035561	1.45023	2.95616	0.447741	0.19658	0.0100013	0.66732	-0.0402496	0.067963	0.116514	1.35001
ENSMUSG00000029260	1.4477	-0.024068	1.31972	2.95046	0.474248	-0.038601	-0.22472	-0.276925	-1.58721	-1.00521
ENSMUSG00000078786	1.44567	-0.649447	1.93846	2.74851	3.04503	0.16968	0.231721	-0.362118	-0.913141	-0.691581
ENSMUSG00000045087	1.44324	0.50252	1.4247	1.80513	-0.193858	0.826644	-0.0743707	0.409947	4.61426	7.77496
ENSMUSG00000024231	1.44291	-1.16681	0.702469	-0.00660398	2.05996	-0.131611	0.667812	-0.220554	-2.92505	-10.1245
ENSMUSG00000030088	1.44101	2.35975	0.624471	0.0840522	0.194722	0.190557	-0.183387	-0.149258	0.0279243	0.353075
ENSMUSG00000021520	1.43999	2.00532	3.35913	2.17987	2.02034	0.19546	0.15369	0.0427464	0.483796	-1.43102
ENSMUSG00000004865	1.43997	-1.31497	5.51208	2.2291	1.07824	-0.48797	0.436308	0.158571	-0.0376581	-1.72809
ENSMUSG00000023905	1.42885	0.338196	2.9558	2.63967	0.562937	-0.0172003	2.16564	0.0798099	-0.160806	-0.9996
ENSMUSG00000041231	1.42075	-0.146139	4.12735	2.78744	2.61996	-0.395037	0.143144	-0.141148	-0.821934	-0.568495
ENSMUSG00000045294	1.41828	-0.470581	0.538731	1.23191	0.547308	-0.564839	-0.0558693	0.166303	0.040157	3.96919
ENSMUSG00000019762	1.41756	2.58931	0.23642	1.23728	0.816209	0.414259	-0.210693	0.0401457	-0.558795	0.720292
ENSMUSG00000044763	1.41646	0.344651	0.400153	3.56849	1.91748	-0.487445	0.159843	-0.275599	-1.95173	-1.02667
ENSMUSG00000091896	1.41127	0.70318	1.63002	0.924493	3.07548	0.129701	3.4244	0.894629	0.304524	-0.324611
ENSMUSG00000021211	1.40958	2.34496	-0.0621677	0.730905	0.814673	0.397813	-0.257598	-0.533135	-0.742953	-0.287564
ENSMUSG00000036693	1.40451	-1.75384	0.971859	3.36452	2.27664	-0.369677	1.43119	-0.0668471	-0.441862	-0.310808
ENSMUSG00000028145	1.40333	-1.07056	3.57712	0.390109	1.33403	-0.779288	0.084993	-0.0565379	-0.94688	-3.26115
ENSMUSG00000056076	1.40033	0.0267741	9.04586	2.72468	4.21609	0.0732144	-0.241072	-0.0209656	-3.07087	-4.84206
ENSMUSG00000025396	1.39368	2.73899	0.0883954	5.05207	1.09628	2.11451	-0.268323	0.48044	-1.56225	-0.520454
ENSMUSG00000078566	1.39245	1.10222	-0.0515024	2.56678	-0.038274	0.212442	3.11895	0.240147	0.213349	2.32307
ENSMUSG00000029147	1.39217	-0.166815	0.553074	1.80485	2.50933	0.0232903	0.0239995	-0.237312	-0.353372	-1.49425
ENSMUSG00000031668	1.38681	-1.23194	0.103105	-0.364968	2.17557	-0.355752	1.51613	-0.0662246	0.311173	0.229731
ENSMUSG00000031701	1.38563	-0.0811422	0.0277513	2.96584	2.25887	0.529839	1.03505	-0.340179	-0.345251	-1.54193
ENSMUSG00000028680	1.38552	0.660179	1.38268	0.00953783	0.239833	-0.444982	2.24923	0.146869	0.205254	-0.290094
ENSMUSG00000028563	1.38515	1.7016	-0.0110347	1.36382	1.48362	0.550725	2.25041	0.51376	0.710351	-0.168457
ENSMUSG00000026031	1.38194	-0.103041	0.248482	0.00750276	2.48929	-0.122939	0.711848	-0.0902831	-0.181253	-0.0272537
ENSMUSG00000035836	1.38005	-1.14492	0.0160446	-1.00099	2.44361	0.504443	-0.454301	-0.877045	-6.79188	-10.8967
ENSMUSG00000022681	1.37953	2.52977	0.506103	2.46684	0.558473	0.466698	-0.456497	-0.207256	1.7683	0.957033
ENSMUSG00000075701	1.3795	1.07614	1.37759	0.411179	2.23992	0.320273	0.321219	0.12713	0.327627	-0.726771
ENSMUSG00000032348	1.377	5.98196	1.64149	2.04953	0.445047	0.580368	-0.450189	-0.38655	0.717143	6.87804
ENSMUSG00000039000	1.37681	-0.00124287	2.3027	0.756772	0.178372	-0.0474611	-0.103085	-0.743518	-1.38821	0.0831125
ENSMUSG00000034265	1.3761	0.044117	2.48115	-0.00241248	2.33151	1.77932	0.136355	1.04027	0.359628	0.356024
ENSMUSG00000003604	1.37431	0.434729	2.1805	0.639896	1.63615	-0.0517458	-0.0851843	-0.199581	0.285681	-0.0806865
ENSMUSG00000013936	1.37313	1.22653	0	0	0	2.41557	0	0.207549	1.01637	-1.80011
ENSMUSG00000020664	1.37225	1.17309	0.584289	3.73811	1.03006	0.57424	-0.248994	-0.0386223	-2.12194	-1.08437
ENSMUSG00000041084	1.37217	0.0713509	3.11096	2.2165	2.76399	0.132362	0.167316	0.0652477	0.0812268	-1.54399
ENSMUSG00000021890	1.37198	-0.366018	0.98673	2.1733	0.748923	0.106387	0.0709112	0.119266	-1.45085	-0.893694
ENSMUSG00000020088	1.37052	0.943345	2.525	5.08722	2.50609	-4.15382e-05	-0.0246834	0.0954909	-0.338201	1.08367
ENSMUSG00000027597	1.37023	0.919306	2.57703	2.25187	0.0646107	0.281254	0.452181	-0.0064491	-0.0849476	-0.0117983
ENSMUSG00000019189	1.36833	0.981072	0.252831	1.62727	-1.08029	0.281281	0.144745	0.38661	-0.232107	3.30046
ENSMUSG00000030967	1.36617	2.55956	-0.516321	0.204399	0.0137457	0.536037	2.21882	-0.132707	-0.707364	-0.495185
ENSMUSG00000022757	1.36592	-1.48121	0.103945	0.239715	4.86805	-1.04097	-0.131315	-0.0185656	-0.397964	-0.330788
ENSMUSG00000009030	1.36568	-0.817498	0.181784	0.28036	3.50449	0.279181	0.0301168	-0.0101677	0.259008	-0.243744
ENSMUSG00000039168	1.36441	0.925302	3.37404	0.543732	1.83094	-0.377279	0.28811	0.261823	0.748819	-0.624797
ENSMUSG00000003559	1.36304	0.864453	2.95689	1.83529	0.548656	0.551372	0.333881	0.0159436	0.703368	1.79178
ENSMUSG00000032245	1.36278	0.559324	-0.681902	-1.41026	-0.667558	0.56038	0.316226	0.381718	0.443661	4.21939
ENSMUSG00000031987	1.36142	0.927562	3.96914	3.12079	1.37705	1.29765	0.736594	0.303539	-0.658908	1.10678
ENSMUSG00000039652	1.3606	0.103831	0.0664131	-0.0237061	-0.0757071	0.658014	0.128661	-0.386558	0.680151	2.22491
ENSMUSG00000031379	1.36049	2.51399	-1.33097	-0.429696	0.151121	1.61772	0.549139	-0.427205	2.06295	2.61107
ENSMUSG00000025209	1.35993	-0.293357	3.68755	7.77843	1.38515	0.208355	0.114901	-0.935949	-0.699855	0.176995
ENSMUSG00000053862	1.35798	3.90173	1.87543	1.74736	-0.328697	-0.198548	1.26093	0.82894	-0.0810551	0.775292
ENSMUSG00000032311	1.35716	1.19129	0.803005	1.36792	-0.420108	0.319076	8.16916	0.483145	0.0721452	0.821158
ENSMUSG00000071551	1.35636	2.51871	1.26477	3.1534	0.580096	0.428126	-0.605329	-0.659327	0.0643744	2.88584
ENSMUSG00000048481	1.35541	-2.19785	4.16054	0.447494	1.3937	-0.539146	0.351261	0.130899	0.166266	-0.132086
ENSMUSG00000024150	1.35527	0.27531	5.80858	1.26934	1.58738	-0.428836	0.0786833	0.109843	0.57001	-0.445733
ENSMUSG00000002769	1.3546	3.69794	1.13746	0.0337583	0.405935	-0.0337481	-0.269222	-0.384963	0.438036	1.19761
ENSMUSG00000029090	1.35038	-1.02657	2.90954	2.67928	0.496239	-0.433915	-0.436214	-0.260728	0.183585	1.93195
ENSMUSG00000037798	1.35035	0.996759	2.1249	2.66632	0.337022	-0.23473	-0.00284194	-0.0706828	-0.551779	1.18523
ENSMUSG00000024712	1.34524	0.120323	2.97701	5.42138	3.13227	0.0186919	-0.197494	0.00418549	0.462813	-0.698784
ENSMUSG00000040147	1.3446	2.72717	0.22412	2.55667	0.659234	0.359675	-0.552146	-0.195804	-0.0537428	2.00923
ENSMUSG00000020706	1.34299	-0.893642	1.36904	4.35553	1.81955	-0.139187	2.29204	-0.450963	-0.448384	-0.26391
ENSMUSG00000021939	1.34042	1.53329	-0.17783	-0.501851	0.250277	-0.600912	-0.11384	1.14153	1.13376	2.25282
ENSMUSG00000032601	1.33914	-0.705787	5.7265	1.87616	0.400707	-0.137644	-0.664372	-0.227463	-0.699827	-1.04291
ENSMUSG00000064373	1.33534	1.64303	1.21068	1.69936	2.30425	0.23357	-0.376475	-0.113775	-1.63417	-3.53547
ENSMUSG00000043702	1.3247	-0.649025	1.97099	3.72667	2.07373	-0.281711	2.22861	-0.136811	0.13229	-0.734576
ENSMUSG00000015656	1.32322	-0.855266	4.49865	2.33588	4.4591	-0.579465	1.57983	0.262317	0.0976421	-1.43036
ENSMUSG00000051817	1.31864	0.762877	1.19556	2.25487	-0.634676	0.78402	0.00147067	0.159577	-0.377214	0.40441
ENSMUSG00000025277	1.31486	1.10966	5.429	10.1743	0.412248	0.142206	0.557207	-0.264298	-0.987955	-1.35943
ENSMUSG00000020190	1.31485	0.288169	0.579214	-0.111521	-0.504055	-0.0815255	1.18421	-0.152289	1.92548	3.54375
ENSMUSG00000078622	1.31451	-0.812567	1.41238	2.48398	0.939771	0.0412554	0.357891	0.0824119	-3.15103	-1.6639
ENSMUSG00000029624	1.31396	-0.302792	2.57986	-0.293705	1.4913	-0.104019	0.502388	-0.0593655	-0.0299769	-0.227605
ENSMUSG00000038145	1.30987	0.0175599	0.82021	1.22214	-0.463826	-0.831906	0.730788	-0.27715	-0.0721995	2.54422
ENSMUSG00000019802	1.30969	0.178967	0.18029	0.528989	2.35119	0.631924	-0.0887479	-0.173049	-1.34101	-6.08406
ENSMUSG00000031939	1.30767	0.00509971	-0.191439	0.0296137	0.459477	0.34981	3.8255	0.255689	0.538173	-0.0384221
ENSMUSG00000003234	1.30666	-0.196166	0.538075	1.92388	2.92502	-0.15279	1.30797	0.0334656	-1.18659	-0.419517
ENSMUSG00000027804	1.30619	-0.721783	3.48456	5.77114	2.65855	-0.0743589	0.607541	0.020276	-0.639543	-0.795098
ENSMUSG00000005374	1.30034	-0.729968	1.99986	3.91834	1.04779	-0.411938	1.95099	0.00495736	-0.922033	-0.13391
ENSMUSG00000018965	1.29375	0.298089	4.78946	2.79126	2.17831	-0.347276	-0.0845403	0.223525	0.333738	0.354213
ENSMUSG00000027357	1.2932	3.87971	4.18351	6.88304	0.806447	-0.0382561	0.356268	0.0762273	1.33982	0.725844
ENSMUSG00000022323	1.29116	1.07974	-0.0938488	0.0304151	2.90938	0.957169	0.0484594	0.030314	0.902845	-0.144341
ENSMUSG00000035329	1.28967	-0.0154445	2.30036	1.1725	0.425436	0.0197067	1.18959	0.403951	0.0154885	-0.0743307
ENSMUSG00000032540	1.28916	-0.752925	2.6579	1.84137	1.20913	-0.784955	1.14981	-0.0719908	0.0898925	-9.47893
ENSMUSG00000028261	1.28352	0.112475	2.68222	7.72385	0.97323	-0.142437	0.80003	-0.00972156	-0.667557	-0.222015
ENSMUSG00000034126	1.28215	-0.559295	2.55999	1.76206	0.430252	-0.339451	-0.387882	-0.559654	-0.322113	-2.2125
ENSMUSG00000007646	1.28021	1.18141	7.46012	12.3601	1.16751	0.78657	-1.00305	0.33771	1.36823	-0.870741
ENSMUSG00000028179	1.27657	4.81021	1.68161	0.367695	0.199359	0.105556	-0.761756	-0.0383697	0.104753	1.13593
ENSMUSG00000030753	1.27457	1.36282	7.6773	9.25653	2.14715	0.534028	-0.147475	-0.237102	-0.942283	0.521306
ENSMUSG00000039740	1.27335	-0.78568	-0.316229	-0.05998	3.45865	-0.226532	0.7838	-0.158709	0.0470089	1.14549
ENSMUSG00000051256	1.27259	0.360148	2.21336	3.77683	1.85658	-0.289727	1.88868	0.427657	-0.559181	-3.12121
ENSMUSG00000038503	1.27204	0.0533234	6.71946	7.77888	2.13221	-0.449005	-0.175226	0.244532	0.145456	-1.62701
ENSMUSG00000001910	1.27168	-0.801578	8.97193	4.63728	0.706951	-0.248352	-0.156502	-0.342286	-0.114375	0.0352694
ENSMUSG00000026864	1.27121	-0.959745	1.43515	1.90178	4.65764	-0.0334382	0.675211	0.33827	-0.56952	-1.21328
ENSMUSG00000030835	1.26996	-0.305867	7.8809	3.94218	2.09424	0.293546	0.191922	-0.307249	-2.12997	-1.55187
ENSMUSG00000027406	1.26905	3.58168	1.68733	3.10847	0.537351	1.76011	-0.0640604	-0.340927	-0.441421	-1.44074
ENSMUSG00000054277	1.26797	-2.03208	-0.0739614	-0.00111221	3.1503	0.955583	0.962786	0.138611	0.822097	0.528019
ENSMUSG00000040659	1.26547	0.340828	0.522454	1.74506	-0.142271	-0.0950094	1.28343	0.747975	0.173598	3.11366
ENSMUSG00000029169	1.26273	-0.3433	0.956927	2.43223	0.768089	0.246598	-0.725195	-0.393565	-0.175879	-0.571343
ENSMUSG00000063273	1.2594	-0.559557	0.331942	2.45207	1.44049	0.0630369	0.524267	-0.259966	-0.0785858	0.189361
ENSMUSG00000054302	1.25919	0.944126	-0.00494438	0.548366	2.21121	-0.011317	0.879398	0.258214	0.11193	-0.646556
ENSMUSG00000061353	1.2582	0.78897	2.40918	2.48594	0.20851	0.0920893	-0.574464	-0.137411	-1.03894	-0.223578
ENSMUSG00000026833	1.25449	0.317092	1.24721	-0.627605	0.0640891	-0.3646	-0.915232	-0.0377967	2.44197	0.162944
ENSMUSG00000041058	1.25308	0.137857	1.37897	2.19871	0.300421	0.451395	-0.546327	-0.295939	-1.64222	0.192934
ENSMUSG00000026434	1.25291	-0.177888	5.56997	2.41466	1.09798	-0.212189	1.16253	-0.058109	-0.645592	-0.0622296
ENSMUSG00000003135	1.25258	-0.148056	0.570976	-0.555268	3.62712	0.14071	0.374655	1.23242	0.221512	-0.249537
ENSMUSG00000006711	1.25196	0.485104	-0.134784	0.590519	-0.27063	0.0195867	-0.103299	-0.433713	1.34138	9.73438
ENSMUSG00000030888	1.25182	0.0213663	0.845411	5.36684	1.89011	-0.376298	-0.0813147	-0.0511747	-0.124556	-0.0910187
ENSMUSG00000030102	1.251	-0.0814858	3.2105	2.37405	0.259729	0.0133315	-0.648283	-0.71133	-0.109725	0.516878
ENSMUSG00000037847	1.2458	2.77225	2.6389	5.53558	-0.525714	0.202577	4.03204	-0.63178	-0.613082	0.631006
ENSMUSG00000001305	1.23921	0.976437	4.07001	6.15929	1.17979	-0.399511	1.13667	-0.51606	0.28267	0.53909
ENSMUSG00000038793	1.23539	1.38411	0.83456	0.844431	-1.07124	0.601818	0.857197	0.302154	1.43728	4.25274
ENSMUSG00000025077	1.23392	2.78823	3.54283	5.22346	-1.344	-0.0884235	0.901889	-0.838639	0.15875	8.15148
ENSMUSG00000068823	1.23338	0.0263706	0.489976	0.879115	2.15731	0.822373	-0.173824	0.0556718	-1.21543	0.169961
ENSMUSG00000006641	1.23192	0.547291	-1.8008	0.363994	-1.14013	0.0471705	1.0448	-0.0469402	-0.246806	3.76961
ENSMUSG00000034201	1.23129	-0.279858	2.19564	-0.148727	0.640112	-0.101136	-0.0909556	0.25556	0.681001	-0.287469
ENSMUSG00000007656	1.22996	2.27001	2.36174	1.27177	1.33165	0.152324	0.45946	0.121915	-0.530759	-1.02822
ENSMUSG00000020376	1.22917	2.84093	-0.206275	-0.129659	0.942251	0.12155	-0.160606	0.547137	0.363926	1.5227
ENSMUSG00000021427	1.22819	-0.100723	4.69211	1.19484	2.69383	0.117239	-0.0149988	0.218662	-1.38638	-1.74061
ENSMUSG00000035521	1.22697	1.69995	2.55725	1.37903	0.878894	0.00722444	1.01664	0.679441	0.508028	0.302953
ENSMUSG00000053841	1.21877	-2.59888	0.644861	0.468684	3.57467	-0.357373	0.649998	-0.26072	-0.55821	-1.03555
ENSMUSG00000021318	1.21362	0.838892	0.562438	0.21716	0.345677	0.131843	-0.0165526	-0.178737	2.34206	0.145818
ENSMUSG00000005575	1.21238	0.221556	2.47019	1.37384	1.17195	-0.255407	1.25076	0.368961	0.628403	-0.235287
ENSMUSG00000073678	1.21199	-0.0487308	-0.256412	-0.277438	-0.563353	0.219463	-0.316522	0.16887	-0.176966	2.11355
ENSMUSG00000032076	1.21133	0.0708601	0.809607	0.32502	-0.0361592	-0.156097	-1.21285	0.207305	0.730848	3.46061
ENSMUSG00000034617	1.21105	-0.0731587	0.782962	2.24517	0.0683158	-0.708806	0.415005	0.12058	0.458944	1.05489
ENSMUSG00000026603	1.21053	0.269255	2.45308	1.35606	0.135828	-0.181711	1.4447	-0.000260728	0.433559	-0.794379
ENSMUSG00000022389	1.20808	0.395838	0.221286	0.303315	-1.24039	0.279293	1.76819	0.308494	-0.0182644	2.73685
ENSMUSG00000014074	1.2071	-0.397806	1.29403	0.995705	2.07522	0.0475202	0.239836	0.00103449	-1.33382	-0.0538762
ENSMUSG00000029064	1.2059	0.588868	2.80133	0.515797	0.970269	0.0565592	0.472623	0.612857	0.802247	0.487273
ENSMUSG00000004897	1.20063	1.36868	1.23766	2.41145	1.06514	0.367314	0.0132398	-0.0608164	0.126785	1.14435
ENSMUSG00000074797	1.19993	0.341023	5.84777	0.601419	1.75302	0.338538	-0.135281	0.0347326	-1.15899	-1.18637
ENSMUSG00000031762	1.19819	0.730847	-1.48899	-2.73028	-0.0194708	1.00804	1.47606	2.90709	0.252492	-10.4404
ENSMUSG00000030104	1.19639	-0.148134	2.03323	1.54061	1.7208	-0.154773	-0.0107002	-0.0172345	0.0280123	-0.0393575
ENSMUSG00000078427	1.19513	0.816249	0.530223	1.02225	2.75127	0.063357	-0.0419216	-0.209635	-0.265712	-0.266092
ENSMUSG00000043733	1.19486	-0.373078	2.22729	1.22464	0.752547	0.0352031	-0.987593	-0.333135	-0.809044	-0.729258
ENSMUSG00000040612	1.19146	1.02623	-0.160238	0.771386	-1.23226	-1.86677	-1.7971	0.229733	1.0351	5.44081
ENSMUSG00000034875	1.19133	0.351869	3.99152	2.62889	-0.220759	-0.0224599	0.748287	0.290454	-0.423372	5.38205
ENSMUSG00000049686	1.18651	-0.0761699	2.25568	0.14424	2.04327	-0.347142	0.999844	0.69498	0.303512	0.259582
ENSMUSG00000020116	1.18382	-0.154138	2.51989	2.32809	4.23806	0.0372837	0.994667	0.457117	-0.758608	-3.53408
ENSMUSG00000073295	1.18319	0.314098	0.126496	0.170364	0.0766009	0.516411	-0.115694	0.253327	2.04622	1.13446
ENSMUSG00000049932	1.18285	-0.538593	0.908529	0.314431	3.43189	-1.29896	0.200168	0.137517	0.482356	-1.10207
ENSMUSG00000026558	1.181	-0.227979	5.46975	6.68894	-0.272413	-1.37959	2.61448	1.45	0.315877	-1.94592
ENSMUSG00000039103	1.18095	-0.121612	0.549726	-0.745581	0.341503	2.14456	-0.71071	0.758002	2.19474	0.546089
ENSMUSG00000028343	1.18089	0.0738213	2.19399	1.99072	2.66798	0.239126	-0.304318	-0.0325817	-2.76847	-3.30911
ENSMUSG00000028945	1.17992	0.619032	0.622893	0.562298	1.69717	0.201995	3.00298	-0.0249508	0.308649	-0.756121
ENSMUSG00000015363	1.17943	-0.0119817	1.96142	1.9338	2.80043	0.271529	-0.146179	-0.578719	-0.121291	0.0637693
ENSMUSG00000020592	1.17885	1.26668	8.47418	4.77125	1.47158	-0.117792	-0.14723	0.329187	-0.0268198	0.0511927
ENSMUSG00000045730	1.17849	0.399018	2.52505	0.010468	0.180204	0.255421	1.67055	0.408779	0.926932	1.96541
ENSMUSG00000038388	1.1771	-0.0135581	0.977848	0.874537	2.40605	0.714758	0.920312	-0.200217	-0.867509	-1.40043
ENSMUSG00000040550	1.17406	-0.496347	4.62734	6.04309	0.538904	0.27256	0.0791056	-0.225468	-0.66785	-1.02294
ENSMUSG00000037822	1.17262	0.21714	1.01172	-0.0382251	3.16783	0.0695597	0.203649	0.475581	0.00288095	0.739428
ENSMUSG00000020738	1.17207	0.351505	2.19888	2.5699	2.42956	0.160733	-0.140069	0.716174	0.217386	0.315142
ENSMUSG00000030004	1.16972	1.3116	3.97555	3.20558	0.0918907	0.396414	-0.312703	-0.475645	3.27407	4.31976
ENSMUSG00000033931	1.16964	1.13089	0.000249886	2.33717	0.225303	-0.158024	1.32652	0.39394	1.01626	-0.141405
ENSMUSG00000046159	1.16854	-1.40896	0.0852675	-2.84809	-0.122631	0.0263316	-0.685012	0.331574	4.89191	0.673283
ENSMUSG00000040584	1.16812	5.42564	0.710511	4.89775	-1.69007	-0.0178322	-0.322296	0.272708	0.728119	8.62651
ENSMUSG00000020349	1.16781	-0.0292469	1.61716	2.89538	4.69125	-0.359498	0.449685	0.265603	-0.600022	-0.448994
ENSMUSG00000040667	1.16656	-0.328582	-0.847665	0.294303	1.55791	-1.22717	2.83559	0.122058	-0.70425	0.532528
ENSMUSG00000038641	1.16211	1.74427	1.04601	2.66276	0.517832	0.520202	-0.584971	-0.223208	-0.973927	1.76869
ENSMUSG00000021340	1.16146	2.09755	3.69511	1.91305	0.290527	0.432929	-0.144119	-0.694101	-2.07967	0.271072
ENSMUSG00000003235	1.16134	0.708271	5.94687	2.55302	3.32904	0.0515421	-0.165123	0.0463963	-1.68376	-1.55033
ENSMUSG00000020780	1.16122	-0.898218	0.339574	1.25031	4.24129	0.702215	0.262314	0.00217227	-0.438707	0.012303
ENSMUSG00000047554	1.16016	-0.472753	0.0816894	0.958215	2.20674	-0.919785	2.69993	0.0735735	0.829723	-0.0462033
ENSMUSG00000028221	1.15789	0.27974	2.07429	2.49164	0.0995187	0.16206	-0.309799	0.00904252	0.0342145	-1.35866
ENSMUSG00000054604	1.15771	0.121666	2.15328	0.713561	1.95673	-0.0792813	-0.339002	-0.0135368	-0.681004	0.233187
ENSMUSG00000037720	1.15753	-0.218212	5.42216	4.00837	2.86752	-0.249497	0.232175	0.00658746	-0.47125	-5.39009
ENSMUSG00000025040	1.15666	-0.0859453	2.84811	0.0433865	2.25076	-0.551432	-0.305551	0.332249	0.0438102	0.00842778
ENSMUSG00000039202	1.15579	0.208414	1.20558	5.16163	1.01891	0.0170768	-0.183131	0.546937	0.178102	1.17397
ENSMUSG00000020283	1.15314	0.178326	1.20117	2.03396	1.31237	0.0391753	0.350921	0.080549	0.019727	-4.05691
ENSMUSG00000028568	1.15252	0.771699	-0.913405	-0.0370391	2.71858	1.07995	1.43936	0.381484	-0.882298	-0.606971
ENSMUSG00000051223	1.14789	-0.792071	2.29147	1.05278	2.01153	-0.0212027	0.313781	0.101785	-2.40199	-1.22415
ENSMUSG00000004462	1.14775	-0.300656	2.16675	0.553363	3.54407	0.0480378	0.228348	0.216579	0.158328	-0.344081
ENSMUSG00000001415	1.14735	-0.945789	2.93842	0.818787	0.875822	-0.270572	0.444716	-0.448089	-1.65492	-0.0992301
ENSMUSG00000005846	1.147	-0.20884	0.180122	5.43839	2.53741	-0.0718236	2.03045	-0.0947064	-0.427881	0.0143759
ENSMUSG00000070337	1.14665	0	0.896107	0.230636	0	0.236727	0.0145645	0.072961	2.11643	0.36394
ENSMUSG00000038422	1.14637	0.250304	3.39133	2.7315	2.00218	-0.555502	0.0200991	0.125823	-1.09944	-0.815711
ENSMUSG00000021911	1.1438	-0.528269	1.65888	3.15692	0.830008	0.108591	0.224222	-0.112287	0.209917	0.573011
ENSMUSG00000065954	1.14301	-0.258564	3.98918	1.92849	-0.162888	-0.366522	-0.273472	-0.179514	-0.56535	-3.53495
ENSMUSG00000018995	1.14128	1.69997	0.0522674	-0.393368	2.16708	0.471131	-0.358788	-0.203678	-2.27823	-2.97551
ENSMUSG00000022391	1.13852	-1.3041	3.20263	0.221113	3.38443	-0.154194	3.1358	0.0364118	-3.45927	-7.29479
ENSMUSG00000001674	1.13732	-0.215409	0.244566	3.42421	2.64565	-0.118921	0.266255	-0.0624907	0.843064	0.16565
ENSMUSG00000014402	1.13562	1.77892	1.09364	0.869742	3.84849	0.435584	0.642572	-0.418681	-1.95893	-2.5948
ENSMUSG00000018983	1.13475	-0.204193	3.40787	0.0750643	0.857213	-0.912446	0.199286	0.108399	-0.00732324	0.157943
ENSMUSG00000025939	1.13323	0.397458	0.078767	0.993382	2.36403	-0.0240464	0.783328	0.116937	-0.266106	-0.07926
ENSMUSG00000039156	1.13103	0.475863	1.25664	2.18168	0.245946	-0.134381	1.39638	0.176802	-0.583225	0.294787
ENSMUSG00000027822	1.12965	-0.624079	1.34624	0.191347	3.88202	0.170742	0.377214	0.218735	-2.28593	-2.95741
ENSMUSG00000039958	1.12824	0.85055	4.17425	1.80862	-0.711184	-0.470114	-0.213048	-0.229401	-0.0898255	-2.61327
ENSMUSG00000047649	1.12786	0.243796	0.0629838	4.20036	0.873996	0.73845	1.5055	0.880251	0.46772	-0.80807
ENSMUSG00000015087	1.12587	0.338338	1.45574	2.50776	0.446843	-0.100239	0.207198	0.528294	-0.0865612	0.705454
ENSMUSG00000054766	1.12576	-0.156225	3.32068	3.06658	3.93514	0.255739	0.43838	0.920276	0.94011	0.0583808
ENSMUSG00000039458	1.12528	-0.565231	1.39412	1.4552	-0.1144	-0.0944162	-0.148963	0.682045	0.00308451	2.12824
ENSMUSG00000051391	1.12372	-1.124	7.81647	3.4971	1.10435	-1.5447	0.0487162	-0.00925898	-0.076612	0.105755
ENSMUSG00000021958	1.12126	0.0495128	1.86165	3.07367	1.79313	-0.199251	1.83928	0.119501	0.0397092	-0.0225093
ENSMUSG00000030357	1.11758	0.323461	9.32272	5.10171	2.65948	-0.562287	0.0461871	-0.0918248	-0.4049	-1.51729
ENSMUSG00000060733	1.11482	0.992918	2.65076	1.45316	-0.472031	1.2887	-1.02534	-0.231101	-0.794635	0.10153
ENSMUSG00000026021	1.11476	2.75405	0.0969834	2.09565	0.711224	0.171343	0.864307	0.0217018	0.321886	0.0885255
ENSMUSG00000053768	1.11005	2.13308	1.34175	4.91675	2.21703	0.824755	-0.0493445	-0.270066	-0.11281	-2.5813
ENSMUSG00000022019	1.10957	0.0899965	1.25466	1.17464	1.79305	1.11501	2.72069	0.108616	-0.556007	0.295953
ENSMUSG00000030615	1.10897	1.90871	1.1143	3.60235	0.754279	0.602977	0.420684	0.0862563	0.325044	-2.33173
ENSMUSG00000024597	1.10564	-0.429342	3.51594	2.74081	0.0382201	0.141498	-0.0811227	0.291207	1.58607	-0.11817
ENSMUSG00000033318	1.10472	6.82434	1.98929	6.04679	-0.564578	0.71254	0.28579	-0.242242	0.143095	4.1895
ENSMUSG00000034024	1.10469	0.162665	6.23054	5.27358	3.52984	0.129397	0.38239	0.174915	-0.587584	-4.31215
ENSMUSG00000059923	1.10452	0.106013	2.02316	0.467939	0.194299	0.574675	-0.0792286	1.20769	0.833913	-0.0448358
ENSMUSG00000015461	1.10394	-0.340467	4.806	1.5858	3.22158	-0.141066	-0.051866	0.246525	-0.062708	-1.41865
ENSMUSG00000001687	1.10097	0.778754	1.19108	0.2401	0.189878	0.19241	0.876443	0.751193	0.170884	3.98957
ENSMUSG00000022272	1.09917	0.343714	0.364245	0.354597	-2.20316	0.114148	-0.0709151	-0.765127	-0.855821	2.54829
ENSMUSG00000030609	1.09845	-1.02549	1.67835	-0.430371	1.21814	-1.33003	4.10083	-0.191587	-0.115695	-0.11985
ENSMUSG00000021278	1.09763	-0.0149583	2.04775	0.123829	0.157051	-0.691671	0	0.251615	0.537036	-0.564017
ENSMUSG00000031765	1.09739	1.29176	-1.65569	-1.43793	0.485193	1.00473	1.79194	2.61058	0.323802	-8.24632
ENSMUSG00000001665	1.09534	3.18026	0.0863062	1.63227	0.267249	-0.328057	-0.176296	-0.090173	0.078203	20.4192
ENSMUSG00000020513	1.09523	-1.0126	2.03405	2.4188	0.0753372	-0.343809	0.0931773	-0.322976	0.0346904	-0.414183
ENSMUSG00000039844	1.09423	0.140015	1.22668	0.893756	-0.369815	0.326428	0.100925	0.193224	-0.0307297	2.58651
ENSMUSG00000025533	1.09324	1.64628	3.82443	2.59849	0.394469	0.0635347	0.261232	0.0210868	0.157029	0.890213
ENSMUSG00000034157	1.09314	-0.620532	4.39212	4.21309	0.064195	0.00235022	2.37126	-0.142263	-1.52929	-1.43178
ENSMUSG00000050891	1.09203	0.799035	0.894205	0.533618	0.434613	0.403306	2.31453	-0.0729629	0.104986	-1.12225
ENSMUSG00000025934	1.09148	2.39139	2.93483	2.36259	1.24704	0.110593	-0.298658	-0.459814	0.603851	2.6857
ENSMUSG00000024042	1.09095	-0.0436873	3.64291	1.71561	-0.0325556	0.0744946	2.03942	-0.0501987	0.198059	1.34672
ENSMUSG00000051262	1.0897	0.456763	2.645	2.48432	0.0621393	0.378179	-0.45245	-1.41189	0.604701	0.715148
ENSMUSG00000044349	1.08871	0.041508	0.0896723	-0.40403	-0.232584	0.0741413	1.22712	-0.470122	0.449738	5.40085
ENSMUSG00000021458	1.08784	0.42179	2.18504	0.804847	0.317853	-0.256981	1.16647	0.292977	-1.03239	-0.521859
ENSMUSG00000032123	1.0866	-0.167051	0.73036	0.0314349	2.95934	-0.238608	-0.124634	0.153256	-1.19549	-0.479663
ENSMUSG00000032745	1.08459	0.190379	-0.670465	-0.38386	2.43493	0.0662203	-0.992584	-0.141866	-0.305096	0.180184
ENSMUSG00000051124	1.08402	-0.471534	4.01134	0.8258	1.89148	-2.25013	0.104989	-0.182122	-0.0777497	-1.29251
ENSMUSG00000039470	1.08363	-0.0994661	0.559793	0.381154	0.274303	1.52205	-0.293914	-0.280149	2.90769	-1.84056
ENSMUSG00000023988	1.07732	-0.786621	3.55983	3.23308	2.99408	-0.492141	3.4109	0.00743537	-0.981205	-1.1683
ENSMUSG00000002741	1.07667	0.124139	4.03073	1.32767	3.00267	0.029934	-0.141588	-0.425007	-1.74391	-1.6136
ENSMUSG00000070811	1.07646	-1.86757	0.562769	-1.06945	0.224104	0.915108	-0.486155	0.478445	2.04524	0.969951
ENSMUSG00000052738	1.07622	5.35644	1.51502	4.46752	1.50662	1.19561	-0.175816	-0.23372	-0.157261	-0.968865
ENSMUSG00000036934	1.07533	0.0801159	1.23773	1.16851	2.05906	0.224905	1.78373	0.223562	-0.221307	-1.55244
ENSMUSG00000002477	1.07319	0.992392	3.36453	4.02897	3.58068	-0.0485263	1.73406	1.21618	0.209615	-0.105958
ENSMUSG00000029629	1.07218	2.80969	-0.102479	1.88255	0.126031	0.725245	0.128929	-0.157922	0.64508	0.597477
ENSMUSG00000005982	1.07124	0.198906	2.23597	2.80551	0.224993	0.208068	-0.513774	-0.363263	-1.96255	-1.64696
ENSMUSG00000022234	1.06907	1.46602	6.10376	4.90386	1.82858	0.166815	-0.611537	-0.112288	-0.635807	-3.5187
ENSMUSG00000059920	1.06904	-0.186443	1.30632	0.986654	2.65374	0.0628759	0.46273	-0.13515	-0.487915	-0.999372
ENSMUSG00000046230	1.06754	0.0475436	2.2561	3.5791	-0.572474	0.152054	0.897089	-0.289728	1.05386	1.57813
ENSMUSG00000040359	1.06685	-1.27091	-0.118275	0.47337	2.96453	0.426464	-0.0924934	-0.291161	-0.380897	1.48906
ENSMUSG00000020988	1.0663	1.1622	0.00237167	1.75496	-0.381113	-0.0178502	-0.0556377	-0.579208	-1.72406	2.81168
ENSMUSG00000031950	1.06627	1.20972	2.11849	0.974252	1.92151	0.0855647	0.260511	-0.0193774	0.0489282	-4.75345
ENSMUSG00000031916	1.0661	-0.405274	0.656866	0.337922	3.58436	-0.0723149	0.355709	0.121414	-0.765631	-0.354732
ENSMUSG00000055531	1.06373	-0.595799	3.18696	0.899595	1.44251	-0.648572	-0.0595025	0.0502211	-0.530831	-0.0510919
ENSMUSG00000022962	1.06137	-1.3189	4.66744	4.11099	0.573857	-0.677409	1.22836	0.387852	-0.789717	-0.993897
ENSMUSG00000021213	1.06007	2.58705	0.0637481	0.306437	0.76827	0.526185	-0.54035	-0.558035	0.0467476	-0.289558
ENSMUSG00000061838	1.05787	0.27071	-0.192714	0.499768	0.279823	0.338824	-0.649162	-0.241542	0.574272	3.51509
ENSMUSG00000017707	1.05503	0.275912	2.01878	2.7087	0.476467	0.152052	0.797434	0.624918	-0.249439	0.19587
ENSMUSG00000037594	1.05438	-0.767528	2.13669	-0.20228	0.432347	-0.176783	2.23962	-0.00267492	-0.256338	-0.732744
ENSMUSG00000023828	1.05248	0.516914	1.68427	0.27197	0.194186	0.148159	0.191311	-0.282719	-0.400805	3.94137
ENSMUSG00000063888	1.04992	0.0134717	3.68217	4.06962	3.12292	-0.181874	-0.255943	0.0842521	-0.876388	-2.56319
ENSMUSG00000020570	1.04882	0.227658	0.755562	0.526285	0.776085	-0.00232649	-0.00808574	0.160814	-0.15219	2.18992
ENSMUSG00000016319	1.04762	3.09884	3.49201	7.20372	1.40309	0.264713	-0.219618	-0.00162663	-0.421916	-0.134732
ENSMUSG00000025068	1.04592	2.7745	1.60016	0.949449	1.11689	0.719337	-0.544066	0.145427	-0.423261	-3.47781
ENSMUSG00000058569	1.04255	-0.606226	2.70978	0.769229	4.31447	-0.0121984	3.04716	0.668926	-0.971008	-2.8135
ENSMUSG00000031951	1.04144	-0.0898768	2.32293	0.323046	0.545385	0.0488946	-0.0513466	0.930459	1.05098	0.0723158
ENSMUSG00000044043	1.04094	-0.710174	0.01632	-1.62668	-0.978533	-0.0326863	0.12275	0.170984	3.67517	0.607995
ENSMUSG00000031111	1.03983	-0.00722592	0.0435073	-0.00549873	0.306909	-0.131884	0	-0.129204	4.34256	-0.223257
ENSMUSG00000031197	1.03932	0.0408756	0.0655936	2.42616	0.721493	-0.660626	0.146018	0.415451	0.584533	0.283729
ENSMUSG00000033308	1.03871	-0.193185	-0.235113	0.0786257	0.567919	0.0802728	-0.260552	-0.126664	-0.869067	2.34054
ENSMUSG00000030671	1.03805	0.00696572	2.47474	2.18782	0.0898108	-0.239255	-0.286714	-0.498597	-0.158444	2.77375
ENSMUSG00000024661	1.03718	3.90773	1.75412	0.445323	0.723031	0.290665	-0.172279	1.34781	0.732585	0.368935
ENSMUSG00000028330	1.03682	-1.21464	4.83504	4.43544	3.46981	-0.0232826	-0.0214962	0.173149	-1.25293	-0.900762
ENSMUSG00000039917	1.03599	0.49115	1.67283	4.31924	-0.200309	-0.40771	1.85313	0.0119232	0.192398	0.733992
ENSMUSG00000014959	1.03595	-0.486822	0.240095	-0.520325	3.63609	0.169363	1.8557	0.0127017	-1.09079	-1.0217
ENSMUSG00000041870	1.0353	-0.153213	4.25569	0.726267	1.19737	-0.137649	-0.0428163	0.8297	0.160669	0.0682475
ENSMUSG00000021775	1.03495	0.126366	-8.86476	-3.17529	-0.703604	0.231814	0.870915	-0.014485	-0.261956	2.007
ENSMUSG00000025423	1.03302	-0.275582	0.210454	0.406411	0.0902431	-0.0467796	2.41429	-0.206412	-0.444206	-0.0384713
ENSMUSG00000039768	1.03144	-1.53301	1.0146	3.5939	1.65331	-0.260063	0.228482	-0.213619	-1.1788	-0.623674
ENSMUSG00000027784	1.02988	-0.15969	2.21045	2.4472	0.261439	0.361463	-0.106054	0.260134	0.569343	0.474295
ENSMUSG00000017615	1.02934	-0.783258	2.57294	1.18145	-0.118913	-2.13341	0.713713	0.182925	0.0740854	-0.759678
ENSMUSG00000027801	1.02832	2.34808	0.464124	-1.01222	1.23485	0.205232	1.79801	0.907125	0.426474	0.81949
ENSMUSG00000022892	1.02413	0.457615	2.40568	3.95757	-0.113981	0.324682	-0.134787	0.453786	-0.25052	1.37741
ENSMUSG00000038235	1.02289	0.842924	2.61021	1.5568	0.639856	1.44383	0.0674985	0.0854928	0.0462662	-0.610951
ENSMUSG00000000563	1.02256	4.96891	1.74567	2.51118	0.933292	0.10157	-0.110345	-0.127695	-0.80931	-2.88577
ENSMUSG00000024921	1.02095	-0.152054	1.55017	2.34865	0.039797	0.551681	-0.43065	-0.463459	-1.31248	0.53642
ENSMUSG00000019297	1.02003	-0.198996	0.309634	1.23819	1.07189	-0.435957	2.39062	0.240663	-1.93922	-0.469475
ENSMUSG00000015090	1.0197	2.9571	-0.483254	0.424329	-0.0454051	-0.23076	-0.130071	-0.03474	-1.56721	-0.4375
ENSMUSG00000035227	1.01062	0.288967	3.04229	1.09453	3.48667	0.130549	0.157793	0.279732	-0.108176	-0.562331
ENSMUSG00000042102	1.00977	3.75312	0.808177	1.18709	0.599778	1.96395	-0.368983	-0.565599	0.497567	2.14579
ENSMUSG00000040562	1.00828	2.08022	0.664796	-0.40873	0.107114	-0.0661246	-0.234998	-0.496886	1.73859	0.930901
ENSMUSG00000033845	1.0056	2.42529	1.60106	3.10176	0.951741	-0.272556	0.220068	0.068449	0.101374	-0.95555
ENSMUSG00000022285	1.00504	-0.052657	1.34038	0.0897731	2.6559	-0.359573	-0.753153	0.255771	-0.166165	-0.934624
ENSMUSG00000006740	1.00481	-3.06729	0.495384	-0.231239	2.21313	0.00524418	-0.209097	-0.267	-0.408765	-0.692745
ENSMUSG00000021392	1.00382	-1.02358	0.106957	2.01139	1.51255	-0.119541	1.01123	-0.0113849	-0.417491	-0.870302
ENSMUSG00000027170	1.00315	0.888038	2.47389	1.73427	2.75281	0.59254	1.27706	0.294164	0.284776	-0.875132
ENSMUSG00000021986	1.00088	1.35983	1.51347	4.52248	-2.33685	0.0965644	0.431215	-0.0614594	0.46419	0.000374973
ENSMUSG00000027185	1.00038	-0.784567	4.32569	7.76491	0.968201	-0.816076	0.11082	0.241878	-0.987774	-1.10706
ENSMUSG00000044813	0.999442	-1.10646	2.05776	-0.500123	0.876907	-0.749304	1.93128	1.11488	1.13351	-0.275829
ENSMUSG00000034424	0.998758	1.01588	0.461584	1.52259	1.99411	2.14072	-0.20365	-0.146828	-0.126711	-1.54803
ENSMUSG00000063659	0.998444	-0.126423	3.52703	1.10056	1.10353	0.13444	0.300198	-0.0712567	0.482867	0.0649309
ENSMUSG00000029554	0.998377	-0.680893	3.61087	0.306173	1.50047	0.320379	1.43243	-0.260415	-1.09958	0.00332597
ENSMUSG00000032285	0.99806	-0.245912	3.91174	1.665	0.801749	0.72129	0.0236084	0.0883075	0.00212648	-0.851229
ENSMUSG00000027397	0.996379	-0.408716	-1.16926	-0.356695	-0.622626	-0.160802	5.06332	0.324224	-0.582444	5.5187
ENSMUSG00000025584	0.995004	-1.17813	0.165133	0.190094	0.268913	-0.315129	-0.501421	-0.105073	-0.0411546	2.41135
ENSMUSG00000035834	0.993898	0.405661	1.94091	3.12731	0.550514	0.545614	-0.199414	-0.403013	0.6593	1.02438
ENSMUSG00000021789	0.993012	-0.311933	1.26104	0.00347983	0.282419	-0.74879	4.37184	0.654727	0.780076	-0.661862
ENSMUSG00000037300	0.990292	0.489524	2.10872	1.46069	1.88895	2.20698	-0.657248	-0.0159277	-1.47518	-4.34027
ENSMUSG00000048100	0.990207	0.174387	2.82303	3.32466	1.60511	-0.113618	0.689509	0.192839	0.165617	-3.6023
ENSMUSG00000029465	0.989384	1.1841	0.399136	0.0840066	1.35497	0.0371065	-0.383949	0.432335	2.07882	0.0387419
ENSMUSG00000027663	0.989208	-1.9114	3.70167	0.532718	1.72919	-0.329752	0.0251738	-0.145418	-0.501186	-0.651699
ENSMUSG00000004069	0.988038	-0.253062	2.9297	2.08127	1.32214	-0.0129528	-0.0408696	-0.739238	-1.90692	-6.45823
ENSMUSG00000025192	0.986041	-2.54319	1.16497	-0.0252534	2.8228	-1.18397	0.2221	0.478532	0.0109273	0.27891
ENSMUSG00000029467	0.984493	-0.939813	2.49818	2.07721	3.87183	-0.106955	1.5579	0.0526059	-0.529161	-0.699054
ENSMUSG00000053334	0.983002	-0.884174	-0.162852	-0.687954	2.8697	-1.36193	0.653499	-0.0169944	-0.0253161	0.742341
ENSMUSG00000028072	0.982971	0.454724	1.54258	1.62418	0.058563	0.331472	0	-0.157686	-0.0223067	9.9776
ENSMUSG00000063694	0.982613	0.890558	6.07206	5.75911	2.21671	0.0741174	0.731763	-0.142347	-1.54398	-3.22926
ENSMUSG00000031278	0.981748	-0.367828	4.08143	8.80173	0.522964	-0.251068	0.374275	-0.211059	-0.876846	-0.148668
ENSMUSG00000002658	0.977391	-9.46994e-05	3.51906	5.06382	2.97663	-0.269696	1.71965	0.40477	0.169998	0.0834744
ENSMUSG00000061273	0.976304	0.13181	4.14376	4.61612	2.04491	0.393094	-0.440016	0.0617873	-1.20393	-0.635168
ENSMUSG00000090946	0.973699	-0.958992	0.425876	0.321915	-0.37956	-0.457466	0.348328	0.568486	3.06895	5.16131
ENSMUSG00000030087	0.971223	-0.0475783	2.3803	-0.250972	0.157872	-0.00606233	0.493633	0.0403369	0.277054	0.25685
ENSMUSG00000029250	0.971179	0.0986455	1.03471	12.4819	0.181746	0.267731	-1.36864	-0.129502	-1.43785	-0.664465
ENSMUSG00000018446	0.969249	3.90786	6.20359	7.92285	0.829745	0.505165	0.986957	0.249942	0.283549	-0.645194
ENSMUSG00000031647	0.968664	0.388386	2.26429	0.463593	0.0458243	1.99082	-0.494938	0.346048	1.97862	-0.0661982
ENSMUSG00000026643	0.968522	-0.154417	0.030014	2.79657	-0.315675	-0.335139	-0.314133	-0.947852	-1.40119	-1.43694
ENSMUSG00000003518	0.96788	0.0210045	3.1335	3.09364	-0.389581	-0.212768	0.992227	0.200912	-0.365787	-0.0141383
ENSMUSG00000048217	0.967846	1.09868	4.98806	1.89379	1.00846	0.152704	-0.324209	-0.090958	-0.296073	0.034653
ENSMUSG00000038079	0.964231	1.49161	-0.571061	-0.0858004	0.190637	0.754081	-0.208101	0.563409	2.272	3.23203
ENSMUSG00000028820	0.963213	-0.685895	4.95077	2.8932	3.28392	-0.479224	2.24809	0.484524	0.518133	0.551911
ENSMUSG00000023272	0.963033	-0.438849	3.23859	2.1161	4.39432	-0.166839	2.16808	0.294698	-0.793623	-3.27948
ENSMUSG00000003808	0.962266	-0.478987	3.71299	2.40422	2.69676	-0.848409	-0.00614952	-0.326707	-0.216313	-0.544486
ENSMUSG00000027367	0.961461	2.66391	-2.29426	-0.155161	-0.00207945	0.942783	-0.62303	-0.580226	-1.44284	0.41929
ENSMUSG00000047547	0.959834	0.524756	2.39467	0.541728	1.83599	0.094163	0.233364	-0.155585	0.120259	-3.44561
ENSMUSG00000030189	0.956563	-0.458975	4.39725	2.89184	0.659559	0.913659	0.619934	0.350854	0.0430166	-1.78867
ENSMUSG00000038482	0.955705	-2.95575	3.37876	1.98404	0.441798	-0.262913	-0.00380902	-0.0870881	-0.956803	-1.3476
ENSMUSG00000039662	0.953315	-0.537311	2.59225	1.72619	0.819524	-0.212115	-0.0830122	-0.952448	-0.531342	0.0243021
ENSMUSG00000020733	0.953308	0.679296	4.30712	2.55392	0.0689292	0.0246668	-0.0977157	0.136935	-0.992311	0.322557
ENSMUSG00000037606	0.949046	1.60451	3.20165	3.92551	-0.895778	-0.035393	0.308927	-0.00445437	0.669991	2.16885
ENSMUSG00000048347	0.948834	-0.314822	1.20027	-0.480624	0.0538515	0.0740904	-0.399889	-0.0273315	2.14085	-0.150646
ENSMUSG00000015522	0.948692	-0.558245	2.88075	3.11554	-0.0810901	-0.178255	-1.58036	-0.237641	-0.51847	-0.274585
ENSMUSG00000001076	0.948097	-1.66686	0.210894	-1.57229	0.230834	-0.0311473	0.117799	0.111893	2.0763	1.34464
ENSMUSG00000075044	0.947481	0.939882	0.9906	0.156557	-0.173316	-0.830917	0.284541	0.0996768	2.49486	12.549
ENSMUSG00000030801	0.944452	0.359006	0.187799	0.849208	3.6335	0.590033	0.834151	-0.188894	0.0866939	-0.538293
ENSMUSG00000040181	0.943539	3.11918	1.1961	6.69801	0.251446	1.19492	-0.0479505	-0.0732574	-0.481755	-1.15354
ENSMUSG00000032279	0.941506	0.176072	0.796597	3.57225	0.17708	-0.43767	1.78702	-0.0010161	-1.59477	-1.09616
ENSMUSG00000026203	0.935921	0.093205	4.07193	1.45037	2.16743	-1.24625	0.0474548	-0.379738	0.245664	-0.0351623
ENSMUSG00000045790	0.9355	-1.96687	1.56543	-0.133035	1.94967	-0.332822	2.263	-0.142256	-0.573355	-3.9147
ENSMUSG00000028240	0.931875	1.81235	1.12077	2.25248	0.364876	-0.0102406	-0.028094	0.182453	0.00919913	0.306979
ENSMUSG00000027076	0.931448	1.66821	0.970695	1.09725	0.693062	-0.126861	2.28929	-0.189335	-0.0053339	-0.496809
ENSMUSG00000017390	0.931032	1.17358	2.74669	1.05662	0.134459	0.200017	-0.0577123	0.418341	-0.425843	-0.0967606
ENSMUSG00000029597	0.928963	0.13179	0.0223432	-1.94312	0.323805	-0.660962	0.754016	0.466763	0.391101	2.14654
ENSMUSG00000032575	0.928845	-0.14316	1.62329	1.1455	4.23082	0.0485467	1.21629	0.19328	-0.128019	-1.04125
ENSMUSG00000020922	0.927621	1.36715	5.87109	2.41123	2.91582	-0.00806062	-0.484234	-0.572636	0.365578	-0.00565339
ENSMUSG00000042248	0.926334	3.04793	1.02827	0.529362	0.331554	0.226113	-1.696	-0.380312	-0.489458	3.28827
ENSMUSG00000037049	0.925496	0.0238256	2.17892	0.455452	0.914553	-0.0621089	0.30219	-0.0327655	-1.14761	-3.11339
ENSMUSG00000021114	0.922906	0.492474	2.61623	4.72693	0.994524	-0.199084	0.602204	0.594358	-1.05223	-0.670665
ENSMUSG00000023973	0.922707	-0.207375	2.5776	0.946824	2.36485	-0.140518	-0.0752134	0.846519	0.0413555	-0.203735
ENSMUSG00000069844	0.919668	-0.450942	1.4854	1.49	2.0884	-0.751899	-1.13743	-0.411109	-0.689407	-0.219697
ENSMUSG00000019055	0.917271	0.109141	7.75537	1.46731	1.72936	-0.136855	0.0941196	0.96819	-0.0924103	-1.04088
ENSMUSG00000096740	0.917026	-0.699131	3.34656	3.60848	1.088	-0.0557222	0.294309	0.160787	-0.426079	-3.61884
ENSMUSG00000014873	0.917025	1.05397	-0.566965	2.3592	-0.357914	0.146332	2.08753	0.608325	-0.0947618	0.878302
ENSMUSG00000004319	0.912085	-0.328046	1.31834	2.69785	0.396052	-0.170272	-0.430269	-1.25608	-1.23427	-1.11743
ENSMUSG00000028701	0.908405	-1.22884	2.27949	-0.149958	-0.399272	-0.467888	-0.179789	-0.545949	1.43176	-0.175643
ENSMUSG00000051236	0.907883	0.0494041	2.35031	0.754733	-0.287171	0.17766	-0.416661	0.240196	0.457578	0.145721
ENSMUSG00000019831	0.905625	-0.931366	3.43135	0.560708	0.575655	-0.037721	0.13224	-0.842891	-0.0713919	-0.336602
ENSMUSG00000028633	0.904743	-1.03424	4.05451	4.95238	2.55933	-0.332527	2.26773	-0.0112204	-0.93265	-0.395138
ENSMUSG00000097589	0.904712	0.905908	-0.611728	-0.469573	0.269734	-0.369995	1.07148	0.571569	2.52464	0.453505
ENSMUSG00000029394	0.90423	-0.109708	2.87259	0.621687	1.46723	-0.16856	2.10921	0.408361	-0.0983811	-1.30712
ENSMUSG00000059811	0.904117	-0.469235	1.61388	2.35145	0.229447	-0.149348	1.26803	-0.149747	-0.660592	-1.13295
ENSMUSG00000001380	0.903826	0.382831	2.08338	3.33463	1.60602	-0.143561	-0.119431	0.0585655	-1.75542	-2.53036
ENSMUSG00000027111	0.903246	-0.0681445	2.07452	0.674256	0.206229	0.267541	0.225605	1.73453	0.255989	0.253927
ENSMUSG00000026377	0.902396	0.0352604	0.332914	8.57329	2.3764	-0.134542	0.00243339	-0.0100936	-0.137606	-0.535641
ENSMUSG00000074781	0.902262	0.379335	3.68184	1.97636	2.84651	-0.107644	0.0908531	0.20819	-0.323392	-1.0601
ENSMUSG00000030701	0.901804	0.372646	-0.832379	-0.564279	1.37836	-0.31731	-0.29957	-0.412525	2.78209	8.73194
ENSMUSG00000018648	0.900481	0.0147752	3.28829	0.681599	0.0941198	0.27977	0.383442	-0.0442536	-1.46378	-1.42376
ENSMUSG00000000957	0.900138	0.0314795	3.04415	0.907097	1.71209	0.109753	0.274996	1.2735	0.344143	0.971529
ENSMUSG00000020321	0.899363	2.03128	0.79538	0.831318	0.435758	-0.182901	-0.156819	-0.0864214	-1.80774	-1.23021
ENSMUSG00000036052	0.898722	0.137484	2.52127	1.56225	0.602242	1.5574	-0.0251533	0.413463	0.821544	0.178247
ENSMUSG00000020402	0.89564	1.04676	2.12515	0.959113	0.0560003	0.420093	0.0498383	-0.37257	-0.0934384	1.96944
ENSMUSG00000029203	0.894185	0.673296	2.8967	0.857513	4.01603	-0.00721849	1.3935	-0.116465	0.966343	-1.46497
ENSMUSG00000008892	0.892649	0.544543	0.701128	0.519636	2.72523	0.34493	-0.0769752	-0.0593653	-1.35653	-0.103804
ENSMUSG00000021273	0.891474	0.390842	-0.210323	0.3466	0.937462	-0.237131	0.0389956	0.1539	0.113389	2.87842
ENSMUSG00000027792	0.891235	1.14385	0.390261	1.57704	0.360486	0.322582	-0.430135	-0.558129	-0.733772	3.42534
ENSMUSG00000001440	0.890563	-0.470529	8.80187	5.54493	0.876984	-0.171173	0.442322	0.0926292	-0.191856	-0.0467271
ENSMUSG00000029445	0.890137	3.31208	0.872162	1.50029	0.231788	-0.0122033	-0.241753	-0.120236	-0.390302	0.0734052
ENSMUSG00000024841	0.88959	0.69506	2.62283	3.03864	2.66104	-0.182754	1.32414	-0.31703	-0.337742	-0.133574
ENSMUSG00000030082	0.889449	-0.375595	2.69843	0.345122	2.15408	0.0361421	-0.220013	0.015641	-0.893253	-1.60625
ENSMUSG00000038370	0.888396	0.897232	9.76148	7.68045	-1.20436	-0.206356	-0.954394	-0.0179855	-0.0309568	-4.37383
ENSMUSG00000025894	0.886648	0.03821	0.124087	0.477511	3.21626	-0.0392383	0.290761	-0.369945	-0.298704	-2.99971
ENSMUSG00000068250	0.885028	0.750271	0.0643759	-0.350242	0.315296	-0.119408	1.20646	0.0958172	1.4171	2.33658
ENSMUSG00000051361	0.88497	0.0334734	0.474343	2.59743	0.045946	0.292832	-0.160592	-0.0919145	0.615193	-0.703903
ENSMUSG00000062376	0.883929	0.0558463	-0.0956471	-0.986417	-0.184583	0.0851842	2.04612	0.199849	0.795633	1.0399
ENSMUSG00000040471	0.883436	1.25445	2.92494	2.39439	0.0239496	-0.960386	-0.179679	0.369548	0.645119	0.536455
ENSMUSG00000036437	0.881925	-1.31002	2.64278	-0.696274	0.290196	-0.139773	0.475582	0.235671	0.823347	-0.268795
ENSMUSG00000035413	0.881054	1.17213	0.31402	0.497578	-0.156021	-0.485426	-0.194945	0.193793	1.093	3.74158
ENSMUSG00000021149	0.87776	0.220374	0.27384	4.22641	1.89952	-0.0169343	1.02447	-0.258406	-0.0899908	-0.249483
ENSMUSG00000033676	0.876754	0.728008	1.37186	0.149797	-0.38918	1.73228	-0.328903	-1.10219	2.79581	1.43057
ENSMUSG00000010110	0.876715	-0.608454	-0.789355	-1.60697	5.24046	0.37797	1.14171	-0.252413	-0.331757	-0.716569
ENSMUSG00000034390	0.874728	0.0810789	0.137409	1.20919	-0.253207	0.0142644	-1.10036	-0.0802145	0.420272	2.20188
ENSMUSG00000021932	0.874694	3.02383	2.79442	5.23723	0.119656	0.187808	0.492199	0.649322	1.53864	0.435746
ENSMUSG00000071866	0.873335	1.96728	1.64976	1.14429	2.21993	0.319396	1.05014	0.351353	0.979793	-0.50963
ENSMUSG00000021009	0.872619	0.32797	2.66068	3.01489	-0.0529656	0.234895	-0.688685	-0.674749	-0.327744	1.66221
ENSMUSG00000029066	0.871875	1.20714	3.33969	3.76897	4.15087	1.36489	1.41303	0.0880567	-0.213918	-2.5632
ENSMUSG00000095385	0.86975	2.60758	0.949123	1.106	0.644634	0.64942	0.331541	-0.0746367	1.53251	5.57662
ENSMUSG00000054434	0.869719	-0.277114	1.00422	1.22704	0.250874	-0.716694	2.32643	0.592725	0.966906	0.303848
ENSMUSG00000028869	0.869357	-1.23416	-1.42392	-0.172611	0.115848	-0.141578	3.7347	0.25891	-0.514294	-0.157577
ENSMUSG00000022607	0.866899	-0.0405487	2.73089	3.0204	1.01774	0.894356	0.218778	-0.0590143	-0.155345	-0.0385717
ENSMUSG00000028906	0.866834	-0.674426	1.23198	2.15657	-0.21902	0.258956	0.352838	-0.133685	-0.338345	0.239533
ENSMUSG00000024558	0.866593	-0.685446	-0.203729	-0.550533	-1.14055	-0.621725	0.0998719	-0.482379	0.6149	2.06704
ENSMUSG00000063415	0.866553	2.31927	2.02329	5.09751	-1.1876	0.248391	-0.239142	-0.948924	0.429989	0.222589
ENSMUSG00000010914	0.866407	-0.129221	3.79	3.39468	2.28795	-0.511587	0.128395	-0.507805	-0.878408	-2.15728
ENSMUSG00000031545	0.866221	1.70206	1.68195	2.59902	0.386034	-0.475262	0.0619596	-0.614785	-1.41461	0.68573
ENSMUSG00000071723	0.865923	0.0741885	2.86355	0.699785	0.390544	0.396808	0.0466822	0.0888026	-0.111222	-0.59363
ENSMUSG00000021764	0.86577	2.98072	1.50808	1.48211	1.93176	0.265635	0.388342	-0.000555882	0.107585	-1.16951
ENSMUSG00000020262	0.863718	-0.0789282	0.312818	-0.545651	-0.672395	-0.0906089	0.597113	-1.13524	-0.0698784	2.59312
ENSMUSG00000025921	0.863196	1.29561	2.75006	2.77312	0.620171	0.0305864	-0.0316878	-0.0114984	-0.792096	0.127443
ENSMUSG00000044408	0.862488	2.50664	0.251924	0.358739	0.858457	0.263919	1.70128	0.394086	0.369653	1.46719
ENSMUSG00000027193	0.861629	-0.970377	1.95517	2.13107	2.55012	-0.0288766	-1.53116	-0.14584	-2.28793	-0.251394
ENSMUSG00000028889	0.861498	0.254837	0.1403	0.349971	3.9864	-0.152507	4.16069	0.379897	-0.193466	0.153688
ENSMUSG00000028383	0.859356	0.0529441	1.2236	3.30794	0.268234	0.0436042	-0.440049	-0.308896	-0.573443	-2.39287
ENSMUSG00000018821	0.858433	0.782893	4.04935	0.593018	0.0812078	-0.497593	1.49766	0.351597	-0.232166	-0.153594
ENSMUSG00000079104	0.858235	-0.791594	1.86943	3.84725	1.24405	-1.13161	-1.09239	-0.882526	-1.02495	0.750351
ENSMUSG00000021248	0.856326	0.0271205	0.286566	0.146851	2.24841	0.238912	-0.0314013	0.782311	0.319023	-0.334127
ENSMUSG00000018565	0.855945	0.461955	1.6449	2.10042	1.42098	0.0265542	1.1079	0.134376	-0.655454	-1.46984
ENSMUSG00000042510	0.854835	-0.045311	2.76518	0.296012	0.195643	0.700311	-0.142843	0.564328	-0.0316188	-0.0822149
ENSMUSG00000033105	0.851531	-0.365542	-0.0887029	0.619877	0.204069	-0.245411	0.0995222	-0.145152	0.368849	2.8786
ENSMUSG00000032309	0.847921	-0.428526	3.29486	1.38393	2.33403	0.205442	0.247945	-0.0536727	-1.09423	-2.75799
ENSMUSG00000027947	0.847311	-0.136451	2.27891	0.685345	-0.244504	0.325574	-0.148247	0.521048	-0.368623	-2.01013
ENSMUSG00000010095	0.846977	0.763039	1.75179	2.81619	0.868292	0.252001	-0.189605	0.273052	0.176065	0.107834
ENSMUSG00000079659	0.846257	2.37106	0.00931341	0.533982	0.335162	-0.121454	-0.243089	-0.186946	-1.93678	-2.40835
ENSMUSG00000026976	0.84618	0.200382	0.610424	-0.170391	-0.141449	-0.0315899	0	-0.0685847	0.565574	3.81243
ENSMUSG00000035780	0.843739	2.78806	0.037641	1.8646	2.07648	0.995105	-0.37409	-0.191545	-1.73616	-0.0950238
ENSMUSG00000022557	0.843425	0.126764	5.64469	1.37932	1.76977	-0.309572	0.314698	-0.220269	-1.64736	-2.49757
ENSMUSG00000022336	0.841759	0.651341	0.743516	1.69913	4.07441	1.05137	1.90503	0.804969	0.191953	0.197658
ENSMUSG00000032271	0.840721	-0.439188	1.40179	0.152319	0.150173	-3.33735	0.689849	2.04832	0.324272	-0.518697
ENSMUSG00000039067	0.834589	0.675715	1.20295	1.5202	2.36214	-0.440285	-0.567415	-0.449776	0.0680412	-1.78096
ENSMUSG00000032808	0.83456	2.54402	-0.929208	4.68905	0.644363	-0.420679	-1.41632	0.0482804	0.547251	2.96759
ENSMUSG00000021638	0.833055	0.624001	-0.0848345	-0.354806	-0.00287642	2.94642	-1.38453	-0.970803	-0.189018	-0.732741
ENSMUSG00000020080	0.832408	-0.0988994	2.24943	-0.124383	-0.0858198	-0.112376	-0.0482424	0.117798	1.57995	0.198642
ENSMUSG00000079111	0.83208	-0.249048	3.47251	1.13095	2.82717	-0.194394	1.27518	-0.165408	0.312581	-1.11273
ENSMUSG00000072235	0.827782	-0.136347	3.76356	1.26731	1.07655	0.0445581	-0.111289	0.31424	0.0470587	-0.70128
ENSMUSG00000022768	0.824564	-0.1562	0.036103	0.170054	-0.132319	0.19702	-0.126795	-0.171893	2.34419	0.251655
ENSMUSG00000031563	0.824077	0.934546	0.0513975	-0.682061	-1.25111	0.323821	-0.132526	-1.00282	0.0370706	2.81529
ENSMUSG00000047604	0.821293	0.316797	2.57494	0.397123	0.998783	0.450375	-0.0522427	-0.655739	-0.142753	-0.762283
ENSMUSG00000024807	0.818683	-0.837354	1.681	0.404541	4.49194	-0.217054	2.0402	-0.363797	0.149109	-0.764403
ENSMUSG00000031387	0.818069	0.572478	0.0980521	0.664336	-0.269518	-0.825374	-1.05599	0.59066	1.52371	3.8272
ENSMUSG00000031150	0.8176	-0.0893493	2.0187	0.554336	0.0673253	-0.1271	2.72691	-0.189025	0.22001	-0.521427
ENSMUSG00000035769	0.81707	0.274217	-2.03599	0.00780261	-1.68797	-0.117865	0.910341	-0.125279	-1.74113	2.2697
ENSMUSG00000019837	0.816601	0.439433	4.59213	2.00582	2.08428	-0.0663253	0.494908	0.40978	0.350749	0.00218489
ENSMUSG00000032475	0.81428	0.0913663	0.0886537	0.27062	2.8111	-0.755935	0.856286	0.692741	0.436637	-0.990831
ENSMUSG00000026576	0.812998	-0.532914	1.34851	0.287152	0.0756011	0.114034	0.52403	-0.00298397	-0.94158	2.13026
ENSMUSG00000023262	0.81201	2.42638	1.08841	4.2946	0.109776	0.714787	0.119665	0.0107105	-1.00091	0.201587
ENSMUSG00000070426	0.811471	0.465526	3.47428	0.874822	1.26959	-0.60958	0.297717	0.0101372	-1.67866	-2.20185
ENSMUSG00000019179	0.809863	2.19985	4.94265	4.3059	0.609271	0.369538	-0.0388178	-0.323494	-0.997552	-1.57223
ENSMUSG00000045775	0.808634	3.47456	2.58075	9.27329	-0.276817	0.241966	0.252447	2.30666	0.906916	4.77218
ENSMUSG00000035828	0.80834	-0.202908	1.33456	0.221554	0.0441162	0.165694	2.57313	0.976861	0.881586	-1.33598
ENSMUSG00000022401	0.808083	-1.65349	2.80712	2.42679	0.354366	0.100543	0.0187868	-0.231042	-0.621577	-1.54332
ENSMUSG00000038344	0.807927	-2.25223	2.00932	0.920499	-0.0159682	-0.227254	0.177469	-0.904191	-0.0440303	-3.23266
ENSMUSG00000003849	0.806241	2.33988	-1.02181	0.40324	-0.390399	0.0879331	-0.419462	-0.246988	3.74296	12.4861
ENSMUSG00000071180	0.805589	-0.292115	0.409657	0.397697	2.65848	-0.638436	0.313265	0.77329	-0.163025	-1.20983
ENSMUSG00000030505	0.805545	0.208353	3.98815	9.97117	1.39491	0.333552	1.19811	0.00978175	0.395798	-0.0284844
ENSMUSG00000034158	0.801241	0.191525	3.94683	5.54429	1.02904	0.02652	-0.111469	-0.930427	-0.859984	-0.229554
ENSMUSG00000042717	0.799794	0.28738	1.179	0.119424	-0.473803	1.91816	-1.49873	-0.524846	2.9641	0.208413
ENSMUSG00000022139	0.799283	-0.364027	1.30548	2.22354	0.837692	0.045894	-1.22894	-0.330975	0.391925	0.947151
ENSMUSG00000027610	0.797433	2.03143	0.686835	0.857449	0.602555	1.12666	2.53124	0.0736909	-2.02599	-0.585505
ENSMUSG00000048921	0.795903	-0.351728	0.671035	0.19429	0.90897	0.252458	2.30336	0.0844139	0.378293	0.180217
ENSMUSG00000007617	0.795751	-0.513835	5.28132	3.14537	0.956604	-0.268766	0.0048709	0.0185295	0.135407	-0.197508
ENSMUSG00000025035	0.793709	4.7625	1.90266	1.33839	1.80495	0.199683	0.215297	1.05476	-0.0654841	-0.655848
ENSMUSG00000008575	0.793541	1.45636	2.06664	1.20385	0.0242663	0.651559	0.0347204	-0.0866618	-0.654875	0.0538836
ENSMUSG00000015653	0.793059	0.324344	0.278787	3.56519	-0.487263	0.0727951	-0.499585	0.229269	-0.808891	2.3203
ENSMUSG00000000420	0.790673	0.0516657	3.10375	1.80698	0.815737	0.818048	-0.974256	0.264106	-1.19574	-0.270442
ENSMUSG00000022477	0.790205	0.486732	6.42753	9.60184	0.19189	0.0612865	-0.014974	-0.198247	-1.77963	-0.0596468
ENSMUSG00000037851	0.789766	-2.65655	2.8878	2.40057	1.77228	0.150859	0.0968156	-0.216509	-1.14797	-2.00008
ENSMUSG00000010936	0.788915	-0.195669	8.87797	6.54866	0.122662	-0.355713	0.0613489	-0.0469519	-0.0899788	1.08833
ENSMUSG00000023906	0.788375	0.780527	2.30705	0.313552	0.618593	-0.0195391	-0.0533527	0.0832735	0.0945389	0.230655
ENSMUSG00000005483	0.788328	-0.439283	0.276603	-0.425636	3.68034	-1.82566	1.60017	-0.166379	-0.0431278	-0.0576764
ENSMUSG00000019731	0.787859	-0.122973	3.1928	2.73998	1.4647	0.11656	-0.291562	-0.0108058	-0.204614	-0.652127
ENSMUSG00000059659	0.786126	0.0686435	2.11189	2.15788	1.66193	-0.173035	0.475451	0.524489	0.582901	-2.24162
ENSMUSG00000041548	0.785846	-1.02976	0.303789	-0.050752	2.804	-0.626312	0.266193	0.278422	0.696905	-0.347461
ENSMUSG00000032883	0.785686	-0.0922713	0.0443866	1.34523	-0.195566	-0.266386	0.182153	-0.0923757	0.48639	5.34841
ENSMUSG00000079043	0.784783	-0.165957	1.8696	2.37781	2.4668	-0.393781	0.051701	-0.88738	-0.804194	-1.38078
ENSMUSG00000046062	0.784667	0.264138	1.97481	3.36743	-0.0468965	-0.516593	0.384574	-0.431936	-1.17647	0.771063
ENSMUSG00000020397	0.783147	0.45664	0.0680198	0.648583	2.90489	-6.62593e-05	1.1176	-0.10073	0.0799836	-0.414578
ENSMUSG00000030219	0.781697	0.106017	2.23543	-0.125521	2.1727	-0.319513	1.11457	0.314282	1.10917	0.215939
ENSMUSG00000060407	0.78145	3.16986	0.746383	1.4126	1.70954	2.32834	0.276972	-0.164522	-0.798535	-3.76765
ENSMUSG00000037022	0.778237	1.11269	3.77664	2.72174	1.95952	0.158254	0.0877679	0.117399	-0.114338	-1.42685
ENSMUSG00000048007	0.776257	1.81851	2.09539	6.48923	0.45295	0.117419	3.17164	0.375844	-0.481176	-0.0808674
ENSMUSG00000040268	0.774754	-0.179699	2.62899	0.651545	0.603531	0.0992679	0.68685	0.305489	0.0340769	0.214387
ENSMUSG00000074071	0.774536	2.26989	3.00813	6.38187	0.312192	-0.311704	-0.0657094	-0.332217	-2.25924	0.0510975
ENSMUSG00000031634	0.774079	0.580756	0.136299	2.43534	0.880791	0.285659	0.0482942	0.104254	-0.637675	-3.21683
ENSMUSG00000002748	0.774037	-0.105032	1.29421	2.05809	0.395658	-0.624075	0.267885	-0.137755	0.0490458	-0.065612
ENSMUSG00000039157	0.773952	0.0246437	0.306589	2.09229	-0.516534	-0.622298	1.13454	0.347211	-0.00499701	1.2647
ENSMUSG00000020849	0.77308	0.382109	1.98581	0.465066	2.64495	0.139175	0.0155225	-0.124973	-0.963881	-0.567519
ENSMUSG00000032497	0.772874	0.528334	3.49997	1.28042	1.0002	-0.0245125	2.65591	-0.294725	-0.380724	-0.959102
ENSMUSG00000023259	0.77272	-0.461655	2.31899	0.372826	-0.0365441	-1.3062	-0.0200006	0.0627096	-1.19185	-5.06405
ENSMUSG00000031770	0.772602	-0.0183681	0.828239	-0.821565	1.79485	0.0468062	2.45006	-0.431226	0.0366026	-0.0901153
ENSMUSG00000055053	0.771774	-0.518499	9.04467	3.82258	-0.188222	-1.18045	-0.215723	-0.347553	-0.0668008	1.19205
ENSMUSG00000052392	0.771225	2.66392	0.520466	6.04141	-0.456397	-0.148399	-0.349925	-0.0624864	0.0398367	4.11455
ENSMUSG00000029560	0.769968	3.59781	2.61399	4.55351	-0.326591	0.0527498	0.273821	0.149695	-0.626262	0.362772
ENSMUSG00000025236	0.769867	-1.60526	3.44753	4.01429	1.09249	-0.332596	-0.048463	0.30639	-0.0375421	-1.62807
ENSMUSG00000024436	0.769505	-0.058527	0.508103	1.75792	3.44094	-0.423915	0.548902	0.0325206	-0.554129	-0.216834
ENSMUSG00000026939	0.769327	1.47362	2.51178	1.78692	0.210224	-0.63101	-0.513796	0.591047	-0.223603	-0.110898
ENSMUSG00000020423	0.769297	-0.216625	0.583359	0.358764	-0.214401	0.000149286	1.65328	0.696262	2.26781	0.598788
ENSMUSG00000009293	0.767687	-0.143533	4.63341	2.41518	4.21578	-0.320322	0.168163	-0.12989	-0.202922	-4.39402
ENSMUSG00000029272	0.767509	0.710393	3.98921	0.556418	0.256037	0.994855	0.894846	0.931587	2.1629	0.393043
ENSMUSG00000028692	0.766755	2.49179	0.658532	0.0437112	0.599131	-0.181128	-0.243023	0.0475689	-0.174112	-0.524225
ENSMUSG00000074748	0.765256	-0.372534	-1.02964	-0.420629	2.10396	0.146094	-0.112594	0.108635	-0.61266	-1.7057
ENSMUSG00000048832	0.762651	-1.24182	-0.031609	-1.01485	2.53878	-0.464201	0.112157	-0.24065	0.784383	0.477628
ENSMUSG00000056501	0.762362	0.097183	1.12362	-0.23339	-0.0369861	-0.322987	2.38329	1.62807	2.17695	-0.211631
ENSMUSG00000023882	0.760291	-2.10978	0.279662	0.33134	0.318396	-1.47598	1.11739	0.213636	-0.0449774	4.44671
ENSMUSG00000053436	0.75839	-0.514635	3.55104	5.18285	0.226794	0.00608405	-0.0456495	0.134727	-0.211255	-1.11269
ENSMUSG00000006717	0.758289	4.50758	0.969284	2.50442	0.285796	0.219826	0.707773	-0.0407488	0.607856	1.01334
ENSMUSG00000019087	0.757943	0.316842	2.44353	2.53652	1.17334	-0.139389	-0.306812	0.601784	-0.977125	-0.701399
ENSMUSG00000021416	0.756646	0.348602	-0.252191	-0.163944	0.340632	0.307399	-0.00976834	2.67106	2.42508	-0.23029
ENSMUSG00000097585	0.756628	0.0273735	0.557703	-0.319473	0	-0.661461	0.198176	1.09816	2.47827	0.118926
ENSMUSG00000089943	0.755022	-0.363478	-0.312775	-0.321511	-0.0110044	-0.118904	-0.433293	-0.489279	0.183795	4.15728
ENSMUSG00000025935	0.753649	-0.812853	1.31954	0.0801049	2.32286	0.561771	0.846212	0.135994	-0.813817	-0.972364
ENSMUSG00000027115	0.753633	0.0199594	-0.277695	-1.38896	-0.490599	-0.277657	0.480518	0.547929	2.26437	0.371023
ENSMUSG00000015966	0.75307	2.05631	1.55377	1.54288	-0.150042	0.438827	1.27579	-0.199092	1.02723	0.628922
ENSMUSG00000031012	0.752695	-0.0578821	1.102	2.62474	0.318231	-0.282094	-0.827942	0.0222846	-0.123541	0.825747
ENSMUSG00000035093	0.751812	-0.27048	-0.0380314	0.0664225	-0.0262646	-0.201677	-0.0104862	-0.482109	-0.0454226	3.38931
ENSMUSG00000024099	0.750499	2.96463	2.59519	3.34905	1.20734	0.16822	1.62551	0.192025	-0.234465	-2.46858
ENSMUSG00000029780	0.75026	4.24147	-1.89794	0.608596	0.214991	1.27027	0.277203	0.049054	-1.3346	-0.597484
ENSMUSG00000060807	0.750098	0.531247	0.212155	1.49086	-0.23327	-0.0228451	0.146894	-0.0208992	0.577099	5.63437
ENSMUSG00000000282	0.748091	-0.933249	1.62564	0.401974	-0.146776	0.391941	-0.0728061	0.297031	0.265069	2.78994
ENSMUSG00000001785	0.746377	-0.56857	-0.719934	2.75958	1.39519	0.23206	0.181406	-0.685245	0.371933	-0.111786
ENSMUSG00000031938	0.745702	1.34938	2.81277	3.51193	0.064334	0.198121	-0.386483	-0.502022	0.13618	0.0478462
ENSMUSG00000027552	0.745219	-0.238015	2.06068	2.433	0.630644	-0.218228	0.342556	0.434491	0.451258	-0.415205
ENSMUSG00000031504	0.744857	2.96118	0.7947	2.21832	0.0263934	0.838118	-0.369142	-0.0522436	0.3598	2.72601
ENSMUSG00000035958	0.743734	1.34859	-0.607376	0.0280457	-0.488149	0.306572	-0.12257	-0.262655	-0.594256	3.00176
ENSMUSG00000031422	0.742458	-1.73217	6.14665	3.43142	2.66392	-0.596225	-0.159979	0.389184	-0.709958	-2.01457
ENSMUSG00000056671	0.740409	0.336615	-0.279066	-0.0330238	0.802527	0.0577721	0.618957	0.653607	3.66927	4.64066
ENSMUSG00000033543	0.738708	0.520982	0.22694	-0.43817	0.297633	-0.127663	3.81056	0.11207	-0.515686	-0.986158
ENSMUSG00000004460	0.738235	-0.683775	2.36691	1.31556	2.8868	-0.00961481	0.162047	0.159625	-2.09859	-4.19798
ENSMUSG00000022809	0.73721	1.37552	1.53779	2.70188	0.110054	-0.188314	0.796735	-0.323717	-0.222482	-0.907102
ENSMUSG00000093904	0.73652	1.02455	3.03471	4.26417	1.54192	-0.141988	5.07677	0.327304	-0.0838302	-0.118813
ENSMUSG00000074623	0.735069	0.410561	6.26975	2.73042	0.528975	0.0599063	-0.0165044	0.218705	0.0221116	-0.0809482
ENSMUSG00000031231	0.733918	3.47308	1.69563	1.4587	0.794304	0.248298	0.448969	0.0503447	0.28601	-1.09573
ENSMUSG00000019210	0.72992	3.63603	-0.0571582	1.1279	0.222907	0.405068	2.02838	1.49852	-0.0985047	-0.501719
ENSMUSG00000011179	0.72972	-0.180887	7.33814	9.92687	0.633465	0.212187	0.121246	0.682392	-0.0971853	-3.4177
ENSMUSG00000064127	0.729592	-0.21429	2.65733	1.15322	0.0912829	0.250469	-1.03323	0.0548884	-0.0159479	0.176099
ENSMUSG00000001964	0.729194	-0.0775418	1.26671	1.44312	2.02169	-0.403816	-0.402439	0.792899	0.0465869	-0.0910641
ENSMUSG00000000738	0.726975	3.4243	0.176687	0.441059	0.994872	0.298749	-0.110463	-0.253265	-0.00042237	0.198166
ENSMUSG00000034456	0.725703	0.150851	-0.112484	-0.325077	0.122319	0.059861	-0.328742	-0.221067	0.610767	2.9865
ENSMUSG00000030056	0.723758	1.63154	3.46545	6.36955	2.23529	0.346369	-0.459983	0.203528	0.95657	-0.315887
ENSMUSG00000027820	0.723747	0.921748	1.82051	1.54286	0.224015	0.147986	-0.912573	-1.21237	1.21924	7.74785
ENSMUSG00000023832	0.723226	0.00777356	-0.0127041	-0.317231	0.512278	-0.562823	-0.00871711	-0.258071	0.703916	4.11724
ENSMUSG00000024234	0.72272	-0.0574454	0.128532	2.88052	1.50889	0.262525	0.116389	-0.322581	-0.0549361	-0.548397
ENSMUSG00000018537	0.721958	-0.924369	2.01704	0.500501	-0.270422	0.723875	1.57772	-0.238927	-1.41111	-0.896608
ENSMUSG00000004317	0.72058	-0.237436	2.86099	1.2533	0.0349694	0.0257658	-0.462875	1.01032	-0.315997	-0.327225
ENSMUSG00000072889	0.719514	-1.58865	-0.97217	0.0144998	2.27648	-0.139811	0.32558	0.108005	0.683809	0.273213
ENSMUSG00000055013	0.719288	-0.476003	4.46359	0.845765	0.227314	0.175372	0.193062	0.707652	0.572462	-0.0566969
ENSMUSG00000004096	0.719009	0.85664	0.110192	0.111635	2.14373	-0.00786234	0.491807	0.433783	-0.178597	-0.226857
ENSMUSG00000011257	0.718786	-0.285097	2.26098	3.88698	0.368978	1.6637	1.99927	0.0727855	0.237499	-1.64302
ENSMUSG00000031954	0.718551	0.609571	-0.353444	-0.0165376	1.71345	0.298185	-0.0884642	0.150493	2.14434	-0.323872
ENSMUSG00000029833	0.717665	1.9041	-1.39657	4.22271	0.205054	0.0366863	0.137636	0.644964	0.549818	3.91996
ENSMUSG00000079658	0.71761	1.73771	0.504785	0.675256	2.23721	-0.0782031	2.99213	0.97369	-0.0759182	-1.60835
ENSMUSG00000061906	0.717281	0.205912	-1.10407	1.3058	0.122865	2.95363	-0.394356	-1.83383	-2.62123	-22.2043
ENSMUSG00000026020	0.717055	-0.10237	0.120391	3.86375	1.99676	-0.573289	7.5836	0.304209	-0.0149612	0.271928
ENSMUSG00000036890	0.715239	0.441139	0.166087	0.0337719	-0.187771	-0.0739127	0.108732	0.137981	2.28204	2.00262
ENSMUSG00000026692	0.715011	3.04085	0.0284832	2.5635	-1.22588	0.396633	-0.306056	-0.33963	0.191367	0.641257
ENSMUSG00000020072	0.714956	2.45181	-0.0144242	0.196994	0.046664	0.512786	-0.405736	-0.188902	-1.85246	-1.83732
ENSMUSG00000029388	0.713799	-0.121639	1.02423	3.13567	0.900911	-0.180652	2.19712	0.448863	-1.211	-0.362289
ENSMUSG00000056612	0.712942	0.784057	6.40688	7.31605	0.81335	0.113699	2.29674	0.742921	2.24674	0.671718
ENSMUSG00000026986	0.711442	1.34476	0.175183	0.516072	1.08713	0.336241	-0.37015	-0.44727	0.0519182	5.65997
ENSMUSG00000031596	0.711133	0.244685	-0.840612	-3.66006	-0.461239	0.0499596	0.526414	0.259428	0.0725195	3.36535
ENSMUSG00000041740	0.709329	-0.15089	-0.156076	-1.42375	2.05801	0.0298927	-1.3515	-0.659253	-0.743805	0.511567
ENSMUSG00000032340	0.70857	-1.39662	2.05275	0.28393	-0.0338028	-0.00854557	-0.260654	-1.3911	-0.265169	-0.705383
ENSMUSG00000036873	0.708372	-0.757838	2.16591	0.0924667	0.804031	-2.14882	0.898501	0.676218	0.0461047	-0.617688
ENSMUSG00000001313	0.708297	0.213838	0.741561	-1.04736	0.275663	-0.574511	0.918851	-0.042901	2.34637	8.16968
ENSMUSG00000028359	0.708263	0.108368	0.641895	-2.69113	-0.0266155	-1.06526	2.27502	3.34288	0.147068	-0.603017
ENSMUSG00000030983	0.705564	0.910379	2.06404	1.67468	2.66186	0.153032	-0.0521327	-0.0737846	-0.461693	0.238812
ENSMUSG00000038848	0.705298	-0.0802837	-0.584384	-0.618402	2.34139	-0.152203	2.65869	0.0355619	-0.628262	-0.648397
ENSMUSG00000006589	0.70419	2.44308	1.83565	1.46111	-0.0843768	-0.0138084	0.942882	0.337199	0.20825	-0.661187
ENSMUSG00000024287	0.699929	-0.8019	0.12563	1.44258	2.33945	-0.521887	2.18903	0.0977218	-0.884526	-0.124471
ENSMUSG00000007739	0.698882	0.168118	2.22926	3.06818	2.84852	0.356345	1.59917	0.474657	0.0254729	-2.35506
ENSMUSG00000027281	0.698204	-2.211	3.77869	0.615154	1.11748	-0.439852	-0.414331	0.164251	-0.00632451	0.369327
ENSMUSG00000033478	0.698141	-0.0567375	-0.114301	-0.39415	-0.81562	0.129754	0.183918	-0.734157	-1.34899	2.07224
ENSMUSG00000030647	0.698139	3.42757	3.51762	2.87166	0.945632	0.378448	0.484948	0.0931021	0.370043	-0.18779
ENSMUSG00000023913	0.69694	-0.162188	-0.156756	-0.681974	-0.368375	-0.249231	0.0319179	0.0445738	3.24154	3.08623
ENSMUSG00000045302	0.695856	-1.23061	1.18484	0.379172	2.65105	-0.106032	2.57213	0.312722	-0.984772	-0.324054
ENSMUSG00000057425	0.695448	0.092967	3.80091	0.211043	0.803827	0.29776	0.884026	-0.346105	0.500996	-6.24756
ENSMUSG00000030519	0.695178	0.30246	0.249992	-0.112594	-0.18204	-0.330028	0.0294019	-0.0726621	0.990007	6.10005
ENSMUSG00000010601	0.694226	1.32515	1.61079	0.570983	0.0179494	-0.0179142	-0.47682	-0.414178	-0.230459	2.75459
ENSMUSG00000060950	0.693397	0.017251	2.15414	5.60864	1.7506	-0.250205	2.65363	-0.206129	-0.376469	-0.0528473
ENSMUSG00000001833	0.693343	-0.631493	1.62291	1.91682	2.18682	-0.268539	-0.6375	0.347599	0.309004	0.221585
ENSMUSG00000054115	0.692827	-0.92944	3.05043	3.35538	0.587526	-0.0596091	-0.083735	0.1376	-1.51502	-0.181182
ENSMUSG00000091474	0.69271	-0.197799	0.185659	0.50745	-0.003202	-0.0165425	-0.0396136	-0.253478	-1.2113	2.90535
ENSMUSG00000066233	0.691313	0.769886	2.33532	0.613219	0.883676	-0.242567	0.812489	0.118114	0.0706427	-0.176778
ENSMUSG00000006575	0.688084	3.40721	4.8964	3.49778	0.557952	0.27087	0.101469	0.315594	0.76847	0.30861
ENSMUSG00000009863	0.687262	3.61891	2.07813	1.61551	0.979724	0.562021	-0.0987559	-0.269737	0.0676277	-0.241241
ENSMUSG00000020053	0.686419	0.584283	-0.0380072	2.36905	1.93795	0.206663	1.79865	0.0861504	-0.735957	-3.83168
ENSMUSG00000027356	0.685354	0.442132	2.65448	3.65043	-0.155834	-0.272415	0.12798	-0.042398	2.24398	3.07891
ENSMUSG00000035183	0.684269	-0.0963153	-0.0207958	-0.717873	-0.854514	-0.300704	0.0935283	0.542282	0.683247	2.40448
ENSMUSG00000026766	0.683049	0.782628	0.0616031	2.67745	0.79146	0.192793	0.313405	-0.127111	-0.323617	-0.478368
ENSMUSG00000018677	0.681061	1.71601	3.63814	1.76207	0.870796	0.411938	0.10737	-0.23369	0.793715	-0.014367
ENSMUSG00000002324	0.680182	-0.931036	-1.21554	-1.82907	-0.964261	-0.756759	0.0870677	-0.411693	0.30575	2.58406
ENSMUSG00000021665	0.679898	1.04294	-0.685384	0.442336	-0.0466612	0.0841367	-0.0666524	1.10078	1.5143	2.82873
ENSMUSG00000062075	0.679562	-0.867595	5.77412	2.67542	0.970945	-1.13687	-0.15015	-0.0904746	-0.737843	-0.0717998
ENSMUSG00000025355	0.679035	-0.153181	2.44639	0.896046	0.0102548	0.098489	-0.331895	0.128668	-0.134242	-0.704945
ENSMUSG00000022247	0.678799	0.191622	0.628767	2.58549	3.23677	-0.507869	2.47057	-0.160481	-1.30499	-1.84444
ENSMUSG00000025968	0.678683	0.92345	0.821112	5.42111	0.147045	1.10647	-0.468701	-0.580537	-3.73778	-1.07485
ENSMUSG00000026189	0.677919	2.86433	-0.069169	0.0421838	0.892625	0.288328	-0.311941	-0.0673654	-0.146667	-0.669647
ENSMUSG00000061950	0.677602	-0.435371	3.36468	1.63762	0.192729	0.205898	-0.221923	0.133462	-0.553364	-0.0304742
ENSMUSG00000020307	0.677597	0.528453	2.52331	0.632453	1.62479	-0.485827	0.566273	-0.0297997	0.215028	-0.491111
ENSMUSG00000068874	0.67685	2.52826	0.293326	0.0790668	0.204826	0.0788183	-0.217833	-0.362838	0.04416	6.06797
ENSMUSG00000030884	0.675638	3.09497	1.27758	6.06401	0.662917	1.31296	0.052265	-0.0762512	-1.12485	-1.18636
ENSMUSG00000021996	0.674686	2.12054	0.481249	0.906993	1.3045	0.145299	0.514276	-0.100624	0.050949	0.242494
ENSMUSG00000048878	0.674534	-0.206835	5.15336	0.836281	1.45303	-0.568293	0.275255	0.0206832	0.0475937	-0.359815
ENSMUSG00000032353	0.673997	-0.13368	0.992767	1.13213	3.65152	-0.0627775	0.414769	0.0975064	0.612248	-0.221369
ENSMUSG00000030126	0.673544	1.68827	2.23231	1.98223	0.328273	-0.203491	0.225774	-0.107462	-0.0157664	-0.182705
ENSMUSG00000015501	0.672538	0.0456265	0.0528925	1.16807	-0.755749	0.0143035	0.193664	0.136383	0.174405	2.58219
ENSMUSG00000057541	0.671824	-0.0197642	1.56525	3.0635	-0.00807834	-0.199983	1.21997	0.136881	0.122503	-0.778609
ENSMUSG00000039660	0.671738	-0.0244883	4.29186	4.05276	0.236942	-0.491862	-0.204478	-0.0156835	-0.0280009	0.855119
ENSMUSG00000022546	0.66991	3.70362	2.7732	1.82523	-0.262786	0.501945	-0.0863762	-0.118521	-0.130593	1.42932
ENSMUSG00000021361	0.66958	2.5408	3.75484	1.49198	0.575917	-0.169917	-0.0369806	-0.0124726	0.676431	0.184311
ENSMUSG00000026542	0.669307	-0.799629	-0.0658691	-1.08294	0.712889	-0.137398	0.0223	2.41333	0.0999044	-4.19087
ENSMUSG00000063334	0.666644	-0.294036	0.692907	2.91778	0.943246	0.312362	0.0347734	-0.111103	0.218654	0.0665693
ENSMUSG00000089960	0.666504	0.71462	0.699759	2.81124	-0.325199	1.101	-0.839228	-0.475032	-1.31982	0.901535
ENSMUSG00000031256	0.663948	-1.39741	2.10686	2.19774	0.100818	-0.236022	-0.445203	0.505312	-1.7249	-0.240797
ENSMUSG00000020834	0.663697	0.256757	3.29424	0.439101	0.0747258	0.147836	0.0612869	0.107045	-0.345653	-0.315295
ENSMUSG00000023039	0.663243	0.886074	2.05182	0.573534	-0.213796	0.868413	-0.0945315	0.505187	0.643524	-0.343931
ENSMUSG00000083012	0.661467	0.0260185	1.81319	1.32433	3.22057	0.164765	0.235784	0.284297	0.336855	0.0178795
ENSMUSG00000036112	0.661335	-0.0446214	0.182332	3.75335	1.61694	0.0409854	-0.0160615	0.264627	-0.495926	-1.46349
ENSMUSG00000027253	0.660521	0.697413	0.632286	2.88402	-1.57208	0.481414	0.513761	-0.583142	0.134143	2.54366
ENSMUSG00000029864	0.658502	3.00405	0.537467	0.557412	0.727037	-0.262565	-0.140908	-0.00540614	0.159664	0.983521
ENSMUSG00000034591	0.658192	-1.54455	2.01171	0.0836466	1.54733	-0.139979	0.626405	0.503961	-0.100899	-0.480426
ENSMUSG00000087022	0.658134	-0.421311	-0.163619	-0.0956148	-0.15487	0.0676801	0.351149	-0.206941	2.20388	0.596362
ENSMUSG00000001017	0.657256	0.941929	1.81129	1.53988	3.23381	0.727679	0.175688	0.0113842	-0.91584	-0.119105
ENSMUSG00000025764	0.655426	-0.540683	-3.84245	-2.6783	-0.507914	0.305994	0.289142	-0.272696	-0.225082	4.29032
ENSMUSG00000063362	0.654682	-0.545986	0.543161	2.06929	-0.250787	-0.0595659	0.603536	-0.308335	-0.776152	-0.23248
ENSMUSG00000027673	0.653904	2.3018	2.50995	1.54167	1.2839	0.0315051	0.780961	-0.0962768	0.0458533	-1.5275
ENSMUSG00000053175	0.653678	-1.10238	0.588324	-0.0542857	2.12237	-0.323724	0.976704	0.0071141	0.285053	-0.697054
ENSMUSG00000031381	0.652108	-2.66701	0.560062	0.0217387	2.39401	-1.58866	0.996905	0.456695	0.420489	-1.20962
ENSMUSG00000057101	0.649586	0.564736	0.78706	0.319695	2.6597	0.0157951	1.432	-0.948737	-0.475724	-0.200938
ENSMUSG00000024990	0.649301	3.01659	5.98969	3.91709	1.33001	0.439528	0.314222	-0.240082	-0.784842	-0.287609
ENSMUSG00000028527	0.649008	0.569096	2.17594	3.2834	-0.665916	0.0430218	-0.130774	-1.44663	-1.30929	1.66131
ENSMUSG00000029571	0.646862	0.024881	-0.575888	-0.282696	-0.441989	0.0203598	-0.733912	-0.884923	-1.67622	2.12532
ENSMUSG00000044254	0.646611	-0.108442	0.0629124	0.450451	-0.0758475	-0.220901	0.329307	-0.146581	0.259393	6.06807
ENSMUSG00000005312	0.646586	-0.115311	6.10681	2.53472	1.9715	-0.121162	-0.137678	-0.25674	-2.13491	-4.03044
ENSMUSG00000039976	0.646446	-0.415981	-0.129847	0.138629	-0.556706	0.544675	-0.337843	0.0362059	-1.08909	2.34789
ENSMUSG00000036752	0.645022	-0.436982	2.37749	0.0452071	1.67724	-0.208043	0.0206228	-0.106922	-0.401028	-0.449878
ENSMUSG00000043445	0.644251	-0.0128209	1.38043	0.139339	1.28945	-0.0371563	3.6677	0.205364	-1.37429	-0.573403
ENSMUSG00000064326	0.643434	2.06481	1.32895	-0.0554022	0.0424259	-0.00471544	-0.369382	0.55776	0.440655	1.3044
ENSMUSG00000020921	0.64338	0.556196	2.84229	0.560191	0.428398	-0.103634	0.645833	0.533567	-0.0375883	-1.08574
ENSMUSG00000017686	0.64332	0.472389	2.13954	1.611	0.270302	-0.19385	0.108746	-0.576181	-1.69299	-1.35371
ENSMUSG00000009378	0.642839	0.607155	1.05318	3.04348	0.214864	-0.00755174	-0.0482472	-0.151295	-0.459832	3.07071
ENSMUSG00000037149	0.64245	0.31313	2.72259	1.26956	1.60785	0.138276	0.0811981	0.139296	-1.90106	-1.56653
ENSMUSG00000057421	0.640532	0.659028	0.546998	4.62377	0.514075	0.358773	-1.03016	0.192924	-0.768598	-0.363294
ENSMUSG00000040459	0.640352	0.046652	1.15766	0.518447	2.1906	-0.459888	2.40058	0.552668	0.0665102	0.204378
ENSMUSG00000015312	0.640038	0.03512	2.58315	3.3814	0.311635	0.402797	0.0382368	1.09202	0.0153814	-0.551805
ENSMUSG00000055128	0.63953	2.31063	1.27211	2.7982	0.605867	-0.159777	0.379037	-0.445882	-0.234198	-1.68401
ENSMUSG00000024456	0.638826	0.966332	7.44468	2.23761	1.14748	0.0745381	-2.09232	-0.0974739	0.171618	0.117693
ENSMUSG00000032392	0.638815	3.92232	13.7765	4.32425	0.567245	0.16119	0.419586	-0.0439769	0.0290383	0.077787
ENSMUSG00000067995	0.63851	0.232022	0.268209	1.01509	3.71	0.306344	0.76865	-0.616859	1.0386	0.0599432
ENSMUSG00000057561	0.638379	-0.361395	1.02189	1.55421	4.47826	0.0364987	0.923254	0.304139	0.146379	-1.09475
ENSMUSG00000026417	0.638348	0.750337	-1.14285	0.146806	0.909906	0.8083	-0.513627	-0.0441874	0.500468	7.08386
ENSMUSG00000048787	0.637853	-0.0438338	2.19068	1.11575	0.667662	-0.277352	1.55805	-0.0344482	-0.118833	-0.153045
ENSMUSG00000010663	0.637671	-0.170763	0.966421	1.54472	0.240597	-0.479431	0.129899	-0.153758	0.909796	3.56971
ENSMUSG00000070720	0.63489	0.548121	5.78754	1.68691	-0.613725	-0.224665	-0.444464	0.0329454	2.83186	0.94247
ENSMUSG00000030956	0.634	0.213233	-0.0658075	-0.982267	-0.829286	-0.520745	-1.51724	0.0689546	0.719395	2.41946
ENSMUSG00000076432	0.633664	0.428892	0.889205	0.64169	2.38943	0.0807977	-0.270793	0.226816	-0.424202	-0.299541
ENSMUSG00000041629	0.633488	0.663329	-0.2328	-0.859732	0.805987	-0.125524	2.08507	0.173559	0.0125717	-0.140866
ENSMUSG00000029640	0.633204	0.222021	1.23232	3.72355	0.13928	-0.0243031	-0.584554	0.14606	0.296212	0.879232
ENSMUSG00000031819	0.629898	0.424371	5.03679	0.962814	0.343519	-0.915858	1.25788	0.194431	-0.514061	-0.465651
ENSMUSG00000026202	0.629582	0.168884	5.4939	0.765028	2.03675	0.009388	-0.21063	-0.0390902	-2.26823	-0.580172
ENSMUSG00000030031	0.629401	-0.642444	2.01998	0.458924	0.488067	-0.870053	0.305031	0.00555785	-0.0928806	-1.42263
ENSMUSG00000042426	0.629204	-0.879917	5.8598	2.37252	3.20884	0.236338	-0.0495047	0.341365	-0.399627	-1.36031
ENSMUSG00000029190	0.628516	-0.510788	1.17266	0.774096	-0.00527754	-0.224394	-0.14097	-0.522836	-0.49046	2.36907
ENSMUSG00000029591	0.628446	-0.0588801	-0.632226	0.48293	0.0495801	0.211372	3.2829	0.821133	-0.430846	-0.15273
ENSMUSG00000008348	0.628434	-0.327841	2.37173	0.0259824	0.806415	0.0685246	0.0934874	-0.20744	0.863786	-0.296266
ENSMUSG00000045216	0.628279	-0.531333	-0.305682	-0.480276	0.408049	-0.0385336	3.70779	0.447419	-0.0117648	1.01393
ENSMUSG00000038412	0.6279	1.81526	3.62715	1.75811	3.38403	0.329834	1.48817	0.293307	0.0575981	-5.70653
ENSMUSG00000025228	0.627685	-0.527457	2.03888	0.693909	0.760606	-0.163147	0.0245242	0.189448	-1.51467	-2.01475
ENSMUSG00000068742	0.627549	0.273548	1.5787	0.974788	-0.879382	0.940329	-0.0570514	-0.134263	0.283086	2.44739
ENSMUSG00000043003	0.624916	-0.393134	0.0421657	0.060198	0.0486821	0.0646992	0.105095	0.0603075	2.32651	0.479686
ENSMUSG00000028957	0.623913	0.672467	-0.041011	0.465601	-1.88909	0.424438	3.40822	0.418003	0.0894337	3.12569
ENSMUSG00000024776	0.62338	0.276642	-0.164457	1.5106	-0.239117	-0.322659	-0.289757	0.264574	0.503519	2.72725
ENSMUSG00000002297	0.622978	0.148909	-1.20876	-1.53023	-0.399622	0.379431	-0.0076684	0.092861	3.14393	-0.476503
ENSMUSG00000028822	0.622954	3.31001	0.359121	0.174701	0.628655	0.842787	-0.0484907	1.16608	1.38734	0.0765658
ENSMUSG00000016664	0.622791	-0.0615475	2.06261	0.970327	-0.0210738	0.364121	-0.131265	-0.11576	-1.45395	2.40753
ENSMUSG00000006304	0.622	0.360655	-0.00826556	0.306118	1.69675	0.823531	0.424951	2.15505	0.0811279	0.0130593
ENSMUSG00000015932	0.621842	2.15906	-0.136947	0.655002	2.61972	0.215481	1.14854	-0.0188827	-1.05609	-1.35119
ENSMUSG00000019777	0.6218	-0.797382	0.192481	1.58802	2.04296	-0.153951	0.15221	0.0180878	0.208033	-0.617528
ENSMUSG00000044788	0.621521	0.229526	1.69563	0.130875	-0.537343	-0.013294	-0.262453	-0.205625	0.130347	3.32595
ENSMUSG00000034647	0.621207	0.0308513	0.0441023	0.03072	-1.67265	-0.138555	0.738648	0.498668	1.88518	4.8357
ENSMUSG00000050043	0.620882	0.354639	2.82185	1.27963	0.79287	-0.415639	-0.119264	-0.00575125	-0.948752	-3.46611
ENSMUSG00000034248	0.618929	0.0409968	2.9879	2.98341	-1.46004	-0.476095	0.442756	-0.0325011	-2.06667	-0.00192825
ENSMUSG00000028167	0.618849	1.84594	-0.246306	0.115049	0.166483	0.323727	-0.107049	0.00244786	2.69049	3.95056
ENSMUSG00000048578	0.618753	-1.68899	2.73673	1.50131	1.19332	-0.177419	-0.10879	0.0268506	-0.424143	-0.28616
ENSMUSG00000035845	0.61864	-2.27356	1.57478	0.985599	2.71092	-0.439187	0.763803	0.370896	0.0097577	-0.796187
ENSMUSG00000022462	0.617986	-1.12046	-0.324161	-3.12369	-0.184609	-0.364564	3.12883	0.045429	-0.80825	-0.445945
ENSMUSG00000039990	0.617654	-0.0106211	0.257513	0.52872	0.325085	-0.296342	2.21508	-1.25763	-0.0355649	0.167347
ENSMUSG00000020708	0.616942	1.16615	4.01792	1.43906	1.64046	0.0442917	0.0120447	-0.234088	-0.236616	-0.480057
ENSMUSG00000019782	0.616452	1.36524	1.6742	1.80102	2.68563	-0.1049	0.55314	0.345334	0.781456	-0.54162
ENSMUSG00000034274	0.615532	0.685757	2.01307	3.99344	0.741115	0.363471	0.000323727	-0.0390093	-0.576042	0.0852795
ENSMUSG00000049971	0.614416	0.413725	1.25947	0.820988	-1.07745	0.198748	0.574703	-0.208393	0.96786	5.6491
ENSMUSG00000024177	0.613963	3.06252	-0.846913	-0.700823	-0.351807	0.473732	0.00770418	0.0420814	-0.18498	-0.109571
ENSMUSG00000062563	0.612011	0.823411	3.15969	0.852747	0.581259	0.705581	1.3015	-0.405104	0.0654479	1.86481
ENSMUSG00000021771	0.611816	1.46875	0.00349064	2.38051	0.442417	0.00108057	2.73324	1.52385	-0.636598	-0.214546
ENSMUSG00000032172	0.610638	0.376354	0.188263	0.118455	0.321365	-0.39516	-0.0156292	-0.357163	0.56448	2.71907
ENSMUSG00000021504	0.61036	-1.46444	4.27149	0.460848	0.843177	-1.52036	0.426065	-0.271541	-0.294163	-0.425398
ENSMUSG00000020386	0.609711	0.54247	4.28827	2.22281	1.64223	0.0560881	0.0468929	-0.150749	0.217542	-0.342573
ENSMUSG00000028029	0.608594	0.407942	-0.000296936	0.0324686	2.4674	0.308064	2.77646	0.40213	0.157363	-0.114543
ENSMUSG00000031533	0.606103	-0.251342	1.88724	0.396205	2.19961	-0.165749	0.622187	-0.122764	-0.839332	-0.862279
ENSMUSG00000056973	0.604212	1.39864	6.01262	8.59708	0.417531	0.234563	-0.586102	-0.975893	-0.832796	-0.18137
ENSMUSG00000037408	0.602929	-0.437832	6.78561	1.97436	0.00334933	-0.104051	-0.966706	0.155019	1.45143	0.171412
ENSMUSG00000027331	0.601558	2.17575	0.197452	1.07124	-0.0838856	-0.0116926	-1.02671	0.580188	0.575778	-0.592835
ENSMUSG00000021079	0.599009	0.443733	1.46795	4.79588	0.617014	-0.217062	0.79298	-0.886838	-1.12181	-2.15532
ENSMUSG00000058624	0.596826	0.870361	3.33116	7.37961	0.00999307	0.0542943	-0.137329	0.650197	-0.155843	-0.139692
ENSMUSG00000028937	0.596444	1.28233	2.69413	2.0538	0.399028	-0.123258	-0.199642	-0.185345	1.42511	3.55478
ENSMUSG00000030847	0.596417	-0.545881	-0.338105	-0.573764	1.08413	-1.81309	0.927979	-0.157148	2.96491	2.01107
ENSMUSG00000031661	0.596153	1.34067	0.194579	-0.468665	-0.162294	0.569246	-0.0200053	0.0485367	0.00525139	2.92727
ENSMUSG00000020869	0.593121	-3.22681	2.79644	1.56894	2.30967	-0.222573	-0.00139174	0.211102	-0.426843	-1.00646
ENSMUSG00000052337	0.592929	0.743865	0.450217	5.05126	1.17089	0.445436	-0.658607	-0.23296	-1.02111	-0.537625
ENSMUSG00000026158	0.592627	0.396726	0.795517	3.4998	0.655494	-0.256967	0.273073	0.924635	0.771406	2.71082
ENSMUSG00000075025	0.592092	4.43926	0.503272	0.564142	-0.510646	1.22998	0.822099	-0.284419	0.364693	0.358664
ENSMUSG00000025792	0.592034	2.46831	0.558703	1.05724	0.175332	0.194603	-0.283988	-0.565759	0.124589	6.22431
ENSMUSG00000032519	0.590609	0.597711	7.71086	3.976	2.12621	-0.101125	0.494687	-0.0408098	-0.721917	-1.53383
ENSMUSG00000097662	0.589658	0.66691	0.770641	-0.589686	-0.735424	0.329866	0.361774	-0.099218	2.14018	0.052612
ENSMUSG00000028416	0.589049	1.44657	1.1484	0.181089	2.23934	0.372193	0.303659	0.144521	0.739705	0.154989
ENSMUSG00000016382	0.589023	-0.231544	-0.0209575	0.128107	0.29884	0.171064	-0.835391	-0.159024	-0.68141	2.04767
ENSMUSG00000000340	0.588407	0.546623	1.9053	2.78186	0.168647	0.575446	-0.213951	-0.123937	-0.398854	-0.370227
ENSMUSG00000032263	0.588334	2.38312	1.41258	1.04953	1.03007	1.18745	0.0323817	-0.225447	0.0199219	1.11462
ENSMUSG00000002845	0.587553	-0.744859	-0.302665	-0.00687697	2.27417	-0.79317	1.86947	0.286484	0.199268	0.674439
ENSMUSG00000029368	0.585167	1.44915	2.25229	4.78938	1.14112	2.02744	0.340137	-0.167082	-2.34918	0.27736
ENSMUSG00000054733	0.584899	2.00412	0.413089	0.21468	1.60459	0.448196	-0.223436	-0.0972609	-0.505321	-0.478311
ENSMUSG00000029062	0.5843	-1.15278	2.6504	1.42617	3.92074	-0.222619	2.4661	-0.101576	-0.768955	0.14295
ENSMUSG00000061718	0.582708	1.96415	10.8006	5.28479	0.506708	0.259096	-0.191503	-0.434501	0.108505	0.675813
ENSMUSG00000046949	0.582253	2.28168	-0.199316	-0.350505	-0.213437	0.164768	-0.653553	-0.282414	-0.0215292	1.80996
ENSMUSG00000024378	0.582242	0.0158346	-0.670106	0.16928	-0.0843257	0.062576	-0.214219	-0.400349	-0.249143	2.61347
ENSMUSG00000048142	0.58218	-0.020425	2.49683	0.253029	0.391414	0.0535475	-0.105644	0.330744	0.749172	-0.0187191
ENSMUSG00000026848	0.5817	0.0753989	0.951095	4.57425	-1.02518	-0.212371	0.433779	-0.156489	0.246026	0.504542
ENSMUSG00000021993	0.581676	2.62228	-0.441757	0.205934	0.33036	0.690824	-0.161629	-0.653102	0.606916	-0.377446
ENSMUSG00000026556	0.581314	-0.0219266	2.38707	-0.87788	0.00351507	0.41778	-0.107651	-0.0719241	-0.096101	0.112067
ENSMUSG00000033618	0.577956	0.971033	0.543412	2.38492	-0.412759	1.0334	-0.241614	-0.500656	0.428947	-2.35354
ENSMUSG00000020224	0.577085	1.8716	0.667418	4.15363	0.661365	0.30058	1.27377	0.447735	0.442382	0.0916076
ENSMUSG00000009090	0.574579	-0.207142	6.65963	0.322636	0.316323	-0.110135	-0.599077	0.296465	-0.445595	-0.420399
ENSMUSG00000029017	0.57331	2.19786	-0.618311	1.09922	0.712727	0.403081	-0.215554	-0.217974	-0.6348	-1.62081
ENSMUSG00000003308	0.573219	0.563518	1.58264	1.17072	0.0824602	-0.123973	1.08888	0.11213	0.349292	2.05902
ENSMUSG00000039356	0.572933	0.410116	2.00618	2.54906	0.829248	0.101149	0.336842	0.0603637	-0.412026	-0.0886018
ENSMUSG00000067879	0.572482	-0.147467	2.28913	-0.0368529	-0.459639	-0.612129	1.20897	-0.337156	0.672041	0.268467
ENSMUSG00000024955	0.571914	0.779289	2.67658	3.23408	-0.39289	-0.250204	0.511583	-0.0020663	0.0533417	1.55038
ENSMUSG00000042622	0.571683	0.539788	0.148504	0.0760588	-0.0872482	1.12659	-0.00303571	0.55573	1.30099	2.89887
ENSMUSG00000047260	0.571579	0.593169	3.91157	1.49781	0.933301	-0.20761	1.22209	0.41213	-1.10374	-0.814964
ENSMUSG00000029822	0.570623	0.373616	-0.0880277	-0.0627729	-0.612173	0.0582771	-0.286488	-0.716157	1.56521	18.4267
ENSMUSG00000055302	0.569877	0.670393	3.43294	0.898514	1.66397	0.0519697	1.09519	1.07807	0.395542	0.0951316
ENSMUSG00000047036	0.569281	-0.638033	0.27833	0.262819	-0.265888	-0.256438	0.100495	-0.898904	-0.951986	3.97343
ENSMUSG00000015759	0.56893	0.861698	2.68943	0.775535	2.63024	0.219896	0.651257	0.615266	-0.33893	-6.79746
ENSMUSG00000074212	0.568791	-0.619556	3.72214	2.84643	1.24073	0.0379525	0.413047	0.201605	-0.0785713	0.663818
ENSMUSG00000041571	0.567782	1.23394	0.664572	-0.235002	0.847299	0.0439728	0.0489197	0.299252	2.05713	-0.199373
ENSMUSG00000028809	0.567077	-1.28675	-0.181697	-0.494368	0.0155714	0.0341654	-0.224875	-0.506108	-0.261484	2.15241
ENSMUSG00000056608	0.565312	-1.51828	2.04483	0.817437	-0.0911802	0.109707	3.79766	0.549287	-0.350099	0.214155
ENSMUSG00000028851	0.564458	1.08828	3.4231	1.82921	1.48022	0.138583	-0.195777	-0.314864	-0.442898	-4.0012
ENSMUSG00000001995	0.563204	-0.14728	-0.0246714	-0.199223	-1.36252	0.16534	0.643888	0.319284	0.261758	2.72024
ENSMUSG00000031226	0.562957	0.107927	1.38512	2.10727	2.28261	-0.345673	0.953033	0.8983	-0.175417	-2.70115
ENSMUSG00000025347	0.562513	1.27893	3.17486	2.0338	0.447084	-0.677646	-0.0260573	-0.0689995	-0.326258	0.00141498
ENSMUSG00000027244	0.560877	-0.311692	-1.92671	-2.49266	3.44497	0.656167	-0.335822	-0.734551	-0.435358	-0.646674
ENSMUSG00000043079	0.560747	0.177481	3.71403	1.79322	0.0696782	0.550833	0.745691	0.277168	1.44263	0.989365
ENSMUSG00000062397	0.560599	0.595175	1.44257	0.445109	2.52162	-0.271478	1.04766	0.640372	-1.6307	-4.02798
ENSMUSG00000017132	0.560376	0.3655	-0.416441	-0.810782	-0.122779	-0.795603	0.42102	0.201499	0.475543	3.8432
ENSMUSG00000021474	0.559654	0.666095	1.19778	2.21971	0.0963991	0.888359	0.0567927	-0.0112275	1.48024	1.30117
ENSMUSG00000028318	0.558247	-1.14917	3.60622	3.29969	2.00341	-0.315386	1.05496	0.0344114	0.146853	-0.378345
ENSMUSG00000071454	0.555006	0.170762	2.40923	0.83214	1.51348	0.795133	0.515288	0.00400709	-0.536818	-2.53722
ENSMUSG00000018599	0.5544	0.512573	2.13303	0.890429	0.902063	-0.2599	0.554592	-0.405289	-2.72996	-0.47108
ENSMUSG00000033991	0.5535	-0.521027	1.3014	2.90093	0.156163	-0.13554	-0.25664	-0.888805	-0.0946942	-0.0779234
ENSMUSG00000046318	0.552489	0.00902906	1.30554	0.205489	-0.118463	-0.240239	-0.584961	-0.379177	0.76577	3.31534
ENSMUSG00000021290	0.551592	2.37595	1.68634	1.62774	1.15748	0.34391	0.58961	0.227906	0.464651	-1.51791
ENSMUSG00000057182	0.551412	0.453727	2.23342	0.714295	0.282178	0.277161	-0.18232	-0.0764395	3.15086	0.126459
ENSMUSG00000058070	0.551364	0.256714	2.20486	0.637363	-0.203177	0.736009	0.229272	0.184899	0.391169	-0.137824
ENSMUSG00000029034	0.550042	-0.319055	2.76789	0.428914	0.998242	-0.0849171	0.55552	-0.362165	-0.435875	-2.80687
ENSMUSG00000032599	0.547801	0.232313	2.00156	-1.90612	0.550584	-0.0892398	0.3787	-0.0612133	0.236958	-0.746305
ENSMUSG00000028597	0.54764	5.56167	0.707107	6.50659	-0.886229	2.07981	0.526226	0.45438	-0.258269	-1.30573
ENSMUSG00000024899	0.547049	1.50517	0.365302	2.81554	0.0391777	0.266402	3.04743e-05	-0.054	0.73051	2.97463
ENSMUSG00000025428	0.54698	2.06497	3.4402	3.30923	0.633641	0.484816	-0.316689	-0.651666	-2.18301	-1.43456
ENSMUSG00000003949	0.543702	-0.171259	1.85297	2.10248	-0.270587	0.196743	-0.127719	-0.233269	-0.51545	1.75509
ENSMUSG00000015748	0.543656	-0.010675	1.0133	0.899334	2.35299	-1.14347	0.590968	0.65494	-0.35259	0.180749
ENSMUSG00000034432	0.543042	0.07645	0.823113	0.571392	2.27609	-0.420481	-0.0211431	0.380232	-0.446212	-0.107099
ENSMUSG00000025480	0.541681	0.50809	0.0380405	0.83161	0.617514	0.570352	0.195376	0	2.0902	0.0332783
ENSMUSG00000041453	0.541387	1.76438	2.467	1.33729	1.1922	1.01648	2.12404	0.426122	1.63943	-0.240319
ENSMUSG00000011752	0.54126	0.468915	0.804329	2.13614	0.524002	-0.10452	-0.0754186	0.426636	-1.67306	-3.86074
ENSMUSG00000037669	0.541193	-0.608754	2.48671	0.887296	0.686742	-0.0853961	-0.400709	-0.580733	0.212308	-1.12959
ENSMUSG00000038298	0.541046	-0.558171	2.10747	0.395653	0.373846	-0.0806147	-0.0743564	-0.158091	-0.194246	-0.117011
ENSMUSG00000008384	0.540498	0.671349	0.47059	0.260567	0.111104	0.317809	1.22483	1.17218	0.0867592	2.12095
ENSMUSG00000063884	0.540276	0.577643	6.70609	6.3184	1.87617	0.59159	-0.167044	-0.251488	-1.17672	-2.21436
ENSMUSG00000038762	0.539817	0.331706	1.99339	2.57699	0.975997	0.468563	0.390435	-0.0918168	0.278526	-0.687392
ENSMUSG00000028292	0.539694	-0.308663	0.194223	2.25046	1.28971	0.0289369	-0.259835	0.148927	-0.0403787	0.0585706
ENSMUSG00000024120	0.538852	-0.277446	1.49603	3.89381	0.149177	0.572212	-0.0268231	-0.861928	-4.0136	-2.06681
ENSMUSG00000051510	0.537425	0.0400488	2.18159	0.804775	-1.77513	-0.252483	-0.287892	0.109411	0.437681	0.72098
ENSMUSG00000047123	0.536691	-1.67961	-0.285845	-0.910599	2.23962	-0.725201	0.731234	0.315179	0.0024832	0.547457
ENSMUSG00000034574	0.536244	0.401774	0.853641	2.62779	-0.630248	0.408583	-0.699772	-0.971881	-1.88952	1.63352
ENSMUSG00000035686	0.535165	-0.0681467	0.59264	0.575654	-0.416969	-2.78515	0.947565	-0.000925963	0.0652802	3.18058
ENSMUSG00000057788	0.534071	0.00413739	1.45703	0.305223	1.41247	-0.161467	3.13555	0.447361	-1.23982	-1.60539
ENSMUSG00000034522	0.53356	0.0391594	0.528377	0.311779	-0.236641	0.723911	-1.0464	-0.0287031	1.74173	4.79675
ENSMUSG00000005299	0.532475	0.265327	1.23025	0.619579	2.35753	0.510345	0.468733	-0.102011	-2.18493	-7.11499
ENSMUSG00000090925	0.53132	0.664794	1.56516	0.89915	0.0786537	-0.121798	0.152801	-0.328088	2.41868	0.852547
ENSMUSG00000079494	0.53074	0.235091	1.29805	6.05472	0.456043	-0.422783	0	-0.602876	0.328144	-2.02582
ENSMUSG00000041263	0.53033	-0.125145	0.479646	2.44238	0.716774	-0.301771	0.0639226	0.392153	-0.169597	-0.12783
ENSMUSG00000046603	0.529725	0.692722	2.27073	5.41412	0.354089	0.185034	-0.362592	-0.236659	-1.43803	-0.00653934
ENSMUSG00000003199	0.529694	0.937029	0.630945	-0.21352	1.04673	0.0895366	0.205779	-0.0549507	2.72241	0.392129
ENSMUSG00000042462	0.529417	1.91251	2.01	1.70902	0.188144	0.00666756	1.24412	0.0904303	0.0272958	-0.980142
ENSMUSG00000028715	0.529406	2.51568	0.514514	14.5427	-0.448212	1.78306	-1.85793	-1.95517	-0.622826	0.521482
ENSMUSG00000029681	0.529044	0.172665	1.76277	0.342185	2.49487	-0.34487	0.326403	0.753661	0.368581	0.837569
ENSMUSG00000029536	0.528735	0.450816	2.08988	0.916357	0.662308	0.260246	0.134979	-0.030286	0.0257967	-0.382337
ENSMUSG00000021838	0.528605	0.985555	0.212168	0.330001	-0.893348	3.45718	-0.0191323	0.109455	1.74415	5.80481
ENSMUSG00000029454	0.527323	0.329684	2.35537	1.83061	0.999571	-0.370702	0.65555	-0.00101119	-1.31827	-0.810933
ENSMUSG00000061751	0.527308	0.0112196	1.03489	-0.41168	-0.418957	-0.185118	-0.452211	-0.408859	-0.13215	2.54234
ENSMUSG00000012422	0.5271	-0.697241	2.58406	1.45117	3.96705	-0.09148	2.35214	0.515495	-0.278536	-2.00223
ENSMUSG00000074476	0.526774	2.0992	0.881457	1.06699	-0.199038	-0.718415	-0.188915	-0.267106	0.404807	5.00039
ENSMUSG00000030909	0.526428	-0.436377	-1.2854	-0.111122	0.000248682	-0.247371	0.120277	-0.160479	-0.653662	5.23238
ENSMUSG00000064294	0.525979	0.0976791	-1.96321	-0.288562	0.73546	3.07792	-0.574167	-0.582313	-1.25089	-4.05502
ENSMUSG00000031485	0.524955	0.99667	-0.455947	-0.112776	0.0260267	0.177054	-0.576799	-0.339406	-0.165569	2.55674
ENSMUSG00000075551	0.524102	-0.201624	-0.315284	-0.167621	-0.138084	1.37215	0.0584297	2.03178	1.64918	0.136117
ENSMUSG00000023089	0.524001	3.71916	3.19241	2.87987	1.24868	0.22873	1.3391	0.136912	0.186033	-0.718684
ENSMUSG00000020483	0.522411	0.884355	3.63754	1.71069	0.900702	0.137559	0.242295	-0.134002	-0.114189	-0.0873002
ENSMUSG00000045624	0.522119	-2.03609	-0.379046	0.14466	0.408521	-0.699098	0.0463651	-0.0610293	2.58301	0.701607
ENSMUSG00000072774	0.521531	-0.432714	-0.501649	-0.589989	-0.153626	0.198565	0.506615	0.0295438	1.23054	5.53673
ENSMUSG00000020099	0.521478	1.18469	1.84221	2.42766	-1.66538	0.595639	1.25958	0.410566	2.27085	3.63407
ENSMUSG00000036098	0.521236	-0.785616	1.03355	-0.0700417	-0.0106109	-0.130877	-0.611546	-0.838076	0.0793192	2.64908
ENSMUSG00000053644	0.520913	2.52194	0.59552	0.603082	0.633122	0.144245	-0.551925	-0.372138	-0.496646	1.13776
ENSMUSG00000001416	0.520565	0.0723829	7.73546	3.87476	1.74915	-0.583582	-0.170549	0.00894726	-0.234366	-3.47248
ENSMUSG00000055003	0.520455	2.55447	0.877699	1.48453	-0.0917235	0.57903	0.154445	0.345566	0.229434	1.17279
ENSMUSG00000025724	0.520082	-0.0148267	-0.227985	-0.00728222	2.02486	-0.173635	0.530966	0.0997063	-0.16838	-3.94305
ENSMUSG00000045005	0.519587	-1.08007	1.15092	0.580754	0.00980783	1.07459	-0.359381	-0.536407	-0.361939	2.05108
ENSMUSG00000028741	0.518427	0.936752	2.1728	3.22582	0.337752	-0.14733	0.947797	-0.0145004	0.116185	0.309228
ENSMUSG00000016194	0.518266	2.06805	1.66036	2.44976	0.401612	1.31359	-0.22841	-0.117587	-0.886751	-0.16089
ENSMUSG00000061080	0.517251	-0.00237618	0.568301	-0.613765	1.32106	-1.00933	-0.0676375	-0.189885	2.12278	0.0104251
ENSMUSG00000074802	0.51561	0.022492	0.827001	1.0345	-0.187937	-0.0756785	0.364094	0.158601	0.541087	2.72842
ENSMUSG00000020774	0.514601	3.43966	1.44016	4.62038	-0.911849	0.238042	-0.804779	-0.341541	-0.153719	1.11508
ENSMUSG00000023944	0.514437	0.0149283	9.77736	7.31467	2.50896	-0.223904	-0.203091	0.329688	-0.110133	-3.9266
ENSMUSG00000001225	0.51229	1.41326	1.26339	0.258741	0.263693	2.36606	0.0145668	0.421305	0.243403	0.180239
ENSMUSG00000028676	0.512219	-0.567062	2.9888	2.2638	2.34501	-1.04122	1.33817	0.0243979	-0.248772	-1.04566
ENSMUSG00000022136	0.512052	-0.650015	2.18396	2.23654	1.25373	0.0540394	-0.107401	-0.017783	-2.0203	-1.67655
ENSMUSG00000033808	0.511915	0.049747	-0.254611	-0.163649	-0.0916413	0.322429	0.10342	0.392873	2.2954	-0.0683977
ENSMUSG00000014859	0.511413	-0.260705	0.427914	0.775477	2.1393	0.0158321	0.332957	-0.138207	-0.122331	-0.661774
ENSMUSG00000021010	0.511317	0.0300677	0.257959	0.206039	1.12076	0.485111	0.152764	-0.0151237	1.83377	2.44162
ENSMUSG00000021255	0.511244	1.32258	1.9895	5.3535	0.189387	1.86852	-0.193566	-0.037714	2.93302	4.35186
ENSMUSG00000032377	0.511194	-0.264645	1.1982	0.22974	0.0479358	-0.200619	0.0263384	-0.000424729	0.32687	3.80244
ENSMUSG00000022551	0.510349	1.62223	2.3626	1.34599	1.07105	0.265748	0.0611683	-0.253618	-0.719039	-3.22837
ENSMUSG00000021497	0.509692	0.181333	0.809508	0.0350622	2.56756	-0.0767247	-0.0208955	-0.151439	-0.540384	-5.55566
ENSMUSG00000051355	0.509624	2.29044	0.554315	0.360497	1.82888	0.296562	0.175533	-0.0297175	1.64545	0.343841
ENSMUSG00000067916	0.509004	0.237733	-0.0830687	-0.0302152	0.0541965	0.464173	0.0717761	-0.0976373	2.18417	0.180518
ENSMUSG00000097254	0.506185	0.129317	-0.0235455	-0.277041	0.305526	0.21262	0.439679	0.260221	1.06816	2.67523
ENSMUSG00000032898	0.505843	1.49719	-10.8604	-8.75977	-0.680826	2.40091	-0.888481	-1.12985	-1.76413	-0.207356
ENSMUSG00000032372	0.505405	-0.272617	-0.146962	0.189455	0.268909	-0.379175	-0.35648	0.0957604	0.865729	4.7866
ENSMUSG00000024962	0.505012	0.0451867	0.680147	0.446686	0.0195219	-0.042421	0.715513	-0.14333	2.77356	1.91089
ENSMUSG00000005161	0.503888	2.60974	2.17437	1.07497	0.704536	0.19328	1.30681	0.52815	0.650609	0.108016
ENSMUSG00000020319	0.503737	1.04001	-3.27448	-1.44711	0.426613	-0.0840478	-0.193616	0.124546	3.12374	0.647901
ENSMUSG00000022400	0.503735	1.90164	2.02182	1.11941	1.54331	0.147629	1.78722	1.19661	0.483842	-2.22864
ENSMUSG00000031758	0.503687	-0.593354	2.33837	-0.306929	-0.160967	0.0532665	0.0853957	0.190839	0.0667139	0.141595
ENSMUSG00000051695	0.50203	-0.245727	2.24576	1.11606	1.65709	-0.0258182	0.837876	0.590434	-0.19183	0.270645
ENSMUSG00000022262	0.501332	0.81838	-0.399901	-0.313179	-0.611021	-0.89448	0.537169	-0.069626	2.7588	0.485599
ENSMUSG00000022538	0.501275	-0.424283	-0.159872	2.3088	1.93114	-0.0575658	0.799218	0.0889601	-0.282912	-0.596524
ENSMUSG00000034981	0.50074	-0.832929	4.19392	0.113576	0.508349	0.249687	0.0166566	0.343272	1.18691	0.418339
ENSMUSG00000006732	0.500109	-0.326052	4.7871	2.74274	2.01932	0.058237	1.8867	0.420861	-0.0800507	-0.00301439
ENSMUSG00000032067	0.500015	0.90296	-0.455716	-0.567007	0.504174	0.101036	-0.257791	0.10939	2.90229	2.9892
ENSMUSG00000001473	0.499296	0.119149	5.22029	0.356774	0.0682205	-0.42246	2.15688	0.0977809	-0.77137	-0.523947
ENSMUSG00000031431	0.499048	-1.66574	10.6298	1.55447	2.23579	-1.0876	0.102412	0.658934	-0.461425	-2.80314
ENSMUSG00000049672	0.498545	0.178597	1.1005	2.17701	0.0243611	0.724373	-0.422146	0.143244	-0.268805	0.964212
ENSMUSG00000020669	0.496436	1.5761	-1.73809	0.0455745	-0.0466007	-0.487117	0.0229339	0.0251264	-0.0965296	2.2275
ENSMUSG00000027746	0.495301	-0.0559987	1.11958	0.55684	3.69367	0.0322935	0.211482	0.0574241	-0.0447163	-1.0757
ENSMUSG00000029290	0.494792	-0.466903	2.7246	1.84893	0.765892	0.0104573	1.25626	0.096095	0.203096	0.0503665
ENSMUSG00000049281	0.494377	-0.490128	1.2232	0.0458644	1.23843	0.154089	-0.293398	0.105333	3.93293	2.79644
ENSMUSG00000036395	0.49389	-0.117654	0.481723	0.209541	0.540013	0.31112	0	-0.0919145	2.73347	-0.241626
ENSMUSG00000047797	0.493191	0.278115	-1.22129	-2.33764	2.53361	0.348798	-0.145706	-0.178235	-0.034566	-5.25396
ENSMUSG00000062908	0.493109	2.34279	1.40807	3.8968	0.416267	0.488719	-0.879983	-0.518437	-0.179655	1.40435
ENSMUSG00000051177	0.492922	0.226008	2.17817	1.22702	-0.60176	-0.013321	-0.222042	-1.20243	-0.945432	1.27029
ENSMUSG00000019804	0.492319	0.530529	3.59915	1.2485	1.17769	-0.438496	0.829894	0.131547	0.206602	-0.750878
ENSMUSG00000001707	0.491808	-0.0871546	0.79538	5.14988	0.343197	-0.775419	0.17131	0.467829	0.503201	-0.192979
ENSMUSG00000060317	0.490212	-0.162028	3.72386	2.36958	1.55982	-1.17854	0.0265292	0.735235	0.0379421	-0.539639
ENSMUSG00000036371	0.49016	0.214772	1.69255	5.51146	1.89095	0.774041	0.0454033	0.256017	0.6464	-0.81322
ENSMUSG00000018566	0.489855	0.322086	1.48944	0.111482	-0.253618	1.85969	2.20016	0.0847546	1.09734	4.88309
ENSMUSG00000020422	0.489562	0.489835	0.897701	1.59823	-0.653497	0.123726	-1.67153	-0.0181244	0.632163	3.24406
ENSMUSG00000073775	0.489114	0.396774	0.967318	2.02575	1.27226	-0.3743	2.19827	-0.00689875	-0.89882	-0.899684
ENSMUSG00000034472	0.488546	0.447007	-0.0341138	0.475669	0.281429	2.3461	0.0145662	-0.11811	0.117022	0.347217
ENSMUSG00000058076	0.487033	2.26424	1.63684	0.82818	0.95605	0.417512	0.0264894	0.0990611	-0.348205	-0.532887
ENSMUSG00000020048	0.486595	-0.485725	0.502783	2.64732	1.32957	-0.0102366	0.168611	0.399718	-1.11031	-2.93012
ENSMUSG00000024146	0.486361	1.57295	0.0139788	0.314483	3.14348	0.49011	3.30132	1.12272	0.0133392	-1.91111
ENSMUSG00000028127	0.48571	0.514787	0.284031	2.50205	-0.0890276	0.271242	-0.0676885	-0.705698	-1.1431	-1.07909
ENSMUSG00000020085	0.485385	4.75323	3.57363	4.99268	-1.10087	-0.090245	0.59297	-0.799772	-0.165246	-0.0499171
ENSMUSG00000048076	0.485288	0.178452	3.08149	1.78611	0.894454	-0.0392007	1.16194	0.246522	-0.739846	-0.681295
ENSMUSG00000030815	0.485085	-0.442924	-1.37724	-2.55218	-0.065889	-0.135819	2.05776	0.299215	-0.954345	-0.394681
ENSMUSG00000057969	0.483412	-0.0853439	-0.108163	-0.754258	-1.34489	-0.454945	0.286579	-0.350214	1.62332	3.44953
ENSMUSG00000042729	0.483146	0.0791066	0.507445	1.90064	2.6024	-0.318096	1.79129	-0.278015	0.0436692	-0.144708
ENSMUSG00000023963	0.482805	9.19046	1.89993	9.53968	0.135004	1.322	0.391342	-0.103833	-0.842113	-1.4734
ENSMUSG00000034648	0.482716	0.467646	1.48761	0	0.24615	2.92434	-0.0640094	0	0.707268	-0.419074
ENSMUSG00000057614	0.481224	-0.243674	1.34073	-1.2313	0.800419	0.488981	0.123882	-0.0746631	1.57829	2.00831
ENSMUSG00000022940	0.481137	1.43846	-0.420965	1.21987	0.0538575	-0.0033981	2.77864	1.12712	0.347388	-0.0280801
ENSMUSG00000044086	0.480884	0.614332	0.309911	0.0582808	0.064517	4.89739	0.0985237	0.0908349	0.0111876	1.05324
ENSMUSG00000063889	0.479653	0.287803	0.194127	0.00757975	2.58451	-0.537149	0.257779	-0.160181	-0.0449768	-2.43779
ENSMUSG00000001095	0.478972	0.37923	2.91304	0.66234	0.328092	0.20261	-0.888066	0.019017	-0.334145	-2.09274
ENSMUSG00000052684	0.477986	-0.0394138	0.28339	0.506612	0.340987	-0.103755	2.64216	0.570564	2.5723	0.690816
ENSMUSG00000034640	0.477741	0.0604066	-1.62238	-0.239636	-0.0283353	-0.379992	2.3746	0.576724	0.843255	2.0806
ENSMUSG00000029621	0.476563	1.0276	1.0714	0.846619	0.445302	0.00985934	2.20463	0.844604	3.3895	8.40125
ENSMUSG00000025203	0.474925	0.336859	4.4216	2.4457	-0.20486	0.221316	0.307343	1.0449	2.3319	3.63892
ENSMUSG00000039323	0.474847	2.35278	1.45803	1.61253	0.173765	1.47667	0.161235	-0.140695	-0.948017	0.161333
ENSMUSG00000015027	0.474606	-0.00855087	-0.07186	-1.13994	-0.505391	0.283574	-1.20731	-0.0479152	-0.544149	2.28931
ENSMUSG00000014602	0.474258	0.869881	-1.19934	0.157096	-0.405599	0.507838	-0.746787	0.0256969	3.02634	0.458547
ENSMUSG00000057666	0.473404	0.67373	2.68156	0.329553	0.424693	-0.343894	1.58757	0.0415707	0.317075	0.350549
ENSMUSG00000044923	0.473303	-0.193407	-0.0457266	0.0731921	0.0084924	-0.137036	0.951266	-0.757655	8.9936	9.65416
ENSMUSG00000022340	0.472403	1.77881	1.27806	4.56803	-0.127435	1.05967	0.276216	1.31374	0.876216	-0.00897825
ENSMUSG00000035198	0.470107	-0.0372475	5.58842	1.25797	1.23697	-0.46384	-0.0110465	-0.261759	-1.18315	-1.4454
ENSMUSG00000038279	0.469975	-0.760735	1.4062	6.37841	1.31549	-0.965984	1.22818	0.0362743	-0.199862	-1.12525
ENSMUSG00000101655	0.469373	-0.134563	2.50891	0.335392	0.42886	-0.0351135	0.170204	-0.171129	-0.0481607	-0.237571
ENSMUSG00000083282	0.46811	1.57631	2.4056	0.952928	0.859088	0.0429447	-0.621522	-0.351798	-1.01597	-4.44328
ENSMUSG00000029851	0.468055	-0.0810589	0.280348	-1.25277	0.275242	0.28396	-0.377638	0.445193	0.413843	2.26799
ENSMUSG00000026755	0.467511	2.09756	2.41357	2.23115	2.49393	0.483555	0.861582	0.286235	-0.442	-1.08466
ENSMUSG00000026249	0.46749	-0.187498	3.8054	1.42791	0.399979	0.567021	-1.13973	-0.0629737	1.84323	1.55444
ENSMUSG00000024302	0.467277	0.235279	0.547544	0.0567963	-0.638456	2.82495	-0.143707	0.313096	2.86194	0.614055
ENSMUSG00000038510	0.466797	0.283183	0.384153	4.98176	2.01321	-0.887073	1.89874	0.596219	0.234553	-0.0704045
ENSMUSG00000030688	0.466783	2.23927	1.97632	0.349408	0.900775	0.493176	0.576503	-0.13681	0.744551	0.198256
ENSMUSG00000061393	0.466569	3.25704	-0.427126	0.389193	-0.915399	1.18066	0.00602703	-0.108192	1.36639	0.411795
ENSMUSG00000026849	0.464543	1.36292	0.979847	6.01021	-0.358803	-0.158814	1.47847	-0.684122	-0.195359	0.102677
ENSMUSG00000015290	0.462848	0.729395	5.04766	2.68685	1.6487	-0.700606	2.99465	0.153466	-0.380273	0.805239
ENSMUSG00000041360	0.45925	0.377902	0.514652	3.74214	0.687408	-0.224476	0.89626	0.0584941	-0.247048	0.103045
ENSMUSG00000016833	0.458091	3.06607	-0.087743	0.248039	1.1947	0.220084	0.374985	0.151369	0.61251	-0.121112
ENSMUSG00000032757	0.457921	-0.829121	1.57411	0.551214	2.49822	0.0663371	0.0123624	-0.135731	0.643624	-0.778513
ENSMUSG00000028878	0.45763	0.148506	-0.726939	-0.305039	-1.07545	0.408564	0.131387	0.18293	-0.0763713	2.81303
ENSMUSG00000020183	0.457601	-1.12804	0.478818	-1.37209	-0.145708	0.0719961	0.265866	0.0985785	2.10668	1.83544
ENSMUSG00000039450	0.456851	3.21387	1.78872	0.740008	0.246609	0.420852	-0.0191258	-0.0878473	0.528225	0.22826
ENSMUSG00000031996	0.456569	0.288376	-0.0199686	1.0091	0.759097	0.349494	-1.09701	-0.804211	-0.88512	2.03227
ENSMUSG00000000440	0.456115	1.07225	-0.394263	-0.393967	-0.0279124	0.0310174	-0.721388	-0.394492	0.232858	2.81038
ENSMUSG00000038299	0.455453	-0.23596	1.86652	5.83764	0.228152	0.0296254	0.274225	0.0931349	-0.381588	-0.573566
ENSMUSG00000026437	0.45511	0.755272	0.486608	1.29813	-0.163349	-0.335591	0.889192	-0.198096	-0.165333	2.26311
ENSMUSG00000034714	0.451879	-0.270796	3.45824	-0.192142	0.286192	-0.245968	0.0290642	-0.342885	-0.193257	-0.0428656
ENSMUSG00000026259	0.451712	0.918874	0.111683	0.0411119	-1.31212	-0.0135505	-0.28435	-0.53554	-0.0430083	2.8968
ENSMUSG00000049929	0.450671	-0.486623	0.795611	0.536628	0.0485883	0.220749	0.517202	0.378897	2.41206	-0.644997
ENSMUSG00000021810	0.450287	-0.382824	0.890378	2.15913	1.48293	0.356203	0.0426347	0.308918	-0.659724	-0.392085
ENSMUSG00000027667	0.45014	-0.203474	-0.849786	-1.35806	-0.065183	-0.489295	2.75591	0.0579049	0.115199	0.527753
ENSMUSG00000048482	0.449792	-0.0289923	0.270789	0.306499	-0.0744635	-0.170014	0.949301	-0.319165	1.50393	2.86237
ENSMUSG00000021018	0.449653	0.943052	1.13337	2.16346	0.344728	-0.0939161	2.46365	0.48744	0.516878	0.95777
ENSMUSG00000036632	0.449514	3.57089	0.255385	0.78865	1.69892	0.301958	1.02284	0.405797	-0.282888	-0.250482
ENSMUSG00000022792	0.448999	1.15749	0.985433	3.0431	0.634091	1.01002	1.17838	0.321718	-0.0904571	-1.88166
ENSMUSG00000032399	0.448481	1.19358	2.93224	2.14454	2.3408	1.30702	1.69513	2.05898	-0.130902	-3.71344
ENSMUSG00000028999	0.446545	0.477446	0.0511563	0.21421	0.653957	-0.0944441	2.38552	0.237161	-0.381565	-2.25371
ENSMUSG00000022378	0.446149	0.456502	0.48228	0.760265	0.362133	0.282617	-0.593931	0.48538	1.89597	3.43261
ENSMUSG00000022956	0.445875	2.4997	2.34733	0.811788	1.12168	0.155827	0.446891	-0.0129874	0.123235	-1.79291
ENSMUSG00000028793	0.445289	0.676481	-1.92365	-0.227922	-0.569902	0.625377	-0.930468	0.419791	0.947698	2.52784
ENSMUSG00000029772	0.445142	-1.28558	0.665118	2.78477	0.061233	-0.248329	-0.824522	0.0288695	0.04309	-3.44831
ENSMUSG00000034607	0.444912	0.754728	-0.373255	0.796259	0.0593532	2.2869	-0.0621247	0.276621	1.53452	0.280386
ENSMUSG00000098234	0.444683	0.630743	0.586599	0.148526	0.464056	0.0922042	2.76182	0.480654	-0.21955	-1.56465
ENSMUSG00000061904	0.444486	1.82292	5.09986	3.73903	1.44909	0.182941	1.10042	0.16991	-0.328955	-1.11531
ENSMUSG00000075706	0.443842	2.08523	2.21411	0.184232	1.21804	0.0140156	-0.108738	-0.261804	2.66304	1.17187
ENSMUSG00000097357	0.443688	-0.0299329	1.32101	2.34146	-0.20002	0.145035	0.0996968	0.00149294	0.0150366	-2.35386
ENSMUSG00000026003	0.443417	1.7117	1.53171	7.23671	0.273003	0.855668	0.0297895	-0.098315	-0.0738044	0.437787
ENSMUSG00000033099	0.442638	0.544303	2.8601	1.15186	1.54512	-0.00552948	2.89408	-0.00104834	0.261107	-0.568444
ENSMUSG00000027080	0.442581	-1.15507	1.78196	0.563837	2.19289	-1.90206	0.0130837	0.0473489	0.118582	-0.551164
ENSMUSG00000028243	0.441346	-0.459038	2.01435	1.89633	0.441954	-1.00743	-0.241692	0.256669	0.829577	0.0827726
ENSMUSG00000074634	0.44063	0.164416	0.0238434	1.85521	-0.107498	1.06319	1.55318	1.22549	2.7722	0.536856
ENSMUSG00000039270	0.439538	0.578056	4.81739	2.39159	0.373291	-0.42295	0.278333	-0.0680543	-2.06794	-0.296394
ENSMUSG00000006678	0.439188	0.341013	-0.951141	0.112451	-0.0281356	0.837638	-0.627439	0.101981	1.36028	2.68329
ENSMUSG00000025986	0.439004	-2.06033	4.12066	2.86824	0.0784572	-0.0213587	-1.01027	-0.485337	0.460396	-0.346327
ENSMUSG00000034781	0.437851	-0.0333266	1.49259	2.89112	0.657048	0.0301975	0.0632807	-0.3972	-0.790088	0.0955123
ENSMUSG00000005262	0.437796	0.22103	0.483276	1.34145	2.29731	-0.512477	1.83189	-0.326674	-0.0404889	-1.05424
ENSMUSG00000034774	0.437042	0.981222	0.0680981	0.556711	-0.418616	0.0522902	-0.616319	-0.239372	0.0112601	5.60109
ENSMUSG00000044441	0.436484	-0.112805	0	0.207397	0.184483	-0.262367	0.281009	0	2.0209	-0.00509963
ENSMUSG00000023959	0.434514	0.393728	0.33795	0.133354	-0.241464	-0.31095	-1.40476	0.146315	1.48106	2.53212
ENSMUSG00000026940	0.433076	0.543583	1.31354	2.10935	-0.424009	-0.955424	0	0.072961	2.23526	0.329841
ENSMUSG00000031712	0.432975	0.786459	0.0146722	0.270689	-0.529318	0.142189	-0.0222792	0.0484842	0.396764	2.00598
ENSMUSG00000036241	0.432406	2.1094	-0.626681	-0.125191	1.02756	0.558941	0.619443	0.535556	0.120188	-0.15712
ENSMUSG00000001134	0.431418	1.50273	0.545913	0.592963	0.961165	-0.0381277	2.08548	0.0999313	1.69938	-1.95143
ENSMUSG00000023861	0.431028	1.98113	1.90641	2.74181	0.839006	0.406442	-0.266378	-0.149824	0.0930719	4.85672
ENSMUSG00000028266	0.430607	0.159312	4.54927	1.99671	0.83225	0.438595	1.37907	0.117354	-0.151399	0.211732
ENSMUSG00000025732	0.430432	1.84412	11.1463	7.70316	0.287194	-0.112883	-0.387639	-0.0560493	-0.0627972	-0.615306
ENSMUSG00000054057	0.429894	0.418207	1.90974	3.96976	-0.913952	1.66382	0.576781	0.124468	0.0729896	0.295112
ENSMUSG00000091931	0.429775	0.229395	1.93293	1.21858	1.17692	-0.336084	0.331638	0.0553161	2.18422	-4.12035
ENSMUSG00000025487	0.429418	2.26335	1.94364	0.845491	1.09636	0.284988	-0.433437	-0.153069	-0.603336	-2.46836
ENSMUSG00000036564	0.427231	1.31527	1.48698	0.578514	0.660176	2.2317	0.120323	0.14223	-0.261647	-0.774031
ENSMUSG00000031711	0.427019	-0.32726	-6.02565	0.197526	2.41491	0.134354	2.15132	0.248769	0.436688	1.06908
ENSMUSG00000026238	0.425768	-0.0283144	4.96478	4.20929	2.07267	0.427392	-0.00120015	1.05596	0.0284679	0.241559
ENSMUSG00000028902	0.4249	-0.125776	-0.507871	0.338772	2.86261	-0.11522	0.0758038	0.0832895	-0.0267328	0.512374
ENSMUSG00000029370	0.424566	-0.552307	-0.695424	-0.0790612	-0.272462	-0.420342	0.30012	-0.175489	0.341451	3.02863
ENSMUSG00000061778	0.424368	-0.0349323	-1.21125	-0.446642	0.153466	-0.338386	-1.48009	0.00245919	-0.156276	2.53845
ENSMUSG00000032946	0.424029	0.698748	0.509047	-0.0923238	-0.665992	0.164415	1.11473	1.85564	3.94119	1.24405
ENSMUSG00000035105	0.423456	-1.06666	-0.219122	-0.851458	0.607058	-3.08209	2.58606	0.221035	-0.012779	0.0383503
ENSMUSG00000008140	0.422876	0.954277	0.405873	-0.152954	1.19291	0.0706634	-0.040206	-0.318124	2.58694	-0.361516
ENSMUSG00000069743	0.4215	-0.180911	-0.58456	0.861685	0.0612748	0.137538	-0.636171	-0.335734	0.726205	5.38067
ENSMUSG00000030057	0.421461	3.22468	2.91678	4.62377	1.58215	0.237258	1.30985	0.123227	-1.238	-0.546921
ENSMUSG00000057074	0.421287	1.22238	1.38981	2.38983	0.236657	0.473014	-1.2989	-0.547594	0.000195072	0.986925
ENSMUSG00000028792	0.421003	2.38876	-0.485979	1.62891	-0.442902	0.309263	-0.0435175	-0.158531	-1.12644	1.46215
ENSMUSG00000037989	0.420594	0.0333109	0.800515	-0.622302	0.0240295	2.53511	-0.0946432	-0.0185703	-0.39509	0.781202
ENSMUSG00000035031	0.42029	-1.4951	-5.66546	-0.853597	2.57039	0.143975	-0.323423	0.0512876	-13.8905	-3.19561
ENSMUSG00000036151	0.419176	0.638642	0.178607	0.255344	0.196383	-0.323558	0.90267	0.449192	1.55221	3.31975
ENSMUSG00000033365	0.418275	-1.52013	2.77	0.347745	1.40678	-0.123349	0.563004	0.205606	-1.13113	-1.65912
ENSMUSG00000066072	0.417146	3.58063	0.695988	16.5425	-0.0812651	0.636138	-1.01757	-2.04604	-1.62039	-1.13112
ENSMUSG00000063142	0.41666	0.231143	0.651922	-0.151583	-0.415871	0.506021	-0.129996	-0.0816859	2.31882	0.28262
ENSMUSG00000078439	0.41631	1.26855	0.0197717	0.21008	-0.120633	-0.123828	-0.815731	0.180359	1.79517	2.25839
ENSMUSG00000024987	0.415266	1.58309	0.97736	2.23793	-0.526082	-0.877665	0.295743	-0.219861	0.191159	1.56845
ENSMUSG00000036285	0.414832	0.41796	1.09153	5.37955	0.283373	-0.122469	1.13696	0.302261	-1.15296	-1.55836
ENSMUSG00000078812	0.414749	2.92175	3.67697	2.71912	1.28196	0.160499	-0.205199	0.103426	-0.584206	-2.39235
ENSMUSG00000021242	0.413754	1.99799	1.66831	0.424689	0.163744	-0.143575	-0.164201	0.79445	1.91385	4.50148
ENSMUSG00000040711	0.413385	0.782375	1.66165	0.0472107	-0.420427	0.166651	-0.240466	-0.691278	2.63205	1.22337
ENSMUSG00000021335	0.413332	0.327524	3.41179	1.35869	1.07292	-0.0541709	-0.508533	0.0576806	-1.00819	-0.984618
ENSMUSG00000029326	0.413288	1.14227	3.24425	7.11829	-0.176409	2.19715	0.3631	0.675862	-0.222676	2.54252
ENSMUSG00000048450	0.412033	-0.179097	0.634478	0.239875	-0.0601992	1.03536	1.24264	0.0658681	2.75781	-0.130295
ENSMUSG00000000088	0.411534	3.38755	2.50194	2.033	1.80667	0.38873	0.153429	0.0425558	-0.321666	-1.70158
ENSMUSG00000020585	0.411138	0.401762	0.239216	0.363174	2.39788	0.0689242	-0.372598	0.410184	0.318165	0.290729
ENSMUSG00000025869	0.411124	0.65857	4.75037	3.21621	0.942669	-0.25446	0.435222	-0.118517	-1.56227	-9.29757
ENSMUSG00000063060	0.409963	0.0567094	0.405314	2.18875	-0.672181	0.457767	0.164245	0.0900296	1.38641	2.88152
ENSMUSG00000032840	0.408765	0.557621	3.71986	2.74928	0.065721	-0.154258	-0.882246	-0.556514	0.644174	0.891502
ENSMUSG00000021221	0.406864	0.991921	3.70836	1.44392	0.823366	-0.0390397	0.128881	-0.0656539	0.15156	0.0562737
ENSMUSG00000034826	0.406147	-0.711855	-0.94669	-0.135962	-0.0796954	-0.118235	-0.169391	-0.934798	-0.0284858	2.5182
ENSMUSG00000057497	0.406121	0.609121	-0.111705	5.11679	0.561421	-0.0205915	-0.11066	-0.180132	0.0800027	0.0929908
ENSMUSG00000007659	0.405435	-0.17253	3.23918	-0.0954504	0.535464	0.075197	-0.517423	0.584127	-0.247081	-2.25309
ENSMUSG00000049134	0.405424	0.122107	-0.195419	-0.135621	0.0169089	3.95876	-0.0281362	0.081264	1.22977	1.13967
ENSMUSG00000022184	0.403307	-0.114248	-0.0181036	-1.1507	1.24392	0.08206	2.39411	0.378455	0.0131572	-0.820828
ENSMUSG00000051671	0.403253	1.84989	2.93352	3.13104	0.396243	0.0885364	0.455181	-0.0505473	0.47416	-0.0485851
ENSMUSG00000019916	0.402918	-0.0185841	1.35066	0.507386	2.39944	-1.52947	0.455599	0.644888	0.0762241	-0.407531
ENSMUSG00000067219	0.402579	1.86937	-0.0819275	1.89719	-0.390274	2.50709	0.23222	1.37283	0.719654	1.1971
ENSMUSG00000019929	0.40253	0.397209	1.08713	0.0392408	0.4793	-0.0333129	-0.383255	0.15894	0.687794	4.94259
ENSMUSG00000079215	0.401462	-0.344138	1.55559	3.56873	0.563104	0.210031	-0.0670395	0.00673171	0.301114	0.421999
ENSMUSG00000037580	0.40115	2.74421	-3.13828	-0.635953	0.38736	0.717042	0.205719	-0.379086	-0.0801335	0.138481
ENSMUSG00000028556	0.399341	0.188043	-0.0151213	-0.183647	-0.876178	-0.46154	-0.419551	0.143582	2.24733	5.78607
ENSMUSG00000031626	0.398735	-1.35235	2.01899	-0.931097	0.826179	0.522775	-0.747499	-0.889619	-1.46368	-1.70469
ENSMUSG00000016349	0.39857	-10.4823	0.207748	-0.0528987	0.0247235	3.60585	0	0.072961	0.122431	-0.153993
ENSMUSG00000015488	0.397408	-0.367775	1.22571	0.762175	2.59243	0.164716	0.31148	-0.949128	-1.56603	-0.554462
ENSMUSG00000063480	0.397076	0.524527	2.65153	3.47732	2.54355	-0.0923057	0.306046	0.507774	-0.259427	-2.24326
ENSMUSG00000046532	0.39681	0.157534	0.705484	0.757715	-0.0720283	-0.316733	-0.178779	-0.347592	3.86021	9.97663
ENSMUSG00000028683	0.396392	-0.398086	2.12854	4.42924	3.33671	-0.537973	1.49695	-0.190016	-0.106061	-0.133504
ENSMUSG00000026491	0.395013	0.343681	1.82568	3.93728	0.722637	0.065168	-1.28946	-1.19246	-0.625978	-2.29758
ENSMUSG00000028729	0.394757	0.437007	1.70652	3.80982	1.48375	0.000213062	2.11003	0.155052	0.993287	-1.95884
ENSMUSG00000028069	0.394705	-0.0658903	4.20359	11.5288	1.54308	0.142179	3.26051	0.703934	-0.106245	-0.476676
ENSMUSG00000030058	0.394624	-1.23462	4.43317	1.97347	0.62257	-0.336303	0.51601	0.496433	-1.45169	-1.17144
ENSMUSG00000024665	0.394148	-0.592006	-0.140729	2.34204	-0.217777	-0.0166194	0.409482	-0.394078	0.0068835	1.15449
ENSMUSG00000019872	0.393958	2.25115	-0.131642	2.25243	0.910333	0.666464	-1.04286	0.227764	-0.193901	0.979341
ENSMUSG00000035441	0.393647	0.478248	-0.0656996	0.0286505	-0.563694	-0.511279	-0.821122	-1.10368	0.76693	3.02861
ENSMUSG00000021569	0.393537	-0.363152	-0.448539	-0.437702	-0.0406667	0.0393435	-0.454038	2.07188	0.0234051	-1.9418
ENSMUSG00000042709	0.392978	0.112411	1.61764	0.45635	2.74883	-0.241218	0.236209	-1.13883	-1.9389	-1.47176
ENSMUSG00000031530	0.392589	0.555059	0.652836	0.349151	-0.365796	0.345707	-0.570827	-0.319841	0.574673	2.98199
ENSMUSG00000033554	0.392341	0.144924	-0.690175	1.80975	0.0762157	-0.246545	3.14142	0.121479	-0.0440579	-0.289641
ENSMUSG00000021868	0.39216	0.941279	0.765702	2.96619	0.175308	0.0741694	0.924108	0.0202531	0.794319	5.89115
ENSMUSG00000051730	0.390567	2.37842	-0.918799	0.187696	1.10887	1.07731	1.37892	0.171006	-0.50186	-1.09723
ENSMUSG00000061360	0.387967	1.35633	1.80002	2.07694	1.31772	0.428435	1.89428	0.159926	-0.233571	-0.944047
ENSMUSG00000038302	0.386957	0.303166	2.38987	2.30796	1.35465	-0.0131466	-0.208878	0.243126	-0.900971	-0.911471
ENSMUSG00000018865	0.386826	0.16762	-0.387427	0.0477299	0.446528	0.448408	2.28683	-0.0146454	1.20577	-0.00843391
ENSMUSG00000005354	0.386657	2.34617	3.55308	2.84238	0.450017	0.062061	0.249157	0.016148	-0.460733	-1.89937
ENSMUSG00000028655	0.38548	-0.396774	0.628046	0.460577	-0.271775	-3.03773	0.691754	0.563025	0.364521	3.38076
ENSMUSG00000002679	0.384892	1.48671	1.42386	1.05871	2.39697	0.37095	0.796622	0.376001	0.213766	-0.245068
ENSMUSG00000029442	0.384548	-0.182241	0.318231	-0.0147689	0.0798842	-0.961906	0.0959741	-0.0413756	3.079	1.31351
ENSMUSG00000050708	0.384036	0.360114	0.61134	0.0374883	0.231214	-0.195282	-0.372526	-0.168981	2.10615	-0.00193709
ENSMUSG00000025582	0.383801	-0.060161	0.22598	-0.0806558	-0.250072	0.100455	0.138966	0.894179	2.43255	0.5922
ENSMUSG00000025158	0.383415	0.593191	2.47413	0.0867965	0.534566	-0.0437659	-0.145095	0.155872	-0.644855	-0.365696
ENSMUSG00000020873	0.381976	-0.42258	2.69256	0.65208	2.71512	-0.291834	0.904815	0.562377	-0.839341	-2.82241
ENSMUSG00000030872	0.38181	0.846943	1.85033	3.80496	-0.672566	-1.24174	-0.287953	-0.126917	0.795563	2.006
ENSMUSG00000066278	0.381621	-0.149391	5.75234	5.27338	1.38676	0.184279	0.199535	0.540508	0.494984	-2.31162
ENSMUSG00000028194	0.381544	0.504595	-1.48109	0.0101074	-0.0618497	-0.276085	-0.422654	-0.506588	0.494474	3.03796
ENSMUSG00000021866	0.380908	-0.158445	-0.466644	0.00105197	-0.653309	0.612199	-0.830812	-0.0307696	2.20669	0.843032
ENSMUSG00000025854	0.380794	-0.911609	1.17199	0.357532	-0.149772	-0.127886	-0.198034	0.0585267	-1.28452	3.2088
ENSMUSG00000090000	0.379745	0.863191	0.359661	0.0603194	1.04895	-0.173923	3.67481	1.3212	0.853367	-0.89599
ENSMUSG00000051234	0.379539	0.22894	2.24095	1.27678	2.02772	0.12404	0.508128	0.860178	0.57524	0.0675677
ENSMUSG00000028405	0.379026	1.72218	1.92239	4.20999	0.168324	0.789957	-0.385314	-0.378638	-1.94701	-1.15686
ENSMUSG00000031618	0.378874	0.241984	-1.10406	-0.333988	-2.59398	0.317079	-0.255646	-0.815625	-1.3267	3.30557
ENSMUSG00000003526	0.378058	1.06746	0.0751913	0.725111	-0.210281	-0.830808	-0.125129	-0.207684	0.125887	2.11323
ENSMUSG00000024772	0.376817	0.549364	6.08032	1.52292	0.188143	-0.573705	-0.066947	0.541616	0.0613156	1.99689
ENSMUSG00000025757	0.376143	-0.527766	8.27111	10.1326	1.54761	-0.303417	-0.0528119	-0.321317	-0.287153	-3.64245
ENSMUSG00000018932	0.375191	0.514097	4.14045	4.30946	-0.0966696	0.0532318	2.88773	0.332562	-0.848433	0.588296
ENSMUSG00000021807	0.37391	2.02582	1.01769	0.306991	2.50757	0.450296	0.406607	0.631838	-0.590962	-3.19181
ENSMUSG00000022684	0.373859	1.89717	-6.03634	-0.272863	0.0276064	0.455831	2.33336	0.445525	-0.695377	-1.53821
ENSMUSG00000037999	0.373842	0.745657	-0.184474	0.882848	-0.215864	0.843655	-0.690866	-0.126557	1.07409	2.18585
ENSMUSG00000001175	0.373524	0.139904	3.08618	1.42869	1.82394	-0.121878	0.422393	1.25202	0.579201	-0.510893
ENSMUSG00000037104	0.372311	-0.132499	1.31605	-0.0063484	1.28204	0.0857669	-0.252175	0.485231	0.859006	2.39898
ENSMUSG00000063730	0.372294	0.328461	-0.143136	1.90401	1.07772	2.195	0.0439484	-0.507839	-4.94506	0.0425511
ENSMUSG00000042784	0.371295	0.178024	1.82183	0.297602	0.575595	2.21325	0.346118	2.0202	0.262942	-0.108596
ENSMUSG00000062432	0.369533	1.1355	1.35359	2.12433	0.0728367	-0.0548168	0	-0.0861751	0.112585	1.63639
ENSMUSG00000037916	0.367833	2.82162	1.72818	0.866495	1.1179	0.795835	0.0276666	-0.497189	-0.758819	-3.54752
ENSMUSG00000049354	0.365603	-0.310446	-0.738158	-0.760573	-0.548741	0.486821	-1.77087	0.0476761	-0.522012	2.4545
ENSMUSG00000019873	0.365209	-0.0459178	2.06328	1.28859	0.272744	0.00228404	-1.83168	-0.633138	-1.04301	-0.210053
ENSMUSG00000020941	0.365082	-0.485032	-0.418918	0.636217	-0.133931	0.947971	-0.361968	-0.207899	0.674678	2.21793
ENSMUSG00000042751	0.364691	1.42403	1.73819	2.63431	-0.0910711	0.0984025	1.03981	0.214679	2.84466	0.897554
ENSMUSG00000021208	0.364367	0.332493	0.629144	-0.320049	0.244609	-1.45338	0.97478	-0.0287432	3.96087	10.9201
ENSMUSG00000034206	0.364049	0.0210118	0.261191	0.698727	0.156021	-0.150008	-0.108375	0.0462239	2.37206	0.70334
ENSMUSG00000026675	0.362711	-0.709079	-1.26493	0.141179	0.0136346	-0.208245	-0.18084	-0.127202	-0.0808029	2.98921
ENSMUSG00000032478	0.361778	-0.0179609	1.19215	0.94106	2.28875	0.234629	0.261925	-0.110911	-0.173685	-1.36951
ENSMUSG00000020430	0.359748	0.166375	-0.0290357	4.47597	0.206633	0.27982	1.29425	0.263674	-0.195831	0.00691554
ENSMUSG00000022774	0.359575	-0.0595608	3.33201	2.6628	1.04797	-0.253543	-0.0772763	0.292669	0.0801677	-6.55193
ENSMUSG00000030256	0.359506	-0.0954511	-3.00738	-1.11111	-1.31829	0.356162	-0.804979	0.75937	0.195802	4.67135
ENSMUSG00000039183	0.359368	0.0120241	1.74342	1.14951	2.4653	-0.191689	0.0695668	0.376196	-1.30488	-2.03415
ENSMUSG00000000399	0.35866	2.97972	2.158	2.04263	0.963664	0.490967	0.721813	0.26772	-0.666471	-2.32147
ENSMUSG00000036782	0.358635	0.339318	1.50853	4.21725	-0.237731	-0.11243	-1.23757	-0.58834	0.129813	0.431832
ENSMUSG00000032315	0.358174	0.176643	2.73816	0.866953	-0.263819	0.144892	-0.617709	-0.339729	-0.773913	0.0292331
ENSMUSG00000062937	0.357608	0.619982	0.894939	2.25836	0.605485	0.0478138	0.510381	0.333641	-0.899428	-0.216945
ENSMUSG00000032330	0.356897	3.1702	2.5785	1.3935	1.10846	-0.0281416	0.293972	-0.153825	0.349466	-1.46913
ENSMUSG00000028173	0.356823	0.37296	-0.0969995	-0.0858836	-0.0854757	0.383936	-0.806283	0.667242	3.96997	2.07924
ENSMUSG00000020089	0.355512	1.7854	3.6552	3.56351	0.358723	-0.0882332	-0.281319	0.0174022	-0.00542006	-0.542391
ENSMUSG00000020087	0.355187	0.479668	2.67799	2.29281	0.520846	-0.231427	0.0127294	-0.00721855	-1.39516	-2.57861
ENSMUSG00000040725	0.354983	-1.6237	-1.74831	-1.37563	-0.0837225	0.892682	-0.603843	0.0779631	0.355801	3.59353
ENSMUSG00000009035	0.354456	-0.408679	-0.110821	-0.675238	-1.68467	-0.895464	0.0965326	-0.116774	0.324372	5.66436
ENSMUSG00000005225	0.354327	-0.179635	1.11571	2.61674	0.429242	-0.343151	0.267945	-0.744378	-0.502469	0.158805
ENSMUSG00000032218	0.354139	0.384779	-0.0621098	0.264572	0.359638	0.107609	0.207098	0.170638	2.02078	-1.32492
ENSMUSG00000037664	0.354073	3.96207	1.27778	1.78426	-0.568835	0.758083	-0.206113	0.159315	-0.00867287	-0.154645
ENSMUSG00000031171	0.352653	0.170966	2.53428	2.56166	1.12872	-0.14861	1.00225	0.186664	-3.0563	-1.5304
ENSMUSG00000010122	0.352233	1.13428	0.494838	1.30996	0.0683802	-0.103779	-0.369878	-0.0677567	0.0270248	3.79882
ENSMUSG00000027108	0.352102	1.17502	1.92838	3.14201	2.4015	1.86435	-0.661306	0.0738885	-0.994787	-1.18542
ENSMUSG00000061132	0.351227	0.665278	-1.00898	-0.0259203	-2.02492	0.814179	-0.264984	0.0618495	2.0396	7.31495
ENSMUSG00000041112	0.351195	0.667348	-0.568686	-0.324634	-0.530221	0.0496992	-0.443426	0.662501	2.1023	2.05238
ENSMUSG00000043155	0.351189	-0.842588	2.25312	3.68289	0.472684	0.12273	0.233522	0.402076	1.1004	0.0216604
ENSMUSG00000049950	0.35117	-0.0595624	0.190756	0.806642	0.818252	-1.02552	2.0539	0.814275	0.140378	-0.121157
ENSMUSG00000032358	0.351102	0.264422	0	-0.109555	0	0.159711	0.0145645	0.072961	2.72003	-0.105609
ENSMUSG00000054455	0.350682	2.13928	0.422992	0.633568	1.85168	1.14674	-0.305663	-0.0250457	0.835956	-0.222395
ENSMUSG00000050428	0.349194	0.601989	0.98988	-0.181919	1.11822	-0.0635954	-0.214455	-0.143565	0.259222	2.19875
ENSMUSG00000060098	0.349097	0.217554	3.6312	2.92097	0.0212116	-0.313739	0.352579	-0.238513	-0.193742	-0.641669
ENSMUSG00000038768	0.348601	0.103745	-3.10813	-2.84132	-0.165005	-0.336205	-0.471315	-0.331543	2.70433	1.73232
ENSMUSG00000100277	0.346844	1.24539	0.262059	0.449709	-0.599403	0.418991	0.727495	0.351705	-0.155575	3.34257
ENSMUSG00000018415	0.346394	-0.215141	-0.400664	0.755072	2.04729	0.366675	-0.0806038	-0.654555	0.0221429	0.104579
ENSMUSG00000030264	0.34593	0.0808637	0.20651	3.04068	0.994934	0.286095	0.427801	0.371749	-0.216239	-0.175357
ENSMUSG00000032503	0.345884	-0.0977248	0	0.158422	0.145688	0.213582	0	0.272104	3.22236	0.0816432
ENSMUSG00000010025	0.345242	0.403731	-0.0123638	2.40882	-0.206906	-0.0215781	-0.306005	-0.929157	0.409403	3.00068
ENSMUSG00000024078	0.345165	0.325226	0.604649	2.45334	0.129285	0.875427	-0.0115142	0.0512569	-0.150901	-0.25721
ENSMUSG00000029918	0.344825	1.4127	0.188843	0.299709	1.20271	0.0809572	2.67331	0.749883	-0.0574365	-0.865741
ENSMUSG00000031546	0.341792	2.04048	-2.45961	-0.868937	0.581929	0.249362	-0.0447053	-0.216118	-0.0468556	-0.0612755
ENSMUSG00000091898	0.341431	0.621883	3.98548	4.35747	0.0350178	2.23142	0.663025	-0.952697	-0.335148	-0.698086
ENSMUSG00000063200	0.340961	0.447123	0.366222	-0.148074	2.33821	-0.00900046	0.246832	0.244968	0.179939	0.290437
ENSMUSG00000020519	0.340631	1.64095	-0.0614798	-0.172464	0.370722	0.173693	2.20235	0.37846	1.2052	0.125891
ENSMUSG00000027405	0.340586	-0.823532	0.599856	4.52744	0.85495	-0.617816	3.47478	0.0801015	-0.783407	-0.0282102
ENSMUSG00000037370	0.339292	2.48419	0.410867	3.92102	-0.0554376	0.155975	0.159669	-0.0354781	0.999932	14.5474
ENSMUSG00000001158	0.338377	0.545574	-0.130233	0.709477	1.13529	-0.117684	0.471067	2.29818	-0.00253478	-0.686881
ENSMUSG00000038722	0.338056	0.553928	1.30249	0.974799	3.04988	-0.0254363	2.56524	0.336401	-0.537603	-4.13427
ENSMUSG00000024777	0.336277	-2.80566	2.30571	0.151117	1.18169	-1.69755	0.799843	-0.00230249	-0.662504	-1.80673
ENSMUSG00000038763	0.336216	0.9558	0.185101	0.222909	0.232333	3.67711	-0.108671	0	1.08875	0.962684
ENSMUSG00000046567	0.334879	-0.0606476	1.31823	2.3082	0.324595	0.216861	0.243056	-0.245608	0.533885	-0.112447
ENSMUSG00000052435	0.334121	0.296048	0.174255	0.0390384	0.392797	0.0627464	-0.23578	-0.99839	0.0807445	3.01239
ENSMUSG00000032437	0.333879	-1.14824	2.40959	2.45388	1.68707	-0.462299	0.389894	0.319453	-0.247708	-0.647487
ENSMUSG00000035540	0.333758	0.0208904	0.152969	0.0990238	2.78163	0.595807	-0.0597361	-0.0201088	-0.633077	-0.988224
ENSMUSG00000026694	0.332771	0.575131	-0.783276	2.38077	0.0304285	0.400453	0.864729	0.106598	-0.588836	0.820662
ENSMUSG00000026192	0.331413	0.0512588	4.12992	7.08974	0.353508	-0.0693203	0.130294	0.268837	0.287227	-0.194539
ENSMUSG00000037361	0.331397	0.527291	2.6118	2.65787	1.04048	-0.295957	-0.585976	0.0434175	0.155414	-0.0331418
ENSMUSG00000001424	0.329877	0.336873	2.37836	0.415907	-0.00902907	0.275831	-1.6981	-0.480378	-0.496677	-0.0712296
ENSMUSG00000025405	0.329348	-1.19422	2.36741	0.755252	1.46384	-0.226402	0.322772	0.0273559	-3.16296	-2.94296
ENSMUSG00000056978	0.329285	7.03608	0.137916	4.96268	1.51014	-0.0914047	0.215746	0.240966	0.133762	-2.01111
ENSMUSG00000039201	0.328751	-0.413684	3.69171	1.44925	0.6745	-1.71706	0.209246	0.0787225	-0.0938795	0.0319715
ENSMUSG00000046865	0.327479	2.05285	0.694445	2.12226	0.392252	0.283749	1.43258	0.253691	0.255122	0.0823319
ENSMUSG00000048827	0.327046	0.322659	-0.585752	0.227371	-0.435295	0.30769	0.313196	0.434763	3.13722	0.131073
ENSMUSG00000026691	0.326811	1.47558	0.579127	7.64588	0.140017	-0.630635	0.0553275	2.77226	-0.538414	-0.13848
ENSMUSG00000060227	0.326668	0.0901927	2.07234	0.601462	-0.00937379	0.478079	-0.221505	-0.723041	0.107416	-0.444774
ENSMUSG00000004085	0.32652	-0.586314	-4.003	-6.73994	-0.382664	0.327734	-0.0440961	-0.891606	-0.0573261	2.04761
ENSMUSG00000017188	0.326049	2.71737	4.80541	1.82711	0.83227	-0.207399	0.28305	0.00322994	0.490129	-1.17491
ENSMUSG00000032091	0.325191	0.173827	-0.382585	0.0719644	-1.4203	-0.022691	0.162134	0.0246618	0.562223	3.59902
ENSMUSG00000026425	0.325149	0.39839	-0.211823	-0.350809	-0.442187	-0.138999	-0.186508	0.0917891	-0.268939	3.82131
ENSMUSG00000042406	0.325134	0.784334	-0.168083	0.432222	0.724049	-0.360785	3.14901	0.176408	0.0488581	0.219685
ENSMUSG00000030629	0.324869	0.5138	-2.64063	0.0372098	0.830943	0.469473	2.06926	-0.120736	-2.76555	-5.53887
ENSMUSG00000042079	0.324818	-0.0021017	1.22157	10.359	1.98396	0.447339	-0.684204	0.193159	-0.714886	-0.158046
ENSMUSG00000024048	0.324489	2.00359	2.76537	2.1795	1.2598	0.745378	0.134721	0.873734	1.28534	0.506174
ENSMUSG00000054385	0.324389	-0.274913	0.164316	-0.636036	0.610233	0.054808	-1.28649	-0.377193	0.508635	2.10177
ENSMUSG00000009569	0.323084	0.0745727	4.85686	1.00883	0.31511	0.10748	-0.650004	-1.50964	0.231953	-0.86919
ENSMUSG00000060969	0.322872	0.818867	0.183896	0.354849	0.166835	0.538868	-0.663	-0.462679	0.373582	2.48335
ENSMUSG00000034667	0.322845	-0.640455	-0.256024	-0.0448983	0.159458	-0.0710181	0.562874	-0.151712	-1.96461	2.63919
ENSMUSG00000028894	0.320798	-1.06631	0.545235	0.399891	-0.192982	-0.093955	-1.22739	-0.0652481	-0.938615	3.04618
ENSMUSG00000028978	0.320736	-0.269165	2.37615	0.361521	1.12768	-0.0350252	1.78236	0.178149	-0.131388	0.0109679
ENSMUSG00000006057	0.320102	1.57319	2.38614	1.03252	0.534517	0.048651	0.236455	-0.0739967	-0.194032	-2.50883
ENSMUSG00000037519	0.319513	-1.5849	2.80024	0.885623	1.38671	-1.02044	0.189234	-0.720221	-2.34102	-0.698223
ENSMUSG00000058135	0.318828	0.279576	0.581945	-1.30896	0.506092	0.0649928	-0.114937	-0.355267	0.522961	2.5519
ENSMUSG00000052415	0.318709	0.127986	2.4554	3.8171	-0.286231	0.0580145	0.463679	0.706584	0.674506	-0.0934709
ENSMUSG00000002588	0.318571	2.14602	0.265715	1.69557	0.797817	0.699166	-0.536473	-0.189312	-0.542268	-0.204355
ENSMUSG00000026131	0.318341	0.486585	6.10714	5.87056	0.545316	-0.150491	-0.227159	-0.0804459	-0.856087	-0.512436
ENSMUSG00000021905	0.31735	1.11687	1.31385	3.2784	0.775332	0.374961	0.93627	0.561952	0.834157	-0.240191
ENSMUSG00000065990	0.316998	1.19796	1.52388	0.206962	1.10451	-0.14432	2.38961	0.437146	0.170752	-0.76796
ENSMUSG00000042682	0.316988	0.228845	0.212953	0.0906283	0.997434	-0.148693	2.50215	0.17527	0.742379	-0.166348
ENSMUSG00000020257	0.31686	-0.548086	2.04998	0.83746	0.0470817	-1.74388	0.877272	-0.0564269	-0.586968	-1.43844
ENSMUSG00000024646	0.316056	2.62684	3.08257	3.28663	0.642042	0.254678	-0.078981	0.0683659	-0.00765443	0.0143038
ENSMUSG00000029145	0.31601	-0.0430721	0.345556	2.33731	1.34417	-0.143665	2.4681	0.00501449	-0.788766	-2.58949
ENSMUSG00000030237	0.315938	2.46871	0.29455	1.40803	-0.21834	1.23831	-0.0191544	-0.0922775	-0.52513	2.80736
ENSMUSG00000001334	0.315778	-0.35694	0.0222715	-0.337902	-0.281533	1.71135	2.79944	-0.00295477	0.662965	0.117783
ENSMUSG00000024007	0.315745	0.0883743	3.96629	2.03041	0.859105	-0.158977	-0.0752897	0.612198	0.642706	0.6677
ENSMUSG00000010064	0.314399	0.288577	-5.247	-1.73059	-0.47247	0.950345	0.301861	0.010715	0.247413	3.75208
ENSMUSG00000025574	0.314283	2.2719	2.36409	3.02766	-0.366208	0.793648	-1.11561	-0.0574196	0.407205	0.0683527
ENSMUSG00000074375	0.313466	-0.162645	0.549573	-0.395347	-0.127694	0.356407	-2.15787	-0.231754	5.34656	-0.0803425
ENSMUSG00000051747	0.313101	-0.413349	0.438519	-0.143582	0.268478	5.021	0.20939	-0.543216	2.32524	0.267247
ENSMUSG00000057069	0.312898	-0.998875	-0.252943	0.0958847	2.2824	-0.0729956	-0.00926109	-0.461355	-2.56227	-1.43876
ENSMUSG00000081058	0.31168	1.14066	4.77037	3.23479	0.964853	-0.171255	0.0273331	0.310454	-0.147095	-1.1007
ENSMUSG00000021591	0.310629	0.509899	2.89792	2.29829	0.375508	0.30467	1.79056	0.560527	0.0599844	-0.299835
ENSMUSG00000028238	0.309951	2.45861	-0.0416665	1.45681	0.356006	0.389135	-0.335685	1.05351	0.0701641	3.80148
ENSMUSG00000034258	0.309437	2.51198	-0.250082	0.875708	-1.73486	1.46783	-1.60817	-0.0582206	0.107091	0.162228
ENSMUSG00000061175	0.309062	1.09159	-1.02538	-0.0973974	-1.48671	0.246289	-0.263912	-0.337795	-0.201187	5.34089
ENSMUSG00000024548	0.308513	0.642963	0.0753415	0.753032	-0.672454	0.580959	-0.902023	0.263669	3.16874	3.00287
ENSMUSG00000021606	0.308424	3.63216	1.77429	0.853241	1.0972	0.194841	0.535483	-0.0350023	0.37933	-1.41641
ENSMUSG00000056643	0.308178	-1.60751	8.1929	2.85249	1.19722	-0.348296	-0.406294	-0.991368	-0.222426	0.104846
ENSMUSG00000090066	0.307788	0.0100045	0.193932	0.0324067	0.408816	2.81805	0.0145645	0.072961	0.784748	0.371654
ENSMUSG00000001627	0.306537	-0.673199	0.561648	0.76094	1.20818	0.11068	2.73873	0.0545271	0.317626	0.576989
ENSMUSG00000013629	0.306527	-1.06719	6.32949	4.35899	1.75138	-0.169446	-0.159874	-0.0199522	-1.16713	-0.485011
ENSMUSG00000038828	0.306511	-1.47115	2.32659	0.396553	2.67973	-0.256842	1.7016	0.417633	-0.88935	-0.636426
ENSMUSG00000063882	0.305832	2.8595	2.55498	1.86021	1.13013	0.417957	0.665736	-0.0508167	0.339302	-1.83803
ENSMUSG00000021277	0.305768	-2.13914	3.32772	-0.0105208	0.354544	-0.743832	-0.662181	-0.0910293	0.0836052	-0.0455621
ENSMUSG00000022571	0.305436	0.0535329	5.14411	2.19432	0.195701	-0.58604	0.0412014	-0.352428	-1.40997	-1.25373
ENSMUSG00000025742	0.304765	0.100612	-0.496576	-0.717644	-0.0920913	-0.134427	-0.777885	0.30544	-0.0743853	5.97687
ENSMUSG00000030521	0.303525	0.0586195	0.00516779	1.68604	1.23453	-0.19587	2.51904	0.00515568	0.0184764	0.00169811
ENSMUSG00000079480	0.303127	1.1121	0.756928	2.32918	1.60494	0.383736	2.12798	1.46288	0.830029	-1.8067
ENSMUSG00000022214	0.303102	2.07113	-0.240835	0.0227975	-0.00626578	0.0709794	-0.324518	-0.376705	-0.0472391	0.443439
ENSMUSG00000031167	0.303068	1.4295	1.85963	3.3297	0.0904527	0.394464	0.191604	0.523897	0.355334	10.9704
ENSMUSG00000025172	0.301914	-0.412603	2.1615	-2.27268	8.5685e-06	0.182778	-0.188469	-0.129533	2.4687	0.201225
ENSMUSG00000078247	0.300743	-0.00952652	1.30232	-0.515834	-0.000938601	-0.339695	2.40458	0.0107934	0.118828	-0.385555
ENSMUSG00000006456	0.300699	-0.0606733	3.15014	1.10098	2.29525	-0.0830075	0.314223	0.082596	0.354594	-0.777029
ENSMUSG00000031601	0.299722	0.119551	-3.19443	-0.703356	-0.271705	0.122765	2.85876	0.349546	0.292315	-0.401124
ENSMUSG00000070493	0.29931	2.17169	2.44167	1.48032	1.17827	0.24039	0.126494	-0.172262	-0.00361445	-2.41157
ENSMUSG00000028789	0.298952	1.44581	-1.69101	-0.713485	-1.78917	0.914728	-0.632568	0.0699243	0.00674444	3.46755
ENSMUSG00000025103	0.298782	0.231326	2.10284	1.73677	2.15089	1.36336	-0.0178573	0.125586	-0.238914	0.00894963
ENSMUSG00000040170	0.298283	1.70369	0.505129	6.24526	-0.00902913	0.695726	0.266263	0.20854	-0.540481	-0.133344
ENSMUSG00000020841	0.297944	0.0495346	0.757049	1.03077	0.046192	2.41247	-0.336133	0.247316	-0.677628	-0.141944
ENSMUSG00000035299	0.295831	0.720157	3.93886	2.02019	0.174076	-0.348474	0.803903	1.59433	1.98712	-1.03113
ENSMUSG00000031590	0.295227	0.4223	-1.16036	-0.54718	0.625328	0.493608	-0.0735928	-0.0152559	2.79846	0.156017
ENSMUSG00000006494	0.295226	0.373595	0.140619	0.0355265	-0.0612319	-0.0576903	-0.432993	-0.823625	0.117584	4.29678
ENSMUSG00000025037	0.293902	1.76392	-0.581361	1.55223	0.0237927	-3.01407	-0.0794075	-0.294781	0.26243	3.52339
ENSMUSG00000071078	0.293709	0.61733	2.86941	0.522437	1.98556	-0.156339	1.17529	-0.105164	-0.524166	-0.0190758
ENSMUSG00000079037	0.293351	1.07735	0.641236	1.019	-0.576667	0.049442	-0.504921	0.0927708	0.893389	2.36223
ENSMUSG00000034880	0.292832	1.53416	5.56402	1.47847	1.51817	-0.289192	0.0926357	-0.0228884	1.11543	-2.06927
ENSMUSG00000021109	0.292175	-1.33255	-0.619272	-0.211327	-0.146955	-0.198644	-0.328357	-0.0558742	0.0195297	3.90154
ENSMUSG00000001436	0.291288	-0.0171696	-0.228326	0.0673202	-0.638572	0.0864309	3.46073	0.371065	-0.281557	0.444469
ENSMUSG00000060459	0.29077	-0.0258144	0.254255	-0.419865	0.47146	0.126036	2.2788	0.89209	-0.114898	0.779444
ENSMUSG00000036087	0.290069	-0.296363	3.37087	2.33459	1.62876	0.0319335	-0.173095	-0.077819	-0.655604	-0.0360046
ENSMUSG00000020681	0.288753	0.331894	0.283044	-0.130351	-0.389822	0.436575	-0.625378	-0.0181441	2.46406	0.682202
ENSMUSG00000005510	0.28734	2.04797	1.46972	1.20324	0.679606	0.0806437	0.82174	0.0283858	0.0462344	-2.56672
ENSMUSG00000028150	0.287278	1.12101	13.2521	13.6983	-0.690873	-0.0185236	0.331733	-0.532987	-0.824802	0.772372
ENSMUSG00000030869	0.287214	1.87546	2.20926	1.3651	0.991058	0.120936	1.08647	0.299599	-0.0303031	-2.22239
ENSMUSG00000032224	0.286821	0.581414	0.442611	-0.180013	0.129757	2.32482	1.29238	0.703269	0.0538677	-0.95496
ENSMUSG00000063160	0.286782	0.0862594	0.470831	0.313687	-0.0532233	0.591182	0.724595	0.582462	2.32274	0.598435
ENSMUSG00000032557	0.286757	-0.118583	4.99433	1.82509	2.42354	-0.180902	1.6803	0.206261	-1.03022	-2.00059
ENSMUSG00000022129	0.286626	0.342602	-0.219822	-0.14618	1.05369	0.495883	-0.315042	0.491185	3.52423	-0.390458
ENSMUSG00000026087	0.285324	1.63278	2.22701	1.59558	1.53261	0.00901086	1.03437	0.161998	0.928234	-1.27271
ENSMUSG00000030598	0.283522	1.0364	0.125928	0.277133	-1.34181	0.376002	-0.083401	0.210155	0.726663	2.59653
ENSMUSG00000028274	0.281934	0.103504	0.979031	2.66986	0.48593	0.350209	-0.580153	0.170516	0.014991	-0.41159
ENSMUSG00000001247	0.281878	0.0249687	2.15493	2.6157	0.339646	-0.220964	0.378116	0.165926	-0.597018	-4.02064
ENSMUSG00000020843	0.281251	0.6643	2.82049	0.975387	0.654271	-0.00227414	0.564627	0.232419	-0.435712	-0.689159
ENSMUSG00000079550	0.280753	-1.25643	0.0108875	-0.263252	-1.16016	-1.68615	3.02559	0.527243	0.176293	-0.492111
ENSMUSG00000027499	0.280124	0.217923	0.39506	-0.040787	0.101473	4.10661	-0.918396	0.000274561	1.04166	0.508576
ENSMUSG00000031378	0.28007	1.05911	-0.456783	-0.0334209	-0.470028	-0.226145	-1.18049	0.0629224	0.840438	3.58718
ENSMUSG00000004891	0.279666	0.953493	3.31254	2.9079	0.572932	0.0562257	-0.0223833	0.279386	-0.0130018	0.374184
ENSMUSG00000057469	0.279587	-0.679784	2.45864	0.0921713	0.0294725	-1.26888	0.0520738	-0.538865	-0.294236	-1.21338
ENSMUSG00000030417	0.277859	0.843711	0.42121	0.0454867	0.945698	0.219044	3.10979	0.72313	1.42026	-1.08577
ENSMUSG00000019578	0.277801	2.39875	0.256474	0.375224	0.716812	0.584841	0.317601	0.0231326	-0.673533	0.42586
ENSMUSG00000021906	0.277736	1.66298	3.40507	8.12161	1.08935	0.103107	-0.603343	-0.393738	-0.502436	0.906141
ENSMUSG00000020709	0.276852	-0.165531	1.8914	2.91912	-0.0837648	0.133113	-2.13495	-0.129191	-0.562187	-0.477965
ENSMUSG00000030255	0.276693	0.220679	0.0964075	-0.630891	-0.979314	0.451545	-0.19876	-0.13234	1.51832	3.57899
ENSMUSG00000032966	0.276689	0.726584	2.57221	0.81453	0.540551	-0.0872342	-0.0233318	0.170702	-0.0283684	-0.41692
ENSMUSG00000019763	0.2762	0.543178	1.56786	3.70583	0.201412	-0.426557	0.506985	-0.140879	-0.119853	-0.221934
ENSMUSG00000028180	0.27551	-0.694891	1.35617	2.13037	0.158791	-0.322633	0.396986	-0.358309	-0.378366	-1.1884
ENSMUSG00000051146	0.275111	-0.0308022	3.78302	0.475213	-0.0175549	0.104259	-0.121997	0.546746	0.209939	0.0224262
ENSMUSG00000021484	0.274487	-0.0739179	3.1583	1.0935	0.375246	-0.100647	-0.0804107	-0.122158	-0.697348	-2.01814
ENSMUSG00000028278	0.274212	0.00334369	0.243477	-0.0531436	-0.169287	0.898652	-0.0269966	0.375772	0.313042	3.06335
ENSMUSG00000091764	0.274002	-0.48946	0.18641	0.0991417	-0.300374	-0.27072	-0.111546	-0.0494447	2.13545	0.42168
ENSMUSG00000022354	0.273894	3.31736	2.04128	1.06537	0.98926	0.241929	0.0603282	-0.240684	0.527248	-1.06111
ENSMUSG00000025271	0.273824	0.0856448	1.19896	3.50582	0.258994	-0.0595231	0.076956	-0.421155	-0.0588914	-1.33649
ENSMUSG00000024033	0.273817	0.022668	-0.0862585	-0.0136929	0.0733233	0.0716547	0.78613	0.840035	3.10566	1.55838
ENSMUSG00000025014	0.273029	-0.832241	-0.303104	-0.855969	0.196205	-0.721182	0.211204	-0.10548	3.87187	2.60587
ENSMUSG00000007891	0.272055	0.915446	0.366341	-0.620877	0.184682	-0.383023	-0.000542565	0.931089	3.43892	2.6947
ENSMUSG00000043300	0.271851	-0.610225	2.1799	0.200144	-0.225401	-0.915584	0.182859	0.421707	1.51753	0.767584
ENSMUSG00000054226	0.270751	2.44415	-0.750128	-0.0751874	0.0811286	0.59355	-0.272736	-0.619681	-0.725588	0.395498
ENSMUSG00000027131	0.270392	1.19919	1.25957	2.04271	1.97112	0.00267885	1.15186	0.391687	0.0369525	-2.25601
ENSMUSG00000071470	0.26931	-0.316772	0.321416	0.273826	0.266774	0.221467	0.288405	-0.456542	2.12795	-0.0503126
ENSMUSG00000032602	0.269291	0.335168	0.504159	2.75926	0.338268	-0.0364702	-0.311888	-0.262705	-1.40455	-1.45286
ENSMUSG00000002980	0.269288	1.17545	2.49448	0.380449	0.0158634	1.63771	-0.788358	0.066477	0.101642	0.368019
ENSMUSG00000037287	0.268178	-0.721019	-0.371341	-1.02171	-0.198455	0.00891099	-0.030134	-0.964223	-0.0184129	2.77385
ENSMUSG00000020864	0.268005	1.64326	7.35334	1.89332	1.48426	0.35178	0.214796	0.076993	-0.0470584	0.179495
ENSMUSG00000056055	0.267606	0.210639	4.57023	-0.134014	-0.262983	-0.0821015	-0.329528	-0.247333	1.24152	0.933888
ENSMUSG00000022945	0.267428	0.764645	-1.37663	0.00953891	-0.403653	1.44092	0.32502	0.128047	-0.68829	2.60664
ENSMUSG00000031511	0.266834	1.1044	3.52359	3.04175	-0.573747	-0.0539155	-0.268632	0.139571	-0.485638	-2.83009
ENSMUSG00000030364	0.266689	33.5401	-0.155953	27.4472	-0.269769	30.9417	0.285475	-0.831312	-2.45997	-0.765923
ENSMUSG00000078784	0.266167	0.293421	1.57509	0.162364	1.51784	-0.130721	2.37523	0.437034	2.41468	-0.29626
ENSMUSG00000003955	0.265844	1.76983	1.12458	0.829986	0.661583	-0.0177447	2.0254	0.351018	0.0752268	-1.75823
ENSMUSG00000029557	0.265786	0.283541	2.846	1.37877	1.62117	0.239856	0.00921913	-0.106521	-0.159276	-0.507512
ENSMUSG00000028998	0.264999	3.13951	0.539085	0.693811	1.07569	0.1708	1.02448	0.48803	1.48288	-1.01306
ENSMUSG00000003809	0.264752	2.97079	0.8278	2.79898	0.126987	0.295149	-0.3622	-0.240877	-1.02029	-0.474175
ENSMUSG00000025132	0.263675	0.27593	2.15489	0.0146433	0.741084	0.101828	-0.348274	0.277298	0.318017	0.578143
ENSMUSG00000020027	0.263336	2.54556	-1.67698	0.436532	0.091403	0.0521426	1.391	-0.100064	-0.321444	-2.27214
ENSMUSG00000060152	0.262742	2.07531	2.09578	1.83527	1.00012	0.221228	0.606491	0.142816	0.477036	-0.387194
ENSMUSG00000001666	0.262615	4.46194	1.57692	1.89397	0.211355	0.238933	0.111178	-0.0822082	1.70454	3.00532
ENSMUSG00000038967	0.262409	2.23121	-2.79846	-0.974785	-0.74133	0.128857	0.0417663	-0.201379	0.0654895	1.12275
ENSMUSG00000035847	0.261929	-0.0858701	1.01058	0.535199	-0.0434338	0.468447	-0.581228	0.0416516	1.39455	2.91828
ENSMUSG00000022803	0.261706	0.279197	0.930745	0.026268	-0.892313	2.00039	-0.201728	0.417568	0.817932	1.37815
ENSMUSG00000021000	0.260889	-0.192588	-3.20328	-0.266692	-0.354197	0.0791823	-0.704791	-0.703904	-0.899529	2.52846
ENSMUSG00000034659	0.260223	0.424149	6.98186	0.700947	1.29643	-0.00879507	0.0365865	0.430668	-2.36116	0.050585
ENSMUSG00000033386	0.258857	-0.207073	-0.188895	0.166384	0.608828	0.188872	3.99931	1.22889	-2.82232	-2.13217
ENSMUSG00000027998	0.258216	-0.0563651	-0.253051	0.157682	3.54632	0.00581375	1.30085	0.0642498	-0.270867	-3.37045
ENSMUSG00000030079	0.258001	1.42169	1.26069	5.22212	2.19094	-0.490335	-0.230063	-0.037489	-0.0548148	-1.11651
ENSMUSG00000049482	0.257876	0.0782452	0.604292	-0.0198974	0.4702	-0.623513	2.93343	0.142386	-0.122985	-0.227754
ENSMUSG00000015176	0.257272	-0.165166	0.519346	5.17535	0.969989	-0.886472	2.44706	-0.112629	-0.420022	-0.559478
ENSMUSG00000039741	0.256647	-0.734148	0.574194	0.0327168	-1.38962	-0.0286486	-0.178274	-0.621195	0.0159757	3.49744
ENSMUSG00000058881	0.255925	1.18351	1.82666	2.46276	-1.44998	1.60724	-0.00201135	0.26756	1.35285	2.04333
ENSMUSG00000038116	0.255484	0.37983	0.715802	1.26323	0.225033	-0.285185	-0.291872	0.228456	0.350256	2.91479
ENSMUSG00000030871	0.255437	-0.00981391	2.35747	0.517689	2.46153	-0.123065	0.822836	-0.141531	-0.62301	-0.61539
ENSMUSG00000040003	0.255077	0.22446	0.259153	-0.267218	-0.254938	-0.270814	0.334405	0.254938	2.30607	0.310949
ENSMUSG00000003438	0.254464	2.04035	1.83238	0.945123	0.443026	-0.0494971	0.147548	0.228759	-0.681143	-0.458349
ENSMUSG00000028199	0.253777	0.33673	-0.189577	0.0814348	-0.210945	-0.133702	-0.231134	-0.316622	0.0414922	2.79101
ENSMUSG00000002957	0.253593	0.0948826	5.70335	0.674128	0.966774	-0.330491	0.0443348	-0.0294006	-0.186805	-1.60775
ENSMUSG00000049723	0.25287	0.865134	-1.07415	0.778289	-0.637857	0.458382	-0.0926678	3.9451	9.14253	5.76243
ENSMUSG00000060935	0.252857	-1.433	0.165024	-1.2033	0.920506	-0.214635	2.85003	0.247193	-0.78553	-3.09826
ENSMUSG00000027359	0.251962	0.0544432	-0.301119	2.76879	0.607848	1.26269	-0.169538	-0.39266	-2.76094	-2.88975
ENSMUSG00000025157	0.251897	-1.6003	0.0616803	0.52506	-0.0290963	-0.139292	2.70766	0.0582832	-0.599207	-0.0993205
ENSMUSG00000032187	0.251233	-0.16844	3.2836	2.99974	0.612904	-0.0919347	-1.17451	-0.228841	0.0731502	0.456849
ENSMUSG00000033126	0.251018	0.872093	2.39769	0.917426	0.386464	0.149806	0.350394	-0.208669	-0.650019	-0.617537
ENSMUSG00000020859	0.250797	-0.200974	-0.825042	-0.226997	-0.912533	-0.0487039	-0.710792	-0.628634	0.140758	2.18551
ENSMUSG00000036002	0.249741	-0.128417	-0.390734	-1.75177	-0.129126	0.0878469	2.56623	0.235737	0.250756	0.732623
ENSMUSG00000038462	0.249515	2.44728	1.5875	2.41939	0.681639	0.163818	1.03324	0.0748654	-1.0862	-2.19236
ENSMUSG00000073481	0.248462	3.36955	1.74479	2.25524	0.535779	0.0658445	-0.0584515	-0.0677816	-0.281392	-0.577394
ENSMUSG00000022814	0.24669	0.61248	0.772533	3.6439	-0.314139	-0.322025	-0.145484	-0.161695	0.176654	1.87979
ENSMUSG00000053303	0.245713	1.38755	-0.000486979	1.73923	0.243322	-1.24737	-0.253216	7.03584	0.0650003	3.62232
ENSMUSG00000050705	0.245372	0.634496	2.32097	1.36696	0.582887	0.0199697	0.56113	-0.377881	-0.820476	-1.19724
ENSMUSG00000072568	0.245362	0.434577	0.00791616	2.40642	0.0658591	-0.561093	0.373456	1.18717	-1.2695	-0.576486
ENSMUSG00000006818	0.245333	6.02314	4.4821	8.74501	1.09273	1.16058	0.303624	-0.103605	-0.541691	-1.93821
ENSMUSG00000029471	0.245059	0.212921	0.392542	3.84777	0.0456319	0.295021	0.579959	0.462688	-0.486308	-3.38735
ENSMUSG00000031700	0.244214	0.595654	0.190596	1.0399	0.0712494	0.0708164	0.389849	-0.556991	0.311465	4.32792
ENSMUSG00000028988	0.244	2.25666	1.61799	1.86407	-0.0532447	1.45723	0.253638	0.921849	-0.273406	0.10345
ENSMUSG00000041096	0.243319	-1.82846	0.0466966	-0.115274	0.925747	-1.95305	3.04409	0.127329	0.504669	-0.0779223
ENSMUSG00000021037	0.243153	-0.0174378	5.80693	3.86953	1.6534	-0.668518	-0.185168	-0.129182	-0.325887	-5.97653
ENSMUSG00000018999	0.242906	-3.56379	2.90679	2.26076	0.380663	-0.987474	0.0651115	0.724435	-1.75533	-0.998666
ENSMUSG00000023122	0.242781	0.470641	-0.652915	-0.857326	-0.27978	-0.205409	0.162763	0.220565	0.187223	3.72378
ENSMUSG00000057134	0.242774	0.166291	1.98071	3.58202	0.347571	-0.326699	0.0351828	0.622635	-0.111788	-0.146875
ENSMUSG00000028712	0.242621	0.129998	0.633805	0.479653	-0.472356	0.587105	2.39726	0.065578	-1.93323	-13.0267
ENSMUSG00000039633	0.242225	1.20224	1.61476	2.70778	-0.828389	0.0673757	0.579611	0.42119	0.227219	1.0352
ENSMUSG00000031482	0.241327	0.354608	4.23267	0.821841	1.3631	-0.524819	-0.0382444	-0.0771849	-0.287044	-1.30195
ENSMUSG00000045160	0.240472	2.06348	3.35433	2.47731	1.53261	0.411548	0.532486	-0.0350038	1.48586	-0.450403
ENSMUSG00000022982	0.239363	2.42557	1.29468	1.37769	0.927029	0.0397818	0.0009392	-0.106667	0.432052	-0.289173
ENSMUSG00000066979	0.239013	0.072033	2.38159	0.468431	1.64999	-0.0803784	-0.0245111	0.404741	-0.0941608	-0.0432815
ENSMUSG00000040564	0.238801	4.06019	0.766538	0.65425	1.37629	0.426093	-0.0561739	0.0206089	1.37032	-0.016322
ENSMUSG00000031060	0.236897	-1.44516	0.055245	0.0864391	3.89634	-0.0736597	1.92719	0.0794569	-0.305273	-0.24172
ENSMUSG00000023467	0.23678	0.619592	-1.25447	-2.01343	-0.0170447	-0.435354	-1.01093	-0.00341672	3.62012	1.81181
ENSMUSG00000022881	0.235264	2.36196	-0.469691	-0.0707008	0.580251	1.21827	0.177385	0.5152	0.609838	0.162946
ENSMUSG00000004789	0.235255	1.30928	1.1574	3.15114	0.344769	0.575563	-0.0156789	-0.181158	-1.48094	-1.23922
ENSMUSG00000005054	0.235091	3.72524	0.323402	0.622945	0.906747	0.235068	-0.0858912	0.0790024	1.45905	-0.156632
ENSMUSG00000062328	0.234923	1.93464	1.75383	1.37066	0.666983	0.416928	2.17984	0.514826	1.01035	-0.985459
ENSMUSG00000061603	0.234778	0.27772	0.592492	-0.0469308	0.265445	1.12764	-0.770308	-0.037426	2.52663	0.0539554
ENSMUSG00000042506	0.233394	-0.510084	-3.26071	-1.08987	-0.807238	-0.361279	0.237676	-0.485544	0.797038	8.50728
ENSMUSG00000044350	0.232919	0.669501	1.00761	2.26881	0.0501261	-1.17428	0.279262	0.240646	0.40987	1.78821
ENSMUSG00000078546	0.23286	-1.3825	-0.80403	-0.598123	-0.412426	0.0196703	-0.126683	-0.0198479	2.45678	1.60909
ENSMUSG00000022635	0.232373	1.32481	0.28133	1.44417	1.06377	0.049348	2.65789	0.632576	0.920693	-0.857873
ENSMUSG00000033400	0.231817	-0.328834	-0.334407	-0.134785	0.211928	0.945677	-0.21729	-0.657579	-0.216539	8.88008
ENSMUSG00000041598	0.230584	-0.299343	-0.00718177	-1.91408	0.104087	0.0910228	0.274064	-0.914269	0.366877	2.30743
ENSMUSG00000041798	0.230551	-0.904987	2.66613	1.38104	0.671574	-0.344013	0.241322	-0.0304866	1.43849	2.65139
ENSMUSG00000047215	0.229828	2.05028	2.71285	1.74651	1.21403	0.346332	-0.115455	0.476357	1.0661	-0.676993
ENSMUSG00000006435	0.229798	0.44258	0.507081	0.509703	0.00679762	3.23634	0.344487	0.723251	-0.0459802	0.44092
ENSMUSG00000035171	0.229417	0.340845	-0.153073	2.25749	0.265462	-0.000141492	-0.570734	-0.382908	-1.01925	-1.78636
ENSMUSG00000023353	0.229357	0.087888	-0.0551259	-0.483757	-0.144003	-0.197518	1.42032	-0.18726	0.121352	2.09896
ENSMUSG00000031845	0.228714	-0.465662	-1.53021	-1.29703	-0.0623039	-0.220896	2.38779	0.206152	-0.361194	-4.08555
ENSMUSG00000017491	0.228676	3.30521	0.660024	4.57976	-1.90552	0.102209	0.856644	-0.501448	0.283795	2.04411
ENSMUSG00000070348	0.228268	-0.324928	-0.263545	0.294103	-0.726519	-0.197169	0.63933	0.0813327	0.951848	2.09333
ENSMUSG00000051339	0.227967	-1.90637	-1.8011	-1.92388	-0.567992	0.153054	0.681769	-0.438004	0.251903	3.58469
ENSMUSG00000023087	0.227789	0.0387235	-0.832878	0.228445	-0.958574	-0.461043	3.82816	-1.39197	2.67538	9.61618
ENSMUSG00000024222	0.226356	-0.00824342	0.190588	2.32132	0.262839	0.333827	1.06033	1.62451	-0.00973566	-1.36406
ENSMUSG00000003051	0.226078	-0.24118	2.00078	0.835753	0.458631	-0.228275	0.943823	0.627355	0.930465	-1.223
ENSMUSG00000038374	0.225301	0.946286	1.1785	3.07547	2.72906	0.00118383	1.78446	0.698609	0.917949	-2.21181
ENSMUSG00000071014	0.224993	4.08852	1.57681	1.33283	0.861765	-0.205462	1.32539	0.341274	0.145299	-1.74295
ENSMUSG00000022471	0.224384	2.45767	-0.537197	1.12182	-0.200783	0.744624	-0.310764	0.108391	0.0449312	-0.0674142
ENSMUSG00000028648	0.223552	2.58222	1.49314	0.638929	1.07193	0.122566	0.960144	0.186897	0.0191841	-1.4209
ENSMUSG00000031467	0.223389	2.26329	2.5197	1.71063	0.311921	-0.0471891	0.77981	0.128255	0.194095	-0.67502
ENSMUSG00000028207	0.223086	-0.454072	2.05793	1.04567	0.00693502	0.0734954	-0.480872	-0.0991023	-1.51769	-0.117686
ENSMUSG00000070469	0.22281	0.0229251	1.26281	-0.612111	0.472965	-0.0138137	0.0654911	-0.114351	2.44856	0.993295
ENSMUSG00000020633	0.222743	0.548111	0.277174	-1.02518	-0.400195	-0.316406	2.31872	-0.00434686	1.11747	0.223669
ENSMUSG00000028013	0.22257	2.20011	0.895159	0.895742	1.11051	0.478406	0.51219	0.0291402	0.426866	0.476383
ENSMUSG00000031812	0.222211	0.0809738	-1.03571	-1.60017	0.181083	0.0995515	2.24712	0.262702	0.0807595	-3.50325
ENSMUSG00000021003	0.222141	-4.19007	0.0952523	-4.19035	-0.509377	-0.588389	-0.299585	0.016566	0.528526	3.17937
ENSMUSG00000024181	0.221321	2.55682	1.25006	0.617923	0.714991	0.392446	-0.0876838	-0.0406104	-0.0169591	-3.44661
ENSMUSG00000038582	0.22099	-0.452688	0.449474	-0.0355878	-0.615129	-0.0525135	2.19072	0.0462529	0.0208861	-0.218774
ENSMUSG00000003541	0.220922	0.896599	0.195422	2.02572	0.189519	0.616966	0.499863	1.16692	1.76851	0.209996
ENSMUSG00000031917	0.220651	0.979288	0.0785272	3.23766	1.24316	-0.0458205	1.31056	-0.0642145	-0.825394	0.0800063
ENSMUSG00000033955	0.220246	0.39342	1.67939	4.61557	-0.738702	0.496441	0.520597	-0.295528	0.0636619	1.47308
ENSMUSG00000033182	0.219837	-0.76225	-0.047414	-0.52453	0.00395037	0.131662	0.141221	-0.406616	3.11128	0.398717
ENSMUSG00000018068	0.219487	-1.01017	3.20671	1.80682	0.548878	-0.309144	0.29278	0.0505523	-0.024497	-0.0706179
ENSMUSG00000038335	0.219388	-0.95713	1.38733	4.54747	0.595604	-0.0958263	0.846512	-0.0535125	-0.831956	-0.455872
ENSMUSG00000089844	0.219281	-0.843908	-0.459161	-0.565933	-0.700288	-0.187018	-0.293382	0.149382	4.4158	0.601092
ENSMUSG00000031818	0.21816	2.43505	2.12045	0.880088	0.802479	0.165052	-0.0485568	-0.208982	0.522241	-0.552923
ENSMUSG00000030042	0.217964	0.204257	2.90922	0.648596	1.30706	-0.144347	0.70532	0.605593	0.472154	-0.220895
ENSMUSG00000004864	0.217265	0.233886	1.06572	0.22375	-0.0528813	1.54496	0.513076	0.996843	2.05531	-0.612995
ENSMUSG00000006777	0.216856	3.07799	0.196719	0.592599	-1.11018	1.36698	0.365819	0.235685	-1.09336	-1.21171
ENSMUSG00000039438	0.216007	3.68257	1.1005	0.579743	0.417028	0.200049	-0.0928193	-0.111346	1.09179	1.3095
ENSMUSG00000020803	0.215913	1.08107	0.0232894	1.28658	1.12413	-0.041085	0.542438	0.724537	2.43362	-0.118866
ENSMUSG00000020044	0.215316	0.0689458	0.923781	1.04509	-0.694609	0.0408167	-0.38121	-0.113273	1.13228	4.22382
ENSMUSG00000003528	0.215259	0.0282945	-0.762331	-0.82265	0.530788	-0.183113	-0.12898	-0.377158	0.525703	2.17748
ENSMUSG00000062981	0.215256	1.53988	2.71057	2.0453	1.38652	0.146937	0.623073	0.169497	-0.0578211	-1.51523
ENSMUSG00000033307	0.213802	2.29577	3.7271	1.36297	0.120344	0.025409	1.76445	-0.256144	0.256118	0.0944453
ENSMUSG00000018583	0.213736	-0.628889	1.24449	5.52707	0.717667	-0.0677223	0.778534	0.737042	-0.0870085	-0.285269
ENSMUSG00000039463	0.213441	-0.488972	-0.535627	-0.65182	-1.55311	-0.636358	-0.0439689	-1.29824	-0.877361	3.08373
ENSMUSG00000020823	0.213376	0.416139	3.10962	1.72449	0.480888	-0.138499	-0.425652	0.386006	0.19373	0.371799
ENSMUSG00000063049	0.213285	0.596613	0.0432315	-0.659364	0.27048	0.455587	-0.108584	-0.0776957	2.31365	-1.02649
ENSMUSG00000020275	0.213216	-0.204292	-0.441497	0.604763	-0.284764	0.163889	-1.31961	-0.201324	0.272414	2.98242
ENSMUSG00000022678	0.213057	-1.99032	2.16324	0.341328	1.16439	-0.368409	0.607695	0.411419	-0.98816	-1.20919
ENSMUSG00000029086	0.212804	0.56327	0.432058	1.40864	-0.751497	0.0284509	0.547457	2.54218	3.66738	-0.130232
ENSMUSG00000028138	0.212663	2.69376	0.340458	2.14136	0.456659	0.548388	0.0208247	-0.137222	-0.28134	0.00629789
ENSMUSG00000002944	0.212389	1.19825	-0.206026	0.765723	-0.389194	0.333973	-0.971964	0.482321	3.19551	16.9678
ENSMUSG00000030800	0.212236	0.205841	1.82082	0.889117	-0.46874	1.00308	0.66449	-1.19038	0.811708	5.18935
ENSMUSG00000035829	0.211661	0.0245095	0.399397	0.0604238	0.793487	0.541471	-0.170744	-0.168026	2.09133	-0.478673
ENSMUSG00000007950	0.211398	0.42446	11.4786	3.55049	-0.0669508	-1.07802	0.57599	0.360101	-0.353803	-3.2531
ENSMUSG00000026358	0.211323	0.375932	0.052177	0.242653	0.188878	0.0261128	0.301717	0.415516	1.43742	2.24572
ENSMUSG00000002580	0.21102	0.83328	0.417866	0.0959913	1.1363	-0.203416	0.895934	0.497366	2.3121	-0.230251
ENSMUSG00000012405	0.210667	1.63552	2.27299	1.64378	1.04673	0.559082	0.88079	0.689831	0.669147	-1.36711
ENSMUSG00000079055	0.210596	-1.23947	-0.0543302	-1.42728	-0.0703171	0.356769	-0.554643	-0.226956	2.62053	3.02699
ENSMUSG00000047746	0.21048	-0.11282	-0.13356	-0.208987	-0.562586	0.548204	0.288259	0.0276856	4.40705	8.77391
ENSMUSG00000071528	0.210183	2.80957	1.57419	1.31567	0.817381	0.115309	0.535285	0.13514	0.261575	-1.43472
ENSMUSG00000039304	0.209938	0.0285989	0.746652	-1.00612	-0.137604	-0.123711	-2.41457	-0.0580343	0.11647	6.64871
ENSMUSG00000038717	0.209646	2.54951	2.14382	0.870714	1.18514	0.279745	0.699425	0.248439	0.239836	-1.06923
ENSMUSG00000039242	0.209573	-2.62964	2.51841	4.03024	0.253105	-0.54017	0.05332	-0.462928	-1.20325	-2.68354
ENSMUSG00000032092	0.209472	-0.595302	2.4839	1.14802	-0.408882	-0.0786329	-0.182039	0.0492984	-0.787096	0.149995
ENSMUSG00000046722	0.207603	-0.820656	2.57	4.21545	0.22102	-0.0214173	-0.487715	1.30118	0.0283084	1.11688
ENSMUSG00000028328	0.207438	0.475684	0.796	0.169344	0.0456469	2.38982	-0.104733	0.19132	0.209325	-0.0295374
ENSMUSG00000053825	0.206582	-0.228569	0.123932	0.197993	0.0957276	0.519432	-0.664264	-0.0169619	2.13266	0.648594
ENSMUSG00000025314	0.206491	0.114229	0.207326	0.141835	-0.52433	-0.29364	-3.4174	0.0855931	0.270498	2.14843
ENSMUSG00000024029	0.206042	-0.388787	0.248539	1.77577	0.817857	1.94545	4.36574	0.540941	-0.134847	-0.860617
ENSMUSG00000030298	0.205367	-0.124611	3.49712	0.399395	2.00448	-0.148911	0.225887	0.99716	-1.02929	-1.20025
ENSMUSG00000022843	0.204056	0.839102	-0.485045	-0.0548948	-0.722438	0.0220961	0.305097	-0.0746775	1.0272	2.362
ENSMUSG00000075552	0.204022	-0.189297	-0.0929384	-0.160081	-0.283868	0.29787	0.0256354	-4.49498	3.09355	0.263957
ENSMUSG00000001918	0.203189	0.0296895	1.87144	1.26786	-0.279267	0.135816	1.57004	1.1007	4.11665	0.463607
ENSMUSG00000045659	0.203187	-3.7023	3.33419	0.561176	-2.84507	-0.483991	0.712265	0.248585	-0.227162	0.771316
ENSMUSG00000028427	0.203078	-0.385981	0.90989	0.294788	0.0409809	0.201911	0	-0.11811	2.09797	-1.13091
ENSMUSG00000020267	0.202936	2.2199	1.82774	1.03662	2.56707	-0.209991	0.392519	-0.00935071	0.972632	-0.13273
ENSMUSG00000028899	0.202383	0.262752	3.45308	1.35824	2.24557	0.0440973	0.358555	0.130713	-0.0692646	-6.52803
ENSMUSG00000025156	0.202274	0.161557	2.43292	0.268346	2.15985	0.422596	0.39545	-0.315422	-1.32849	-2.16873
ENSMUSG00000025651	0.201842	2.17953	1.49544	1.10745	0.389273	0.482586	-0.219098	-0.56881	-1.68981	-2.18459
ENSMUSG00000027690	0.20173	0.252946	-0.818636	-0.974817	-0.333279	0.131905	-0.00513926	-0.46534	-0.37988	4.07146
ENSMUSG00000040473	0.200656	0	-0.306189	0.564281	0.315486	0	3.16552	0.729304	1.19576	-0.106786
ENSMUSG00000029198	0.200619	2.46761	0.647151	2.6848	0.237984	0.349566	-0.222014	-0.247456	-0.309589	-1.72722
ENSMUSG00000036026	0.20035	0.997403	2.19587	1.71467	-0.2694	1.1035	-0.861416	-0.38641	-0.703113	0.0419213
ENSMUSG00000001056	0.199805	1.28293	2.71957	1.33364	0.847099	0.13124	0.505668	0.299084	-0.492522	-3.22524
ENSMUSG00000066838	0.199633	-0.836443	0.00125005	0.255719	0.253856	-0.45751	0.10626	0.0801073	1.19638	2.18059
ENSMUSG00000003863	0.199609	0.126622	0.023923	-0.111638	0.0567143	0.641999	-0.0605919	0	2.98808	-0.122758
ENSMUSG00000027488	0.199288	2.66844	3.76975	2.72959	0.583379	0.717493	-0.0195555	-0.159544	-0.741528	0.745209
ENSMUSG00000090124	0.198686	-0.140236	-0.0269121	-0.208566	-0.65322	-0.00454851	0.565039	0.197066	5.08162	1.70662
ENSMUSG00000029311	0.198636	2.44889	1.06326	4.59993	0.266203	0.291609	-0.327633	-0.404258	0.323594	-0.119988
ENSMUSG00000054428	0.198575	1.17144	-0.07966	-0.0272397	0.0792828	-0.175188	0.365008	2.0533	1.3895	-0.32842
ENSMUSG00000038690	0.198408	2.79173	1.2112	0.696723	0.593471	0.172378	0.563282	-0.0373316	0.593689	-0.701318
ENSMUSG00000018340	0.196535	2.10476	-0.0692535	0.605706	0.0222106	-0.106665	-0.722689	-0.269152	0.610922	1.49107
ENSMUSG00000041842	0.195525	0.678093	0.140552	-0.168458	-0.595595	0.669802	-0.0947172	0.219701	2.52133	-0.0414094
ENSMUSG00000034839	0.195356	-0.408095	1.15705	-0.374305	0.52425	0.0543729	0.0161192	-0.0672153	2.14765	1.44267
ENSMUSG00000024485	0.195353	1.12624	-0.458384	-0.560704	-0.526192	-0.098085	0.615286	-0.581827	0.380972	5.91983
ENSMUSG00000054312	0.195171	1.50516	3.21757	1.56057	0.439051	-0.0263158	0.933161	0.893326	1.18161	-1.51326
ENSMUSG00000020612	0.194772	0.78478	0.270756	-1.43288	2.91203	0.603541	-0.185921	-0.165972	-1.0764	-0.788773
ENSMUSG00000015839	0.194287	-0.0779344	-1.5436	-1.22677	-0.409227	-0.220539	-0.119282	-0.0282618	0.0685119	4.30592
ENSMUSG00000058301	0.19395	-0.186941	3.18177	2.27349	0.213289	-0.262922	0.57946	-1.23568	0.14144	1.07452
ENSMUSG00000027423	0.193835	1.11383	0.309359	6.37409	2.167	0.764694	0.117734	0.760993	1.06103	0.0761247
ENSMUSG00000020182	0.193166	0.594076	1.85898	1.95633	2.00428	-0.118385	-0.435564	-0.311888	-0.201039	-3.78337
ENSMUSG00000034566	0.192755	2.20187	2.33185	1.57085	0.484644	0.348304	0.1947	-0.125954	0.131762	-0.498669
ENSMUSG00000044505	0.19195	0.112943	10.4271	6.26615	0.436051	-0.049827	0.491892	-0.569846	0.326897	0.189085
ENSMUSG00000026174	0.191795	-0.400628	3.31144	1.20066	0.298113	-0.660704	0.0127874	-0.986806	-1.91588	-1.15011
ENSMUSG00000003233	0.190887	-1.17746	-0.0706118	-0.858631	-0.0221191	-0.592193	2.78937	-0.765166	-0.997055	-0.569347
ENSMUSG00000102697	0.190868	-0.0727739	0.103616	0.0183607	0	0.0205281	-0.332834	0	0.140571	2.03961
ENSMUSG00000035139	0.19077	-1.79883	1.52771	2.92354	0.253933	-0.136726	-0.153569	-0.403222	0.163453	0.0332658
ENSMUSG00000059824	0.190769	0.304349	-4.62432	-2.78786	-1.68215	0.366579	4.17662	0.718921	-0.0131534	1.70985
ENSMUSG00000037601	0.190368	2.10062	4.11534	2.44619	0.314873	0.293068	1.13022	0.392175	-1.72057	-11.923
ENSMUSG00000053746	0.189038	0.266463	2.56419	1.24243	0.618337	0.199172	0.412352	0.512811	-0.0265367	-0.306695
ENSMUSG00000017400	0.18822	0.732216	-0.0882877	0.433724	-0.252614	0.603056	-0.319276	-0.0598778	2.53326	2.37536
ENSMUSG00000090523	0.188114	1.14792	5.81461	7.05139	-0.544723	-0.0875252	-0.400948	0.510218	-0.163543	4.87314
ENSMUSG00000025283	0.187955	1.38985	-0.769613	-0.388812	-0.0286805	-0.0512824	0.598201	0.765655	2.34776	1.07277
ENSMUSG00000036299	0.187844	2.80395	2.25242	1.67883	1.3676	0.0512855	0.136817	0.0365893	0.215149	-0.348266
ENSMUSG00000063856	0.187696	3.1301	0.442607	0.586903	0.658025	0.164463	-0.254804	0.00676219	0.211713	-3.0368
ENSMUSG00000020052	0.18757	-0.0843988	0.55102	0.0211243	0.005676	-0.069426	2.06571	0.184675	2.25082	0.447789
ENSMUSG00000026502	0.187291	0.0581873	2.71063	2.79978	1.34857	-0.282011	1.73493	-0.292912	0.367831	-3.24434
ENSMUSG00000038387	0.186832	1.14011	0.0250584	-0.590588	0.262104	-0.313874	1.69979	0.260537	3.43464	3.39666
ENSMUSG00000054580	0.186561	0.0841943	-0.255702	-0.286315	-0.216913	-0.308068	0.40604	-0.396646	1.44818	3.29907
ENSMUSG00000022842	0.186298	1.70448	3.5968	3.38694	0.524491	0.251648	0.0145637	0	0.24022	-0.0987388
ENSMUSG00000034413	0.18594	1.27052	2.05752	-0.133019	0.104667	0.139093	-0.109849	0.558494	0.475799	0.0541079
ENSMUSG00000045106	0.185773	0.335502	1.42045	0.342178	0.371301	0.585398	1.35309	1.12084	2.11336	-0.306785
ENSMUSG00000051098	0.185512	-0.520723	-0.414769	0.0340271	-1.14947	-0.623021	0.0397821	-0.220424	0.90975	3.69235
ENSMUSG00000026637	0.185475	0.118443	1.00168	2.52174	0.0927303	0.360416	0.455959	0.431939	0.00724456	1.11035
ENSMUSG00000018770	0.18547	3.42313	3.18668	2.45631	0.942418	0.173245	0.10283	-0.123745	0.173289	-1.27608
ENSMUSG00000048330	0.185253	0.404848	-0.188244	0.126553	-0.45493	0.938795	-0.314913	-0.055876	5.56811	4.64095
ENSMUSG00000034837	0.185229	-0.11533	-7.0377	-4.5988	-1.67316	-0.174055	0.519432	1.53906	0.986727	5.44861
ENSMUSG00000037531	0.184992	0.577717	-0.720786	1.48936	0.444134	0.180634	2.49006	0.0778776	-0.0370448	-0.0883704
ENSMUSG00000022890	0.184751	2.09158	0.891157	1.4048	1.46383	0.366029	0.383723	0.0798849	0.496081	-1.17394
ENSMUSG00000028003	0.184686	1.70617	0.0452957	2.48154	-1.85086	-0.791302	-0.772551	-0.67003	-0.503057	1.4316
ENSMUSG00000039640	0.183814	2.43236	2.06688	1.0719	0.74612	0.231524	0.194022	-0.275179	-0.444496	-0.196432
ENSMUSG00000010797	0.183234	2.22626	2.18037	1.66799	-0.201921	-0.38033	-0.47782	-1.67167	-0.23396	-1.86165
ENSMUSG00000020736	0.182818	0.615985	0.155194	-0.532079	0.98571	0.198897	2.10475	0.794655	-0.136235	-1.84679
ENSMUSG00000029576	0.181888	0.017465	0.218839	0.0360271	0.225817	0.0403667	0	0.072961	2.01388	0.457375
ENSMUSG00000034203	0.181846	0.474933	0.0852409	2.96887	0.329023	-0.305058	1.8226	0.0156347	-0.265209	0.00753252
ENSMUSG00000030970	0.181734	0.272741	-0.195158	-0.00245483	-0.811852	0.123739	-0.118287	0.581285	2.14201	0.671776
ENSMUSG00000059327	0.181673	0.761614	-2.34206	0.00769714	-0.623899	-0.0229407	0.327106	0.357258	-0.546106	2.62668
ENSMUSG00000022474	0.180912	4.77302	0.122533	0.580546	-0.142202	0.55096	0.34977	0.107771	0.527327	1.53133
ENSMUSG00000023043	0.180875	0.452853	0.82952	-0.631851	0.575542	0.0303977	2.01288	0.179777	-0.203021	-0.0885685
ENSMUSG00000030401	0.180823	0.725523	0.585552	0.0993834	-0.0101356	5.86369	0.418579	0.292278	-0.179708	1.54695
ENSMUSG00000095028	0.180663	0.512758	0.0354033	0.682632	0.23835	-0.128032	-0.0476458	0.136917	6.35987	0.145402
ENSMUSG00000051486	0.180658	0.455135	0.605838	0.214536	0.200808	0.38703	-0.375007	-0.110323	2.71825	0.372862
ENSMUSG00000040537	0.18025	1.28441	1.02053	0.607789	-0.256703	0.640977	-0.207371	0.196656	2.36013	0.175951
ENSMUSG00000079457	0.180173	0.476038	-0.255031	0.269445	-0.128504	-0.386514	-0.231129	-0.161627	7.90006	2.42299
ENSMUSG00000035189	0.17895	-0.377432	-0.12346	-0.3466	0.0373389	-0.626045	-0.053352	0.156929	2.53511	0.557974
ENSMUSG00000070394	0.176896	3.23645	2.55841	0.837938	0.727543	0.174967	1.11843	0.689426	0.644692	-0.707299
ENSMUSG00000016528	0.176576	0.0773981	2.29818	0.649532	0.908619	-0.440713	1.0002	0.182716	0.715301	0.397184
ENSMUSG00000014313	0.176567	2.90896	2.08862	0.897261	1.38817	0.346795	1.60718	0.283321	0.590164	-0.969841
ENSMUSG00000032554	0.176214	1.46783	2.61393	0.419789	1.20251	0.210885	-0.301527	0.554703	-0.216125	-1.96095
ENSMUSG00000023947	0.176089	-1.293	-1.33114	-1.51646	-0.09738	-0.820902	-0.391052	0.491063	1.82011	2.11395
ENSMUSG00000032440	0.175826	0.962218	1.2924	0.342827	-1.51129	-0.848161	-0.247455	0.356806	-0.311583	2.58489
ENSMUSG00000019768	0.175688	-0.489246	3.0417	3.64899	0.853146	0.354387	-0.232331	0.117983	0.721814	1.11415
ENSMUSG00000070934	0.174429	-1.60033	2.26185	2.54428	0.562375	-0.618882	-0.490279	-0.229985	0.00271599	-0.0349274
ENSMUSG00000040043	0.173763	0.074927	2.2298	-0.279582	0.136411	0.046432	0.187973	-0.145334	0.207221	0.631755
ENSMUSG00000022707	0.173757	-0.73731	0.309449	-0.425824	0.477474	0.192603	0.0425448	-0.524337	-0.0676527	5.49505
ENSMUSG00000026197	0.173699	2.7179	0.221051	0.187943	0.00727037	0.286173	-0.698544	-0.0550462	-0.195661	0.11244
ENSMUSG00000032741	0.173425	-0.0243906	1.21404	2.0953	0.0921366	-0.246002	-0.230718	-0.188123	0.733445	-0.189216
ENSMUSG00000038290	0.173122	2.44666	-1.48498	-0.625068	-1.27132	0.610392	-0.890066	-0.768783	-0.225791	2.09411
ENSMUSG00000033940	0.172343	2.20522	1.94716	0.513606	0.998879	0.0126757	1.31618	1.27009	0.20126	-0.0497122
ENSMUSG00000037703	0.172072	-0.103623	2.04949	0.324927	-1.50671	-0.188359	-0.284091	-0.0138705	0.619993	1.15408
ENSMUSG00000034312	0.171546	0.0715124	3.20554	0.250041	-0.548225	-0.288787	-1.10485	-0.0403397	1.3526	1.71606
ENSMUSG00000020894	0.171473	-0.612493	0.149669	-0.0118467	-1.79091	-0.168188	-0.398379	-0.0777957	-0.237351	3.52053
ENSMUSG00000025815	0.170894	1.40755	-0.679427	0.271876	-0.560257	1.54593	-0.267125	-0.283142	-0.294097	5.66262
ENSMUSG00000020593	0.170694	-0.675789	-1.06351	-0.703779	-0.150503	0.010119	2.56252	-0.289787	-0.0161829	-0.309244
ENSMUSG00000020346	0.170401	0.758579	2.80842	0.876825	0.819851	0.796328	0.586543	-0.291954	-0.85102	-0.987475
ENSMUSG00000039126	0.170371	-0.349216	0.25558	0.656472	-0.995343	0.880221	-0.504327	0.213494	3.77962	1.15286
ENSMUSG00000071644	0.170315	0.232781	3.14042	1.54474	0.92869	0.394799	-0.032418	0.788371	-0.0434851	-6.28782
ENSMUSG00000052957	0.170183	0.148857	0.148116	-0.281715	0.318675	-0.0844452	-0.805698	-0.0441792	0.176694	3.08196
ENSMUSG00000021094	0.169742	2.32415	1.02	3.00163	0.242198	0.22337	-0.195516	-0.0174785	0.883856	9.50892
ENSMUSG00000061474	0.169511	0.114297	2.29809	1.48253	0.53224	-0.574248	0.429172	0.321668	0.195463	-0.392193
ENSMUSG00000051212	0.169137	-0.309319	0.0386853	0.529525	-0.416963	-1.00771	-0.333157	0.802926	1.78917	2.5854
ENSMUSG00000031842	0.16792	0.0835372	-1.39923	-1.21907	-1.2315	0.0276011	0.41079	-0.081159	0.248409	2.97599
ENSMUSG00000047507	0.167646	-0.483006	0.194723	-0.134827	-0.0449313	-0.239661	-0.555082	0.19211	0.480304	2.48383
ENSMUSG00000039221	0.166424	1.60966	0.285705	2.69408	0.348051	0.655331	2.71308	0.283092	1.43397	-0.961916
ENSMUSG00000030235	0.165269	-0.956717	-0.323258	0.25575	-1.08681	0.585918	0.580573	-0.0975865	2.31628	0.669472
ENSMUSG00000056666	0.165039	1.62538	0.649457	2.71425	1.00352	0.438001	-0.499207	-0.618178	-0.629591	-0.78236
ENSMUSG00000026389	0.165018	2.01764	-0.33145	-0.772635	0.124513	-0.111294	-2.00064	-0.395905	-1.13976	-1.09784
ENSMUSG00000019791	0.164458	2.10203	1.00291	0.397029	0.5348	-0.349421	0.405186	0.0174435	2.55156	0.484167
ENSMUSG00000026295	0.16445	2.29835	1.55471	1.61914	0.667238	0.8264	2.17528	0.077137	-0.496154	-2.23896
ENSMUSG00000036918	0.163919	-0.0129695	0.0829992	0.0644033	-1.39952	0.299454	-0.390665	0.153433	-0.0383866	2.51294
ENSMUSG00000019428	0.163523	0.912732	0.97912	-0.0501948	0.327402	0.0887532	0.22595	-0.218119	2.01888	1.84378
ENSMUSG00000037152	0.163517	2.85794	2.76544	0.8849	1.31954	0.451786	1.36603	0.012112	0.214833	-2.07485
ENSMUSG00000034663	0.161753	-0.0488777	0.247477	0.343093	-0.906885	0.0623696	-0.236371	0.663345	0.242279	4.1845
ENSMUSG00000059970	0.161059	-0.00829835	0.484934	0.239626	0.24754	-0.300757	1.15665	0.0795221	2.54065	2.0449
ENSMUSG00000035885	0.16098	1.71119	2.02777	1.01192	1.02857	0.0296777	0.0826735	-0.0914521	1.17675	-1.10844
ENSMUSG00000024194	0.160766	1.34144	2.0086	0.567181	1.01743	0.104686	0.364187	0.265716	0.401381	-0.358474
ENSMUSG00000029430	0.160293	0.28057	5.10286	2.00438	0.916656	-0.56068	-0.00399113	0.33806	-0.156639	-3.75612
ENSMUSG00000020646	0.159578	0.0155605	0.805554	-0.112227	0	0.563008	-0.055216	0.0223886	3.18115	0.65265
ENSMUSG00000074715	0.15934	-0.560071	-0.4003	0.214291	0.226499	0.126886	0	0.185221	2.67861	0.081789
ENSMUSG00000049624	0.159201	-1.14719	-3.90377	-1.82653	1.67692	2.29404	0.0206822	-0.172845	-0.753128	-0.17693
ENSMUSG00000024309	0.15917	2.42575	0.961308	1.17251	1.27152	0.807049	1.85506	0.365066	0.825977	-0.617074
ENSMUSG00000000197	0.158788	0.171465	0.354672	0	0	0.731967	0.0145637	0	3.57707	0.635131
ENSMUSG00000058806	0.158355	1.53882	1.72467	2.21121	-0.834675	0.295253	0.0884331	-0.359406	-0.489626	-1.10531
ENSMUSG00000021892	0.156364	0.395734	2.54118	3.69753	-0.00874102	1.46275	-0.884717	0.693818	0.0627725	0.625327
ENSMUSG00000059873	0.155554	0.252591	-0.142568	0.0466134	0.594271	0.542301	1.0622	-0.101402	2.46772	3.9015
ENSMUSG00000067656	0.154565	2.79643	0.450492	1.63946	0.0310899	-0.667466	0.15923	0.675603	0.674902	15.6135
ENSMUSG00000032363	0.153887	2.16325	1.31836	1.17947	-0.887558	0.801258	-0.380215	-0.608856	-2.13649	1.49652
ENSMUSG00000038248	0.153532	0.247818	-0.15005	0	0.0515983	2.6519	1.23179	0.180396	1.41868	-0.795282
ENSMUSG00000006356	0.15308	0.480869	2.93602	0.654994	0.879834	-0.100899	-0.0949142	-0.0718216	-0.181037	-2.12437
ENSMUSG00000026276	0.15296	0.076354	0.00885214	0.678719	0.486835	-0.380499	2.25575	0.671775	-0.0797997	-0.667955
ENSMUSG00000085241	0.152729	-0.12638	0	-0.10756	0	-0.103343	2.21689	0.295773	-0.0671305	-0.0120598
ENSMUSG00000074227	0.151405	2.03664	-0.00680004	-0.80724	0.488921	0.239781	2.20159	0.11108	-0.375065	-0.126907
ENSMUSG00000062785	0.151363	-0.743137	2.80336	1.47324	0.0145964	0.0655239	0.107702	-0.0269674	-1.27086	-2.08077
ENSMUSG00000021991	0.151179	-0.419457	0.981084	-0.439352	-0.0841899	-0.335488	-0.0603301	0	2.26051	0.0315938
ENSMUSG00000025858	0.150648	2.36575	-0.526418	0.105401	0.0123226	0.193297	-0.21951	0.289049	0.178822	-0.0290395
ENSMUSG00000030265	0.150508	-0.118381	2.89991	2.31653	1.3893	0.204613	-0.0102621	0.233822	-2.42748	-1.1239
ENSMUSG00000030228	0.150062	-0.620558	-0.183121	-2.07067	-0.0896326	-0.455063	0.287171	-1.16023	-0.265028	4.47057
ENSMUSG00000025794	0.14989	1.93148	1.94326	1.04623	0.967019	0.174021	2.63245	0.568387	1.25649	-1.56549
ENSMUSG00000046160	0.149644	2.38797	0.717071	0.602317	-0.125655	4.27784	-0.60268	-0.52401	-0.421768	5.996
ENSMUSG00000079259	0.149374	0.0174051	0.49633	0.0359013	-0.123268	-0.121835	0.052891	-0.0919145	3.42343	0.304267
ENSMUSG00000025817	0.149345	0.2202	2.25476	0.542586	0.494455	-0.315104	0.981704	0.290143	-0.637265	-3.6185
ENSMUSG00000073676	0.148476	1.68282	4.08765	5.68068	0.667092	-0.0318961	0.422552	0.064112	0.84296	-3.08968
ENSMUSG00000045667	0.147612	-0.0301526	0.937801	-0.0296726	-0.457927	2.6188	0.30487	0.676571	1.40665	1.3017
ENSMUSG00000068921	0.147585	3.67335	-0.0359039	0.151794	0.190549	0.151447	1.28897	0.40259	0.358675	0.447243
ENSMUSG00000073787	0.146879	0.377778	0.204984	-0.39671	-0.0537479	0.338337	0.252763	-0.236211	0.481244	2.44597
ENSMUSG00000005267	0.146328	0.0369662	0.0554246	0.102887	0.00836052	0.132772	-0.375866	-0.0461666	3.86653	0.567459
ENSMUSG00000053158	0.145089	0.472115	-0.381472	-1.12988	-0.523862	-0.0040369	0.0998515	0.467101	0.604108	3.998
ENSMUSG00000023030	0.144657	-0.119967	4.32425	2.54542	0.476569	0.645313	-0.0614859	0.292363	-1.41183	-1.93551
ENSMUSG00000004105	0.143635	0.45997	-0.347116	0.0273355	-1.11742	0.593528	-0.268548	-0.926532	0.375453	4.8719
ENSMUSG00000015776	0.143414	-0.430455	4.76868	5.90543	-0.0207087	-0.887709	-0.114634	0.194344	-0.967473	0.77714
ENSMUSG00000026568	0.142767	2.55715	1.10036	2.05196	1.18978	0.429859	0.77999	0.341187	0.409836	-0.85518
ENSMUSG00000004341	0.142551	0.567843	0.418472	1.78926	0.0372447	-0.0147457	0.0727666	-0.450519	-0.196696	8.5588
ENSMUSG00000031451	0.142523	-0.367088	0.97365	0.841616	0.0953789	-1.14495	-0.232399	0.730851	2.09138	0.401871
ENSMUSG00000068220	0.141748	2.46274	0.198601	0.449601	-0.437074	0.791453	-0.910208	0.26129	3.26781	7.96353
ENSMUSG00000049422	0.141448	2.97208	3.01338	1.70568	0.758066	0.288733	0.176658	-0.191148	0.162289	-1.43352
ENSMUSG00000084786	0.141409	1.71288	1.0701	0.968929	1.03878	0.159617	0.927978	0.395248	2.03996	-0.233782
ENSMUSG00000027965	0.139869	0.0992916	-1.22068	-0.119903	-0.487241	-0.102629	-0.192326	-0.314699	2.19303	10.2152
ENSMUSG00000030007	0.139078	0.922662	5.87382	3.92968	1.70036	0.0289939	2.17551	0.323251	0.0237754	-3.24399
ENSMUSG00000027774	0.138993	0.647288	2.40636	4.01522	0.676814	0.195327	-0.385793	-0.353513	-0.737693	-0.196634
ENSMUSG00000006941	0.138979	-0.00483221	2.71344	1.38528	1.38643	-0.394369	1.11559	0.940944	-0.135217	0.21163
ENSMUSG00000047996	0.138301	-0.762753	-0.0160478	0.154295	-0.246798	-0.124272	-1.09074	0.383112	2.31212	1.09601
ENSMUSG00000029674	0.137398	-0.47381	0.287513	-0.0733132	-0.261739	-1.25641	-0.825856	-0.459677	0.044664	2.05886
ENSMUSG00000026840	0.137385	0.887197	0.913206	-0.0248044	0.206769	-0.150402	-0.528239	-0.191746	1.73325	4.1817
ENSMUSG00000027709	0.137045	2.13917	-0.416377	1.52645	-0.0180433	0.686231	-0.227612	-0.392188	-0.290265	-0.205303
ENSMUSG00000044948	0.136987	0.222288	0.0757629	-1.49045	-0.207013	-0.17332	-0.151713	-0.173484	2.43287	0.873135
ENSMUSG00000068758	0.136751	0.278251	0.0857497	-0.425329	1.33509	-0.0942585	0.331755	-0.05259	0.507255	2.89028
ENSMUSG00000024066	0.13665	0.0403226	0.460655	1.07171	-0.212757	0.029692	-2.36365	-0.160128	-3.38605	4.43808
ENSMUSG00000049571	0.136628	-0.19782	-0.102699	-0.684274	-0.33452	-0.671798	0.0525322	0.329386	3.00782	0.327518
ENSMUSG00000004038	0.136561	0.287909	0.162618	-0.727837	0.15099	0.225386	-0.0220532	-0.630931	1.20755	3.71099
ENSMUSG00000022235	0.135036	2.43838	0.205975	0.890296	0.209536	0.139292	-0.347629	-0.132666	0.0134987	-0.830638
ENSMUSG00000073802	0.134773	-0.330003	0.174625	-0.506962	0.581308	-0.652292	0.318208	-0.267057	3.72945	1.47259
ENSMUSG00000016427	0.134553	2.82223	1.59668	0.731006	1.51877	0.834414	0.737383	0.122539	0.404654	-2.31973
ENSMUSG00000074211	0.134485	0.0282768	3.17464	2.29404	0.880875	-0.624687	0.446154	0.176734	-2.08536	-1.24024
ENSMUSG00000028464	0.134194	0.465651	-0.0641082	-0.0978926	-0.564377	5.2055	-0.742471	0.397437	-0.0920933	2.23276
ENSMUSG00000010045	0.133963	-0.165741	-0.00910999	-0.570015	0.981949	-0.289142	2.40961	0.311617	-0.126602	-0.435115
ENSMUSG00000102758	0.133917	-0.424376	-0.043915	-0.0329043	-0.209108	-1.28033	-0.0604695	-0.530556	0.52831	2.16636
ENSMUSG00000102692	0.133589	-1.09967	-0.355725	-2.28256	-0.0786183	-0.528498	0.195376	0	2.2882	0.0772184
ENSMUSG00000029432	0.133494	0.449718	-0.2754	-0.00249224	0.0464203	3.19598	0.273155	0.0873659	0.760689	0.831716
ENSMUSG00000058006	0.133451	-1.59726	0.812871	2.55891	0.249709	-0.0983907	2.36483	0.332648	1.06845	0.839177
ENSMUSG00000068523	0.133103	0.779675	0.797062	0.774624	1.45611	0.202811	3.10595	1.44492	1.44665	-0.797447
ENSMUSG00000034165	0.133099	-0.473206	2.96194	2.0279	-0.341461	-0.569269	-0.0656505	0.788284	0.0785945	-0.776939
ENSMUSG00000061878	0.132513	-0.0202951	0.210906	-0.852656	-0.120503	0.0481088	-0.246198	0.213219	2.88103	0.254546
ENSMUSG00000072664	0.131766	0.286539	-1.71583	-0.343328	0.769531	0.752826	-0.485648	-0.173743	0.166987	3.01473
ENSMUSG00000020074	0.131272	-0.451548	1.41703	1.26516	1.52353	-0.035789	2.19379	0.0903882	-0.0499137	-1.96062
ENSMUSG00000044471	0.131235	0.135353	-0.77946	-1.86479	0.0926235	0.0812315	2.93716	-0.542917	0.759028	1.68241
ENSMUSG00000037685	0.130385	0.409734	0.197404	0.121436	-0.685157	-0.135054	-1.57931	0.711947	1.5516	4.22116
ENSMUSG00000040028	0.130089	0.236	1.59438	0.120683	3.04974	-0.249602	-0.159135	-0.378845	-0.662847	-2.85811
ENSMUSG00000022023	0.129658	0.270158	-0.000693117	0.0064886	0.543476	-0.0627133	-0.0126068	-0.122559	2.40786	-0.438638
ENSMUSG00000021215	0.129494	0.189226	1.46836	3.13756	0.639264	0.489888	0.0393459	-0.244158	-0.445288	-3.63588
ENSMUSG00000028024	0.129402	-0.353085	0.817569	0.256765	0.193949	-0.931659	-0.224539	-0.332875	0.72616	8.68182
ENSMUSG00000029361	0.129022	-0.608148	-0.609471	-0.0176859	-0.278692	1.30691	-0.434786	-0.0456733	2.42689	0.700195
ENSMUSG00000043648	0.128951	0.000514531	0.0702733	0.0690575	-0.579748	2.19551	0.183172	0.133167	0.556645	1.50229
ENSMUSG00000064254	0.128472	2.81264	2.05913	0.123832	0.717582	-0.300886	-0.74887	-0.56627	0.314222	-2.76905
ENSMUSG00000041769	0.128423	1.39195	-0.998985	0.141962	-0.462295	1.45109	2.01921	0.105102	0.384238	-0.428533
ENSMUSG00000079435	0.128093	2.16219	1.90702	1.58747	0.791477	0.363271	-0.465829	2.12111	1.21036	-0.882459
ENSMUSG00000040302	0.127952	-0.812857	-2.01687	-0.231434	0.386828	-0.206631	2.84255	-0.0563851	-0.237701	-0.617861
ENSMUSG00000034412	0.127628	-0.278983	-1.09473	-2.15431	-0.742422	0.285365	0.48227	-0.312054	0.849364	3.69447
ENSMUSG00000044068	0.1276	0.199242	-0.12982	1.20717	0.141126	-0.649077	0.0231974	-0.512342	1.72218	3.02511
[truncated: 2,106 more rows]
