# Supplementary material for: Integrative Omics Reveal Female‐Specific Benefits of p16+ Cell Clearance in Aging Mice
Source: Adv Sci (Weinh). 2025 Oct 30;13(3):e09444. doi: 10.1002/advs.202509444 (PMC12806465; doi:10.1002/advs.202509444)
Supplement: Supplementary file 2 — Supporting Information [file ADVS-13-e09444-s001.zip › Supplementary Tables/Table_S4_GSEA_all_NES_from_transcriptomics.xlsx]

## Sheet: GSEA_all_NES
GSEA_all_NES
	aca_12m_F_LFC_NES	aca_12m_M_LFC_NES	CR_12m_F_LFC_NES	CR_12m_M_LFC_NES	RAP_12m_F_LFC_NES	RAP_12m_M_LFC_NES	GSEA_GCV_F[common_functions, "NES"]	GSEA_GCV_M[common_functions, "NES"]	gsea_tabula_aging_F[common_functions, "NES"]	gsea_tabula_aging_M[common_functions, "NES"]
REACTOME_A_TETRASACCHARIDE_LINKER_SEQUENCE_IS_REQUIRED_FOR_GAG_SYNTHESIS	-0.76589	-1.2912	1.32175	-1.19671	1.1641	-0.786812	-0.481203	1.16123	0.696025	1.12311
REACTOME_ABC_FAMILY_PROTEINS_MEDIATED_TRANSPORT	1.48916	1.43527	-0.87884	0.923507	1.58734	0.746164	-0.944914	-1.19483	-1.21339	-0.980857
REACTOME_ABC_TRANSPORTER_DISORDERS	1.55399	1.48081	-0.862175	-0.981083	1.79553	-0.836676	1.01681	-0.955023	-1.32031	-1.4429
REACTOME_ABORTIVE_ELONGATION_OF_HIV_1_TRANSCRIPT_IN_THE_ABSENCE_OF_TAT	1.05935	1.40021	1.37264	1.51411	1.64089	-0.747999	1.36904	1.43134	-0.9459	-1.61529
REACTOME_ACTIVATION_OF_GENE_EXPRESSION_BY_SREBF_SREBP	1.20634	-1.76073	0.732237	-0.663921	-0.91439	-1.58915	-0.922791	-1.07707	-0.963383	1.86161
REACTOME_ACTIVATION_OF_THE_MRNA_UPON_BINDING_OF_THE_CAP_BINDING_COMPLEX_AND_EIFS_AND_SUBSEQUENT_BINDING_TO_43S	1.88244	1.90175	1.83648	1.68863	2.09697	1.70846	2.23758	2.4152	0.948974	-2.06695
REACTOME_ACYL_CHAIN_REMODELLING_OF_PS	0.768351	0.940397	0.845268	0.855283	-0.996901	0.906951	1.10033	1.0083	1.30977	1.07447
REACTOME_ADENYLATE_CYCLASE_ACTIVATING_PATHWAY	-1.57569	-1.06485	-1.1723	-1.31943	-1.4385	0.839973	-0.943393	-1.8193	1.48914	0.92432
REACTOME_AFLATOXIN_ACTIVATION_AND_DETOXIFICATION	1.53476	1.51695	1.30625	1.27381	0.965522	1.02919	0.88378	1.21914	-1.13937	1.24439
REACTOME_AGGREPHAGY	1.49601	1.01811	1.55838	1.09628	1.43957	1.22611	1.09716	1.13786	0.628077	-1.31424
REACTOME_ALPHA_LINOLENIC_OMEGA3_AND_LINOLEIC_OMEGA6_ACID_METABOLISM	-0.61938	-0.963237	-0.785178	1.27559	1.03529	0.620162	-1.15523	-0.732962	-1.81101	-1.50831
REACTOME_AMINE_LIGAND_BINDING_RECEPTORS	-0.976345	-0.836653	-0.879961	-1.34154	-1.50875	0.820274	1.11682	1.39637	1.63657	1.26352
REACTOME_AMINO_ACID_TRANSPORT_ACROSS_THE_PLASMA_MEMBRANE	1.3874	1.38429	1.41336	1.05135	1.03718	1.71741	1.00656	0.891648	1.28118	1.50942
REACTOME_ANCHORING_FIBRIL_FORMATION	-1.34886	0.652641	0.707725	-0.973264	-1.27923	0.855335	0.716433	1.48615	1.23524	-1.43567
REACTOME_ANCHORING_OF_THE_BASAL_BODY_TO_THE_PLASMA_MEMBRANE	-0.978308	-1.01909	1.10268	0.841238	-0.944566	-0.782586	1.11132	1.08826	-0.913376	-1.31105
REACTOME_ANTIGEN_ACTIVATES_B_CELL_RECEPTOR_BCR_LEADING_TO_GENERATION_OF_SECOND_MESSENGERS	-1.59229	-1.03822	-1.35608	-1.30703	-1.35864	0.7765	-1.52509	1.45211	1.59335	1.9404
REACTOME_ANTIGEN_PROCESSING_CROSS_PRESENTATION	0.95539	1.44521	0.984009	-0.767645	1.53198	-1.22954	-1.20502	1.3265	0.914223	1.32399
REACTOME_ANTIMICROBIAL_PEPTIDES	-1.49609	-1.35758	-0.970782	-1.661	-0.952757	-1.68609	-1.43323	1.34982	1.45521	-1.06911
REACTOME_ANTIVIRAL_MECHANISM_BY_IFN_STIMULATED_GENES	1.13337	-1.87143	1.10619	0.968655	1.70806	-1.91881	0.725187	0.812705	-2.21898	0.866443
REACTOME_APC_C_CDH1_MEDIATED_DEGRADATION_OF_CDC20_AND_OTHER_APC_C_CDH1_TARGETED_PROTEINS_IN_LATE_MITOSIS_EARLY_G1	1.27228	1.57809	1.0105	0.904834	1.91706	-0.822113	0.881967	1.14749	0.66589	-1.63725
REACTOME_APC_C_MEDIATED_DEGRADATION_OF_CELL_CYCLE_PROTEINS	1.27495	1.56404	0.906899	-0.783265	1.87414	-0.746902	0.735113	1.15739	0.737696	-1.7051
REACTOME_APOPTOSIS	1.58171	1.17443	1.26099	0.910744	1.67035	1.13455	-1.05301	1.07301	-0.844985	-1.27069
REACTOME_ASPARTATE_AND_ASPARAGINE_METABOLISM	-0.703024	1.24347	-0.920509	0.793735	-0.923663	1.34759	0.516928	0.791741	0.544866	0.864136
REACTOME_ASSEMBLY_OF_COLLAGEN_FIBRILS_AND_OTHER_MULTIMERIC_STRUCTURES	-1.59149	0.811408	1.11356	-1.27393	-1.5403	0.968045	-1.04427	1.88656	1.289	-1.0609
REACTOME_ASSOCIATION_OF_TRIC_CCT_WITH_TARGET_PROTEINS_DURING_BIOSYNTHESIS	1.1847	-0.777688	1.38167	1.316	1.54518	0.917565	1.0869	0.762564	-1.511	-1.34906
REACTOME_ASYMMETRIC_LOCALIZATION_OF_PCP_PROTEINS	1.5102	1.45459	1.42348	1.00879	1.76164	-0.744194	0.870452	0.750076	-0.80476	-1.37709
REACTOME_ATF4_ACTIVATES_GENES_IN_RESPONSE_TO_ENDOPLASMIC_RETICULUM_STRESS	1.11343	-0.841323	0.8472	1.14544	1.44766	-0.832027	1.6586	1.21519	0.807665	-1.12366
REACTOME_ATF6_ATF6_ALPHA_ACTIVATES_CHAPERONE_GENES	1.09181	-1.10816	0.987822	1.19528	1.43173	-1.16347	1.33083	1.26894	-1.91024	-1.40238
REACTOME_ATTENUATION_PHASE	1.65363	0.719336	1.80276	1.60411	1.95994	-1.04747	1.40171	1.46829	0.821795	-1.81648
REACTOME_AUF1_HNRNP_D0_BINDS_AND_DESTABILIZES_MRNA	1.72678	1.61706	1.38846	1.31789	2.04481	-1.07213	1.07661	1.04338	-0.813848	-1.6883
REACTOME_AURKA_ACTIVATION_BY_TPX2	-0.956215	-0.999431	1.22165	0.912055	-0.927181	0.672157	0.875595	1.05181	-0.930845	-1.15985
REACTOME_AUTOPHAGY	1.662	1.29179	1.09227	-1.0425	1.66489	1.3282	1.29943	0.856437	-1.59402	-1.66322
REACTOME_B_WICH_COMPLEX_POSITIVELY_REGULATES_RRNA_EXPRESSION	1.4954	0.905676	1.57186	1.7082	1.69345	0.742719	1.68743	1.47485	0.438916	-1.50343
REACTOME_BASE_EXCISION_REPAIR	-0.833972	1.37037	-1.12726	-1.15445	0.967013	0.727194	1.03128	1.53443	0.637606	-1.01618
REACTOME_BETA_CATENIN_INDEPENDENT_WNT_SIGNALING	1.16117	1.27026	1.24155	0.828814	1.34124	0.885178	0.767552	0.998579	0.581183	-1.07114
REACTOME_BETA_OXIDATION_OF_VERY_LONG_CHAIN_FATTY_ACIDS	0.829534	1.45215	-0.669308	1.46044	-0.959167	0.618916	-1.37768	-1.71844	-1.71747	-0.923829
REACTOME_BILE_ACID_AND_BILE_SALT_METABOLISM	1.65321	1.33804	-0.943908	1.0056	1.42692	1.55354	-1.29544	-1.5685	-1.7362	-1.09458
REACTOME_BIOLOGICAL_OXIDATIONS	1.64884	2.02754	1.20598	1.598	1.41001	1.37403	0.839994	-2.1423	-1.71479	-1.5257
REACTOME_BIOTIN_TRANSPORT_AND_METABOLISM	0.567025	0.770312	-1.0072	0.630864	0.732991	-0.715035	-0.6587	-1.64324	-1.72832	1.23381
REACTOME_BRANCHED_CHAIN_AMINO_ACID_CATABOLISM	1.47514	1.5993	0.914882	1.36735	1.40906	1.45232	-1.58785	-1.85767	-1.88481	-1.06371
REACTOME_BUDDING_AND_MATURATION_OF_HIV_VIRION	1.31345	1.09827	1.30039	1.07754	1.78976	1.12954	0.577387	0.996824	-0.777543	-1.77495
REACTOME_C_TYPE_LECTIN_RECEPTORS_CLRS	1.24008	1.50902	1.0859	0.843938	1.49855	-0.779306	-1.04133	1.33084	0.933852	-1.1209
REACTOME_CALNEXIN_CALRETICULIN_CYCLE	1.47009	-1.16932	1.12661	0.988866	1.74695	0.716816	0.792186	-1.24779	-1.99356	-1.90444
REACTOME_CARGO_CONCENTRATION_IN_THE_ER	1.58147	-1.61867	1.36895	1.04772	1.87164	1.00983	0.92704	-1.2343	-2.13715	-1.61606
REACTOME_CARNITINE_METABOLISM	-0.654768	-1.35862	1.06844	1.1817	-1.18109	-1.42082	0.702933	-1.02985	-2.06744	1.04436
REACTOME_CDC42_GTPASE_CYCLE	-1.17545	-1.18435	-0.959251	-1.10905	-1.53562	-1.01303	-1.90742	-1.09791	1.05657	1.62933
REACTOME_CDT1_ASSOCIATION_WITH_THE_CDC6_ORC_ORIGIN_COMPLEX	1.58316	1.6381	1.27318	1.12147	1.93296	-0.912018	1.09974	1.07876	-0.732164	-1.55489
REACTOME_CELL_CYCLE_CHECKPOINTS	1.24351	1.14083	0.96243	0.825051	1.59977	0.736201	0.751416	1.2711	0.801895	-1.43114
REACTOME_CELL_SURFACE_INTERACTIONS_AT_THE_VASCULAR_WALL	-1.47252	1.05295	1.14187	0.85025	-1.31397	0.989419	-1.66622	1.73407	1.1514	1.42803
REACTOME_CELLULAR_RESPONSE_TO_CHEMICAL_STRESS	1.44341	1.88054	1.35403	1.36931	1.96215	0.976516	0.955511	1.12182	-1.01687	-1.71857
REACTOME_CELLULAR_RESPONSE_TO_HEAT_STRESS	1.75576	-1.10892	1.51418	1.44302	1.97608	0.787064	1.15371	0.959267	-1.40318	-1.41936
REACTOME_CELLULAR_RESPONSE_TO_HYPOXIA	1.73544	1.66406	1.60747	1.25847	2.0562	-0.98828	1.52446	1.2599	-1.17115	-1.82057
REACTOME_CELLULAR_RESPONSE_TO_STARVATION	1.06918	2.08136	1.88836	1.61528	1.72462	1.53556	2.40368	2.60539	1.3693	-1.64703
REACTOME_CELLULAR_SENESCENCE	-0.836512	0.829968	-1.10384	-1.1614	-0.920813	1.07731	0.894428	1.27958	0.698238	-1.26519
REACTOME_CHEMOKINE_RECEPTORS_BIND_CHEMOKINES	-1.6786	0.744513	-1.13686	-0.873228	-1.51691	-1.16578	-1.78055	1.67239	1.58609	1.81784
REACTOME_CHOLESTEROL_BIOSYNTHESIS	1.54555	-0.687823	-0.903899	0.589751	1.40826	-1.74958	-0.452203	-0.489013	-0.646694	1.85301
REACTOME_CHONDROITIN_SULFATE_BIOSYNTHESIS	-0.564957	-1.28834	1.31779	-0.85946	-0.887287	1.20869	-1.22541	0.691115	1.22905	0.886189
REACTOME_CHONDROITIN_SULFATE_DERMATAN_SULFATE_METABOLISM	0.936119	-1.14689	1.35545	-0.913622	0.803594	0.906496	-1.3624	1.07004	0.766163	1.1355
REACTOME_CHROMATIN_MODIFYING_ENZYMES	-0.997322	-1.50244	-1.13552	0.925961	1.04845	0.804011	0.843657	1.00133	-1.48815	-1.30895
REACTOME_CHROMOSOME_MAINTENANCE	-1.062	1.47227	-1.34303	0.903731	0.97085	0.883182	0.8755	1.61894	0.810411	-1.1806
REACTOME_CILIUM_ASSEMBLY	0.92961	-1.03285	1.19041	0.966809	1.06333	0.908221	1.11838	1.08665	-0.877203	-1.3547
REACTOME_CITRIC_ACID_CYCLE_TCA_CYCLE	1.74844	1.73761	1.60766	1.66627	1.59688	1.46458	0.950288	-1.15704	-2.14126	-1.03029
REACTOME_CLASS_A_1_RHODOPSIN_LIKE_RECEPTORS	-1.63046	0.795639	-0.860774	-0.881619	-1.66842	-1.09123	-1.12856	1.67647	1.46996	1.33734
REACTOME_CLASS_B_2_SECRETIN_FAMILY_RECEPTORS	-0.952024	1.23072	1.32207	0.979716	-1.20051	1.47305	-0.90861	0.856343	1.19583	1.17695
REACTOME_CLASS_I_PEROXISOMAL_MEMBRANE_PROTEIN_IMPORT	1.06239	1.14315	-0.987722	1.29121	1.22184	1.04203	-1.10653	-1.63767	-2.07005	-1.14537
REACTOME_CLATHRIN_MEDIATED_ENDOCYTOSIS	1.28765	-1.10393	1.02018	0.914497	0.97151	-0.864738	-1.15592	1.46189	-1.18951	0.977635
REACTOME_CLEC7A_DECTIN_1_SIGNALING	1.37322	1.53927	1.12176	0.917924	1.54212	-0.792439	-0.892482	1.15226	-0.852774	-1.20066
REACTOME_COLLAGEN_BIOSYNTHESIS_AND_MODIFYING_ENZYMES	-1.54057	-0.782162	1.45553	-0.965128	-1.17287	-1.02155	0.71011	1.60678	1.32177	-1.50382
REACTOME_COLLAGEN_CHAIN_TRIMERIZATION	-1.71472	-0.71329	0.919022	-1.34944	-1.58099	-0.846665	-0.755701	1.66973	1.37335	-0.854812
REACTOME_COLLAGEN_FORMATION	-1.43959	0.7879	1.50029	-1.02667	-1.31139	0.783464	-0.788087	1.71142	1.36378	-1.43915
REACTOME_COMPLEMENT_CASCADE	-1.34376	-1.30638	-1.70138	-1.74946	1.06155	1.08225	-1.10395	1.64677	-1.86766	-1.97616
REACTOME_COMPLEX_I_BIOGENESIS	1.80944	2.13939	1.89592	1.85292	2.12071	1.20556	2.08957	1.1471	-1.3391	-2.10024
REACTOME_COOPERATION_OF_PDCL_PHLP1_AND_TRIC_CCT_IN_G_PROTEIN_BETA_FOLDING	0.884797	1.1615	1.47674	1.57043	1.65074	-0.722183	1.35346	1.50307	0.770951	-1.44042
REACTOME_COOPERATION_OF_PREFOLDIN_AND_TRIC_CCT_IN_ACTIN_AND_TUBULIN_FOLDING	1.77784	1.39868	1.89228	1.79545	1.84426	1.29293	1.62646	1.53187	-1.15905	-1.75454
REACTOME_COPI_DEPENDENT_GOLGI_TO_ER_RETROGRADE_TRAFFIC	1.54138	-1.15503	1.37498	0.796891	1.75863	1.13384	0.826772	0.712294	0.775975	-1.12172
REACTOME_COPI_INDEPENDENT_GOLGI_TO_ER_RETROGRADE_TRAFFIC	1.57759	1.03766	1.62783	1.14835	1.53734	1.24079	0.931524	1.16234	-1.16986	-1.52363
REACTOME_COPI_MEDIATED_ANTEROGRADE_TRANSPORT	1.69917	-1.24732	1.3657	0.836926	1.8811	1.48895	1.22471	0.742633	-1.68832	-1.29352
REACTOME_COPII_MEDIATED_VESICLE_TRANSPORT	1.80931	-1.51626	1.48128	0.980346	2.01214	1.02077	1.04751	-1.18933	-2.40905	-1.5618
REACTOME_CRISTAE_FORMATION	1.76639	1.87135	1.70666	1.72326	1.90753	1.38346	1.3831	0.755436	-1.48007	-2.03898
REACTOME_CROSS_PRESENTATION_OF_SOLUBLE_EXOGENOUS_ANTIGENS_ENDOSOMES	1.32207	1.79702	1.32394	1.1515	1.78195	-1.26431	0.828428	0.979057	0.581161	-1.50008
REACTOME_CROSSLINKING_OF_COLLAGEN_FIBRILS	-1.46839	0.984513	0.498854	-1.24871	-1.40555	0.621118	-0.922138	1.485	0.796446	-1.39992
REACTOME_CYCLIN_A_CDK2_ASSOCIATED_EVENTS_AT_S_PHASE_ENTRY	1.66158	1.36883	1.12864	0.962818	1.86144	-0.956027	0.912333	1.16436	-0.986455	-1.55554
REACTOME_CYTOCHROME_P450_ARRANGED_BY_SUBSTRATE_TYPE	1.41008	1.68187	0.930817	1.49814	1.07137	1.27318	0.919902	-1.93928	-1.59817	-1.10232
REACTOME_CYTOPROTECTION_BY_HMOX1	1.49895	1.72848	1.37987	1.20652	1.95618	0.910927	1.03808	0.967613	-1.34888	-1.83996
REACTOME_CYTOSOLIC_TRNA_AMINOACYLATION	1.72682	-1.30344	1.22509	1.45906	1.81304	-0.96346	1.32907	-0.78541	-2.32494	-1.87214
REACTOME_DECTIN_1_MEDIATED_NONCANONICAL_NF_KB_SIGNALING	1.62566	1.72821	1.26412	1.01796	1.9525	-0.976999	0.888788	0.752352	-1.06164	-1.63782
REACTOME_DEFECTIVE_B4GALT7_CAUSES_EDS_PROGEROID_TYPE	-0.650395	-1.3708	1.29948	-1.13451	1.08083	-0.845409	-0.564664	1.20069	-0.908388	1.19929
REACTOME_DEFECTIVE_CFTR_CAUSES_CYSTIC_FIBROSIS	1.64043	1.67525	1.30921	1.08346	2.01072	-1.03746	0.946037	0.688214	-1.09779	-1.74002
REACTOME_DEFECTS_IN_COBALAMIN_B12_METABOLISM	1.43451	1.07998	1.1116	1.15552	0.847457	-0.94145	0.83696	-0.953432	0.630433	0.54476
REACTOME_DEFECTS_IN_VITAMIN_AND_COFACTOR_METABOLISM	1.13887	1.27566	0.734136	1.16836	0.746796	0.781345	0.508214	-1.61768	-0.906805	0.836274
REACTOME_DEGRADATION_OF_AXIN	1.5757	1.72951	1.29521	1.08744	1.9443	-1.16686	0.763461	-1.1496	-0.919246	-1.68895
REACTOME_DEGRADATION_OF_BETA_CATENIN_BY_THE_DESTRUCTION_COMPLEX	1.45062	1.52104	1.15424	0.810949	1.83311	-0.969587	1.008	0.822061	-1.16317	-1.60499
REACTOME_DEGRADATION_OF_CYSTEINE_AND_HOMOCYSTEINE	0.869648	1.65626	1.47285	1.21807	1.47752	0.842282	-1.25606	-1.08983	1.10516	1.25084
REACTOME_DEGRADATION_OF_DVL	1.72922	1.74722	1.42677	1.19194	1.99675	-0.975038	1.28045	0.982535	-0.877697	-1.65388
REACTOME_DEGRADATION_OF_GLI1_BY_THE_PROTEASOME	1.66132	1.78555	1.37763	1.09055	1.9826	-0.974431	0.990591	0.859731	-1.05913	-1.72042
REACTOME_DEGRADATION_OF_THE_EXTRACELLULAR_MATRIX	-1.47464	-1.06099	-0.810478	-1.69148	-1.46429	0.905244	-1.22121	1.78551	1.56101	-1.07317
REACTOME_DEPOSITION_OF_NEW_CENPA_CONTAINING_NUCLEOSOMES_AT_THE_CENTROMERE	-0.96535	1.32262	-0.938112	0.917819	1.18817	-0.781175	0.876094	1.54384	1.08503	-1.46255
REACTOME_DETOXIFICATION_OF_REACTIVE_OXYGEN_SPECIES	0.919528	1.78228	1.0757	1.43957	1.46038	1.02959	-0.823923	1.26475	1.00523	-1.31118
REACTOME_DEUBIQUITINATION	1.60333	0.929511	0.97735	0.875964	1.55682	-0.921543	1.09599	-0.894515	-1.34985	-1.07619
REACTOME_DIGESTION	1.55905	1.20757	1.17512	0.678638	0.966363	1.39852	1.36802	-1.48494	1.33165	1.62767
REACTOME_DIGESTION_AND_ABSORPTION	1.57106	1.15506	0.843637	-1.01009	-0.926184	1.33739	1.36802	-1.48494	1.40343	1.80652
REACTOME_DISEASES_ASSOCIATED_WITH_O_GLYCOSYLATION_OF_PROTEINS	-1.55055	1.03349	-0.72056	0.836975	-1.5714	1.02694	-0.758158	1.20091	1.55853	1.2209
REACTOME_DISEASES_OF_CARBOHYDRATE_METABOLISM	0.814944	0.90578	0.941881	0.926823	1.00872	1.00673	-1.25474	1.48448	-0.831729	1.01258
REACTOME_DISEASES_OF_METABOLISM	1.04864	1.15898	1.1254	1.22013	1.13771	1.08816	0.843516	1.15207	0.721411	1.18401
REACTOME_DISEASES_OF_PROGRAMMED_CELL_DEATH	-0.847734	1.20085	-0.849519	1.02551	1.07615	1.10539	1.06979	1.6076	0.448043	-1.34363
REACTOME_DISORDERS_OF_TRANSMEMBRANE_TRANSPORTERS	1.391	1.02972	1.08554	-0.937716	1.54742	0.983404	0.754762	-0.949414	-1.10717	-1.63742
REACTOME_DNA_DAMAGE_RECOGNITION_IN_GG_NER	1.26769	0.826845	0.809473	1.10192	1.64992	0.797144	0.926678	1.11967	-1.60565	-1.28744
REACTOME_DNA_DOUBLE_STRAND_BREAK_RESPONSE	1.10479	-0.796259	-0.874809	0.848679	1.30506	0.701875	0.701821	0.686027	-0.848877	-1.45825
REACTOME_DNA_REPLICATION	1.28653	1.59171	0.988368	0.914532	1.74875	0.845079	0.908406	1.53987	0.684152	-1.30366
REACTOME_DNA_REPLICATION_PRE_INITIATION	1.49351	1.61936	1.2981	1.08869	1.81604	0.683755	1.01951	1.38751	0.597646	-1.41991
REACTOME_DNA_STRAND_ELONGATION	-1.10204	1.39613	-1.56933	-1.30539	-0.953157	1.06616	-1.64143	1.43307	0.931259	1.63898
REACTOME_DOWNSTREAM_SIGNALING_EVENTS_OF_B_CELL_RECEPTOR_BCR	1.49695	1.64613	1.23199	0.965587	1.80715	-0.956692	0.757248	1.0972	-1.05338	-1.34652
REACTOME_DUAL_INCISION_IN_TC_NER	1.11596	1.38647	0.849799	1.16054	1.49128	0.662038	1.3651	1.37061	0.673234	-0.867521
REACTOME_E3_UBIQUITIN_LIGASES_UBIQUITINATE_TARGET_PROTEINS	1.32046	0.894157	0.892839	0.932687	1.64381	0.619336	1.38921	1.30592	-1.00908	-1.29418
REACTOME_ECM_PROTEOGLYCANS	-1.51416	-0.731788	-0.74832	-1.31063	-1.60607	0.750285	-1.38102	1.55543	1.39298	1.03403
REACTOME_EFFECTS_OF_PIP2_HYDROLYSIS	0.954196	-0.871262	0.854114	1.23348	-1.50821	1.20855	-0.976063	1.03059	0.984028	0.881437
REACTOME_ELASTIC_FIBRE_FORMATION	-1.2911	0.937497	0.882033	-1.17572	-1.3013	1.20618	-1.44679	0.793981	1.10602	1.06128
REACTOME_ENDOSOMAL_SORTING_COMPLEX_REQUIRED_FOR_TRANSPORT_ESCRT	1.27773	1.19045	0.952123	0.908594	1.6586	0.969877	0.786113	0.843721	-0.795914	-1.77686
REACTOME_EPIGENETIC_REGULATION_OF_GENE_EXPRESSION	1.17454	0.863753	1.13191	1.3331	1.43809	0.745334	1.52451	1.24625	-1.08111	-1.48489
REACTOME_ER_QUALITY_CONTROL_COMPARTMENT_ERQC	1.42882	-0.910833	1.15527	0.977491	1.65987	0.802474	0.89207	-1.24333	-1.45032	-1.50479
REACTOME_ER_TO_GOLGI_ANTEROGRADE_TRANSPORT	1.8272	-1.42782	1.4709	0.915353	2.01579	1.45603	1.22222	-1.00257	-2.20482	-1.53563
REACTOME_EUKARYOTIC_TRANSLATION_ELONGATION	-0.675545	2.09224	2.19945	1.98353	2.18526	1.86358	2.46219	2.77179	1.80267	-2.20507
REACTOME_EUKARYOTIC_TRANSLATION_INITIATION	1.75132	2.22038	2.09924	1.93075	2.28519	1.8049	2.51442	2.69391	1.32733	-2.24796
REACTOME_EXPORT_OF_VIRAL_RIBONUCLEOPROTEINS_FROM_NUCLEUS	0.889242	-1.72415	-0.847833	-0.774579	1.09784	-1.16671	0.7275	0.743048	-1.78993	-1.28883
REACTOME_EXTENSION_OF_TELOMERES	-0.972736	1.35302	-1.50017	-1.13904	-1.036	0.884753	-1.43546	1.20247	0.51147	0.924486
REACTOME_EXTRACELLULAR_MATRIX_ORGANIZATION	-1.48638	-0.971094	1.25919	-1.26094	-1.49847	1.00107	-1.47251	1.53164	1.41961	-1.1403
REACTOME_FACTORS_INVOLVED_IN_MEGAKARYOCYTE_DEVELOPMENT_AND_PLATELET_PRODUCTION	1.1709	0.76317	1.28215	1.00777	0.936953	1.18329	-1.75333	0.916548	1.01169	1.31692
REACTOME_FATTY_ACID_METABOLISM	1.23621	1.54548	1.14816	1.68772	1.23492	0.903083	-0.967416	-1.24898	-1.63024	-1.49338
REACTOME_FATTY_ACYL_COA_BIOSYNTHESIS	0.914524	-1.08188	1.07181	1.2016	1.01847	-1.39218	0.666362	1.05946	0.663072	0.9965
REACTOME_FC_EPSILON_RECEPTOR_FCERI_SIGNALING	1.2931	1.47714	0.994826	0.843136	1.4686	0.874218	-0.948897	1.37971	0.812749	-1.09618
REACTOME_FCERI_MEDIATED_NF_KB_ACTIVATION	1.29984	1.63258	1.10296	0.833736	1.78135	0.876565	1.04296	1.26731	-0.819656	-1.5403
REACTOME_FCGAMMA_RECEPTOR_FCGR_DEPENDENT_PHAGOCYTOSIS	1.01084	1.01442	1.19038	1.16109	-0.995116	0.821458	-1.22326	1.80173	1.32293	1.77759
REACTOME_FCGR_ACTIVATION	-1.69174	1.26265	-1.57108	-0.916973	-1.39819	0.92151	-0.968826	1.70239	1.47538	1.79128
REACTOME_FCGR3A_MEDIATED_IL10_SYNTHESIS	-1.31004	0.912235	-0.883352	-0.745051	-1.3672	0.963778	-1.27575	1.01698	1.43554	1.43346
REACTOME_FGFR2_ALTERNATIVE_SPLICING	1.11286	0.904336	1.29368	1.56785	1.53465	0.803065	1.41446	1.34243	-1.19102	-1.51744
REACTOME_FGFR2_MUTANT_RECEPTOR_ACTIVATION	1.07378	1.35436	1.50033	1.67781	1.50723	0.742086	1.40868	1.34244	0.788501	-1.36525
REACTOME_FOLDING_OF_ACTIN_BY_CCT_TRIC	1.4375	0.96157	1.63344	1.60574	1.61437	-0.562323	1.31677	1.36594	-1.888	-1.74171
REACTOME_FORMATION_OF_ATP_BY_CHEMIOSMOTIC_COUPLING	1.64625	1.81578	1.59597	1.50273	1.71494	1.45624	1.33901	0.805062	-1.04214	-1.82379
REACTOME_FORMATION_OF_RNA_POL_II_ELONGATION_COMPLEX	1.37439	1.05523	1.11684	1.44073	1.83708	-1.11651	1.48917	0.842904	-1.21621	-1.7156
REACTOME_FORMATION_OF_TC_NER_PRE_INCISION_COMPLEX	1.35374	1.30819	1.12807	1.65531	1.86408	0.902293	1.5923	1.08976	-1.20934	-1.57134
REACTOME_FORMATION_OF_THE_CORNIFIED_ENVELOPE	1.56062	1.18551	1.26808	0.940807	-1.14408	1.85237	0.8459	-0.749259	1.40464	0.886126
REACTOME_FORMATION_OF_THE_EARLY_ELONGATION_COMPLEX	0.994251	1.37127	1.30235	1.5023	1.74076	-0.713695	1.44668	1.15379	-0.939609	-1.60846
REACTOME_FORMATION_OF_TUBULIN_FOLDING_INTERMEDIATES_BY_CCT_TRIC	1.73804	1.08558	1.83846	1.74564	1.81037	1.30827	1.37468	1.11486	-1.58079	-1.78916
REACTOME_FOXO_MEDIATED_TRANSCRIPTION	1.1025	1.26263	1.05963	0.977631	1.1183	1.52016	-1.12496	0.890978	-0.902338	0.96608
REACTOME_G_ALPHA_I_SIGNALLING_EVENTS	-1.41097	-0.911495	-0.938416	-0.935046	-1.43936	-0.902265	-1.17007	1.5034	1.50118	1.54822
REACTOME_G_ALPHA_Q_SIGNALLING_EVENTS	-1.21155	-0.926618	-0.855576	-0.943108	-1.44914	-1.10219	0.752896	1.54638	1.09204	0.911653
REACTOME_G1_S_DNA_DAMAGE_CHECKPOINTS	1.45786	1.49151	1.12025	0.918394	1.70175	-1.0405	0.775415	1.06025	-0.838229	-1.51074
REACTOME_G2_M_CHECKPOINTS	1.34792	1.36646	0.896186	0.865708	1.67595	0.735974	0.788063	1.19171	0.614031	-1.40961
REACTOME_GAP_FILLING_DNA_REPAIR_SYNTHESIS_AND_LIGATION_IN_GG_NER	-0.762241	1.28165	-0.929959	-1.28031	0.935033	-0.954845	-0.911547	1.69003	1.17865	0.999368
REACTOME_GAP_JUNCTION_TRAFFICKING_AND_REGULATION	1.53623	0.704711	1.74104	1.22928	1.35654	1.13851	0.761874	1.18024	-0.803664	-1.1976
REACTOME_GENE_AND_PROTEIN_EXPRESSION_BY_JAK_STAT_SIGNALING_AFTER_INTERLEUKIN_12_STIMULATION	1.68806	1.76185	1.3039	1.69291	1.6572	1.38179	1.08009	1.75222	-0.684048	-0.784235
REACTOME_GENERATION_OF_SECOND_MESSENGER_MOLECULES	-1.76178	1.25879	-1.46214	-0.860665	-1.58226	-1.40632	-1.8009	1.6719	1.63941	1.90673
REACTOME_GLOBAL_GENOME_NUCLEOTIDE_EXCISION_REPAIR_GG_NER	1.14578	1.10555	-0.92122	-0.843122	1.61984	-0.9076	0.858908	1.19694	-1.21582	-0.978874
REACTOME_GLUCONEOGENESIS	1.51724	1.44975	1.57921	1.2651	1.4021	1.50874	1.49451	1.57799	-1.27268	-0.936717
REACTOME_GLUCURONIDATION	1.81051	0.775366	0.964963	1.00725	1.30145	1.32019	-0.768111	-1.93232	-1.94682	-1.68023
REACTOME_GLUTATHIONE_CONJUGATION	1.58271	1.87486	1.17107	1.0015	1.06249	1.02348	0.9568	-1.26307	0.976403	-1.02954
REACTOME_GLYCOSAMINOGLYCAN_METABOLISM	1.11166	-1.00051	1.23041	-0.907127	-0.976312	1.07347	-1.31993	1.29153	-0.802521	1.01722
REACTOME_GLYOXYLATE_METABOLISM_AND_GLYCINE_DEGRADATION	0.921	1.68647	0.814466	1.21189	1.4771	1.34707	0.954746	-1.63386	-2.11095	-1.33254
REACTOME_GOLGI_TO_ER_RETROGRADE_TRANSPORT	1.58832	-1.07562	1.36641	0.861683	1.74168	1.10126	0.842943	0.932028	-1.02878	-1.27519
REACTOME_GPCR_LIGAND_BINDING	-1.56442	0.928994	0.87291	-0.860584	-1.64261	0.766505	-1.07842	1.57675	1.45401	1.36676
REACTOME_HATS_ACETYLATE_HISTONES	-0.960032	-1.10311	-0.896812	0.991232	1.10934	0.819688	-0.966299	0.652228	-0.9851	-1.17398
REACTOME_HCMV_EARLY_EVENTS	1.10015	-1.11504	1.25255	0.937449	1.33205	0.936155	0.926496	1.06564	-1.94344	-1.72181
REACTOME_HCMV_INFECTION	1.08204	-0.943659	1.25276	0.967877	1.51	0.927014	0.964447	1.11603	-1.87951	-1.82345
REACTOME_HDR_THROUGH_SINGLE_STRAND_ANNEALING_SSA	-0.922263	0.849191	-1.6687	-1.35716	-1.31976	0.848023	-1.14912	1.00657	0.902351	1.01151
REACTOME_HEDGEHOG_LIGAND_BIOGENESIS	1.69636	1.62932	1.47904	1.25407	2.05812	-1.06172	0.9941	-0.83822	-1.19424	-1.63925
REACTOME_HEDGEHOG_OFF_STATE	1.26219	1.41404	1.1795	0.863819	1.54084	0.700595	0.822244	-1.09755	0.81876	-1.45269
REACTOME_HEDGEHOG_ON_STATE	1.44042	1.44906	1.25775	0.793764	1.56779	-0.898675	0.970647	0.84828	-0.858932	-1.38499
REACTOME_HIV_ELONGATION_ARREST_AND_RECOVERY	1.24818	1.36504	1.0459	1.37494	1.58369	-0.700798	1.40707	1.45077	-1.06967	-1.65087
REACTOME_HIV_INFECTION	1.4535	1.29853	1.41327	1.27214	1.94395	-0.812664	1.22479	1.21442	-1.18649	-1.73982
REACTOME_HIV_LIFE_CYCLE	1.33629	-0.930409	1.20854	1.27657	1.84755	-0.887734	1.37552	1.20609	-1.52674	-1.8759
REACTOME_HIV_TRANSCRIPTION_ELONGATION	1.23863	1.32962	1.30465	1.55091	1.79645	-0.717671	1.50404	1.24921	-1.09741	-1.75098
REACTOME_HIV_TRANSCRIPTION_INITIATION	0.925048	1.11757	1.17153	1.52942	1.76016	-0.930672	1.70959	1.10915	0.646615	-1.67984
REACTOME_HOMOLOGY_DIRECTED_REPAIR	-0.884761	0.895807	-1.24899	0.81015	-0.845715	-0.845774	-0.913179	1.22991	0.783145	-0.973008
REACTOME_HOST_INTERACTIONS_OF_HIV_FACTORS	1.39309	1.31922	1.41234	1.0537	1.74977	0.699564	1.0288	1.36631	-1.18027	-1.4523
REACTOME_HS_GAG_DEGRADATION	0.727822	-0.908065	1.08165	-0.774502	0.989608	1.01896	-0.763615	1.58255	-1.20675	1.38492
REACTOME_HSF1_ACTIVATION	1.51697	1.04376	1.52592	1.32631	1.89266	-0.963002	1.17948	1.37578	-0.531823	-1.63385
REACTOME_HSF1_DEPENDENT_TRANSACTIVATION	1.52167	-0.778283	1.77685	1.5342	1.86854	1.01205	1.28857	1.12231	0.622569	-1.65997
REACTOME_HSP90_CHAPERONE_CYCLE_FOR_STEROID_HORMONE_RECEPTORS_SHR_IN_THE_PRESENCE_OF_LIGAND	1.86022	1.06939	1.98963	1.70386	1.93835	0.96805	1.391	1.10071	0.8278	-1.40451
REACTOME_IMMUNOREGULATORY_INTERACTIONS_BETWEEN_A_LYMPHOID_AND_A_NON_LYMPHOID_CELL	-1.96221	1.7628	-1.5854	1.28954	-1.78218	1.61859	-2.07959	1.77775	1.6091	1.87825
REACTOME_INFLAMMASOMES	-1.27848	1.25302	1.0583	1.14111	-0.957601	1.38659	-1.53452	1.55528	1.42356	1.16802
REACTOME_INFLUENZA_INFECTION	1.31997	1.83231	2.03393	1.86751	2.08136	1.28095	2.34994	2.62914	1.1241	-1.95827
REACTOME_INITIAL_TRIGGERING_OF_COMPLEMENT	-1.61398	-0.926536	-1.31139	-1.23542	-0.811466	1.15139	-1.17151	1.41541	-1.00886	-1.5591
REACTOME_INSERTION_OF_TAIL_ANCHORED_PROTEINS_INTO_THE_ENDOPLASMIC_RETICULUM_MEMBRANE	1.23614	1.34801	1.35951	1.24195	1.51927	-0.935912	1.4643	0.871819	-0.700627	0.896976
REACTOME_INSULIN_PROCESSING	1.3341	-1.61592	-0.875294	-1.07167	1.19275	-0.902693	0.64813	1.16817	-0.963866	0.913513
REACTOME_INTEGRIN_CELL_SURFACE_INTERACTIONS	-1.6808	-0.915523	0.813101	-1.43022	-1.53127	-0.860039	-1.4604	1.51174	1.14391	-1.2874
REACTOME_INTERACTIONS_OF_REV_WITH_HOST_CELLULAR_PROTEINS	1.03188	-1.73428	1.03592	0.848042	1.28357	-1.06334	0.989942	0.911353	-1.8375	-1.40199
REACTOME_INTERACTIONS_OF_VPR_WITH_HOST_CELLULAR_PROTEINS	1.17976	-1.49269	0.792534	0.829462	1.21445	1.1136	0.683088	1.03	-1.74774	-1.13466
REACTOME_INTERFERON_ALPHA_BETA_SIGNALING	-1.67832	-1.66931	-1.38114	-1.65611	-0.755654	-2.0548	-1.77773	0.895773	0.763833	1.88394
REACTOME_INTERFERON_GAMMA_SIGNALING	-1.7303	-1.17973	-1.63488	-1.37877	-1.58315	-1.42829	-2.18636	-1.035	1.06612	1.86159
REACTOME_INTERFERON_SIGNALING	-1.29045	-1.65772	-1.23144	-1.19804	0.965079	-1.79613	-1.75771	0.893023	-1.00549	1.7383
REACTOME_INTERLEUKIN_1_FAMILY_SIGNALING	1.16044	1.29943	-0.904476	-1.01569	1.42794	-0.949032	0.742921	1.12025	-0.934738	-1.46324
REACTOME_INTERLEUKIN_1_SIGNALING	1.41183	1.29147	0.927822	0.826802	1.62136	-0.914777	0.9899	1.2346	-1.44661	-1.6894
REACTOME_INTERLEUKIN_10_SIGNALING	-1.536	-1.10315	-1.5886	-1.45183	-1.46797	-0.942537	-1.24475	1.99023	1.65749	1.51585
REACTOME_INTERLEUKIN_12_FAMILY_SIGNALING	1.47684	1.63071	1.15891	1.51622	1.58997	1.11664	-1.19159	1.42416	-0.870817	0.825679
REACTOME_INTERLEUKIN_12_SIGNALING	1.63065	1.71491	1.15292	1.58067	1.57227	1.35177	0.945115	1.67997	-0.72311	0.781563
REACTOME_INTERLEUKIN_2_FAMILY_SIGNALING	-1.61671	-1.05163	-1.55399	-1.48247	-1.40948	-1.12047	-2.05472	-0.959247	1.2822	1.88844
REACTOME_INTERLEUKIN_2_SIGNALING	-1.57728	-0.972691	-1.46785	-1.12902	-1.32674	-0.815014	-1.75442	-1.36122	1.0861	1.47544
REACTOME_INTERLEUKIN_4_AND_INTERLEUKIN_13_SIGNALING	-1.34983	-1.06251	0.878212	-0.949095	-1.26294	-1.20215	-1.25111	1.43082	1.43784	1.3096
REACTOME_INTRA_GOLGI_AND_RETROGRADE_GOLGI_TO_ER_TRAFFIC	1.6065	-1.31464	1.18379	-0.938102	1.70077	1.00548	0.912423	-0.849113	-1.29576	-1.37063
REACTOME_INTRA_GOLGI_TRAFFIC	1.27092	-1.51289	-0.752256	-0.901252	1.20291	0.642401	0.962469	0.862938	-1.84087	-1.08785
REACTOME_IRE1ALPHA_ACTIVATES_CHAPERONES	1.71281	-1.57174	1.24417	-0.889809	1.93442	0.839635	1.10666	-0.772375	-2.4876	-1.54698
REACTOME_KERATAN_SULFATE_KERATIN_METABOLISM	1.35702	1.33952	0.772885	0.853997	-0.840156	1.10486	-0.860513	1.41618	0.581877	0.708986
REACTOME_KERATINIZATION	1.60476	1.21479	1.30942	0.962607	-1.16762	1.89044	0.8459	-0.749259	1.28289	0.874892
REACTOME_KINESINS	1.14606	0.687014	1.24208	-0.696437	0.815098	1.1209	-1.48008	-0.955365	1.29784	0.688562
REACTOME_LAGGING_STRAND_SYNTHESIS	-1.04988	1.33575	-1.46242	-1.41832	-1.15777	0.71276	-1.26429	1.5271	1.103	1.43512
REACTOME_LAMININ_INTERACTIONS	0.760954	0.823786	1.3086	-0.938243	-1.52411	1.15912	-0.942639	1.21059	1.05179	-0.8401
REACTOME_LEISHMANIA_INFECTION	-1.06515	1.15368	1.07203	0.947657	-1.17655	1.05282	-0.940449	1.67984	1.45577	1.72819
REACTOME_LYSINE_CATABOLISM	1.38022	1.5444	-0.933505	1.20816	0.738639	1.28637	-0.988808	-1.41621	-2.12788	-1.25926
REACTOME_MAPK6_MAPK4_SIGNALING	1.40789	1.53547	1.17651	0.787662	1.63709	-1.10528	0.94787	0.963119	0.577348	-1.37968
REACTOME_MEIOSIS	0.746629	1.0563	-1.21128	-0.888839	-1.08868	1.02124	-0.910849	1.19173	0.815537	-0.810962
REACTOME_MET_ACTIVATES_PTK2_SIGNALING	-1.0874	0.641377	1.21346	-1.02288	-1.4738	0.919291	-1.43381	1.38775	1.17069	-0.831051
REACTOME_MET_PROMOTES_CELL_MOTILITY	0.888747	0.880889	1.31012	-0.791129	-1.1971	0.932809	-1.56547	1.52258	0.966435	1.01127
REACTOME_METABOLISM_OF_AMINO_ACIDS_AND_DERIVATIVES	1.74133	2.25908	1.7517	1.67672	2.02445	1.38528	1.84715	1.95604	0.638518	-1.42776
REACTOME_METABOLISM_OF_NUCLEOTIDES	1.52891	1.44252	1.50871	1.5276	1.42405	1.21323	1.19173	0.980657	-1.32073	-1.11695
REACTOME_METABOLISM_OF_POLYAMINES	1.66688	1.83958	1.41728	1.39482	1.9132	-1.16952	1.09471	0.845683	0.684826	-1.16706
REACTOME_METABOLISM_OF_STEROIDS	1.43421	-0.96067	1.02801	1.07799	1.02575	-1.11431	-0.841668	-1.33554	-1.65897	1.25706
REACTOME_METABOLISM_OF_VITAMINS_AND_COFACTORS	1.3273	1.46751	1.06015	1.27123	1.17495	-0.943899	1.0764	-1.00786	-1.10773	-1.02934
REACTOME_METABOLISM_OF_WATER_SOLUBLE_VITAMINS_AND_COFACTORS	1.33713	1.4748	-0.982256	1.24331	0.956695	-1.06126	0.923518	-1.21019	-0.993324	1.0337
REACTOME_MISMATCH_REPAIR	0.862494	1.32984	-1.10108	-1.01734	-0.901748	-0.829557	-0.766504	1.33265	0.800735	1.45963
REACTOME_MITOCHONDRIAL_BIOGENESIS	1.34184	1.73336	1.12214	1.39678	1.33547	1.2093	1.00682	-1.15137	-1.77085	-1.6387
REACTOME_MITOCHONDRIAL_FATTY_ACID_BETA_OXIDATION	1.23442	1.86996	1.12921	1.81828	1.2541	1.42251	-1.30254	-1.61585	-1.64123	-1.35753
REACTOME_MITOCHONDRIAL_FATTY_ACID_BETA_OXIDATION_OF_SATURATED_FATTY_ACIDS	0.890917	1.58114	1.33953	1.51237	0.961288	1.51283	-1.56554	-1.85594	-2.14317	-1.48035
REACTOME_MITOCHONDRIAL_PROTEIN_IMPORT	1.51731	1.91039	1.70941	1.81372	1.83233	1.33682	1.91658	1.26228	-1.86905	-2.04562
REACTOME_MITOCHONDRIAL_TRANSLATION	1.25712	2.10238	1.84304	1.87018	2.21524	0.709636	1.9484	1.53246	-1.30882	-2.25402
REACTOME_MITOCHONDRIAL_TRNA_AMINOACYLATION	1.22955	1.30303	0.61828	1.08967	1.60193	1.41095	1.34944	-1.02027	-2.35467	-1.57084
REACTOME_MITOPHAGY	1.38224	1.31109	0.857122	-0.823977	1.56606	0.935073	1.57247	1.0309	-1.14595	-1.23743
REACTOME_MITOTIC_G1_PHASE_AND_G1_S_TRANSITION	1.61124	1.30992	1.01826	0.948833	1.60766	0.756525	0.784891	1.47098	0.619443	-1.25088
REACTOME_MITOTIC_G2_G2_M_PHASES	1.26868	1.18402	1.30978	1.00219	1.50871	0.845463	1.12626	1.14647	-0.928759	-1.58101
REACTOME_MITOTIC_METAPHASE_AND_ANAPHASE	1.49385	1.16482	1.37756	1.09808	1.83778	0.723411	-1.00808	1.14485	0.726154	-1.52997
REACTOME_MITOTIC_PROMETAPHASE	1.04142	-1.03953	1.22646	0.808968	1.06337	0.951835	-1.18398	1.0647	0.786236	-1.30276
REACTOME_MITOTIC_PROPHASE	1.28328	-1.11562	-0.847045	0.848874	1.50047	0.841955	0.99299	1.15226	-0.92072	-1.13041
REACTOME_MITOTIC_SPINDLE_CHECKPOINT	0.913679	0.780852	0.948136	-0.791552	1.32597	0.659869	-0.870294	1.19342	1.05737	-1.28539
REACTOME_MOLECULES_ASSOCIATED_WITH_ELASTIC_FIBRES	-1.30507	1.03545	0.641978	-1.06685	-1.16847	1.40061	-1.40381	0.86181	1.19297	1.19254
REACTOME_MRNA_CAPPING	1.16644	1.32624	1.40241	1.62641	1.75183	0.545973	1.52829	1.20019	0.622542	-1.59343
REACTOME_MRNA_SPLICING	1.11236	0.981806	-0.903657	1.4997	2.03066	-0.799431	1.68074	1.57908	-1.25571	-1.58407
REACTOME_MRNA_SPLICING_MINOR_PATHWAY	1.3114	1.19417	1.30694	1.75555	1.94084	-0.786701	1.6244	1.77511	-1.00762	-1.64733
REACTOME_MUSCLE_CONTRACTION	-1.0099	0.932766	1.2478	-0.744507	-1.19692	2.01448	-1.04799	1.09761	1.45547	1.36963
REACTOME_N_GLYCAN_TRIMMING_IN_THE_ER_AND_CALNEXIN_CALRETICULIN_CYCLE	1.5712	-1.24293	1.19946	0.878541	1.89971	-0.610213	0.666016	-1.22463	-2.00767	-1.91188
REACTOME_NA_CL_DEPENDENT_NEUROTRANSMITTER_TRANSPORTERS	1.27193	-1.00362	-1.22851	-1.50592	-1.67072	-0.61906	0.598436	-0.784432	0.594069	0.720604
REACTOME_NCAM1_INTERACTIONS	-1.37462	-0.920095	-0.821232	-1.36823	-1.44595	1.05446	-1.04483	1.57736	1.43442	0.846872
REACTOME_NEDDYLATION	1.53987	1.26021	-0.958188	-1.16511	1.75702	1.33994	1.14466	0.831265	-1.11315	-1.46273
REACTOME_NEGATIVE_EPIGENETIC_REGULATION_OF_RRNA_EXPRESSION	0.939444	1.18413	0.930206	1.30151	1.63899	0.785733	1.55797	1.18735	0.545165	-1.64735
REACTOME_NEGATIVE_REGULATION_OF_NOTCH4_SIGNALING	1.70101	1.72973	1.37824	1.05554	2.05399	-1.37571	1.09041	1.18367	-0.812945	-1.68225
REACTOME_NEURONAL_SYSTEM	-0.882427	-0.863693	1.28551	-0.959786	-1.07617	0.907502	-1.06943	0.936387	1.32694	1.21983
REACTOME_NEUTROPHIL_DEGRANULATION	1.11577	1.48201	1.05743	0.989593	1.30925	-0.992603	-1.57341	1.68868	1.06539	1.22016
REACTOME_NICOTINAMIDE_SALVAGING	0.675703	1.14263	0.891437	0.989394	-0.858801	-1.59259	-1.04035	-0.824138	0.760331	1.33727
REACTOME_NICOTINATE_METABOLISM	0.934163	1.38304	1.04478	1.27505	-0.90979	-1.36991	0.863464	-1.23648	0.780804	1.20236
REACTOME_NITRIC_OXIDE_STIMULATES_GUANYLATE_CYCLASE	-0.924264	-0.580122	1.03001	-0.570851	-1.0861	0.93774	-1.13258	-1.10133	1.47609	0.955251
REACTOME_NON_INTEGRIN_MEMBRANE_ECM_INTERACTIONS	-1.04546	0.86481	1.06927	-1.27794	-1.16418	1.17547	-1.19731	1.43911	1.05383	0.93319
REACTOME_NONHOMOLOGOUS_END_JOINING_NHEJ	0.825654	0.785269	-1.11283	-0.815735	1.08771	-0.682398	0.816181	0.755474	-0.658038	-1.38704
REACTOME_NONSENSE_MEDIATED_DECAY_NMD	1.11858	2.06143	2.11798	1.95832	2.12338	1.65953	2.45884	2.6822	1.47435	-2.05253
REACTOME_NS1_MEDIATED_EFFECTS_ON_HOST_PATHWAYS	1.24095	-1.77041	1.00047	0.828032	1.33672	-1.39137	0.78314	-0.637384	-2.01203	-0.910178
REACTOME_NUCLEAR_ENVELOPE_BREAKDOWN	1.05827	-1.5725	-1.01438	-0.897349	1.022	-0.956225	0.860246	0.912759	-1.15884	-0.958482
REACTOME_NUCLEAR_ENVELOPE_NE_REASSEMBLY	1.6266	-0.978823	1.72551	1.34033	1.64436	0.839093	0.664129	1.09754	-1.23904	-1.38871
REACTOME_NUCLEAR_EVENTS_KINASE_AND_TRANSCRIPTION_FACTOR_ACTIVATION	0.850693	-1.24125	-0.843038	-0.885517	-0.986921	0.918964	0.89789	-1.05876	1.29099	1.1472
REACTOME_NUCLEAR_EVENTS_STIMULATED_BY_ALK_SIGNALING_IN_CANCER	1.1967	-0.906988	0.86193	-0.957326	1.59629	1.14096	1.00291	1.24418	0.892358	0.833318
REACTOME_NUCLEAR_IMPORT_OF_REV_PROTEIN	0.930977	-1.70331	0.952959	0.855907	1.11308	-1.05782	0.666759	0.78311	-1.64746	-1.21293
REACTOME_NUCLEAR_PORE_COMPLEX_NPC_DISASSEMBLY	0.962513	-1.67612	-1.01011	-0.837145	1.03203	-0.871979	0.57848	0.678279	-1.55221	-1.27442
REACTOME_NUCLEOTIDE_BIOSYNTHESIS	1.59552	0.969512	1.6004	1.55301	1.35418	0.764921	1.09349	0.737879	-1.34898	-0.706804
REACTOME_NUCLEOTIDE_EXCISION_REPAIR	1.28252	1.18235	0.890953	1.14935	1.68636	-0.877884	1.1624	1.21083	-1.16662	-1.06732
REACTOME_O_GLYCOSYLATION_OF_TSR_DOMAIN_CONTAINING_PROTEINS	-1.78954	1.14244	-0.839034	0.803793	-1.62878	0.814717	0.737306	1.07411	1.58044	1.01989
REACTOME_O_LINKED_GLYCOSYLATION	-1.41821	-0.991788	-0.827355	0.836741	-1.48465	0.934793	0.662175	1.11877	1.29221	1.05375
REACTOME_ORC1_REMOVAL_FROM_CHROMATIN	1.54976	1.57726	1.21911	1.15629	1.88721	0.621779	0.965492	1.09535	-0.889821	-1.49803
REACTOME_PARASITE_INFECTION	0.982475	1.10479	0.938359	0.999481	-0.971893	0.877094	-1.10805	1.84762	1.43299	2.01155
REACTOME_PCNA_DEPENDENT_LONG_PATCH_BASE_EXCISION_REPAIR	-0.743412	1.5108	-1.22817	-1.30189	-0.767198	-0.745411	-0.847936	1.64397	1.31311	1.34767
REACTOME_PCP_CE_PATHWAY	1.4033	1.45568	1.5587	1.07791	1.65152	0.892132	0.795187	0.894065	-0.806293	-1.30428
REACTOME_PD_1_SIGNALING	-1.71605	1.35457	-1.11782	-0.746379	-1.73489	-1.47282	-2.13992	1.01648	1.8285	1.87212
REACTOME_PEPTIDE_LIGAND_BINDING_RECEPTORS	-1.60669	-0.832869	-0.78574	-1.05594	-1.35687	-1.23348	-1.47459	1.47284	1.33204	1.17433
REACTOME_PERK_REGULATES_GENE_EXPRESSION	1.48342	-0.987722	1.08583	1.34089	1.72812	-0.821713	1.58899	1.18403	0.634898	-1.18171
REACTOME_PEROXISOMAL_LIPID_METABOLISM	1.43825	1.34521	-0.947937	1.25239	1.14886	1.08077	-1.64562	-1.85278	-2.30932	-1.62041
REACTOME_PEROXISOMAL_PROTEIN_IMPORT	1.11766	1.52767	-0.898048	1.46272	1.6299	1.2586	-0.979081	-1.64476	-2.54787	-1.89609
REACTOME_PHASE_I_FUNCTIONALIZATION_OF_COMPOUNDS	1.13994	1.86099	0.979433	1.67932	1.28875	1.24382	0.742343	-1.84182	-2.13687	-1.31243
REACTOME_PHASE_II_CONJUGATION_OF_COMPOUNDS	1.93956	1.89143	1.25866	1.19127	1.3551	1.32354	0.889776	-2.12509	-1.42871	-1.54643
REACTOME_PHOSPHOLIPID_METABOLISM	1.22709	-1.16058	-0.903308	-1.02744	-1.1058	-1.06158	0.850978	0.89346	0.703545	1.34708
REACTOME_PI_3K_CASCADE_FGFR2	1.08706	0.817916	1.13019	1.07712	-0.953887	1.03959	-1.05157	-1.01755	-0.90912	0.750471
REACTOME_PI_METABOLISM	1.09314	-1.71351	-0.902097	-1.20031	-1.12516	-0.935002	-1.03565	1.08253	-1.23288	1.1527
REACTOME_PINK1_PRKN_MEDIATED_MITOPHAGY	1.36154	1.55159	1.18792	1.25699	1.62368	1.08591	1.58184	1.04857	-1.12025	-1.09332
REACTOME_PIWI_INTERACTING_RNA_PIRNA_BIOGENESIS	1.23378	1.44026	1.53295	1.67454	1.32649	0.863389	1.49972	1.52245	1.42897	-1.26074
REACTOME_PLATELET_ACTIVATION_SIGNALING_AND_AGGREGATION	-1.04291	1.11784	0.990954	-0.957716	1.07368	1.06326	-1.42915	1.31753	1.07069	-1.18058
REACTOME_PLATELET_HOMEOSTASIS	-0.993828	0.809545	1.02159	0.81469	-0.82921	-0.774572	-1.11741	1.50404	1.27953	1.13834
REACTOME_POLO_LIKE_KINASE_MEDIATED_EVENTS	0.925764	-0.56555	-0.762375	-0.872492	1.02092	0.630367	-0.858541	1.13738	0.859475	-1.0016
REACTOME_POLYMERASE_SWITCHING	-0.851345	1.42573	-1.40156	-1.42692	-0.902155	0.949194	-1.2218	1.57737	1.28387	1.56091
REACTOME_POLYMERASE_SWITCHING_ON_THE_C_STRAND_OF_THE_TELOMERE	-0.98183	1.3517	-1.49374	-1.49315	-0.924679	1.10284	-1.47793	1.52386	1.02856	1.25161
REACTOME_POSITIVE_EPIGENETIC_REGULATION_OF_RRNA_EXPRESSION	1.39457	-0.854526	1.43301	1.45916	1.6715	0.861082	1.71407	1.51574	-1.07407	-1.5433
REACTOME_POST_CHAPERONIN_TUBULIN_FOLDING_PATHWAY	1.24347	1.13597	1.41969	1.08687	1.37729	1.47174	1.17517	1.20779	-0.782738	-1.58116
REACTOME_POSTMITOTIC_NUCLEAR_PORE_COMPLEX_NPC_REFORMATION	1.15846	-1.3805	1.34952	1.1643	1.25308	-1.08094	0.672701	-0.66234	-1.77613	-1.40825
REACTOME_POTASSIUM_CHANNELS	-1.30383	0.974862	0.836148	-0.867234	-1.26929	-0.824202	-0.771584	1.29082	1.67884	1.36356
REACTOME_POTENTIAL_THERAPEUTICS_FOR_SARS	1.01963	-1.2933	1.20037	0.912475	1.26959	0.983678	1.04807	1.53868	-1.19168	-1.53526
REACTOME_PROCESSING_OF_CAPPED_INTRON_CONTAINING_PRE_MRNA	1.17525	-1.06783	0.936401	1.4232	2.03353	-0.869997	1.64923	1.505	-1.51114	-1.60995
REACTOME_PROCESSING_OF_CAPPED_INTRONLESS_PRE_MRNA	0.823609	0.887209	0.933332	1.2029	1.35296	-0.81619	1.15723	1.40375	-1.75549	-1.55093
REACTOME_PROCESSING_OF_INTRONLESS_PRE_MRNAS	0.999158	-0.960913	0.972232	1.21865	1.22164	0.901661	0.944116	-0.909902	-1.93409	-1.37737
REACTOME_PROCESSIVE_SYNTHESIS_ON_THE_LAGGING_STRAND	-0.845485	1.10753	-1.33307	-1.08455	-1.10781	-0.702379	-0.94806	1.4654	1.0671	1.43992
REACTOME_PROGRAMMED_CELL_DEATH	1.5233	1.18302	1.20479	0.883324	1.6471	1.10957	-1.1363	1.23034	0.609697	-1.25818
REACTOME_PROTEIN_FOLDING	1.1196	1.20293	1.49462	1.34538	1.69489	1.13493	1.37934	1.48623	0.681838	-1.30389
REACTOME_PROTEIN_LOCALIZATION	1.50284	1.94387	1.41512	1.83178	1.91363	1.34395	1.5909	-1.10386	-2.39614	-1.95917
REACTOME_PROTEIN_UBIQUITINATION	1.64815	0.97029	0.981778	0.927038	1.89402	0.611929	1.23432	1.19235	-1.50876	-1.52884
REACTOME_PTEN_REGULATION	1.37192	1.09019	0.966903	-1.25979	1.56613	0.901412	0.89042	0.8999	-1.29245	-1.37467
REACTOME_PURINE_RIBONUCLEOSIDE_MONOPHOSPHATE_BIOSYNTHESIS	1.55273	1.00223	1.57682	1.48228	1.29396	0.851921	1.11826	0.884185	-1.18605	-0.697556
REACTOME_PYRUVATE_METABOLISM_AND_CITRIC_ACID_TCA_CYCLE	1.58311	1.64289	1.59401	1.57763	1.51803	1.30216	0.810424	-1.49326	-1.91399	-0.989033
REACTOME_RAB_GEFS_EXCHANGE_GTP_FOR_GDP_ON_RABS	1.24407	-1.17045	-1.2869	-1.56898	0.896393	-0.863145	-1.4369	1.12931	-1.5735	-1.02946
REACTOME_RAS_PROCESSING	0.939949	1.12035	1.25616	0.921265	1.66127	1.31859	0.83273	1.53087	-1.21656	-1.57233
REACTOME_RECRUITMENT_OF_MITOTIC_CENTROSOME_PROTEINS_AND_COMPLEXES	-0.938852	-1.13426	1.16334	-0.814081	-0.953817	-0.782558	0.979475	0.906822	-1.22157	-1.11296
REACTOME_RECRUITMENT_OF_NUMA_TO_MITOTIC_CENTROSOMES	-0.834696	-0.976637	1.3296	0.829237	-0.979239	1.03436	0.929427	0.885476	-1.0638	-1.07331
REACTOME_RECYCLING_PATHWAY_OF_L1	1.32	-0.712913	1.62236	1.19094	0.933715	1.08443	-1.1877	1.20681	-0.834914	-1.00443
REACTOME_REGULATION_OF_CHOLESTEROL_BIOSYNTHESIS_BY_SREBP_SREBF	1.30637	-1.85373	1.16815	0.786377	0.860871	-1.51305	-0.916648	-1.33439	-1.71188	1.57188
REACTOME_REGULATION_OF_EXPRESSION_OF_SLITS_AND_ROBOS	1.53835	2.13359	2.07942	1.82674	2.24125	1.29327	2.39533	2.62491	1.30719	-2.07203
REACTOME_REGULATION_OF_GLUCOKINASE_BY_GLUCOKINASE_REGULATORY_PROTEIN	0.759925	-1.72741	-1.07685	-0.970963	0.919092	-1.12501	0.636929	-0.821106	-1.61398	-0.750885
REACTOME_REGULATION_OF_HMOX1_EXPRESSION_AND_ACTIVITY	1.75368	1.77991	1.24618	1.03368	1.97034	0.653325	0.959125	1.07224	-1.02098	-1.55585
REACTOME_REGULATION_OF_HSF1_MEDIATED_HEAT_SHOCK_RESPONSE	1.76874	-1.09518	1.44358	1.44311	1.97486	-1.14473	1.20947	1.04294	-1.3496	-1.33699
REACTOME_REGULATION_OF_LIPID_METABOLISM_BY_PPARALPHA	0.817093	-1.21237	-1.20842	-1.172	-0.791157	0.779852	-1.04184	-2.11708	-1.17367	-1.06805
REACTOME_REGULATION_OF_MRNA_STABILITY_BY_PROTEINS_THAT_BIND_AU_RICH_ELEMENTS	1.6404	1.33034	1.33919	1.35493	1.93154	-0.975554	1.02185	0.95159	-0.710178	-1.64526
REACTOME_REGULATION_OF_PLK1_ACTIVITY_AT_G2_M_TRANSITION	-0.83429	-0.853837	1.18363	0.903605	1.02366	0.92218	0.856433	1.12633	-0.996979	-1.31703
REACTOME_REGULATION_OF_PTEN_STABILITY_AND_ACTIVITY	1.84791	1.29102	1.27411	-0.867255	1.95926	0.703948	0.769422	0.714391	-1.15431	-1.60681
REACTOME_REGULATION_OF_RAS_BY_GAPS	1.4049	1.51241	1.21827	0.93306	1.62627	-1.00362	0.741411	1.15232	-0.823952	-1.31091
REACTOME_REGULATION_OF_RUNX2_EXPRESSION_AND_ACTIVITY	1.56852	1.62863	1.43088	1.22164	1.81129	-0.755816	0.818482	0.777026	-1.05152	-1.52091
REACTOME_REGULATION_OF_RUNX3_EXPRESSION_AND_ACTIVITY	1.47517	1.63625	1.28404	0.854759	1.79498	-1.28979	0.855057	0.878349	-0.73992	-1.47247
REACTOME_REGULATION_OF_TP53_ACTIVITY	0.954966	-1.06856	-1.20801	0.866409	0.881503	1.05256	0.844311	1.14427	-1.13563	-0.938182
REACTOME_REGULATION_OF_TP53_ACTIVITY_THROUGH_ASSOCIATION_WITH_CO_FACTORS	-0.637938	-0.983583	-0.866491	-0.781509	-0.73017	-0.794195	-1.05793	0.574801	0.572423	1.12009
REACTOME_REGULATION_OF_TP53_ACTIVITY_THROUGH_PHOSPHORYLATION	-0.872113	0.8463	-1.22161	0.877659	-0.943725	0.907798	0.771598	1.04429	0.630921	-0.990014
REACTOME_REPRODUCTION	-0.815398	1.07729	-1.21992	-0.973402	-1.08084	0.8815	0.779935	1.28245	1.12233	0.684451
REACTOME_RESOLUTION_OF_ABASIC_SITES_AP_SITES	-0.868744	1.18333	-1.16205	-1.13672	-0.77359	0.719395	0.769801	1.55932	-1.03336	1.01156
REACTOME_RESOLUTION_OF_AP_SITES_VIA_THE_MULTIPLE_NUCLEOTIDE_PATCH_REPLACEMENT_PATHWAY	0.748541	1.36916	-1.1853	-1.04347	-0.755447	-0.71542	-1.03935	1.40904	1.02928	1.41003
REACTOME_RESOLUTION_OF_SISTER_CHROMATID_COHESION	1.27942	-0.854733	1.39862	0.961006	1.48749	0.97519	-1.16004	1.15435	0.905255	-1.34774
REACTOME_RESPIRATORY_ELECTRON_TRANSPORT	1.85763	2.31181	2.05011	1.95998	2.28241	1.3867	2.01918	1.01885	-1.56522	-2.30183
REACTOME_RESPIRATORY_ELECTRON_TRANSPORT_ATP_SYNTHESIS_BY_CHEMIOSMOTIC_COUPLING_AND_HEAT_PRODUCTION_BY_UNCOUPLING_PROTEINS	1.87003	2.39412	2.05421	1.97805	2.31469	1.50042	2.03614	0.984891	-1.46883	-2.33997
REACTOME_RESPONSE_OF_EIF2AK4_GCN2_TO_AMINO_ACID_DEFICIENCY	0.97702	2.20328	2.11624	1.86046	2.04992	1.61906	2.46162	2.71248	1.60374	-2.0655
REACTOME_RESPONSE_TO_ELEVATED_PLATELET_CYTOSOLIC_CA2	0.851598	1.05769	1.02044	-1.0166	1.31215	1.22355	-1.16846	-0.99848	0.956492	-1.42235
REACTOME_RETROGRADE_TRANSPORT_AT_THE_TRANS_GOLGI_NETWORK	1.24184	-1.45699	-1.2415	-1.12278	1.24206	-0.780058	0.863936	-1.09761	-1.89954	-1.23594
REACTOME_RHO_GTPASE_CYCLE	1.10971	-0.991716	1.23205	1.02437	-1.15596	0.906253	-1.74799	0.901522	0.849079	1.44386
REACTOME_RHO_GTPASE_EFFECTORS	1.13392	0.916528	1.26599	0.950348	1.24792	1.02083	-1.12128	1.48825	1.04608	1.00457
REACTOME_RHO_GTPASES_ACTIVATE_FORMINS	1.18584	0.808918	1.47508	1.22102	1.38855	0.8897	-1.12739	1.29076	0.928458	-1.14787
REACTOME_RHO_GTPASES_ACTIVATE_IQGAPS	1.74228	0.809064	1.74524	1.65151	1.54228	1.30057	1.11642	1.30475	-1.16243	-1.30886
REACTOME_RHOA_GTPASE_CYCLE	0.919323	0.775084	1.02851	-0.911152	-1.21178	1.08346	-1.84015	-0.907646	0.791901	1.52333
REACTOME_RHOBTB_GTPASE_CYCLE	1.41149	-1.19238	1.64385	1.61096	1.72434	-0.941945	0.939639	0.631957	-1.09369	-1.34444
REACTOME_RHOBTB1_GTPASE_CYCLE	1.4474	-1.20964	1.46071	1.32075	1.63138	-0.760237	1.06971	-0.779908	-1.05203	-1.2016
REACTOME_RHOBTB2_GTPASE_CYCLE	1.36239	-1.04814	1.59251	1.55073	1.75641	-1.16364	0.897334	0.837043	-1.46904	-1.58232
REACTOME_RHOQ_GTPASE_CYCLE	1.25509	-1.02397	1.13411	0.817774	-1.06482	0.721903	-1.19065	0.942569	-0.79161	1.26221
REACTOME_RNA_POLYMERASE_I_PROMOTER_ESCAPE	1.00417	1.35009	1.13853	1.36881	1.69738	0.822502	1.86048	1.44004	0.581799	-1.70125
REACTOME_RNA_POLYMERASE_I_TRANSCRIPTION	0.936129	1.04288	1.03123	1.08967	1.63849	0.922865	1.74024	1.38179	-0.958448	-1.60272
REACTOME_RNA_POLYMERASE_I_TRANSCRIPTION_INITIATION	1.01733	-0.966484	0.794605	0.983296	1.50391	0.743626	1.79552	1.15691	-1.42063	-1.49047
REACTOME_RNA_POLYMERASE_II_TRANSCRIBES_SNRNA_GENES	1.22721	-0.878586	1.21026	1.47988	1.57176	-1.2526	1.48414	0.878084	-1.42879	-1.80967
REACTOME_RNA_POLYMERASE_II_TRANSCRIPTION_TERMINATION	0.985729	-1.00811	1.02213	1.40981	1.66502	-0.894253	1.65694	1.24915	-1.94248	-1.5528
REACTOME_RND2_GTPASE_CYCLE	0.936076	-1.52532	1.32922	0.871485	-1.09035	-0.9457	-1.03066	-1.1115	0.788593	1.04442
REACTOME_RRNA_MODIFICATION_IN_THE_NUCLEUS_AND_CYTOSOL	1.66598	-0.929263	1.09963	1.81159	2.04362	-0.863263	2.1044	1.62331	-1.6134	-1.55249
REACTOME_RRNA_PROCESSING	1.61962	1.8051	1.89605	2.10594	2.24434	1.24652	2.52539	2.53635	0.839217	-1.96187
REACTOME_RUNX1_REGULATES_TRANSCRIPTION_OF_GENES_INVOLVED_IN_DIFFERENTIATION_OF_HSCS	1.31769	1.66365	1.35306	1.15067	1.80206	-0.837001	1.29041	1.12806	0.674004	-1.5249
REACTOME_S_PHASE	1.34143	1.32437	-0.983186	-0.889747	1.7204	0.862065	0.779961	1.3943	0.563951	-1.10507
REACTOME_SARS_COV_2_INFECTION	1.55936	-0.937212	1.05848	-0.957623	1.38174	0.678887	0.837543	1.03417	-1.39811	-1.56526
REACTOME_SARS_COV_INFECTIONS	1.33046	-1.21374	1.20009	0.932191	1.42736	0.852814	0.952657	1.42585	-1.40574	-1.66545
REACTOME_SCF_SKP2_MEDIATED_DEGRADATION_OF_P27_P21	1.68502	1.59002	1.30855	1.13337	1.9719	-1.14135	0.960637	1.08684	-0.871719	-1.6338
REACTOME_SEALING_OF_THE_NUCLEAR_ENVELOPE_NE_BY_ESCRT_III	1.58961	1.11008	1.6694	1.2367	1.68868	1.31119	1.07917	0.98713	-0.838311	-1.31678
REACTOME_SELECTIVE_AUTOPHAGY	1.4955	1.13963	1.37191	0.930509	1.50609	1.16826	1.45797	0.959108	-1.21974	-1.25651
REACTOME_SELENOAMINO_ACID_METABOLISM	1.30158	2.20962	2.1168	1.88383	2.17498	1.54607	2.38191	2.60905	1.38313	-1.84415
REACTOME_SEPARATION_OF_SISTER_CHROMATIDS	1.40451	1.25019	1.32104	0.991326	1.8214	0.843583	0.780023	1.10519	0.772505	-1.55705
REACTOME_SIGNALING_BY_ALK_IN_CANCER	1.08304	-1.59708	-0.835701	-0.911651	1.43039	1.00005	-1.06275	0.863811	-1.19961	1.00855
REACTOME_SIGNALING_BY_FGFR2	1.14417	0.919837	1.46186	1.57403	1.44075	1.17687	1.03412	1.26286	-1.3539	-1.1876
REACTOME_SIGNALING_BY_FGFR2_IIIA_TM	1.28213	1.28705	1.3883	1.5562	1.49995	0.54178	1.41877	1.31475	-1.13635	-1.48644
REACTOME_SIGNALING_BY_HEDGEHOG	1.29861	1.21263	1.16288	0.805372	1.44119	0.705887	0.866998	-1.15209	0.714258	-1.27753
REACTOME_SIGNALING_BY_INSULIN_RECEPTOR	1.35171	1.12349	1.0208	-0.862055	-0.818212	1.03209	-1.06722	1.12734	-0.958083	1.00819
REACTOME_SIGNALING_BY_INTERLEUKINS	-1.00702	1.20434	0.975062	1.01109	1.04666	-0.954359	-1.21079	1.41115	1.04231	1.33543
REACTOME_SIGNALING_BY_NOTCH	1.00004	1.21223	1.02711	-1.02034	1.46448	0.961259	0.840331	1.24941	-0.999636	-1.16368
REACTOME_SIGNALING_BY_NOTCH4	1.57115	1.48318	1.35261	0.995662	1.96789	-0.981834	-0.897895	1.41555	-0.779884	-1.47239
REACTOME_SIGNALING_BY_ROBO_RECEPTORS	1.40521	2.00961	1.99028	1.65213	2.09318	1.27147	2.20151	2.45541	1.30958	-1.6057
REACTOME_SIGNALING_BY_TGF_BETA_RECEPTOR_COMPLEX	1.59187	-0.956787	1.13995	1.07646	1.21306	1.00172	0.878253	-0.964221	0.743374	-0.939506
REACTOME_SIGNALING_BY_THE_B_CELL_RECEPTOR_BCR	1.01035	1.40815	0.915726	-0.909401	1.36741	-0.864897	-1.22513	1.36812	0.844733	1.21132
REACTOME_SIGNALING_BY_WNT	1.20844	1.19389	1.1646	-0.930092	1.32116	0.988276	0.911956	1.01639	0.604065	-1.22514
REACTOME_SLC_MEDIATED_TRANSMEMBRANE_TRANSPORT	1.13301	-1.15585	1.18713	0.917159	-0.905295	1.21259	0.843635	1.08948	1.01662	-1.05627
REACTOME_SLC_TRANSPORTER_DISORDERS	0.980861	-1.21297	1.18356	0.941892	1.1586	1.08287	-0.942427	-0.880294	0.70959	-1.57963
REACTOME_SNRNP_ASSEMBLY	1.14059	-0.995625	0.854209	1.36229	1.59515	-1.03057	1.32985	1.25546	-1.80295	-1.51135
REACTOME_SPHINGOLIPID_DE_NOVO_BIOSYNTHESIS	1.70311	1.18001	1.27842	1.00354	1.20571	0.859727	1.07109	1.09422	-1.08832	-0.764215
REACTOME_SPHINGOLIPID_METABOLISM	1.62473	1.05776	1.1665	-0.971652	1.00181	-0.902142	0.773209	1.45954	-1.03484	1.05477
REACTOME_SRP_DEPENDENT_COTRANSLATIONAL_PROTEIN_TARGETING_TO_MEMBRANE	1.35442	2.17041	2.19144	2.00314	2.22146	1.71975	2.48181	2.73391	1.42369	-2.31174
REACTOME_STABILIZATION_OF_P53	1.44111	1.60942	1.18903	1.14662	1.80481	-1.19283	0.89053	0.809137	-0.864973	-1.5528
REACTOME_SULFUR_AMINO_ACID_METABOLISM	1.24437	1.72661	1.32729	1.22652	1.38352	0.882125	-0.728759	-1.27648	0.812425	1.42531
REACTOME_SUMOYLATION	1.01204	-1.38835	-1.1035	-0.990226	-1.00358	0.889809	1.03782	-0.851962	-1.30939	-1.17356
REACTOME_SUMOYLATION_OF_DNA_DAMAGE_RESPONSE_AND_REPAIR_PROTEINS	-0.770954	-1.31887	-1.24293	-1.18764	0.833931	0.800755	0.800737	0.772936	-1.6581	-0.94442
REACTOME_SUMOYLATION_OF_DNA_REPLICATION_PROTEINS	1.16168	-1.46278	-0.91114	-0.72454	1.38787	-0.943112	-0.781227	0.83087	-1.29142	-1.25379
REACTOME_SUMOYLATION_OF_UBIQUITINYLATION_PROTEINS	0.739111	-1.50803	-1.14934	-0.947049	0.974682	-1.13983	1.01125	0.630735	-2.00854	-0.979695
REACTOME_SURFACTANT_METABOLISM	-1.53402	-0.746846	-0.77341	0.615925	-1.79775	1.23051	1.22083	1.07918	1.26957	0.876112
REACTOME_SWITCHING_OF_ORIGINS_TO_A_POST_REPLICATIVE_STATE	1.30033	1.50083	0.950822	0.931895	1.8709	0.796681	1.01428	1.24651	-0.788471	-1.45113
REACTOME_SYNTHESIS_OF_ACTIVE_UBIQUITIN_ROLES_OF_E1_AND_E2_ENZYMES	1.62235	1.13403	1.03484	0.785467	1.90344	0.823848	1.07026	1.32233	-1.3952	-1.82994
REACTOME_SYNTHESIS_OF_BILE_ACIDS_AND_BILE_SALTS	1.48638	1.27403	-0.968625	0.908226	1.38154	1.59837	-1.56029	-1.71598	-1.66264	-1.09486
REACTOME_SYNTHESIS_OF_DNA	1.17598	1.59496	-0.94638	-0.878877	1.72656	0.801932	0.794607	1.46724	0.654998	-1.15433
REACTOME_SYNTHESIS_OF_VERY_LONG_CHAIN_FATTY_ACYL_COAS	0.945054	-1.24465	0.960107	1.20485	1.02351	-0.863538	0.521386	0.72778	-0.922462	-1.3711
REACTOME_TCF_DEPENDENT_SIGNALING_IN_RESPONSE_TO_WNT	1.18478	1.16576	1.11089	0.802466	1.40095	0.938172	1.05426	-0.89538	-0.779356	-1.43079
REACTOME_TCR_SIGNALING	-1.04714	1.60575	0.955685	-0.742828	1.31662	-1.20127	-1.40262	1.06866	1.10506	1.25534
REACTOME_TELOMERE_C_STRAND_LAGGING_STRAND_SYNTHESIS	-1.14604	1.29659	-1.60335	-1.47875	-1.22542	0.981516	-1.53391	1.42394	0.867744	1.35235
REACTOME_TELOMERE_MAINTENANCE	-0.996173	1.54929	-1.27337	0.983047	0.952193	0.959759	0.966421	1.53697	0.58056	-1.16787
REACTOME_TERMINATION_OF_TRANSLESION_DNA_SYNTHESIS	-0.932175	1.07794	-1.18541	-1.39347	0.807516	-1.33559	-0.869104	1.52076	0.862876	0.985497
REACTOME_THE_CITRIC_ACID_TCA_CYCLE_AND_RESPIRATORY_ELECTRON_TRANSPORT	1.89022	2.34688	2.07279	1.94542	2.25077	1.46637	1.88188	-0.637949	-1.72661	-2.04702
REACTOME_THE_NLRP3_INFLAMMASOME	-1.23185	1.21322	1.01569	1.04941	-0.853515	1.21025	-1.27041	1.49373	1.29828	1.1703
REACTOME_THE_ROLE_OF_GTSE1_IN_G2_M_PROGRESSION_AFTER_G2_CHECKPOINT	1.73239	1.7002	1.76737	1.46448	2.08982	0.8141	1.0618	0.951227	-0.677693	-1.82832
REACTOME_TNF_RECEPTOR_SUPERFAMILY_TNFSF_MEMBERS_MEDIATING_NON_CANONICAL_NF_KB_PATHWAY	-1.08169	-0.981861	0.705121	0.867172	-1.06063	-1.1644	1.17527	1.41796	1.07632	1.45584
REACTOME_TNFR2_NON_CANONICAL_NF_KB_PATHWAY	1.17778	1.4553	1.07597	0.960394	1.5387	-1.18667	1.02026	1.29094	0.754691	-1.00221
REACTOME_TP53_REGULATES_METABOLIC_GENES	1.22717	1.63264	1.37117	0.986736	1.4688	1.01614	1.01379	1.07339	-0.834194	-1.34843
REACTOME_TP53_REGULATES_TRANSCRIPTION_OF_ADDITIONAL_CELL_CYCLE_GENES_WHOSE_EXACT_ROLE_IN_THE_P53_PATHWAY_REMAIN_UNCERTAIN	0.999664	1.4914	-1.055	1.3577	1.11701	1.59671	1.03935	1.13923	0.539312	-0.643167
REACTOME_TP53_REGULATES_TRANSCRIPTION_OF_CELL_CYCLE_GENES	1.10353	1.04016	-1.12264	1.12619	0.957474	1.6955	-0.978652	1.47202	0.870908	-0.811908
REACTOME_TP53_REGULATES_TRANSCRIPTION_OF_DNA_REPAIR_GENES	1.02685	1.14394	-0.838124	1.2096	1.37135	0.610586	1.36255	1.08063	0.838326	-1.28722
REACTOME_TP53_REGULATES_TRANSCRIPTION_OF_GENES_INVOLVED_IN_G1_CELL_CYCLE_ARREST	-0.952241	-1.03991	-1.16784	-1.10399	-0.898167	1.11447	-1.27511	1.57102	-0.780928	-1.40716
REACTOME_TRAFFICKING_OF_AMPA_RECEPTORS	-0.895616	-0.969217	0.67896	-1.29502	-1.22296	0.676428	-1.25725	-1.08786	0.881001	0.962465
REACTOME_TRANS_GOLGI_NETWORK_VESICLE_BUDDING	1.54947	0.776611	1.10965	1.03844	1.42482	1.01128	1.04908	1.13845	-1.37223	-0.949859
REACTOME_TRANSCRIPTION_COUPLED_NUCLEOTIDE_EXCISION_REPAIR_TC_NER	1.19162	1.35329	0.851646	1.12468	1.62601	0.688475	1.33945	1.27767	-0.886807	-1.2687
REACTOME_TRANSCRIPTION_OF_THE_HIV_GENOME	1.11972	1.08557	1.21502	1.49407	1.8042	-0.949921	1.59522	1.14773	-1.08757	-1.88378
REACTOME_TRANSCRIPTIONAL_REGULATION_BY_E2F6	1.38355	-1.43308	0.828038	-0.853683	1.03956	-0.748485	0.84504	1.04926	-1.18424	-1.32702
REACTOME_TRANSCRIPTIONAL_REGULATION_BY_RUNX1	1.03015	1.16581	1.00083	-0.934261	1.23238	0.815112	-1.14138	-1.01615	-0.65494	-1.23214
REACTOME_TRANSCRIPTIONAL_REGULATION_BY_RUNX2	1.35728	1.44097	1.29076	0.963286	1.52476	0.935497	0.810454	1.16228	0.810566	-1.03692
REACTOME_TRANSCRIPTIONAL_REGULATION_BY_RUNX3	1.05327	1.36631	1.36066	1.12532	1.38618	0.76038	-0.998648	1.09308	-0.811465	-1.24754
REACTOME_TRANSCRIPTIONAL_REGULATION_BY_SMALL_RNAS	0.745942	0.83632	0.979118	1.19364	1.30245	-0.748088	1.34631	1.25647	-0.836781	-1.62526
REACTOME_TRANSLESION_SYNTHESIS_BY_Y_FAMILY_DNA_POLYMERASES_BYPASSES_LESIONS_ON_DNA_TEMPLATE	0.81629	0.979641	-1.19615	-1.30253	1.03992	-1.30058	-0.933183	1.12043	0.720044	0.825508
REACTOME_TRANSLOCATION_OF_SLC2A4_GLUT4_TO_THE_PLASMA_MEMBRANE	1.68903	0.828085	1.67977	1.20359	1.49849	1.13624	0.969612	1.4675	-1.1769	1.4867
REACTOME_TRANSPORT_OF_BILE_SALTS_AND_ORGANIC_ACIDS_METAL_IONS_AND_AMINE_COMPOUNDS	1.20856	-1.40662	1.16704	-0.827172	-1.00324	-1.31248	-0.825918	-0.870423	0.823837	-1.65231
REACTOME_TRANSPORT_OF_CONNEXONS_TO_THE_PLASMA_MEMBRANE	1.64205	0.85341	1.62029	1.30893	1.52294	1.47765	1.08134	1.12889	-0.735488	-1.23966
REACTOME_TRANSPORT_OF_INORGANIC_CATIONS_ANIONS_AND_AMINO_ACIDS_OLIGOPEPTIDES	1.11616	1.04904	1.1516	-1.1015	-1.02317	1.42554	0.90234	1.00484	1.24321	1.55653
REACTOME_TRANSPORT_OF_MATURE_MRNAS_DERIVED_FROM_INTRONLESS_TRANSCRIPTS	1.16733	-1.62454	0.970023	1.03861	1.49154	-1.16164	0.923336	0.62158	-2.05492	-1.35136
REACTOME_TRANSPORT_OF_MATURE_TRANSCRIPT_TO_CYTOPLASM	1.17183	-1.52129	0.904308	1.12833	1.64794	-1.06377	1.5211	0.972189	-2.13141	-1.42345
REACTOME_TRANSPORT_OF_THE_SLBP_DEPENDANT_MATURE_MRNA	1.18702	-1.74342	1.06409	1.03694	1.48871	-1.27606	0.922493	0.71841	-1.90806	-1.34375
REACTOME_TRANSPORT_TO_THE_GOLGI_AND_SUBSEQUENT_MODIFICATION	1.84333	-1.42373	1.44863	0.962774	1.9773	1.39621	1.08244	-0.871903	-1.91376	-1.29632
REACTOME_TRIGLYCERIDE_METABOLISM	0.926807	-1.22304	-0.851111	0.803617	-0.713528	1.26017	1.23356	0.993234	-0.717907	-0.901989
REACTOME_TRNA_AMINOACYLATION	1.74705	-0.816333	1.19708	1.44806	1.97413	0.960779	1.47766	-0.896846	-2.53915	-1.85267
REACTOME_TRNA_PROCESSING	0.982118	0.866849	0.901928	1.39105	1.55469	-1.09644	1.53512	1.01697	-2.04423	-1.45489
REACTOME_TRNA_PROCESSING_IN_THE_NUCLEUS	1.03574	-1.02387	0.776785	0.901534	1.43714	-1.2408	1.31341	1.02258	-1.92751	-1.12548
REACTOME_UB_SPECIFIC_PROCESSING_PROTEASES	1.75094	0.955433	1.2096	1.01091	1.71015	-0.9058	1.15418	-0.841871	-1.5033	-1.13808
REACTOME_UCH_PROTEINASES	1.53288	1.50772	1.15013	1.09204	1.77095	-0.964799	0.972812	1.04546	-0.873394	-1.327
REACTOME_UNFOLDED_PROTEIN_RESPONSE_UPR	1.80758	-1.49807	1.27556	0.997795	2.01675	0.892537	1.45738	0.912681	-2.15376	-1.69408
REACTOME_VIRAL_MESSENGER_RNA_SYNTHESIS	0.953212	-1.15307	0.78389	1.21421	1.35025	-1.03307	1.2977	1.13831	-1.28371	-1.3014
REACTOME_VOLTAGE_GATED_POTASSIUM_CHANNELS	-1.15411	1.03896	0.863767	0.69342	-1.24709	1.02377	-0.992021	-0.550474	1.50361	1.01484
KEGG_ALANINE_ASPARTATE_AND_GLUTAMATE_METABOLISM	1.49872	1.41884	1.46414	1.53477	1.19425	1.24092	-0.811127	-1.40069	-1.09305	1.28911
KEGG_ALLOGRAFT_REJECTION	-1.70772	1.42154	-1.45903	0.842377	-1.46191	-0.721389	-2.11764	1.27957	1.65116	1.99186
KEGG_ALZHEIMERS_DISEASE	1.53104	2.06807	1.82024	1.52999	1.90065	1.47642	1.3652	1.27486	-1.07466	-1.61794
KEGG_AMINO_SUGAR_AND_NUCLEOTIDE_SUGAR_METABOLISM	1.61191	1.22955	1.08514	0.989428	1.46472	-0.890341	0.794299	1.23736	0.911834	1.35524
KEGG_AMINOACYL_TRNA_BIOSYNTHESIS	1.68296	-0.984277	1.00073	1.2631	1.92303	1.04126	1.29049	-1.41655	-2.72967	-1.7794
KEGG_APOPTOSIS	0.903018	-1.20677	-1.17883	-1.18487	0.922343	-0.868597	-1.27789	1.35068	-1.22962	1.08131
KEGG_ARACHIDONIC_ACID_METABOLISM	-0.770056	1.60979	0.8409	1.24462	-0.93306	0.974231	1.3623	1.07428	1.03508	1.10523
KEGG_ARGININE_AND_PROLINE_METABOLISM	1.60294	1.81912	1.4679	1.63791	1.30693	0.874576	0.740124	0.796193	0.682759	1.37612
KEGG_ARRHYTHMOGENIC_RIGHT_VENTRICULAR_CARDIOMYOPATHY_ARVC	-0.911789	-0.872042	1.10235	0.885212	-1.0424	1.62962	-1.4951	0.836166	1.25078	1.01931
KEGG_ASCORBATE_AND_ALDARATE_METABOLISM	1.73511	1.33057	0.920647	1.26789	1.31082	1.31699	-1.18128	-2.12716	-1.7468	-1.44934
KEGG_ASTHMA	-1.81127	1.24346	-1.48524	-0.702839	-1.55595	-0.784807	-1.90632	1.48848	1.75358	1.84026
KEGG_AUTOIMMUNE_THYROID_DISEASE	-1.71871	1.35611	-1.45556	0.78536	-1.45735	-0.938302	-2.08906	1.14234	1.44869	2.0288
KEGG_B_CELL_RECEPTOR_SIGNALING_PATHWAY	-1.14236	0.739782	-1.25637	-1.30573	-1.28976	-1.07152	-1.43582	1.36128	1.33498	1.68862
KEGG_BETA_ALANINE_METABOLISM	1.318	1.67347	1.26315	1.53233	1.36408	1.36097	-1.01625	-1.62524	-1.03019	1.07861
KEGG_BIOSYNTHESIS_OF_UNSATURATED_FATTY_ACIDS	1.44323	1.04707	1.0353	1.35841	1.09414	-1.31847	0.773839	-1.56643	-1.60829	-0.976513
KEGG_BUTANOATE_METABOLISM	0.937556	1.64863	-1.00089	1.27254	1.05477	1.30578	-1.55558	-1.61018	-1.61484	1.17821
KEGG_CARDIAC_MUSCLE_CONTRACTION	1.16195	1.82956	1.74713	1.59383	1.49299	1.93841	1.28074	1.4378	1.11848	-1.39659
KEGG_CELL_ADHESION_MOLECULES_CAMS	-1.39642	1.12375	-1.07092	-0.859673	-1.59539	1.05114	-2.22113	1.05779	1.31983	1.79843
KEGG_CELL_CYCLE	1.10981	0.819002	0.968741	0.97752	1.12207	1.18498	-1.40224	1.43473	0.863515	0.82196
KEGG_CHEMOKINE_SIGNALING_PATHWAY	-1.27833	-0.887598	-1.01629	-1.3313	-1.20806	-1.29114	-1.56656	1.41681	1.50474	1.77069
KEGG_CHRONIC_MYELOID_LEUKEMIA	1.02754	-1.092	1.0235	-0.941716	0.811009	-1.05939	-0.845244	1.14123	-1.14134	0.935254
KEGG_CITRATE_CYCLE_TCA_CYCLE	1.7406	1.73267	1.5537	1.57456	1.59302	1.16193	0.860128	-1.04799	-2.43451	0.838445
KEGG_COLORECTAL_CANCER	0.83612	0.711008	-0.840342	-0.892312	-0.966766	-0.866855	-1.02845	1.07268	0.861529	-0.851673
KEGG_COMPLEMENT_AND_COAGULATION_CASCADES	-1.07464	-1.49411	-1.55428	-1.68808	1.33802	1.2193	-1.04789	1.31534	-1.82745	-2.04491
KEGG_CYSTEINE_AND_METHIONINE_METABOLISM	1.18386	1.14211	1.20387	1.13589	0.940166	1.03479	-0.853108	-0.789712	0.803176	0.7994
KEGG_CYTOKINE_CYTOKINE_RECEPTOR_INTERACTION	-1.71697	-0.942512	-1.35889	-1.14183	-1.62509	-1.0859	-1.41438	1.4865	1.09007	1.68076
KEGG_DILATED_CARDIOMYOPATHY	-1.02358	0.813241	1.15363	1.05398	-1.13192	1.8574	-1.12343	0.78964	1.4609	0.945067
KEGG_DNA_REPLICATION	-0.964405	1.51695	-1.21273	-0.978938	-0.994311	0.965587	-1.08597	1.65426	1.11704	1.45171
KEGG_DRUG_METABOLISM_CYTOCHROME_P450	1.892	1.94008	1.16177	1.60515	1.46046	1.23425	-0.8912	-2.19873	-1.73246	-1.30507
KEGG_DRUG_METABOLISM_OTHER_ENZYMES	1.77294	1.56616	1.53862	1.54879	1.59611	1.3299	0.858212	-1.95253	-1.97434	-1.40486
KEGG_ECM_RECEPTOR_INTERACTION	-1.56421	-0.740516	1.01681	-1.34225	-1.47206	0.831919	-1.71412	1.38786	1.37525	1.19531
KEGG_ENDOCYTOSIS	1.12856	-0.937204	1.02142	-1.05457	1.00787	-0.872104	-1.53873	1.03	-1.21544	1.37177
KEGG_EPITHELIAL_CELL_SIGNALING_IN_HELICOBACTER_PYLORI_INFECTION	1.14741	0.936326	0.863909	0.801132	0.794685	1.23971	0.896581	1.3824	-1.21525	-0.915234
KEGG_FATTY_ACID_METABOLISM	0.883602	1.75006	-0.854509	1.56746	1.13428	1.50869	-1.05718	-1.62391	-2.56135	-1.46354
KEGG_FC_EPSILON_RI_SIGNALING_PATHWAY	-0.951556	0.949122	-0.869588	-0.834824	-1.19133	0.827271	-1.06095	1.2752	1.22194	1.38729
KEGG_FC_GAMMA_R_MEDIATED_PHAGOCYTOSIS	-0.995581	0.729671	-0.951791	-1.17664	-1.08581	-1.05672	-1.34694	1.4999	1.39037	1.63079
KEGG_FOCAL_ADHESION	-1.05487	-0.938584	1.10264	-0.980705	-1.1643	1.13093	-1.46537	1.56398	0.891941	1.12868
KEGG_GAP_JUNCTION	0.99131	-0.777352	1.60264	0.76564	0.87813	1.25193	0.9416	-0.966125	0.793355	0.973053
KEGG_GLIOMA	0.91184	-1.08836	0.760556	-0.92712	0.888986	-0.857464	0.900184	1.18631	-1.50913	0.934221
KEGG_GLUTATHIONE_METABOLISM	1.45215	1.82151	1.38132	1.41901	1.11145	1.19671	1.15438	-1.02441	1.17026	1.03302
KEGG_GLYCINE_SERINE_AND_THREONINE_METABOLISM	1.30097	1.8652	0.778108	0.860179	1.05366	0.823158	-1.00569	-1.53879	-0.913917	0.854966
KEGG_GLYCOLYSIS_GLUCONEOGENESIS	1.05582	1.49231	1.11443	1.19281	1.12659	1.63368	1.06305	1.31943	-1.05941	1.49567
KEGG_GLYCOSAMINOGLYCAN_BIOSYNTHESIS_HEPARAN_SULFATE	0.932965	-1.55502	0.815577	-1.33948	-0.876852	-0.784566	0.860283	-0.971428	0.779096	-0.885959
KEGG_GNRH_SIGNALING_PATHWAY	0.96263	-0.854892	1.07449	0.743788	-1.17489	1.21135	1.03925	-0.99482	0.788884	0.999923
KEGG_GRAFT_VERSUS_HOST_DISEASE	-1.729	1.40495	-1.51012	0.837917	-1.46948	0.735493	-2.12095	1.3757	1.7324	1.9689
KEGG_HEMATOPOIETIC_CELL_LINEAGE	-1.66618	0.807741	-0.862993	0.748843	-1.67321	-1.28443	-1.85515	1.29375	1.51891	1.87196
KEGG_HOMOLOGOUS_RECOMBINATION	-1.07411	0.826641	-1.23458	-0.812012	-1.29311	0.721143	-0.968544	1.18368	0.70965	0.702225
KEGG_HUNTINGTONS_DISEASE	1.42622	2.11892	1.95817	1.7803	1.95826	1.36643	1.63368	1.47112	-0.941709	-1.95712
KEGG_HYPERTROPHIC_CARDIOMYOPATHY_HCM	-0.86664	0.959181	1.29767	1.18784	-0.938294	1.83088	-1.11218	1.12349	1.33511	0.994144
KEGG_INTESTINAL_IMMUNE_NETWORK_FOR_IGA_PRODUCTION	-1.50901	1.12041	-1.39145	0.687672	-1.62119	-1.12237	-1.87631	1.56017	1.60905	2.01535
KEGG_JAK_STAT_SIGNALING_PATHWAY	-1.46048	-1.05363	-1.43216	-1.40704	-1.31144	-0.925535	-1.41542	-1.07167	0.871483	1.28723
KEGG_LEISHMANIA_INFECTION	-1.36817	1.09185	-1.23973	-0.699124	-1.23186	0.854087	-1.84669	1.79038	1.56265	1.77995
KEGG_LEUKOCYTE_TRANSENDOTHELIAL_MIGRATION	0.928036	1.10908	1.02296	1.24576	-0.946078	1.16422	-2.08438	1.40297	1.25532	1.40554
KEGG_LYSINE_DEGRADATION	0.885682	1.10767	0.962392	1.24993	1.0918	1.20501	-1.24039	-1.29672	-2.18751	-1.35808
KEGG_LYSOSOME	1.35965	1.00905	-0.973647	-1.11787	1.1192	0.834791	-1.71705	1.79925	-0.938849	1.2496
KEGG_MAPK_SIGNALING_PATHWAY	1.12796	-0.926647	0.989477	0.793274	-0.967505	1.18966	1.14137	1.48025	0.954369	1.49849
KEGG_METABOLISM_OF_XENOBIOTICS_BY_CYTOCHROME_P450	1.76702	1.853	0.93628	1.2921	1.56509	1.38662	-1.13533	-1.72828	-1.71925	-1.4464
KEGG_MISMATCH_REPAIR	-0.741225	1.51739	-1.30977	-1.17328	-1.00701	0.678243	-1.05945	1.41541	0.710149	1.2113
KEGG_N_GLYCAN_BIOSYNTHESIS	1.47712	-1.20444	0.90663	0.964867	1.54716	-0.692799	-0.739594	1.27338	-1.62547	-1.49699
KEGG_NATURAL_KILLER_CELL_MEDIATED_CYTOTOXICITY	-1.3935	1.08269	-1.40694	-1.09424	-1.28094	0.764723	-1.97486	1.45597	1.19174	1.86654
KEGG_NEUROACTIVE_LIGAND_RECEPTOR_INTERACTION	-1.43613	0.752927	-0.946443	-1.17955	-1.58151	0.899016	-0.840435	1.39581	1.61992	1.26002
KEGG_NEUROTROPHIN_SIGNALING_PATHWAY	1.2575	-1.00071	1.03885	-0.884878	1.08634	0.851255	-0.969719	1.21108	0.803851	1.41862
KEGG_NITROGEN_METABOLISM	0.80321	1.57521	0.719364	-0.819084	0.88913	1.44433	-1.09679	0.983326	-1.40459	-1.36966
KEGG_NOD_LIKE_RECEPTOR_SIGNALING_PATHWAY	-1.18413	-0.814487	0.868101	0.898586	-0.970202	1.12549	-0.864346	1.47513	1.05313	1.14269
KEGG_OXIDATIVE_PHOSPHORYLATION	1.99724	2.29344	2.2226	1.92589	2.25072	1.46866	2.04612	1.5902	-1.22424	-2.19473
KEGG_PANCREATIC_CANCER	0.900008	-1.04427	0.743641	-1.0407	-0.903802	-0.881601	-0.941251	1.32218	-1.41495	0.963502
KEGG_PANTOTHENATE_AND_COA_BIOSYNTHESIS	0.865653	1.36265	-1.63411	-0.908352	-0.844713	0.846456	-0.776506	-1.36355	-1.04767	1.59144
KEGG_PARKINSONS_DISEASE	1.76634	2.20836	1.94724	1.78814	2.21286	1.50219	1.96206	1.49378	-1.12501	-2.08945
KEGG_PATHOGENIC_ESCHERICHIA_COLI_INFECTION	1.64477	1.15482	1.59286	1.49257	1.54421	1.31829	-1.07998	1.51291	0.993424	0.950875
KEGG_PATHWAYS_IN_CANCER	0.965986	-1.20271	1.27378	0.941343	-0.968444	1.01287	0.964984	1.09948	-0.962413	-1.11727
KEGG_PENTOSE_AND_GLUCURONATE_INTERCONVERSIONS	1.77876	1.19162	1.07615	1.22674	1.23173	1.3731	-0.888881	-1.71116	-1.84817	-1.40697
KEGG_PEROXISOME	0.902409	1.61735	0.85364	1.58445	1.39692	1.18151	-1.46662	-1.7381	-2.28821	-1.69732
KEGG_PHOSPHATIDYLINOSITOL_SIGNALING_SYSTEM	0.791438	-1.39444	-0.962712	-1.09257	-1.46152	-1.0425	-1.31445	0.892004	0.969016	1.44588
KEGG_PORPHYRIN_AND_CHLOROPHYLL_METABOLISM	1.56478	1.07176	1.0897	1.07275	1.67472	1.02836	0.839444	-1.46033	-2.09239	-1.78275
KEGG_PPAR_SIGNALING_PATHWAY	-0.882378	0.938938	1.03637	1.25641	1.05447	1.41349	-0.982344	-1.23813	-1.23958	-1.34402
KEGG_PRIMARY_BILE_ACID_BIOSYNTHESIS	1.00594	1.40713	0.842784	1.04337	1.57056	1.43352	-1.70186	-1.70283	-2.02274	-1.34553
KEGG_PRIMARY_IMMUNODEFICIENCY	-1.98558	0.858306	-1.8026	-1.20503	-1.89739	1.13524	-1.78667	0.878536	1.54295	1.88908
KEGG_PRION_DISEASES	0.869905	0.762478	-1.02469	-0.859522	1.36579	0.746494	-0.918057	1.83872	-1.38301	-1.24483
KEGG_PROPANOATE_METABOLISM	1.36008	1.55939	-0.620365	1.314	1.42262	1.32857	-1.84564	-2.15838	-1.16501	1.26362
KEGG_PROSTATE_CANCER	1.01635	-1.53791	1.07779	-0.869737	1.10386	-0.952275	1.32217	1.08311	-1.3743	-1.30682
KEGG_PROTEASOME	1.57928	1.78673	1.29235	1.06944	1.96825	-1.33765	1.00136	-0.684285	-0.814866	-1.60397
KEGG_PROTEIN_EXPORT	1.71682	-0.729897	1.30933	1.2998	1.86428	0.921836	1.56693	0.85055	-1.86441	-1.89759
KEGG_PYRUVATE_METABOLISM	0.831781	0.97171	-0.854196	-1.0206	0.972743	0.911633	-0.955859	-1.04796	-1.41139	1.04931
KEGG_REGULATION_OF_ACTIN_CYTOSKELETON	-0.9932	-0.916405	1.01355	-0.994165	-1.13787	1.09417	-1.24495	1.52056	1.05953	1.49619
KEGG_RENAL_CELL_CARCINOMA	1.48062	0.852199	1.23629	0.877733	1.41321	-0.973971	1.25634	1.48783	-1.04326	-1.02429
KEGG_RETINOL_METABOLISM	1.76424	1.68511	1.078	1.54944	1.28214	1.02833	0.865596	-2.22034	-1.79795	-1.53409
KEGG_RIBOSOME	-0.753481	2.25571	2.15003	1.98707	2.16686	1.75411	2.49823	2.7301	1.78824	-2.15576
KEGG_RNA_DEGRADATION	0.917478	0.793909	-0.839295	1.28178	1.01315	1.21201	1.3657	1.04859	-1.89489	-1.50123
KEGG_SMALL_CELL_LUNG_CANCER	0.95891	-1.04975	1.06554	0.889261	-1.08572	-0.901236	-1.08062	1.04678	0.792233	-0.794977
KEGG_SPLICEOSOME	1.21717	1.07135	1.04154	1.56344	2.08718	-1.01055	1.77294	1.68995	-1.52446	-1.65067
KEGG_STARCH_AND_SUCROSE_METABOLISM	1.53326	0.96322	0.85388	1.00791	1.22967	1.31026	-1.11749	-1.60833	-1.4165	1.06425
KEGG_STEROID_BIOSYNTHESIS	1.18398	0.661867	-1.20082	-0.607097	1.11724	-1.30337	0.784599	-0.790395	0.960638	1.71867
KEGG_STEROID_HORMONE_BIOSYNTHESIS	1.86086	0.945441	1.29692	1.39625	1.7255	1.04698	0.892881	-1.9095	-2.03861	-1.77617
KEGG_T_CELL_RECEPTOR_SIGNALING_PATHWAY	-1.07066	0.740471	-1.16746	-1.11378	-1.28503	-1.17336	-1.50808	1.17953	1.05725	1.43587
KEGG_TERPENOID_BACKBONE_BIOSYNTHESIS	1.03171	0.910676	0.671109	0.91752	1.2554	-1.28936	-0.512035	-1.19171	-0.736159	1.3574
KEGG_TIGHT_JUNCTION	1.45306	0.9179	0.927001	-0.936835	1.09781	1.4426	-1.54795	0.958505	1.18694	1.03418
KEGG_TOLL_LIKE_RECEPTOR_SIGNALING_PATHWAY	-0.890167	-1.1612	-1.18481	-0.959491	-1.12965	-0.989312	-1.18071	1.42938	0.995234	1.2826
KEGG_TRYPTOPHAN_METABOLISM	1.43999	1.61963	1.26393	1.33344	1.30045	1.11098	-1.76262	-1.84489	-2.00583	-1.21955
KEGG_TYPE_I_DIABETES_MELLITUS	-1.55097	1.3322	-0.838744	1.27909	-1.41723	0.718811	-2.17061	1.34333	1.71589	1.90264
KEGG_UBIQUITIN_MEDIATED_PROTEOLYSIS	1.40499	-1.01219	-1.10056	-1.23256	1.58426	0.899013	1.0903	-0.840375	-2.06879	-1.19768
KEGG_VALINE_LEUCINE_AND_ISOLEUCINE_DEGRADATION	1.32744	1.86185	0.816314	1.53742	1.44136	1.78523	-1.9812	-1.9047	-1.95434	1.00942
GOBP_2_OXOGLUTARATE_METABOLIC_PROCESS	1.54444	1.48306	1.40176	1.56822	1.15501	1.15951	-0.514955	-1.66298	-1.78635	-1.10121
GOBP_ACETYL_COA_METABOLIC_PROCESS	0.932823	1.0815	-1.03321	1.13095	1.18861	-1.07915	-1.10363	-1.04568	-1.83686	-0.987697
GOBP_ACTIN_FILAMENT_ORGANIZATION	-1.00192	1.17702	-1.10965	-1.15871	-1.38847	1.59242	-1.55469	1.219	1.13298	1.58638
GOBP_ACTIVATION_OF_IMMUNE_RESPONSE	-1.65228	1.12227	-1.45674	-1.10764	-1.33146	1.16963	-1.73273	1.63147	1.24659	1.53309
GOBP_ADAPTIVE_IMMUNE_RESPONSE_BASED_ON_SOMATIC_RECOMBINATION_OF_IMMUNE_RECEPTORS_BUILT_FROM_IMMUNOGLOBULIN_SUPERFAMILY_DOMAINS	-1.71452	-1.05639	-1.47225	-1.14779	-1.52593	-1.08427	-1.65731	1.70445	1.157	1.71144
GOBP_AEROBIC_RESPIRATION	1.74618	2.2763	2.02873	1.91409	2.14377	1.6034	1.87925	1.14781	-1.83094	-1.88746
GOBP_ALCOHOL_BIOSYNTHETIC_PROCESS	1.53738	1.13263	1.03129	0.966765	1.06959	-1.03593	0.831356	0.88306	-0.991774	1.36304
GOBP_ALCOHOL_METABOLIC_PROCESS	1.51419	1.45637	1.27273	1.30084	1.16213	0.912654	0.880065	-1.55858	-1.25877	1.38934
GOBP_ALPHA_AMINO_ACID_CATABOLIC_PROCESS	1.74768	1.9827	1.09164	1.07093	1.52115	1.2618	-1.25966	-1.93478	-1.40974	-1.04812
GOBP_ALPHA_AMINO_ACID_METABOLIC_PROCESS	1.7126	1.91005	1.18083	1.2954	1.55286	1.26248	-1.0162	-1.32398	-1.24574	-1.15981
GOBP_ALPHA_BETA_T_CELL_ACTIVATION	-1.50909	-0.86609	-1.33209	-1.09731	-1.51303	-1.05001	-2.03913	1.17943	1.50301	2.02001
GOBP_AMEBOIDAL_TYPE_CELL_MIGRATION	-0.922317	1.19353	0.99815	0.960394	-1.30547	1.58058	-1.39932	1.24345	1.00302	1.30154
GOBP_AMINE_METABOLIC_PROCESS	1.1401	1.61518	1.30444	1.22224	0.840954	0.843894	-1.01452	1.00754	0.685322	1.0843
GOBP_AMINO_ACID_ACTIVATION	1.44454	-1.09345	1.01573	1.26701	1.83524	1.08151	1.28304	-1.2863	-2.66848	-1.8369
GOBP_AMINO_ACID_BETAINE_METABOLIC_PROCESS	1.40338	1.59037	0.775982	1.47811	0.711838	1.41919	-1.13681	-1.22678	-1.77222	-1.15653
GOBP_ANTIBACTERIAL_HUMORAL_RESPONSE	-1.74432	-0.940347	-0.947505	-1.03826	-1.80061	0.988486	-0.794651	1.52295	1.36829	1.00149
GOBP_ANTIFUNGAL_INNATE_IMMUNE_RESPONSE	-1.27541	0.899606	-1.19515	-1.10469	-1.06243	-0.878529	-1.22644	1.4706	1.58233	1.66685
GOBP_ANTIGEN_RECEPTOR_MEDIATED_SIGNALING_PATHWAY	-1.76041	1.13721	-1.45417	-1.01735	-1.693	0.815371	-1.615	1.51954	1.50569	1.90009
GOBP_ANTIMICROBIAL_HUMORAL_RESPONSE	-1.63849	-1.10485	-0.833834	-1.11895	-1.56329	-0.892297	1.15758	1.75659	1.58321	1.04431
GOBP_AORTA_DEVELOPMENT	-1.69149	0.867564	-1.18386	-1.31523	-1.68852	1.49196	-1.43215	1.1298	1.29391	0.969611
GOBP_AROMATIC_AMINO_ACID_FAMILY_METABOLIC_PROCESS	1.50367	1.70799	1.39678	1.17467	1.34291	0.692174	-0.872601	-1.16454	-1.12638	-1.07731
GOBP_ARTERY_MORPHOGENESIS	-1.24635	1.0425	-0.837267	-0.832312	-1.4936	1.47033	0.780534	1.02642	1.01685	1.24268
GOBP_ASPARTATE_FAMILY_AMINO_ACID_BIOSYNTHETIC_PROCESS	0.941393	1.32045	1.00991	1.41429	1.32062	1.05461	-0.640048	1.1235	0.582379	-0.922752
GOBP_ASPARTATE_FAMILY_AMINO_ACID_CATABOLIC_PROCESS	1.39282	1.57599	0.811643	1.22025	0.897303	0.866891	0.523846	-1.76785	-0.737838	-0.956572
GOBP_ASPARTATE_FAMILY_AMINO_ACID_METABOLIC_PROCESS	1.41929	1.67514	0.919791	1.32681	1.27857	1.04363	0.74091	0.90612	-0.753405	-0.967508
GOBP_ASTROCYTE_DIFFERENTIATION	0.821492	-1.11853	-1.13301	-1.30746	-0.871725	1.17708	-1.15594	1.2881	1.38328	1.51316
GOBP_ATP_METABOLIC_PROCESS	1.41729	2.03316	1.71333	1.63499	1.81451	1.48523	1.549	1.28069	-1.03669	-1.56306
GOBP_ATP_SYNTHESIS_COUPLED_ELECTRON_TRANSPORT	1.79474	2.20951	2.04981	1.85591	2.25038	1.58544	2.0313	1.50147	-1.18567	-2.27118
GOBP_B_CELL_ACTIVATION	-1.69676	0.884593	-1.42452	0.832873	-1.49071	-1.05849	-1.71024	1.42649	1.33573	1.93922
GOBP_B_CELL_DIFFERENTIATION	-1.56211	1.01731	-1.27394	0.801285	-1.20824	1.05615	-1.77668	1.31054	1.27775	1.89469
GOBP_B_CELL_MEDIATED_IMMUNITY	-1.68319	-0.924339	-1.51106	-1.06882	-1.34473	-1.05332	-1.38641	1.70004	0.876244	1.32624
GOBP_B_CELL_RECEPTOR_SIGNALING_PATHWAY	-1.96608	1.12583	-1.64025	-1.04439	-1.85872	-1.02867	-1.6091	1.57862	1.73543	2.11265
GOBP_BRANCHED_CHAIN_AMINO_ACID_CATABOLIC_PROCESS	1.38993	1.56868	0.956243	1.35784	1.51702	1.41446	-1.51851	-1.79498	-1.86526	-0.802538
GOBP_BRANCHED_CHAIN_AMINO_ACID_METABOLIC_PROCESS	1.45112	1.62039	0.987411	1.23776	1.5658	1.33777	-1.15199	-1.75764	-1.5549	0.700977
GOBP_CALCINEURIN_MEDIATED_SIGNALING	1.17776	0.761987	1.00803	1.21088	0.715349	1.11327	-1.52307	0.996441	0.615426	1.12575
GOBP_CALCIUM_ION_IMPORT	-0.962829	0.839503	1.55895	-0.792355	-0.722007	1.21758	-1.14534	1.3053	1.6198	1.54915
GOBP_CALCIUM_ION_TRANSPORT	-1.23442	0.891195	1.1823	-0.987971	-1.35579	1.42839	-1.37389	1.44905	1.53261	1.58171
GOBP_CELL_ACTIVATION_INVOLVED_IN_IMMUNE_RESPONSE	-1.59836	0.850429	-1.5006	-1.14896	-1.51495	-1.10265	-1.97275	1.43929	1.59357	2.00729
GOBP_CELL_CELL_ADHESION_VIA_PLASMA_MEMBRANE_ADHESION_MOLECULES	-0.96086	-0.846479	-0.983641	-1.14409	-1.50562	1.0777	-1.41916	0.87957	1.25724	1.2574
GOBP_CELL_CHEMOTAXIS	-1.55392	0.904036	-0.978803	-1.16501	-1.49601	-1.09017	-1.55507	1.72466	1.46223	1.55772
GOBP_CELL_CYCLE_CHECKPOINT_SIGNALING	0.869904	-1.15954	-1.09258	-1.10653	0.949344	0.890022	0.972997	0.916859	0.82368	-1.27712
GOBP_CELL_CYCLE_G2_M_PHASE_TRANSITION	1.0543	0.950457	-1.13096	0.918128	-0.916829	1.15691	0.881998	1.27441	0.99103	1.14007
GOBP_CELL_CYCLE_PHASE_TRANSITION	1.16675	0.887854	-1.13492	0.94833	1.09092	1.26714	0.885564	1.09768	0.745569	-0.983418
GOBP_CELL_FATE_COMMITMENT	-0.932125	-0.959439	-1.11898	-0.936667	-1.43231	1.51776	-0.968523	-1.23132	1.37197	1.57899
GOBP_CELL_KILLING	-1.53477	1.15745	-1.3327	-0.994832	-1.20123	0.783544	-1.72732	1.42057	1.47368	1.68352
GOBP_CELL_MIGRATION_INVOLVED_IN_SPROUTING_ANGIOGENESIS	0.938051	0.955749	0.903536	0.880673	-1.01195	1.03033	-1.45093	0.812934	0.837269	0.949165
GOBP_CELL_SUBSTRATE_ADHESION	-1.14916	0.839488	-0.978303	-1.09238	-1.4926	1.25681	-1.81499	1.19643	1.10236	1.39743
GOBP_CELLULAR_AMINO_ACID_BIOSYNTHETIC_PROCESS	1.58648	1.75207	1.11185	1.15813	1.2171	1.12712	-1.01714	-0.897196	-1.18167	0.838834
GOBP_CELLULAR_AMINO_ACID_CATABOLIC_PROCESS	1.80153	1.99498	1.06364	1.12907	1.65224	1.38509	-1.34455	-1.91868	-1.435	1.06251
GOBP_CELLULAR_AMINO_ACID_METABOLIC_PROCESS	1.78865	1.77987	1.21353	1.3755	1.7692	1.32142	0.691741	-1.41403	-1.51449	-1.33433
GOBP_CELLULAR_DEFENSE_RESPONSE	-1.70363	-0.83465	-1.50767	-1.38641	-1.34936	-0.910675	-1.88085	1.18024	1.59461	1.715
GOBP_CELLULAR_LIPID_CATABOLIC_PROCESS	1.44544	1.35309	1.19405	1.42823	1.08842	1.01524	0.890053	-1.09192	-1.4839	-1.5423
GOBP_CELLULAR_MODIFIED_AMINO_ACID_CATABOLIC_PROCESS	1.15799	1.62432	0.788834	1.16336	0.93711	0.811806	-0.814211	-0.883083	1.11624	1.1936
GOBP_CELLULAR_MODIFIED_AMINO_ACID_METABOLIC_PROCESS	1.58735	1.84173	1.16593	1.34444	0.965291	1.05139	-0.877487	-1.58025	0.805273	-1.20245
GOBP_CELLULAR_MONOVALENT_INORGANIC_CATION_HOMEOSTASIS	1.29808	1.04098	1.00794	1.00572	-1.03065	0.879343	-1.34789	1.22746	0.930012	0.942779
GOBP_CELLULAR_OXIDANT_DETOXIFICATION	1.16932	1.78272	1.1342	1.0736	1.62052	1.27208	1.14528	0.804597	1.10949	-1.2346
GOBP_CELLULAR_PROCESS_INVOLVED_IN_REPRODUCTION_IN_MULTICELLULAR_ORGANISM	0.995796	0.819737	0.987248	0.865898	-0.987725	1.06159	1.02566	1.11274	1.18405	-1.12006
GOBP_CELLULAR_RESPIRATION	1.67557	2.17994	1.91859	1.88981	1.98192	1.56536	1.87983	1.04578	-1.70273	-1.92738
GOBP_CELLULAR_RESPONSE_TO_BIOTIC_STIMULUS	-1.41868	-1.08231	-1.39559	-1.15417	-1.08264	-1.0546	-1.51375	1.50484	1.4972	1.64976
GOBP_CELLULAR_RESPONSE_TO_HEAT	1.46127	-0.995921	1.15792	1.51183	1.78994	-0.90089	1.1853	1.57571	0.59376	-1.22107
GOBP_CELLULAR_RESPONSE_TO_INTERFERON_BETA	-1.56526	-1.28686	-0.741202	-1.17493	1.0259	-1.6744	-1.52008	-0.911896	0.90352	1.19539
GOBP_CELLULAR_RESPONSE_TO_MOLECULE_OF_BACTERIAL_ORIGIN	-1.50424	-0.975021	-1.40479	-1.27484	-1.18672	-1.01806	-1.54576	1.50841	1.54508	1.63349
GOBP_CELLULAR_RESPONSE_TO_TOPOLOGICALLY_INCORRECT_PROTEIN	1.91369	-0.976375	1.24252	1.24988	2.09123	-1.09458	1.64915	1.11867	-1.58499	-1.3479
GOBP_CELLULAR_RESPONSE_TO_TOXIC_SUBSTANCE	1.18526	1.88943	0.973821	1.05821	1.59286	1.22606	1.04426	0.913489	1.00205	-1.29095
GOBP_CELLULAR_RESPONSE_TO_UNFOLDED_PROTEIN	1.88898	-0.977813	1.3269	1.31068	2.09701	-1.16621	1.5948	1.21139	-1.62843	-1.29956
GOBP_CELLULAR_RESPONSE_TO_VITAMIN	-0.905874	0.774859	-1.17183	-0.79676	-1.73439	1.44688	-0.739546	1.20196	0.843658	1.11587
GOBP_CELLULAR_RESPONSE_TO_VITAMIN_D	0.973318	0.926242	-0.928506	0.977907	-1.72709	1.61574	-0.574659	0.718634	0.821082	1.31587
GOBP_CELLULAR_RESPONSE_TO_XENOBIOTIC_STIMULUS	1.56245	1.63791	1.30629	1.58766	1.14277	1.32418	-1.01677	-2.13332	-1.64377	-1.44254
GOBP_CHAPERONE_COFACTOR_DEPENDENT_PROTEIN_REFOLDING	1.70423	0.778364	1.6519	1.68726	1.83068	-1.00735	1.35572	1.5201	0.741251	-1.27823
GOBP_CHAPERONE_MEDIATED_PROTEIN_COMPLEX_ASSEMBLY	1.70187	1.12076	1.66262	1.59455	1.71355	0.757297	1.39615	0.829042	-1.27333	-2.02095
GOBP_CHAPERONE_MEDIATED_PROTEIN_FOLDING	1.98339	0.948539	1.92833	1.9027	2.06292	-1.05754	1.59342	1.48772	-1.74214	-1.98301
GOBP_CHEMOKINE_PRODUCTION	-1.62471	-1.17998	-1.3418	-1.16402	-0.917371	-1.10353	-1.45454	1.30833	1.35575	1.25867
GOBP_CHROMOSOME_ORGANIZATION_INVOLVED_IN_MEIOTIC_CELL_CYCLE	-0.856584	-0.893523	-1.4701	-1.20153	-1.25524	1.06101	-1.60993	0.861452	1.33247	0.896702
GOBP_CHROMOSOME_SEGREGATION	1.0918	-0.967659	-1.13063	-1.04182	1.07593	0.984623	-1.33425	1.09183	0.867218	-1.0441
GOBP_COLLAGEN_BIOSYNTHETIC_PROCESS	-1.44161	1.53409	1.15109	1.10563	-0.956304	1.74059	0.774787	1.4282	1.55332	1.12132
GOBP_COLLAGEN_FIBRIL_ORGANIZATION	-1.62674	1.04556	0.956369	-1.09892	-1.31178	0.996508	-1.49163	1.33422	1.08119	-1.50489
GOBP_COMPLEMENT_ACTIVATION	-1.62926	1.12937	-1.55137	0.911449	-0.903971	1.61494	-1.03705	1.6565	-1.72683	-1.80036
GOBP_COPII_COATED_VESICLE_BUDDING	1.69118	-1.31847	1.133	0.793372	1.81197	0.833931	0.872974	-1.14379	-2.16572	0.81466
GOBP_COTRANSLATIONAL_PROTEIN_TARGETING_TO_MEMBRANE	1.76164	-0.698843	1.26944	1.25248	1.74129	1.03848	1.20679	0.659033	-1.82068	-2.00867
GOBP_CYTOCHROME_COMPLEX_ASSEMBLY	1.08531	1.63013	1.46838	1.61058	1.83644	1.10455	1.54699	0.866034	-1.49386	-1.61945
GOBP_CYTOKINE_MEDIATED_SIGNALING_PATHWAY	-1.60128	-1.21878	-1.31351	-1.17679	-1.2538	-1.34279	-1.58771	1.31454	1.14565	1.51783
GOBP_CYTOPLASMIC_TRANSLATION	1.71925	1.9128	1.98716	1.85055	2.20717	1.49548	2.35057	2.581	1.19854	-1.95281
GOBP_CYTOPLASMIC_TRANSLATIONAL_INITIATION	1.82717	0.717411	1.11877	1.22415	1.85692	0.82007	1.70793	1.07517	-1.66741	-1.77131
GOBP_CYTOSOLIC_TRANSPORT	1.49491	-1.10657	-1.17169	-1.2194	1.17829	0.985838	-1.29665	-0.899953	-1.43231	1.07752
GOBP_DE_NOVO_PROTEIN_FOLDING	1.77079	0.85524	1.79875	1.7662	1.93506	-0.966878	1.40199	1.34739	-1.00795	-1.53047
GOBP_DEFENSE_RESPONSE_TO_BACTERIUM	-1.96126	-1.33354	-1.63469	-1.55696	-1.82825	-1.24269	-1.81047	1.37345	1.32096	1.41698
GOBP_DEFENSE_RESPONSE_TO_GRAM_NEGATIVE_BACTERIUM	-1.87561	0.74209	-1.45471	-1.2662	-1.90322	0.808869	-1.88584	1.01262	1.508	1.06755
GOBP_DEFENSE_RESPONSE_TO_GRAM_POSITIVE_BACTERIUM	-1.96873	-0.849851	-1.66207	-1.32318	-1.79858	-0.832396	-1.77112	1.00955	1.25333	1.38881
GOBP_DEFENSE_RESPONSE_TO_SYMBIONT	-1.43937	-1.53107	-1.38817	-1.19041	-1.3125	-1.7697	-1.51211	0.966404	0.73334	1.65761
GOBP_DENDRITIC_CELL_ANTIGEN_PROCESSING_AND_PRESENTATION	-1.64778	1.30899	-1.33214	-0.794258	-1.56567	0.893084	-1.82596	1.36016	1.2862	1.52844
GOBP_DETECTION_OF_EXTERNAL_BIOTIC_STIMULUS	-1.59617	0.765626	-1.43966	-1.28826	-1.76998	0.962589	-1.63829	1.39051	1.53038	1.83072
GOBP_DETECTION_OF_OTHER_ORGANISM	-1.62145	1.2087	-1.39139	-0.836497	-1.77895	1.08693	-1.74161	1.28265	1.56467	1.93252
GOBP_DICARBOXYLIC_ACID_CATABOLIC_PROCESS	0.817169	1.36283	0.795895	1.42313	0.954025	0.502448	-0.949975	-1.69914	0.785638	-0.999446
GOBP_DICARBOXYLIC_ACID_METABOLIC_PROCESS	1.72165	1.68079	1.23435	1.34385	1.49083	1.00137	0.67805	-1.28264	-1.5436	-1.19003
GOBP_DNA_CONFORMATION_CHANGE	-0.998676	-1.22735	-1.25155	0.972979	0.945404	0.97618	-1.21314	0.740499	-0.887354	-0.771283
GOBP_DNA_DEPENDENT_DNA_REPLICATION	-0.865816	-0.980456	-1.34971	-0.982957	-0.897047	1.00618	-0.980124	1.21626	0.602568	0.813288
GOBP_DNA_PACKAGING	-0.934606	-1.21188	-1.10068	0.971347	1.0032	0.872455	-1.09551	1.12941	0.57395	-0.841913
GOBP_DNA_RECOMBINATION	-1.04636	-1.15162	-1.33334	-1.13732	-1.03229	-0.931027	0.876549	1.15806	0.672677	0.984626
GOBP_DNA_REPLICATION	0.93946	-1.05306	-1.31851	-0.966243	1.09528	0.874727	0.99583	1.31342	-0.937278	0.843035
GOBP_DNA_TEMPLATED_TRANSCRIPTION_ELONGATION	1.057	-0.852077	1.03127	1.16366	1.58201	-0.938739	1.34792	-0.674907	-1.65678	-1.48976
GOBP_DNA_TEMPLATED_TRANSCRIPTION_INITIATION	1.02165	-0.919689	0.975359	1.07411	1.55684	-0.884292	1.43904	0.908527	-0.672974	-1.66829
GOBP_DOUBLE_STRAND_BREAK_REPAIR	-1.10553	-1.18842	-1.41837	-1.28015	-0.939476	-0.909683	-1.15665	0.953765	-0.695354	0.854304
GOBP_ELECTRON_TRANSPORT_CHAIN	1.6647	2.10078	1.79703	1.74649	2.02238	1.4272	1.62166	0.953465	-1.27195	-1.88174
GOBP_EMBRYONIC_ORGAN_DEVELOPMENT	-0.87242	0.912591	0.941077	-0.879213	-1.12465	1.40675	0.951282	0.992971	0.868562	1.14192
GOBP_ENAMEL_MINERALIZATION	-0.829688	1.15788	-0.888796	-0.917546	-1.68061	1.57538	-1.0347	-1.00941	1.10319	0.864074
GOBP_ENDOCRINE_HORMONE_SECRETION	-0.916382	1.49292	1.26787	1.29619	-1.21515	1.56673	-1.56328	-0.988767	0.966729	1.03208
GOBP_ENDOCRINE_PROCESS	-0.8595	1.41767	1.29574	1.1443	-0.966552	1.45934	-1.39014	1.01671	0.977688	1.05784
GOBP_ENDOPLASMIC_RETICULUM_ORGANIZATION	1.54325	-0.975931	1.46276	1.23525	1.4039	1.19572	1.00034	0.688951	-1.95729	-1.56492
GOBP_ENDOPLASMIC_RETICULUM_TO_CYTOSOL_TRANSPORT	1.59488	0.710521	1.0881	0.925376	1.8712	-0.93887	1.42753	-1.06833	-1.5264	-1.69532
GOBP_ENDOPLASMIC_RETICULUM_TO_GOLGI_VESICLE_MEDIATED_TRANSPORT	2.04312	-1.42124	1.28211	1.05096	2.07877	1.03528	1.27595	-1.01806	-2.13502	-1.35768
GOBP_ENDOPLASMIC_RETICULUM_UNFOLDED_PROTEIN_RESPONSE	1.8264	-0.979799	1.39737	1.14135	2.01508	-1.15022	1.60673	1.20515	-1.6926	-1.26939
GOBP_ENDOTHELIAL_CELL_PROLIFERATION	-1.21906	1.16463	0.808203	0.937722	-0.865763	1.57578	-1.38566	1.04824	0.902425	0.938824
GOBP_ENERGY_DERIVATION_BY_OXIDATION_OF_ORGANIC_COMPOUNDS	1.51829	2.05099	1.43833	1.59656	1.77004	1.58936	1.62639	0.817144	-1.64808	-1.62235
GOBP_EOSINOPHIL_CHEMOTAXIS	-1.65383	1.0107	-0.872439	-0.512343	-0.999831	-0.832615	-0.755165	1.73218	1.33961	1.57398
GOBP_EOSINOPHIL_MIGRATION	-1.73135	0.86804	-1.06637	-0.699751	-1.11939	-0.895068	-0.926984	1.84147	1.44531	1.547
GOBP_EPIDERMAL_CELL_DIFFERENTIATION	0.99573	-1.09457	1.10183	1.00982	-1.20473	1.48671	-1.07306	0.707878	1.24146	0.743627
GOBP_EPITHELIAL_CELL_PROLIFERATION	-0.937488	-0.985736	-0.930256	-1.01529	-1.08707	1.51443	-1.12785	1.02264	0.91834	-1.00619
GOBP_EPITHELIAL_TO_MESENCHYMAL_TRANSITION	0.903218	1.1007	-0.944583	0.849441	-1.09916	1.47481	-1.00891	1.13141	0.91586	1.40705
GOBP_EPITHELIAL_TUBE_MORPHOGENESIS	-1.0729	-1.05699	0.992416	0.833627	-1.46363	1.31303	-1.02866	-0.907878	0.807296	1.23169
GOBP_ER_NUCLEUS_SIGNALING_PATHWAY	1.49654	-1.31295	0.923135	0.9089	1.65149	-0.805054	1.11061	0.824124	-2.1305	-0.992703
GOBP_ERAD_PATHWAY	1.92252	-1.22082	1.15964	0.831425	1.90205	0.909281	1.14382	-1.24723	-1.88141	-1.68072
GOBP_ERK1_AND_ERK2_CASCADE	-1.20189	0.963908	-1.00834	-1.08479	-1.05315	0.985111	-1.45561	1.35324	1.16604	1.47565
GOBP_ESTABLISHMENT_OF_PROTEIN_LOCALIZATION_TO_ENDOPLASMIC_RETICULUM	1.86676	0.835458	1.20838	1.03733	1.82746	0.707472	1.40488	0.581635	-1.52467	-1.93977
GOBP_ESTABLISHMENT_OF_PROTEIN_LOCALIZATION_TO_MEMBRANE	1.67142	1.03317	1.2696	1.17977	1.61069	0.88737	1.23597	1.12806	-1.6368	-1.57923
GOBP_ESTABLISHMENT_OF_PROTEIN_LOCALIZATION_TO_MITOCHONDRIAL_MEMBRANE	1.36924	1.53732	1.46557	1.53352	1.80557	0.86648	1.43516	1.12813	-1.29359	-1.80001
GOBP_ESTABLISHMENT_OF_RNA_LOCALIZATION	1.4007	-1.36262	1.28558	1.26823	1.57827	-0.95982	1.44058	1.2029	-1.33273	-1.1133
GOBP_ESTROGEN_METABOLIC_PROCESS	1.66477	1.44297	1.33108	1.38791	1.6742	1.28811	0.823674	-1.22178	-2.13636	-1.65969
GOBP_ETHANOL_METABOLIC_PROCESS	1.04988	1.53821	0.724952	0.833146	1.19815	1.26796	0.78867	-2.18079	0.926138	1.69863
GOBP_EXCRETION	-1.02572	-1.21053	-1.02439	-1.15532	-1.37639	-1.31062	-1.05877	0.833059	0.949589	-1.03756
GOBP_EXTERNAL_ENCAPSULATING_STRUCTURE_ORGANIZATION	-1.35984	1.15986	0.959025	-0.971273	-1.44846	1.32617	-1.07773	1.53477	1.36307	0.973638
GOBP_EXTRACELLULAR_MATRIX_ASSEMBLY	-1.52177	1.4204	1.17786	1.24591	-1.3018	1.64347	-1.35662	1.3572	0.993109	-1.03544
GOBP_EXTRINSIC_APOPTOTIC_SIGNALING_PATHWAY	-0.946894	-1.09979	-0.901743	-1.12188	-0.886362	0.916697	0.957488	1.55834	1.14042	1.12957
GOBP_EYE_PHOTORECEPTOR_CELL_DEVELOPMENT	-1.30878	-1.22841	-1.22869	0.889215	-1.60741	-0.795009	1.07508	0.58809	1.63144	2.0115
GOBP_FATTY_ACID_BETA_OXIDATION	1.01081	1.63287	1.05813	1.49536	1.09521	1.32002	-1.40046	-1.66392	-2.24247	-1.83254
GOBP_FATTY_ACID_BETA_OXIDATION_USING_ACYL_COA_OXIDASE	-1.09977	-0.713904	-0.98171	-0.755999	0.690034	0.788935	-1.6313	-1.18944	-2.02955	-1.88187
GOBP_FATTY_ACID_CATABOLIC_PROCESS	1.2344	1.55286	0.921944	1.43856	1.25763	1.28614	-1.09603	-1.63465	-2.41437	-1.87197
GOBP_FATTY_ACID_DERIVATIVE_METABOLIC_PROCESS	0.874905	1.11093	0.942594	1.40807	0.836826	0.755319	-0.919387	0.798277	-1.20001	-1.14065
GOBP_FATTY_ACID_METABOLIC_PROCESS	1.3775	1.52191	1.02464	1.48105	1.13525	1.14474	0.925635	-1.63032	-1.48017	-1.40113
GOBP_FATTY_ACID_TRANSMEMBRANE_TRANSPORT	1.08294	1.23896	0.856514	1.35347	-0.843442	1.11768	-1.0891	-0.939114	-1.38432	1.22768
GOBP_FATTY_ACID_TRANSPORT	0.864213	1.17373	0.813781	1.10767	-0.910602	1.3341	1.12867	0.941207	-1.03729	1.20853
GOBP_FC_GAMMA_RECEPTOR_SIGNALING_PATHWAY	-1.38447	-0.601335	-1.21903	-1.19119	-1.55449	-0.940114	-1.83807	1.50584	1.60116	1.46272
GOBP_GENE_SILENCING_BY_RNA	1.11276	-1.69988	-1.07364	-1.24045	0.937456	-1.09605	1.14264	-0.950338	-1.48035	-1.07457
GOBP_GLAND_DEVELOPMENT	1.10652	0.925616	0.955795	0.894755	-1.12561	1.42985	0.876397	-1.08589	0.826755	1.13899
GOBP_GLIAL_CELL_APOPTOTIC_PROCESS	-1.31889	-1.09783	-1.18505	-0.820411	-1.27295	-1.00811	-1.54197	1.41633	1.05685	1.52156
GOBP_GLIOGENESIS	-0.900086	-1.04861	-1.04621	-1.22738	-1.04249	1.14495	-1.3039	1.18707	1.23337	1.62836
GOBP_GLUCOSE_METABOLIC_PROCESS	1.19372	0.981164	1.45625	1.29966	0.941922	1.03116	1.07258	-1.18589	-1.39246	1.01667
GOBP_GLUTAMINE_FAMILY_AMINO_ACID_CATABOLIC_PROCESS	1.16195	1.3944	0.939856	1.45024	0.792006	0.70005	-0.981305	-1.33233	0.823838	1.61775
GOBP_GLUTAMINE_FAMILY_AMINO_ACID_METABOLIC_PROCESS	1.41336	1.31695	1.14683	1.14967	1.30744	1.01885	-0.737761	-0.987217	0.683335	0.930432
GOBP_GLUTATHIONE_METABOLIC_PROCESS	1.53476	1.80813	1.41726	1.04572	1.12074	0.912766	-1.14961	1.06272	1.05176	-1.25575
GOBP_GLYCEROLIPID_METABOLIC_PROCESS	1.19648	-1.0744	0.947666	0.948761	-1.02007	0.834571	1.01392	0.930133	-1.13758	1.09418
GOBP_GLYCINE_TRANSPORT	-0.88511	1.43308	1.53719	1.55469	1.69054	1.70295	0.588731	1.29981	0.847573	0.596355
GOBP_GLYCOPROTEIN_BIOSYNTHETIC_PROCESS	1.40932	-1.38128	1.16027	0.996611	1.18393	0.839182	-0.996309	1.22627	0.812559	-1.0513
GOBP_GLYCOPROTEIN_METABOLIC_PROCESS	1.35204	-1.23532	1.14743	0.995367	1.21115	0.904043	-1.09291	1.22787	0.888228	-1.05341
GOBP_GLYCOSAMINOGLYCAN_CATABOLIC_PROCESS	1.28771	-0.782514	0.999182	0.777876	0.868292	0.947159	-1.61357	1.36587	0.803357	0.961758
GOBP_GLYCOSYLATION	1.4903	-1.47436	1.09409	1.00386	1.36437	-0.876708	0.827883	1.30248	-0.871696	-1.14508
GOBP_GOLGI_ORGANIZATION	1.68722	-1.65337	-0.934095	-0.982438	1.7781	0.673356	0.854172	-1.39555	-1.81008	-1.53826
GOBP_GOLGI_VESICLE_TRANSPORT	1.83234	-1.42899	0.978607	-1.13701	1.82045	0.793542	1.05653	-1.01378	-1.89803	-1.22248
GOBP_GRANULOCYTE_CHEMOTAXIS	-1.44395	0.948964	-0.96985	-0.96699	-1.29581	-1.34017	-1.51492	1.7393	1.37632	1.4372
GOBP_GRANULOCYTE_MIGRATION	-1.47545	-0.901327	-1.07236	-1.07086	-1.27728	-1.40513	-1.51363	1.82672	1.44149	1.34363
GOBP_HEART_PROCESS	-0.810732	1.11714	0.951243	0.794201	-1.01832	1.99833	0.692462	1.34881	1.37709	1.29548
GOBP_HOMOLOGOUS_CHROMOSOME_PAIRING_AT_MEIOSIS	-0.781524	-0.824985	-1.46244	-1.4905	-1.31676	0.869001	-1.29166	0.537193	1.30378	0.998934
GOBP_HOMOLOGOUS_CHROMOSOME_SEGREGATION	-0.966101	-0.846951	-1.49376	-1.52221	-1.24617	0.808842	-1.67891	0.633228	1.37013	0.753829
GOBP_HORMONE_METABOLIC_PROCESS	1.57104	1.36365	1.39795	1.51152	1.06039	1.07873	0.948976	-1.93216	-1.26744	1.01692
GOBP_HUMORAL_IMMUNE_RESPONSE	-1.78063	0.983264	-1.37261	-1.08648	-1.43534	1.29151	-1.18955	1.82349	1.31676	1.23376
GOBP_HUMORAL_IMMUNE_RESPONSE_MEDIATED_BY_CIRCULATING_IMMUNOGLOBULIN	-1.53092	-1.04482	-1.60067	-1.52646	-1.02147	0.836446	0.762924	1.71852	-1.6061	-1.55086
GOBP_I_KAPPAB_KINASE_NF_KAPPAB_SIGNALING	-1.16415	-1.03194	-1.33075	-1.29762	-1.08465	-1.03175	-1.33431	1.26632	0.922293	1.55634
GOBP_IMMUNE_RESPONSE_REGULATING_CELL_SURFACE_RECEPTOR_SIGNALING_PATHWAY	-1.70482	1.09266	-1.48153	-1.12073	-1.69408	0.881946	-1.69061	1.59939	1.54497	1.94573
GOBP_IMMUNE_RESPONSE_REGULATING_SIGNALING_PATHWAY	-1.59115	0.872645	-1.52016	-1.29753	-1.52629	-1.08909	-1.89338	1.44073	1.37455	1.91064
GOBP_IMPORT_ACROSS_PLASMA_MEMBRANE	1.22675	-0.847808	1.07969	0.852549	-1.0765	1.37279	-1.04707	1.45857	1.16164	1.04926
GOBP_INNATE_IMMUNE_RESPONSE_ACTIVATING_SIGNAL_TRANSDUCTION	-1.20589	0.826787	-1.29664	-1.12442	-1.22618	0.834937	-1.17081	1.35655	1.47553	1.73951
GOBP_INNER_MITOCHONDRIAL_MEMBRANE_ORGANIZATION	1.49906	1.77616	1.4621	1.75435	1.83469	1.12726	1.64096	0.985441	-1.91952	-1.77571
GOBP_INORGANIC_ION_IMPORT_ACROSS_PLASMA_MEMBRANE	0.839995	-1.05527	0.958758	-0.845157	-1.14386	1.39455	-1.05813	1.49988	1.33331	-1.24652
GOBP_INOSITOL_PHOSPHATE_MEDIATED_SIGNALING	1.20879	-0.933012	1.03795	1.13059	-0.878221	0.922516	-1.4665	0.96727	0.699206	0.985494
GOBP_INTERFERON_GAMMA_PRODUCTION	-1.56736	-0.869896	-1.18731	0.74854	-1.54204	-1.33912	-1.66695	1.5249	1.42391	1.82541
GOBP_INTERLEUKIN_1_PRODUCTION	-1.74755	-0.871002	-1.4849	-1.27223	-1.30796	0.854011	-1.17636	1.57606	1.58429	1.24813
GOBP_INTERLEUKIN_2_PRODUCTION	-1.59463	0.921454	-1.16761	-0.883066	-1.67936	-1.08833	-1.73779	1.24056	1.5342	1.99875
GOBP_INTERLEUKIN_6_PRODUCTION	-1.57873	0.986938	-1.1562	-1.07236	-1.34179	0.884764	-1.644	1.70916	1.38421	1.85618
GOBP_INTERMEDIATE_FILAMENT_ORGANIZATION	1.15883	1.13395	-0.801971	0.982146	-1.2436	1.6641	1.10475	1.14287	1.02761	0.950011
GOBP_INTERMEMBRANE_LIPID_TRANSFER	1.66417	-0.818847	-0.811659	-0.82202	1.3077	-0.883145	1.27911	0.984695	-1.18231	1.48142
GOBP_INTRA_GOLGI_VESICLE_MEDIATED_TRANSPORT	1.33565	-1.41031	-0.858501	-0.828974	1.46614	0.59726	0.703804	0.704681	-2.19299	-1.40436
GOBP_INTRINSIC_APOPTOTIC_SIGNALING_PATHWAY	1.16954	1.00547	1.07546	0.995392	1.2649	1.04916	1.24258	1.44014	0.642142	1.00013
GOBP_INTRINSIC_APOPTOTIC_SIGNALING_PATHWAY_BY_P53_CLASS_MEDIATOR	-0.955889	0.919703	-1.00459	-1.06823	-0.86208	0.877034	1.23306	1.53983	0.814617	1.01965
GOBP_LENS_DEVELOPMENT_IN_CAMERA_TYPE_EYE	-1.05777	-1.17556	-0.815724	0.784628	-1.24569	1.3083	-0.942242	-1.33201	0.788465	-1.01228
GOBP_LEUKOCYTE_CELL_CELL_ADHESION	-1.49086	1.11117	-1.23155	-0.853448	-1.57016	0.89541	-1.81981	1.30893	1.55117	1.97589
GOBP_LEUKOCYTE_CHEMOTAXIS	-1.56961	1.00881	-0.979652	-1.05161	-1.42547	-1.17018	-1.5091	1.7285	1.48434	1.59483
GOBP_LEUKOCYTE_DEGRANULATION	-1.62413	1.12813	-1.63554	-1.35944	-1.41321	-1.10056	-2.0888	1.53699	1.49606	1.95092
GOBP_LEUKOCYTE_MEDIATED_CYTOTOXICITY	-1.54883	1.0847	-1.51836	-1.11585	-1.31945	-0.933802	-2.02673	1.3036	1.54271	1.83679
GOBP_LEUKOCYTE_MEDIATED_IMMUNITY	-1.71151	-0.900817	-1.60398	-1.22423	-1.39629	-1.13392	-1.80019	1.64162	1.26534	1.75774
GOBP_LEUKOCYTE_MIGRATION	-1.49198	0.980609	-1.0625	-1.11355	-1.49411	-0.981993	-1.63278	1.68085	1.43972	1.57134
GOBP_LEUKOCYTE_PROLIFERATION	-1.61547	1.07757	-1.3871	-0.975005	-1.60966	0.942213	-1.86027	1.38996	1.5109	1.887
GOBP_LIPID_CATABOLIC_PROCESS	1.36562	1.51412	1.42048	1.45816	1.04959	1.29012	0.861037	-1.55398	-1.29735	-1.4199
GOBP_LIPID_MODIFICATION	1.06302	1.2648	0.916154	1.243	-0.792577	1.32375	-0.967274	-1.43423	-1.45449	-1.7151
GOBP_LIPID_OXIDATION	1.02942	1.61787	1.00249	1.48845	1.03041	1.4821	-1.28225	-1.80747	-1.95876	-1.87236
GOBP_LIPID_STORAGE	1.0439	1.01527	1.70829	1.32773	0.870815	0.857741	-1.11193	-1.0044	0.83505	1.4595
GOBP_LIPOPOLYSACCHARIDE_MEDIATED_SIGNALING_PATHWAY	-1.15385	0.976007	-1.18364	-1.00927	-1.15314	-1.26984	-1.43303	1.61384	1.53049	1.74118
GOBP_LONG_CHAIN_FATTY_ACID_TRANSPORT	1.01782	0.987085	0.763512	1.24409	-0.774229	1.15937	0.748454	0.857992	0.81452	1.23176
GOBP_LYMPHOCYTE_ACTIVATION_INVOLVED_IN_IMMUNE_RESPONSE	-1.50555	-1.01016	-1.26833	-0.945165	-1.44928	-1.0394	-1.75661	1.35517	1.47646	1.89449
GOBP_LYMPHOCYTE_MEDIATED_IMMUNITY	-1.69925	-0.966368	-1.58965	-1.21127	-1.45225	-1.05835	-1.63699	1.65798	1.11576	1.65672
GOBP_MACROAUTOPHAGY	1.47349	-1.01207	-1.36605	-1.42813	1.39223	0.873314	0.895592	-0.938742	-1.56293	-1.40427
GOBP_MACROPHAGE_ACTIVATION	-1.59678	-1.02591	-1.47575	-1.17608	-1.22651	0.919837	-1.39888	1.62282	1.82276	1.88817
GOBP_MAST_CELL_ACTIVATION	-1.61266	1.36785	-1.79632	-1.39764	-1.43565	-0.984024	-2.02858	1.48445	1.47021	1.61089
GOBP_MATURATION_OF_LSU_RRNA	1.77422	1.18984	1.66845	1.85209	1.8323	-0.821672	1.69469	1.31442	-0.906853	-1.40862
GOBP_MATURATION_OF_LSU_RRNA_FROM_TRICISTRONIC_RRNA_TRANSCRIPT_SSU_RRNA_5_8S_RRNA_LSU_RRNA	1.54496	0.792423	1.45592	1.66434	1.67688	-0.846817	1.61763	0.961554	-0.998886	-1.12613
GOBP_MATURATION_OF_SSU_RRNA	1.31133	-1.00833	1.00587	1.56269	1.92617	-1.13819	2.03276	1.76816	-1.4611	-1.0064
GOBP_MATURATION_OF_SSU_RRNA_FROM_TRICISTRONIC_RRNA_TRANSCRIPT_SSU_RRNA_5_8S_RRNA_LSU_RRNA	1.18895	-1.02212	0.88202	1.39176	1.806	-1.23937	1.95628	1.70701	-1.52934	1.04915
GOBP_MATURE_B_CELL_DIFFERENTIATION	-1.65234	1.20066	-1.14029	1.07133	-1.44585	1.32728	-1.57151	1.26608	1.45299	1.83497
GOBP_MEIOSIS_I_CELL_CYCLE_PROCESS	-0.889897	0.793647	-1.31326	-1.2621	-1.12023	0.794457	-1.63558	0.997003	1.38864	0.84355
GOBP_MEIOTIC_CELL_CYCLE	0.85641	-0.931513	-1.30621	-1.22513	-1.05109	1.05621	-1.53899	0.901612	1.20638	0.772983
GOBP_MEIOTIC_CELL_CYCLE_PROCESS	-0.852402	0.846262	-1.19044	-1.16136	-1.04819	1.04047	-1.57695	0.930112	1.28503	0.758909
GOBP_MEIOTIC_CHROMOSOME_SEGREGATION	-0.768822	0.655868	-1.31822	-1.16296	-1.01425	0.850918	-1.70401	1.04022	1.38058	0.675673
GOBP_MEMBRANE_LIPID_METABOLIC_PROCESS	1.36438	0.983106	0.913237	-0.914211	0.89266	0.768564	0.760858	1.52633	-0.927067	-1.079
GOBP_MEMBRANE_PROTEIN_PROTEOLYSIS	0.785983	-1.15607	0.698154	-1.20991	-0.869024	1.1001	-1.7391	-0.879984	-1.119	-0.893506
GOBP_MEMORY	-0.930369	-0.885097	0.768791	0.957383	-1.02044	0.995369	0.747177	-1.15802	1.38963	1.59731
GOBP_MESENCHYME_DEVELOPMENT	-1.03468	1.13214	-1.12025	-1.00292	-1.34919	1.62877	-1.14791	1.0734	0.990709	1.43283
GOBP_MICROGLIAL_CELL_ACTIVATION	-1.49074	-0.988448	-1.64914	-1.46128	-1.35545	0.892127	-1.39258	1.83654	1.86115	1.86445
GOBP_MICROTUBULE_CYTOSKELETON_ORGANIZATION_INVOLVED_IN_MITOSIS	1.11828	-0.899836	0.871232	-0.966231	1.33317	0.970058	-1.33324	1.19185	0.644663	-1.22473
GOBP_MITOCHONDRIAL_ATP_SYNTHESIS_COUPLED_PROTON_TRANSPORT	1.58141	1.73384	1.67661	1.5274	1.72642	1.39221	1.4349	0.669083	-1.40312	-1.84057
GOBP_MITOCHONDRIAL_ELECTRON_TRANSPORT_CYTOCHROME_C_TO_OXYGEN	1.16662	1.44902	1.56206	1.40667	1.6746	1.58088	1.3842	1.4762	-1.03373	-1.75277
GOBP_MITOCHONDRIAL_ELECTRON_TRANSPORT_NADH_TO_UBIQUINONE	1.74841	2.12078	1.92488	1.79649	2.06036	1.31373	2.06618	1.31061	-1.13059	-2.04038
GOBP_MITOCHONDRIAL_GENE_EXPRESSION	1.20727	1.78404	1.52166	1.83837	2.02177	1.17934	1.72404	0.792873	-2.26877	-1.97496
GOBP_MITOCHONDRIAL_MEMBRANE_ORGANIZATION	1.37619	1.679	1.37889	1.55233	1.7197	1.34787	1.45907	1.29044	-1.69117	-1.57641
GOBP_MITOCHONDRIAL_RESPIRATORY_CHAIN_COMPLEX_ASSEMBLY	1.55709	2.12885	1.7894	1.87181	2.1561	1.06492	2.03977	1.10577	-1.63936	-2.12038
GOBP_MITOCHONDRIAL_RNA_METABOLIC_PROCESS	1.41704	1.35219	0.961814	1.56905	1.67996	1.28745	1.54654	-1.1448	-2.4239	-1.64511
GOBP_MITOCHONDRIAL_TRANSLATION	1.13781	1.77928	1.71258	1.80513	2.01707	0.998521	1.75337	1.09307	-2.09433	-1.91904
GOBP_MITOCHONDRIAL_TRANSMEMBRANE_TRANSPORT	1.5647	1.84094	1.51108	1.61367	1.56447	1.27651	1.54861	0.99979	-1.68168	-1.74646
GOBP_MITOCHONDRIAL_TRANSPORT	1.45769	1.74764	1.29113	1.49388	1.74141	1.24995	1.52419	1.1147	-1.36565	-1.63702
GOBP_MITOTIC_CELL_CYCLE_CHECKPOINT_SIGNALING	-0.806678	-1.05678	-1.44876	-1.48973	-0.824173	0.980601	-1.06476	0.93737	0.976639	-0.957684
GOBP_MITOTIC_CELL_CYCLE_PHASE_TRANSITION	1.24142	0.973303	-1.21731	0.949579	1.09559	1.33178	-1.00988	1.1664	0.790252	-0.917351
GOBP_MITOTIC_METAPHASE_PLATE_CONGRESSION	1.4197	0.852783	0.97265	0.975522	1.62467	1.05255	-0.890933	1.34302	0.938581	-1.35271
GOBP_MITOTIC_NUCLEAR_DIVISION	0.982104	0.990278	-1.11566	-0.974351	1.14495	1.32832	-1.1837	1.25082	0.902235	-1.03769
GOBP_MITOTIC_SISTER_CHROMATID_SEGREGATION	1.06982	-0.96873	-1.01771	-0.998146	1.1944	1.07751	-1.45908	1.26297	0.938428	-1.18486
GOBP_MITOTIC_SPINDLE_ORGANIZATION	1.02956	-0.907007	0.858795	-0.951144	1.27261	0.99525	-1.3364	1.06589	0.78469	-1.22148
GOBP_MONOCARBOXYLIC_ACID_BIOSYNTHETIC_PROCESS	1.51167	1.31414	-1.00206	1.09291	1.25381	1.07365	0.959596	-1.12842	-1.04257	-1.25027
GOBP_MONOCARBOXYLIC_ACID_CATABOLIC_PROCESS	1.25968	1.67675	0.933284	1.45132	1.1198	1.22858	-1.01706	-2.18275	-2.10453	-1.76182
GOBP_MONOCYTE_CHEMOTAXIS	-1.40952	1.27345	-0.891042	-1.13308	-1.44622	0.948012	-1.506	1.76315	1.55273	1.734
GOBP_MONONUCLEAR_CELL_DIFFERENTIATION	-1.63254	1.02407	-1.38486	-0.898214	-1.59025	0.962549	-1.59195	1.3367	1.44822	2.00601
GOBP_MONONUCLEAR_CELL_MIGRATION	-1.3894	1.02159	-1.00028	-0.949896	-1.40116	-0.993681	-1.53693	1.5723	1.37536	1.58706
GOBP_MONOSACCHARIDE_METABOLIC_PROCESS	1.27287	1.03147	1.46366	1.28995	0.95175	0.988042	1.03024	-0.981758	-1.23772	0.946437
GOBP_MONOVALENT_INORGANIC_CATION_HOMEOSTASIS	1.09184	1.19712	0.885013	0.854255	-1.20958	1.02302	-1.20235	1.10714	0.964801	0.909028
GOBP_MRNA_3_END_PROCESSING	1.28739	-1.31965	0.912648	1.07809	1.46674	-1.12954	0.817484	0.5165	-1.79287	-1.18037
GOBP_MRNA_EXPORT_FROM_NUCLEUS	1.28321	-1.22203	0.940258	1.05773	1.57762	-1.03797	1.60007	-0.875483	-1.6642	-1.26142
GOBP_MRNA_TRANSPORT	1.27668	-1.46902	1.13873	1.12896	1.57941	-1.14739	1.38441	0.999379	-1.44455	-1.21553
GOBP_MUSCLE_CONTRACTION	0.931054	1.16072	1.08233	-0.978427	-1.17596	2.07302	-1.12602	1.09278	1.46401	1.32785
GOBP_MUSCLE_ORGAN_DEVELOPMENT	1.00538	0.859161	0.895453	-0.95984	-1.19416	1.88512	0.968418	1.09109	1.09656	1.18431
GOBP_MUSCLE_ORGAN_MORPHOGENESIS	0.883586	0.996974	0.957707	0.779008	-1.06326	1.91439	0.790071	-1.00136	1.084	0.793348
GOBP_MUSCLE_SYSTEM_PROCESS	1.0752	1.06922	1.05104	-0.977298	-1.08268	2.01737	-1.09992	1.09054	1.34813	1.25446
GOBP_MYELOID_CELL_ACTIVATION_INVOLVED_IN_IMMUNE_RESPONSE	-1.70076	1.11594	-1.79388	-1.60034	-1.42385	-1.17278	-2.06804	1.50391	1.66036	1.93632
GOBP_MYELOID_CELL_DIFFERENTIATION	-1.0878	-1.11258	0.903816	0.896206	-0.984866	0.851543	-1.34228	1.42873	0.989266	1.23177
GOBP_MYELOID_LEUKOCYTE_ACTIVATION	-1.73383	1.0124	-1.79765	-1.42306	-1.548	0.833954	-1.92167	1.6497	1.68273	1.95168
GOBP_MYELOID_LEUKOCYTE_MEDIATED_IMMUNITY	-1.53903	0.936225	-1.53911	-1.26395	-1.18322	-1.39686	-1.85216	1.30769	1.4587	1.72367
GOBP_MYELOID_LEUKOCYTE_MIGRATION	-1.52798	1.01889	-1.06586	-1.12798	-1.36086	-1.18237	-1.48047	1.79603	1.41608	1.49036
GOBP_NADH_DEHYDROGENASE_COMPLEX_ASSEMBLY	1.63443	2.06718	1.72573	1.76334	1.98455	1.05502	2.04737	1.10747	-1.46707	-2.0466
GOBP_NATURAL_KILLER_CELL_ACTIVATION	-1.63502	0.695244	-1.64388	-1.33142	-1.48336	-1.05921	-2.05855	-0.825193	1.23402	1.99257
GOBP_NCRNA_3_END_PROCESSING	1.22598	0.794926	0.925358	1.2826	1.30367	0.692	1.51826	0.911444	-1.92412	-1.55552
GOBP_NCRNA_PROCESSING	1.51668	1.03821	1.20812	1.88417	2.04156	-1.18369	2.1616	1.5805	-1.77991	-1.82628
GOBP_NEGATIVE_REGULATION_OF_APOPTOTIC_SIGNALING_PATHWAY	1.43928	1.01518	1.11287	1.11168	1.45651	1.09333	1.09389	1.5031	0.943764	1.02919
GOBP_NEGATIVE_REGULATION_OF_B_CELL_ACTIVATION	-1.54483	-0.766497	-1.66924	-1.12496	-1.3873	0.842544	-1.31138	1.40422	1.45675	1.64025
GOBP_NEGATIVE_REGULATION_OF_CELL_ACTIVATION	-1.71179	1.08179	-1.63355	-1.47295	-1.53639	0.889735	-1.76475	1.48875	1.57873	2.14191
GOBP_NEGATIVE_REGULATION_OF_CELL_ADHESION	-1.10678	1.21242	-0.988859	0.887168	-1.32017	1.48292	-1.88862	1.17218	1.34552	1.74881
GOBP_NEGATIVE_REGULATION_OF_CELL_CELL_ADHESION	-1.21651	1.32049	-1.07024	0.938082	-1.35299	1.45211	-1.66087	1.22393	1.38713	1.7775
GOBP_NEGATIVE_REGULATION_OF_CELL_CYCLE	0.944706	-0.976669	-1.15526	-0.990382	-1.01709	1.2669	0.959091	0.938039	0.81664	0.975576
GOBP_NEGATIVE_REGULATION_OF_CELL_CYCLE_PHASE_TRANSITION	0.883269	-0.9423	-1.16345	-0.950408	-0.914852	1.34978	0.939747	0.911113	0.963736	0.832315
GOBP_NEGATIVE_REGULATION_OF_CELL_CYCLE_PROCESS	0.960946	-1.01993	-1.15269	-0.956843	-0.88767	1.26418	0.958693	0.952712	0.770814	-0.946343
GOBP_NEGATIVE_REGULATION_OF_CELL_DEVELOPMENT	-0.843999	-1.09149	-1.28483	-1.39395	-1.21867	1.29953	-1.04501	0.956595	1.15803	1.32097
GOBP_NEGATIVE_REGULATION_OF_CELLULAR_PROTEIN_CATABOLIC_PROCESS	1.32349	1.10174	0.938455	-0.954046	1.25023	0.787282	1.14333	1.44416	-0.903138	-1.07334
GOBP_NEGATIVE_REGULATION_OF_ENDOPLASMIC_RETICULUM_STRESS_INDUCED_INTRINSIC_APOPTOTIC_SIGNALING_PATHWAY	1.70775	-0.881926	1.35837	0.75178	1.63549	-0.927109	1.13199	1.07675	-1.21434	-1.32083
GOBP_NEGATIVE_REGULATION_OF_ENDOPLASMIC_RETICULUM_UNFOLDED_PROTEIN_RESPONSE	1.49416	-0.741829	0.908446	1.24621	1.64745	-0.921954	1.40999	1.26106	-1.02021	-0.996543
GOBP_NEGATIVE_REGULATION_OF_EXTRINSIC_APOPTOTIC_SIGNALING_PATHWAY	1.34176	-1.18166	-0.750887	-0.953863	1.13032	0.957424	0.938976	1.30284	1.2757	-1.21503
GOBP_NEGATIVE_REGULATION_OF_IMMUNE_RESPONSE	-1.54493	-0.968078	-1.66381	-1.52045	-1.13627	-1.27624	-1.39498	1.40723	1.3697	1.91221
GOBP_NEGATIVE_REGULATION_OF_IMMUNE_SYSTEM_PROCESS	-1.62992	0.88661	-1.49064	-1.32363	-1.40299	-1.02949	-1.60613	1.48917	1.38669	1.98033
GOBP_NEGATIVE_REGULATION_OF_INFLAMMATORY_RESPONSE	-1.18967	0.843323	-1.47898	-1.29411	-1.3117	0.929681	-1.00446	1.37345	1.18219	1.14105
GOBP_NEGATIVE_REGULATION_OF_INTRACELLULAR_SIGNAL_TRANSDUCTION	1.20623	0.978676	1.04628	-1.00429	-0.956682	1.15476	-1.25415	1.18201	0.822311	1.22234
GOBP_NEGATIVE_REGULATION_OF_LEUKOCYTE_PROLIFERATION	-1.65555	0.809128	-1.58603	-1.45963	-1.40175	0.81857	-1.67582	0.994745	1.43723	1.52633
GOBP_NEGATIVE_REGULATION_OF_LOCOMOTION	-1.07566	1.24356	1.00794	0.948127	-1.34315	1.54916	-1.49053	1.1445	1.12593	1.49125
GOBP_NEGATIVE_REGULATION_OF_LYMPHOCYTE_ACTIVATION	-1.63117	0.934718	-1.45256	-1.21627	-1.5063	-0.846378	-1.68642	1.36839	1.47499	2.08911
GOBP_NEGATIVE_REGULATION_OF_MITOTIC_CELL_CYCLE	0.870293	-0.914168	-1.34335	-1.10807	-1.07929	1.49639	-1.10313	0.952082	1.10143	1.08805
GOBP_NEGATIVE_REGULATION_OF_PHOSPHORYLATION	1.04268	0.914511	1.15926	-1.02437	-0.918426	1.03933	-1.29718	1.04721	0.930966	1.18077
GOBP_NEGATIVE_REGULATION_OF_PROTEIN_LOCALIZATION	1.42839	0.949638	1.14763	1.06057	1.46497	0.764154	0.950165	1.05538	0.734922	-1.0532
GOBP_NEGATIVE_REGULATION_OF_PROTEIN_MODIFICATION_PROCESS	1.20228	0.948305	1.31193	1.06722	1.08905	1.03059	-1.07889	1.22736	0.857538	1.20036
GOBP_NEGATIVE_REGULATION_OF_PROTEOLYSIS_INVOLVED_IN_CELLULAR_PROTEIN_CATABOLIC_PROCESS	1.27656	1.1491	0.977963	-0.822355	1.35983	0.751983	1.23318	1.42957	-0.900895	-1.2577
GOBP_NEGATIVE_REGULATION_OF_RESPONSE_TO_ENDOPLASMIC_RETICULUM_STRESS	1.7657	0.870992	1.17161	0.818491	1.77179	-0.99859	1.32811	1.17448	-1.23205	-1.49359
GOBP_NEGATIVE_REGULATION_OF_VASCULATURE_DEVELOPMENT	-1.04255	1.34673	1.00516	1.04355	-1.31644	1.50282	-1.51592	1.1141	0.665484	1.18499
GOBP_NEGATIVE_REGULATION_OF_VIRAL_GENOME_REPLICATION	-1.4692	-1.63083	-1.38096	-1.44555	-1.08731	-1.8127	-1.16122	1.03779	1.14025	1.60006
GOBP_NEGATIVE_REGULATION_OF_VIRAL_PROCESS	-1.42014	-1.69428	-1.37689	-1.53767	-1.01221	-1.78545	-1.48025	0.919886	1.09045	1.47601
GOBP_NEPHRON_DEVELOPMENT	-1.15808	-0.878212	1.04134	0.934543	-1.47621	1.53737	0.980662	-0.970193	1.11984	1.40311
GOBP_NEURON_PROJECTION_GUIDANCE	-0.842419	0.862373	1.07492	-1.01904	-1.43666	1.40113	-1.05633	1.1448	1.61016	1.5326
GOBP_NEUTRAL_LIPID_METABOLIC_PROCESS	1.19909	-0.913324	0.929961	1.13721	0.959236	-0.996536	1.2652	-1.10511	-1.25314	1.05665
GOBP_NEUTROPHIL_CHEMOTAXIS	-1.59589	0.8955	-1.05884	-0.80797	-1.2867	-1.52719	-1.49674	1.67725	1.48488	1.41886
GOBP_NEUTROPHIL_MIGRATION	-1.56841	-0.963896	-1.11805	-0.976069	-1.2411	-1.57412	-1.49908	1.76713	1.53278	1.33585
GOBP_NITRIC_OXIDE_MEDIATED_SIGNAL_TRANSDUCTION	-0.960641	0.723285	1.58438	-0.713997	-0.85781	0.859289	0.788646	0.785758	-1.44966	1.27013
GOBP_NLS_BEARING_PROTEIN_IMPORT_INTO_NUCLEUS	1.6415	-1.40176	1.45234	1.43596	1.57223	-0.86245	-0.810951	-1.3085	-1.86539	0.970905
GOBP_NON_CANONICAL_WNT_SIGNALING_PATHWAY	-0.792707	-1.23802	1.29571	-0.772998	-1.35607	1.40492	-0.798659	-0.870815	0.660773	0.931078
GOBP_NUCLEAR_CHROMOSOME_SEGREGATION	1.00528	-1.01271	-1.17467	-1.07588	1.07292	1.02046	-1.43849	1.13481	0.945226	-0.992149
GOBP_NUCLEAR_EXPORT	1.46609	-1.31691	1.13576	1.13217	1.51928	-1.01645	1.53746	0.995853	-1.5316	-0.955813
GOBP_NUCLEAR_TRANSPORT	1.43207	-1.32621	1.14314	1.18505	1.39148	1.0225	1.15859	1.07557	-1.30559	-1.04128
GOBP_NUCLEOBASE_BIOSYNTHETIC_PROCESS	1.68832	0.932774	1.35731	1.5692	1.56307	1.13814	1.14315	0.82764	-2.35556	-0.760815
GOBP_NUCLEOBASE_CONTAINING_COMPOUND_TRANSPORT	1.39964	-1.34069	1.36351	1.27087	1.4485	0.874851	1.38835	1.15715	-1.22627	-1.1454
GOBP_NUCLEOBASE_METABOLIC_PROCESS	1.64283	1.14025	1.42389	1.44479	1.60001	1.28505	0.745654	0.840916	-1.85008	0.745257
GOBP_NUCLEOSIDE_BISPHOSPHATE_BIOSYNTHETIC_PROCESS	0.985362	0.962526	-0.804955	1.23551	0.99103	-1.16131	0.601027	-0.900416	-1.34627	1.03102
GOBP_NUCLEOSIDE_BISPHOSPHATE_METABOLIC_PROCESS	1.5123	1.42761	0.92132	1.60773	1.3244	0.966213	-0.944625	-1.9615	-1.69182	-1.15151
GOBP_NUCLEOSIDE_PHOSPHATE_BIOSYNTHETIC_PROCESS	1.27835	1.49547	1.36581	1.44758	1.19382	0.950974	1.11004	-0.907854	-1.0049	-1.09024
GOBP_ORGANELLE_DISASSEMBLY	1.21171	0.98032	-1.49414	-1.53827	1.56182	1.16473	1.16944	-0.95713	-1.54649	-1.31404
GOBP_ORGANELLE_FISSION	1.03708	0.98034	-1.19655	-1.06869	1.0501	1.21079	-1.16727	1.12487	0.928469	-0.866148
GOBP_ORGANIC_ACID_BIOSYNTHETIC_PROCESS	1.61076	1.54815	1.0079	1.14472	1.32092	1.12219	0.899105	-1.10195	-1.13665	-1.23378
GOBP_ORGANIC_ACID_CATABOLIC_PROCESS	1.61942	1.91673	1.03456	1.36294	1.42333	1.26693	-1.32014	-2.21065	-1.82128	-1.55352
GOBP_ORGANIC_ACID_TRANSMEMBRANE_TRANSPORT	1.27606	1.35423	1.08823	1.22921	-0.95681	1.47011	0.869609	0.915961	0.833713	1.50321
GOBP_ORGANIC_ACID_TRANSPORT	1.24798	1.24295	1.06117	1.05393	-1.05139	1.39457	0.948276	0.927661	0.843374	1.34035
GOBP_ORGANIC_ANION_TRANSPORT	1.24171	1.0742	1.19453	1.14889	-0.871126	1.08774	0.918807	0.887592	0.84273	1.31039
GOBP_ORGANIC_HYDROXY_COMPOUND_BIOSYNTHETIC_PROCESS	1.54812	1.23315	-0.967135	-1.03811	1.16384	0.887391	-0.947398	-0.891307	-0.983871	1.32392
GOBP_ORGANOPHOSPHATE_ESTER_TRANSPORT	1.50806	-0.932629	1.00229	0.852738	1.18042	-1.06015	1.11603	-0.881846	-0.989802	1.09754
GOBP_OXIDATIVE_PHOSPHORYLATION	1.67276	2.23648	2.11645	1.90166	2.15571	1.59847	1.95099	1.40749	-1.34296	-2.15148
GOBP_PANCREATIC_JUICE_SECRETION	-0.761157	-1.00752	1.55654	0.697157	-0.952957	-1.1202	-0.751363	1.12874	-0.712666	0.473702
GOBP_PATTERN_SPECIFICATION_PROCESS	-1.04416	0.917746	0.931839	0.928286	-1.49361	1.39688	-0.977906	-1.12766	1.10374	1.36255
GOBP_PEPTIDYL_PROLINE_MODIFICATION	1.26012	0.93859	1.39065	1.37541	1.71619	-0.991201	1.56579	1.45761	-0.795994	-1.59483
GOBP_PEPTIDYL_SERINE_MODIFICATION	1.14519	-1.41833	-0.909952	-1.0744	-1.26265	1.00988	-1.17661	-0.834553	0.927579	1.3931
GOBP_PEPTIDYL_TYROSINE_MODIFICATION	-1.23812	-1.03599	0.951402	-1.07688	-1.39213	1.14277	-1.38321	1.33127	1.19215	1.72869
GOBP_PEROXISOMAL_TRANSPORT	-0.73047	0.837864	-1.14738	0.956621	0.788871	0.685662	0.999216	-1.43481	-1.88367	-1.1571
GOBP_PEROXISOME_ORGANIZATION	0.628294	0.736138	-1.00407	1.08432	1.08454	0.704584	0.991738	-1.33073	-2.06735	-1.61014
GOBP_PH_REDUCTION	1.16258	1.11603	0.711879	1.0018	-0.788573	-0.816083	-0.675854	1.18657	-0.920141	-1.0154
GOBP_PHAGOCYTOSIS	-1.38937	-0.977905	-1.06024	-1.03721	-1.41751	-0.999959	-1.64573	1.6828	1.28178	1.52226
GOBP_PHOSPHOLIPID_TRANSPORT	1.59087	-0.993634	0.830674	-0.840973	1.1344	-1.23426	0.971142	-0.825522	0.824669	1.3691
GOBP_PIGMENT_BIOSYNTHETIC_PROCESS	1.63811	1.12554	1.47885	1.13724	1.56007	0.904123	0.790215	0.799577	-1.38868	-1.29546
GOBP_POSITIVE_REGULATION_OF_ADAPTIVE_IMMUNE_RESPONSE	-1.55619	-0.972712	-1.27014	-0.826667	-1.65284	-0.97162	-1.44461	1.42702	1.0273	1.54105
GOBP_POSITIVE_REGULATION_OF_B_CELL_ACTIVATION	-1.69861	-0.911082	-1.10814	-0.808196	-1.48425	-1.10264	-1.18255	1.4443	1.21604	1.36946
GOBP_POSITIVE_REGULATION_OF_CELL_ACTIVATION	-1.76155	0.919836	-1.40028	-0.950752	-1.57959	0.874309	-1.78456	1.5977	1.51747	1.96235
GOBP_POSITIVE_REGULATION_OF_CELL_ADHESION	-1.34752	0.909981	-1.14881	-1.07439	-1.46843	0.9388	-1.87683	1.30241	1.27924	1.6545
GOBP_POSITIVE_REGULATION_OF_CELL_CELL_ADHESION	-1.47013	1.00077	-1.26539	-0.925511	-1.53712	0.864542	-1.95501	1.32307	1.43778	1.94289
GOBP_POSITIVE_REGULATION_OF_CELL_CYCLE	1.04262	-1.03773	-1.13525	-0.967906	-0.973124	1.34136	-1.14216	0.913463	0.686868	0.87544
GOBP_POSITIVE_REGULATION_OF_CELL_CYCLE_PROCESS	0.928754	-0.999703	-1.20311	-0.95123	-0.92799	1.39671	-1.292	1.11186	0.754898	0.827091
GOBP_POSITIVE_REGULATION_OF_CELLULAR_AMIDE_METABOLIC_PROCESS	1.41556	0.891382	1.30439	1.39025	1.74991	1.22061	1.24303	1.2755	-1.0347	0.960491
GOBP_POSITIVE_REGULATION_OF_CELLULAR_PROTEIN_CATABOLIC_PROCESS	1.68746	-0.956638	1.16485	-1.13655	1.62173	0.849521	-1.14383	1.04878	-0.914789	1.0345
GOBP_POSITIVE_REGULATION_OF_CHEMOKINE_PRODUCTION	-1.68697	-1.11779	-1.30612	-1.11893	-0.939501	-1.17637	-1.44623	1.3331	1.31549	1.44121
GOBP_POSITIVE_REGULATION_OF_CHROMOSOME_ORGANIZATION	1.12139	-1.38106	-1.08951	0.877383	0.992978	-0.81082	0.845193	0.925752	-1.02119	-1.1166
GOBP_POSITIVE_REGULATION_OF_CYTOKINE_PRODUCTION	-1.52423	-1.02707	-1.16473	-0.940547	-1.27613	-1.11927	-1.6149	1.53863	1.27789	1.69904
GOBP_POSITIVE_REGULATION_OF_DEFENSE_RESPONSE	-1.41352	0.837796	-1.32997	-1.16132	-1.1083	-0.966033	-1.76074	1.32289	1.35599	1.78261
GOBP_POSITIVE_REGULATION_OF_EPIDERMAL_CELL_DIFFERENTIATION	-0.949109	0.853949	1.25506	0.731981	-1.67466	1.58171	-0.943868	0.859978	0.899891	-0.829092
GOBP_POSITIVE_REGULATION_OF_ERK1_AND_ERK2_CASCADE	-1.30003	0.976266	-1.08355	-1.13517	-1.17364	0.887648	-1.48334	1.46759	1.3359	1.65421
GOBP_POSITIVE_REGULATION_OF_ESTABLISHMENT_OF_PROTEIN_LOCALIZATION	1.4495	1.01796	1.21607	1.06443	1.34817	1.22009	0.955512	1.31576	0.918331	-1.02585
GOBP_POSITIVE_REGULATION_OF_ESTABLISHMENT_OF_PROTEIN_LOCALIZATION_TO_TELOMERE	1.57198	0.670596	1.61079	1.5552	1.66478	-0.623209	1.44414	0.720704	-1.93975	-1.67676
GOBP_POSITIVE_REGULATION_OF_FATTY_ACID_OXIDATION	-0.809772	1.13092	0.918571	0.993144	-0.771564	1.19902	-0.774651	-1.96394	-0.620224	0.822523
GOBP_POSITIVE_REGULATION_OF_GTPASE_ACTIVITY	-1.05846	-1.16399	-1.08841	-1.19333	-1.347	0.880578	-1.52641	0.957091	0.8504	1.5355
GOBP_POSITIVE_REGULATION_OF_HEMOPOIESIS	-1.49988	0.925629	-1.33209	-0.950351	-1.39489	0.803253	-1.6146	1.5143	1.52552	1.98608
GOBP_POSITIVE_REGULATION_OF_I_KAPPAB_KINASE_NF_KAPPAB_SIGNALING	-1.05224	-0.924972	-1.13543	-1.20073	-1.06322	-0.965808	-1.31329	1.36789	0.92281	1.70335
GOBP_POSITIVE_REGULATION_OF_IMMUNE_EFFECTOR_PROCESS	-1.58079	0.874927	-1.40261	-1.17219	-1.29708	-1.23048	-1.70553	1.36845	1.23212	1.91856
GOBP_POSITIVE_REGULATION_OF_INTERFERON_GAMMA_PRODUCTION	-1.40454	-1.04564	-1.24015	-0.942565	-1.50128	-1.29001	-1.83568	1.36669	1.411	1.59662
GOBP_POSITIVE_REGULATION_OF_INTERLEUKIN_1_BETA_PRODUCTION	-1.74512	0.763336	-1.39014	-1.17632	-1.60943	1.15275	-1.4302	1.58853	1.53703	1.45275
GOBP_POSITIVE_REGULATION_OF_INTERLEUKIN_1_PRODUCTION	-1.72608	-0.778317	-1.46227	-1.17456	-1.38883	0.81361	-1.45395	1.687	1.51592	1.20316
GOBP_POSITIVE_REGULATION_OF_ION_TRANSPORT	-0.984383	1.09837	0.917628	-0.852673	-1.23783	1.5617	-1.1764	1.57978	1.34667	1.53133
GOBP_POSITIVE_REGULATION_OF_LEUKOCYTE_CELL_CELL_ADHESION	-1.56398	1.09929	-1.24491	0.819192	-1.55349	0.812856	-1.94959	1.46823	1.53296	1.98061
GOBP_POSITIVE_REGULATION_OF_LEUKOCYTE_MIGRATION	-1.27191	0.930539	-0.949042	-0.96654	-1.35868	0.754812	-1.38178	1.60938	1.39516	1.63386
GOBP_POSITIVE_REGULATION_OF_MAPK_CASCADE	-1.18797	0.94346	-0.991714	-1.15308	-1.43595	1.24263	-1.56896	1.25273	1.2273	1.69516
GOBP_POSITIVE_REGULATION_OF_MITOTIC_CELL_CYCLE	1.47588	1.11895	0.846925	1.32026	0.959906	1.4703	-1.09808	0.834056	-1.19935	1.05008
GOBP_POSITIVE_REGULATION_OF_ORGANELLE_ASSEMBLY	-0.848981	-1.37669	-1.47944	-1.51311	-1.0463	-0.85635	-1.3932	0.695575	-0.863305	-0.833519
GOBP_POSITIVE_REGULATION_OF_ORGANELLE_ORGANIZATION	1.13824	0.985213	-1.2164	-1.12426	1.00332	1.43695	-1.1709	1.28471	0.760327	1.10133
GOBP_POSITIVE_REGULATION_OF_PHAGOCYTOSIS	-1.65756	0.875808	-1.24341	-1.01442	-1.36614	-0.98767	-2.08914	1.36024	1.53429	1.69169
GOBP_POSITIVE_REGULATION_OF_PROTEASOMAL_UBIQUITIN_DEPENDENT_PROTEIN_CATABOLIC_PROCESS	1.59411	0.907757	1.12076	-0.920326	1.54295	0.752675	-1.1115	0.946247	-1.03558	-1.04861
GOBP_POSITIVE_REGULATION_OF_PROTEIN_CATABOLIC_PROCESS	1.59715	-0.976971	1.14066	-1.20449	1.56053	0.96046	-1.21816	0.886029	-1.15682	0.947012
GOBP_POSITIVE_REGULATION_OF_PROTEIN_LOCALIZATION	1.3833	0.914578	1.1593	1.03998	1.16929	1.21251	0.847734	1.19893	0.851525	1.13401
GOBP_POSITIVE_REGULATION_OF_PROTEOLYSIS_INVOLVED_IN_CELLULAR_PROTEIN_CATABOLIC_PROCESS	1.64962	-1.00773	1.15728	-1.15259	1.62524	0.888099	-1.05115	1.0588	-0.840211	-0.896602
GOBP_POSITIVE_REGULATION_OF_RESPONSE_TO_EXTERNAL_STIMULUS	-1.36658	0.974055	-1.1731	-1.18305	-1.2009	0.846181	-1.69209	1.41084	1.34098	1.78628
GOBP_POSITIVE_REGULATION_OF_SECRETION	1.10746	1.28124	1.3215	1.01383	1.11203	1.55417	-1.06589	1.46395	1.1852	1.32534
GOBP_POSITIVE_REGULATION_OF_STRESS_ACTIVATED_PROTEIN_KINASE_SIGNALING_CASCADE	-1.23436	-0.963973	-1.05107	-1.10076	-1.41317	0.971914	-1.62598	0.964108	1.15666	1.52996
GOBP_POSITIVE_REGULATION_OF_SYNAPSE_ASSEMBLY	-0.856629	-0.965904	-0.961656	-0.974698	-1.64051	0.946784	-0.694206	1.18084	1.21563	2.00557
GOBP_POSITIVE_REGULATION_OF_TELOMERASE_RNA_LOCALIZATION_TO_CAJAL_BODY	1.61924	1.14342	1.55654	1.70123	1.67758	-0.603253	1.19242	1.28392	-1.573	-1.86572
GOBP_POSITIVE_REGULATION_OF_TRANSLATION	1.50922	0.963519	1.50167	1.65835	1.8726	1.30014	1.39528	1.29801	-1.13904	0.873086
GOBP_POSITIVE_REGULATION_OF_TUMOR_NECROSIS_FACTOR_SUPERFAMILY_CYTOKINE_PRODUCTION	-1.42986	-1.01218	-1.13274	-1.14992	-1.18764	-1.44167	-1.78689	1.3196	1.37116	1.76303
GOBP_POSITIVE_REGULATION_OF_UBIQUITIN_DEPENDENT_PROTEIN_CATABOLIC_PROCESS	1.5093	0.895152	1.13441	-0.924561	1.50987	0.859672	-1.14839	0.941538	-0.84089	-0.973719
GOBP_POSITIVE_REGULATION_OF_URINE_VOLUME	-1.03909	1.53163	-1.0504	-1.20871	-1.28946	-0.878926	-1.78434	0.898992	1.17584	0.915035
GOBP_PRODUCTION_OF_MOLECULAR_MEDIATOR_OF_IMMUNE_RESPONSE	-1.43307	0.858188	-1.06606	0.808196	-1.09332	-0.897305	-1.31491	1.55043	1.15497	1.86002
GOBP_PROTEIN_AUTOPHOSPHORYLATION	0.921166	-1.25289	-1.06209	-1.12298	-1.27445	1.12381	-1.15573	0.861696	0.945792	1.49626
GOBP_PROTEIN_EXIT_FROM_ENDOPLASMIC_RETICULUM	1.81183	-0.992468	1.42297	1.20019	2.00224	-0.880533	1.49823	-1.13102	-1.93672	-1.51229
GOBP_PROTEIN_FOLDING	2.07822	0.996471	1.95104	2.0161	2.33705	0.782878	1.5577	1.24865	-1.64138	-2.1131
GOBP_PROTEIN_FOLDING_IN_ENDOPLASMIC_RETICULUM	1.46291	-1.54642	1.39683	1.46864	1.63787	-0.879232	1.21685	0.993101	-2.19211	-1.79432
GOBP_PROTEIN_IMPORT	1.44752	-0.999076	1.28171	1.36768	1.35353	1.08052	1.23908	0.958724	-1.18636	-1.22504
GOBP_PROTEIN_IMPORT_INTO_MITOCHONDRIAL_MATRIX	1.02925	1.40841	1.12015	1.43488	1.10594	0.585314	1.80922	1.04164	-1.15553	-1.60595
GOBP_PROTEIN_INSERTION_INTO_MEMBRANE	1.54561	1.41569	1.59082	1.48972	1.85209	-1.10412	1.70168	1.18473	-1.95769	-1.75387
GOBP_PROTEIN_K48_LINKED_UBIQUITINATION	1.89951	1.0122	-0.972016	-1.05358	1.60447	0.886658	1.24142	-0.883417	-1.74138	1.18753
GOBP_PROTEIN_K63_LINKED_DEUBIQUITINATION	1.70248	-1.24397	-0.877231	-1.28533	1.48662	0.704557	1.24584	-1.02735	-1.07602	0.801768
GOBP_PROTEIN_LOCALIZATION_TO_CHROMOSOME_TELOMERIC_REGION	1.73537	-1.14669	1.39561	1.45118	1.3443	-0.685327	1.49138	0.888109	-1.42009	-1.37508
GOBP_PROTEIN_LOCALIZATION_TO_ENDOPLASMIC_RETICULUM	1.79951	0.858678	1.12067	1.08761	1.91086	0.859813	1.32339	-0.90398	-1.71731	-1.8656
GOBP_PROTEIN_LOCALIZATION_TO_MITOCHONDRION	1.53912	1.55136	1.13882	1.39849	1.82699	0.949647	1.60663	1.13704	-1.26839	-1.39978
GOBP_PROTEIN_LOCALIZATION_TO_NUCLEAR_BODY	1.56924	0.864017	1.62414	1.5474	1.69036	0.603465	1.37264	0.7518	-1.82883	-1.59423
GOBP_PROTEIN_LOCALIZATION_TO_NUCLEOPLASM	1.58872	0.920069	1.52733	1.52505	1.6852	0.710281	1.38198	0.93394	-1.60183	-1.46274
GOBP_PROTEIN_LOCALIZATION_TO_NUCLEUS	1.44245	-1.21539	1.27522	1.36621	1.32567	1.01507	1.2514	1.10547	-1.17834	-1.10474
GOBP_PROTEIN_MODIFICATION_BY_SMALL_PROTEIN_REMOVAL	1.61869	-1.30742	0.902743	0.853513	1.42469	-0.896824	1.18618	-0.960495	-1.50876	-1.42778
GOBP_PROTEIN_N_LINKED_GLYCOSYLATION	1.55966	-1.09102	1.20525	1.2573	1.7553	-0.787557	1.02487	1.21207	-1.09033	-1.42247
GOBP_PROTEIN_NEDDYLATION	1.62875	1.14305	1.53588	1.31917	1.70532	0.860594	1.75688	1.53597	-0.990347	-1.19017
GOBP_PROTEIN_POLYUBIQUITINATION	1.38955	-1.19231	-1.47969	-1.43345	1.25622	0.851502	-1.26861	-1.08831	-1.47958	-0.991554
GOBP_PROTEIN_REFOLDING	1.69071	0.776752	1.69101	1.6188	1.80983	-0.798485	1.51811	1.22504	0.892971	-1.63937
GOBP_PROTEIN_STABILIZATION	1.58443	-1.16454	1.3505	1.18361	1.72228	0.851446	1.2361	0.979652	-1.23733	-1.66865
GOBP_PROTEIN_TARGETING	1.65986	1.17026	1.19062	1.20051	1.71187	0.883652	1.26981	1.05573	-1.39029	-1.61329
GOBP_PROTEIN_TARGETING_TO_MEMBRANE	1.54649	1.02078	1.14261	0.898098	1.5269	0.84556	0.92872	1.0845	-1.44541	-1.53878
GOBP_PROTEIN_TARGETING_TO_MITOCHONDRION	1.47581	1.62139	1.14122	1.46206	1.71493	1.02207	1.67981	1.07451	-1.3263	-1.50065
GOBP_PROTEIN_TRANSMEMBRANE_IMPORT_INTO_INTRACELLULAR_ORGANELLE	1.03574	1.37048	1.05464	1.54587	1.23473	0.674387	1.77642	-0.760259	-1.65776	-1.65815
GOBP_PROTEIN_TRANSMEMBRANE_TRANSPORT	1.28814	1.3229	1.05342	1.411	1.49151	1.41672	1.59377	0.782474	-1.60241	-1.79324
GOBP_PROTON_TRANSMEMBRANE_TRANSPORT	1.46928	1.94179	1.9212	1.58796	1.87455	1.65247	1.35376	1.36152	0.693558	-1.31461
GOBP_PURINE_CONTAINING_COMPOUND_BIOSYNTHETIC_PROCESS	1.19375	1.54767	1.23277	1.41013	1.15517	1.12557	0.836638	-0.966455	-0.899532	-1.07906
GOBP_PYROPTOSIS	-1.61052	-0.80225	-1.64546	-1.66473	-1.16233	0.934756	-1.13343	1.33652	1.15206	1.16854
GOBP_PYRUVATE_METABOLIC_PROCESS	1.06546	0.99075	1.12661	1.13725	-0.761859	1.33545	0.88034	1.00035	-1.10868	1.42592
GOBP_RAS_PROTEIN_SIGNAL_TRANSDUCTION	-1.14414	-1.16017	-0.890639	-1.05541	-1.37606	0.911623	-1.61213	1.12145	0.820012	1.09018
GOBP_REGULATION_OF_ACTIN_FILAMENT_BASED_PROCESS	-1.01453	1.25834	-1.06843	-0.987706	-1.30255	1.5851	-1.43449	1.18397	1.13715	1.55627
GOBP_REGULATION_OF_ADAPTIVE_IMMUNE_RESPONSE	-1.60108	-0.987092	-1.46287	-0.999799	-1.52776	-0.992341	-1.35208	1.56591	1.12754	1.76867
GOBP_REGULATION_OF_ANION_TRANSPORT	1.1744	1.106	1.03462	0.889297	-1.22024	1.24181	1.16895	1.34688	0.77534	1.16014
GOBP_REGULATION_OF_ANTIGEN_RECEPTOR_MEDIATED_SIGNALING_PATHWAY	-1.71971	1.28119	-1.34538	-0.944869	-1.68638	0.929049	-1.86043	1.24906	1.69248	1.65669
GOBP_REGULATION_OF_APOPTOTIC_SIGNALING_PATHWAY	1.17512	0.998524	1.05757	1.03061	1.36285	1.07682	1.22512	1.61574	0.925545	0.97613
GOBP_REGULATION_OF_ATP_DEPENDENT_ACTIVITY	1.08103	-0.793285	1.21369	1.22708	1.44617	1.26622	0.959537	1.15748	-1.0099	-1.26677
GOBP_REGULATION_OF_AUTOPHAGY	1.39613	-1.37618	-1.18104	-1.43273	1.15798	0.933548	0.863357	-0.890938	-1.16128	0.989549
GOBP_REGULATION_OF_B_CELL_ACTIVATION	-1.8963	-0.850212	-1.44066	-1.03872	-1.6151	-1.18267	-1.58119	1.32022	1.3756	1.79673
GOBP_REGULATION_OF_B_CELL_DIFFERENTIATION	-1.71361	0.983588	-1.19896	-0.787027	-1.13026	-1.01121	-1.65878	1.1525	1.12899	1.56637
GOBP_REGULATION_OF_BODY_FLUID_LEVELS	-1.12282	1.00297	1.10416	0.892598	-1.4349	1.27312	-1.47804	1.24435	0.968307	-1.12651
GOBP_REGULATION_OF_CALCIUM_ION_IMPORT	-1.20834	0.661842	1.72756	1.11405	-0.766897	1.08027	-1.03232	1.57969	1.57945	1.47441
GOBP_REGULATION_OF_CALCIUM_ION_TRANSPORT	-1.31153	0.99296	1.21676	-0.966519	-1.31062	1.65925	-1.55002	1.60073	1.47329	1.67514
GOBP_REGULATION_OF_CALCIUM_ION_TRANSPORT_INTO_CYTOSOL	-1.26085	1.06684	0.793802	-1.05391	-1.46016	1.88942	-1.5414	1.48671	1.32331	1.41596
GOBP_REGULATION_OF_CATION_TRANSMEMBRANE_TRANSPORT	-1.00894	1.07629	1.14935	-0.89312	-1.12761	1.58939	-1.44109	1.34188	1.41636	1.55327
GOBP_REGULATION_OF_CELL_CELL_ADHESION	-1.3607	1.17491	-1.1918	0.896552	-1.57442	1.2433	-1.8592	1.23355	1.43373	1.8863
GOBP_REGULATION_OF_CELL_CYCLE_G2_M_PHASE_TRANSITION	0.957403	0.741785	-1.24105	-1.0071	0.91985	1.18605	-1.22011	1.09913	1.08965	0.949678
GOBP_REGULATION_OF_CELL_CYCLE_PHASE_TRANSITION	0.991084	-0.921527	-1.23304	-0.969288	0.941981	1.32677	-1.06911	0.978446	0.764698	-0.895203
GOBP_REGULATION_OF_CELL_KILLING	-1.57562	1.17871	-1.29054	-0.893567	-1.18809	0.992931	-1.891	1.16889	1.55407	1.83925
GOBP_REGULATION_OF_CELLULAR_PH	1.22143	1.15527	0.775909	0.96146	-0.997827	-0.885786	-1.18905	1.13683	-1.0316	1.01301
GOBP_REGULATION_OF_CELLULAR_PROTEIN_CATABOLIC_PROCESS	1.71982	0.934203	1.24781	-1.02565	1.68515	0.821016	0.892166	1.22891	-1.02911	-1.03337
GOBP_REGULATION_OF_CELLULAR_RESPONSE_TO_GROWTH_FACTOR_STIMULUS	-0.899883	-1.05469	1.45577	0.830628	-1.17718	1.1154	-1.4832	1.02708	1.05796	1.66481
GOBP_REGULATION_OF_CELLULAR_RESPONSE_TO_HEAT	1.52535	-1.02168	1.06429	1.49371	1.51471	-0.957141	1.25397	0.931269	1.08937	0.96357
GOBP_REGULATION_OF_CHEMOTAXIS	-1.2918	1.07674	0.946014	-0.942925	-1.43829	1.02489	-1.40402	1.5769	1.44257	1.77258
GOBP_REGULATION_OF_CHROMOSOME_ORGANIZATION	1.16433	-1.09389	-1.13036	1.04958	1.18659	1.00556	-1.07812	0.972694	-0.841424	-1.04187
GOBP_REGULATION_OF_CYTOSOLIC_CALCIUM_ION_CONCENTRATION	-1.40102	0.882964	1.05714	-1.02572	-1.60192	1.30918	-1.5986	1.41295	1.56459	1.48207
GOBP_REGULATION_OF_ENDOPLASMIC_RETICULUM_STRESS_INDUCED_INTRINSIC_APOPTOTIC_SIGNALING_PATHWAY	1.56117	-0.96071	1.32403	-0.694965	1.76504	-1.2011	1.46905	1.52963	-1.03059	-1.43083
GOBP_REGULATION_OF_ENDOPLASMIC_RETICULUM_UNFOLDED_PROTEIN_RESPONSE	1.51433	-0.95754	1.05731	0.947808	1.77874	-1.00471	1.45768	1.25115	-1.38764	-1.24259
GOBP_REGULATION_OF_ENDOTHELIAL_CELL_MIGRATION	-0.922365	1.34923	0.944446	1.24642	-0.987159	1.52184	-1.22384	1.13938	0.859053	1.1243
GOBP_REGULATION_OF_EPIDERMIS_DEVELOPMENT	-0.900911	-0.796494	1.48933	1.11419	-1.62618	1.56933	-0.966859	0.751474	1.49783	1.01616
GOBP_REGULATION_OF_EPITHELIAL_CELL_MIGRATION	0.992485	1.1853	0.999869	1.12854	-0.966721	1.52865	-1.2668	1.20521	0.87472	1.08173
GOBP_REGULATION_OF_ESTABLISHMENT_OF_PROTEIN_LOCALIZATION_TO_CHROMOSOME	1.56238	0.766971	1.50744	1.47487	1.65716	-0.723388	1.49092	0.820428	-1.93746	-1.76013
GOBP_REGULATION_OF_ESTABLISHMENT_OF_PROTEIN_LOCALIZATION_TO_MITOCHONDRION	1.39757	0.993752	-0.954877	-0.871637	1.62403	1.01016	1.19876	0.925586	0.813953	0.866739
GOBP_REGULATION_OF_EXTRINSIC_APOPTOTIC_SIGNALING_PATHWAY	1.04878	-1.18708	-0.878554	-0.989953	0.960325	1.08693	1.04448	1.5045	1.17469	-1.02945
GOBP_REGULATION_OF_GLIAL_CELL_APOPTOTIC_PROCESS	-1.21225	0.606856	-0.754007	0.798285	-0.98495	-1.29608	-1.02928	1.26341	1.06762	1.47065
GOBP_REGULATION_OF_GLUCOSE_METABOLIC_PROCESS	1.04961	0.912071	1.29306	1.2987	-0.869599	0.967768	0.879268	-1.36612	-1.60138	0.913569
GOBP_REGULATION_OF_GTPASE_ACTIVITY	-1.07822	-1.15926	-1.17425	-1.20988	-1.39543	0.914084	-1.63597	0.98596	0.955367	1.58232
GOBP_REGULATION_OF_HEMOPOIESIS	-1.40711	0.904181	-1.1014	-0.86932	-1.28936	0.846735	-1.48868	1.38369	1.27797	1.62446
GOBP_REGULATION_OF_HORMONE_LEVELS	1.32715	1.30955	1.31128	1.19834	-0.918152	1.23402	0.918393	-1.56642	0.793305	1.24992
GOBP_REGULATION_OF_IMMUNE_EFFECTOR_PROCESS	-1.58127	0.915945	-1.45954	-1.22805	-1.32448	-1.15721	-1.7805	1.41571	1.30297	1.88544
GOBP_REGULATION_OF_INCLUSION_BODY_ASSEMBLY	1.6977	0.710743	1.50009	1.34226	1.68079	-1.36581	1.28983	1.10981	1.44929	0.896303
GOBP_REGULATION_OF_INFLAMMATORY_RESPONSE	-1.39331	0.904046	-1.46593	-1.40118	-1.36768	0.872853	-1.33907	1.53228	1.34948	1.39157
GOBP_REGULATION_OF_INNATE_IMMUNE_RESPONSE	-1.42341	-1.19383	-1.33851	-1.25035	0.917365	-1.48008	-1.86355	1.11804	1.18003	1.6366
GOBP_REGULATION_OF_INTRACELLULAR_PROTEIN_TRANSPORT	1.41182	1.02697	0.8661	0.877106	1.29406	1.04153	1.02175	1.15108	0.837755	1.12906
GOBP_REGULATION_OF_INTRACELLULAR_TRANSPORT	1.49287	0.975137	1.07656	0.894038	1.42227	1.1598	1.04384	1.2516	0.718825	1.02186
GOBP_REGULATION_OF_INTRINSIC_APOPTOTIC_SIGNALING_PATHWAY	1.15315	1.23777	1.3024	1.19629	1.52105	1.06482	1.33041	1.60953	0.597422	-0.974926
GOBP_REGULATION_OF_ION_TRANSMEMBRANE_TRANSPORT	-0.970407	1.03377	1.21763	0.792936	-1.19888	1.54065	-1.39344	1.36598	1.50477	1.59772
GOBP_REGULATION_OF_LEUKOCYTE_DEGRANULATION	-1.65336	0.873777	-1.59585	-1.43412	-1.22267	-0.815852	-1.89203	1.26154	1.51329	1.85159
GOBP_REGULATION_OF_LEUKOCYTE_DIFFERENTIATION	-1.51733	0.931953	-1.23007	-0.941233	-1.46889	0.852257	-1.56861	1.50246	1.43491	1.85263
GOBP_REGULATION_OF_LEUKOCYTE_MEDIATED_IMMUNITY	-1.62201	0.748611	-1.49786	-1.088	-1.36264	-1.18503	-1.72976	1.35472	1.31092	1.85586
GOBP_REGULATION_OF_LEUKOCYTE_MIGRATION	-1.28844	1.01624	-0.944777	-0.960485	-1.39268	0.934002	-1.54173	1.63018	1.34763	1.70946
GOBP_REGULATION_OF_LEUKOCYTE_PROLIFERATION	-1.60048	1.01143	-1.40919	-1.08237	-1.55505	0.90659	-1.84765	1.15452	1.51747	1.84334
GOBP_REGULATION_OF_LYMPHOCYTE_DIFFERENTIATION	-1.54882	0.988419	-1.23453	-0.920165	-1.47279	0.791955	-1.66791	1.23325	1.37256	1.89846
GOBP_REGULATION_OF_LYMPHOCYTE_MEDIATED_IMMUNITY	-1.46032	-0.812432	-1.39612	-0.972502	-1.37753	-1.07811	-1.42608	1.3486	1.1054	1.63457
GOBP_REGULATION_OF_MAST_CELL_ACTIVATION	-1.73162	1.17415	-1.74143	-1.54135	-1.45684	-0.934513	-1.85195	1.26076	1.45812	1.54773
GOBP_REGULATION_OF_MAST_CELL_ACTIVATION_INVOLVED_IN_IMMUNE_RESPONSE	-1.72526	1.13779	-1.75443	-1.6029	-1.44363	-1.11588	-1.8909	1.18604	1.62389	1.76752
GOBP_REGULATION_OF_METAL_ION_TRANSPORT	-1.09827	0.943824	1.27856	-0.956697	-1.29271	1.61529	-1.3852	1.5259	1.46529	1.71226
GOBP_REGULATION_OF_MITOCHONDRIAL_GENE_EXPRESSION	1.19581	1.55012	1.46586	1.60789	1.68217	0.86652	1.4572	-0.698652	-1.74628	-1.62228
GOBP_REGULATION_OF_MITOTIC_CELL_CYCLE	1.09139	0.925268	-1.18629	-0.968457	0.969854	1.40566	-1.07929	1.00441	0.739669	0.951801
GOBP_REGULATION_OF_MRNA_METABOLIC_PROCESS	1.16298	-1.45486	-0.95702	1.11366	1.39508	-0.964368	1.5688	0.976461	-0.849488	-0.847793
GOBP_REGULATION_OF_MRNA_PROCESSING	1.20736	-1.33963	0.932449	1.07708	1.55128	-1.3166	1.72635	1.13137	-1.03245	-0.815709
GOBP_REGULATION_OF_MUSCLE_SYSTEM_PROCESS	1.0959	1.02489	1.00286	-1.03112	-0.990128	1.78842	-1.07455	1.06932	1.12149	1.09013
GOBP_REGULATION_OF_MYELOID_LEUKOCYTE_MEDIATED_IMMUNITY	-1.60721	0.817581	-1.46259	-1.28469	-0.978909	-1.06555	-1.82537	1.06368	1.69558	1.97117
GOBP_REGULATION_OF_PH	1.18745	1.27056	0.778774	0.928885	-1.03216	-0.894163	-1.29352	1.08236	-1.02971	0.974066
GOBP_REGULATION_OF_PHAGOCYTOSIS	-1.58847	0.840113	-0.905618	-0.870937	-1.12955	-0.988497	-1.99076	1.51571	1.55118	1.47846
GOBP_REGULATION_OF_PROTEASOMAL_PROTEIN_CATABOLIC_PROCESS	1.73847	0.924913	1.26812	-0.95025	1.77535	0.774553	0.92287	1.06836	-1.12172	-1.23484
GOBP_REGULATION_OF_PROTEASOMAL_UBIQUITIN_DEPENDENT_PROTEIN_CATABOLIC_PROCESS	1.67211	0.973044	1.25345	0.85784	1.65066	0.707063	0.917341	1.01398	-1.18946	-1.2872
GOBP_REGULATION_OF_PROTEIN_CATABOLIC_PROCESS	1.58774	-1.00017	1.14531	-1.16299	1.5508	0.961335	-1.10601	1.10658	-1.23439	-1.14986
GOBP_REGULATION_OF_PROTEIN_CONTAINING_COMPLEX_ASSEMBLY	1.02853	1.06011	-1.13741	-1.15352	-1.00818	1.15401	-1.2748	1.2983	1.13308	1.51001
GOBP_REGULATION_OF_PROTEIN_LOCALIZATION_TO_CHROMOSOME_TELOMERIC_REGION	1.7446	-0.687664	1.50822	1.52227	1.65984	-0.766259	1.48661	0.673896	-2.10064	-1.77989
GOBP_REGULATION_OF_PROTEIN_MODIFICATION_BY_SMALL_PROTEIN_CONJUGATION_OR_REMOVAL	1.50317	-0.946149	1.16109	1.03475	1.58692	0.964591	1.158	1.27693	-0.976313	0.931986
GOBP_REGULATION_OF_PROTEIN_STABILITY	1.61667	-1.12253	1.09696	1.05016	1.62277	0.883331	1.18446	0.956336	-1.21573	-1.59896
GOBP_REGULATION_OF_REPRODUCTIVE_PROCESS	-1.10972	0.945022	1.38704	1.0532	-0.929786	1.39652	1.13748	1.39776	1.06327	-0.847144
GOBP_REGULATION_OF_RESPONSE_TO_BIOTIC_STIMULUS	-1.35692	-1.0937	-1.30883	-1.21794	-0.965236	-1.41244	-1.80234	1.07917	1.10451	1.70941
GOBP_REGULATION_OF_RESPONSE_TO_ENDOPLASMIC_RETICULUM_STRESS	1.8186	-1.30681	1.2671	-1.02254	1.9167	-0.949269	1.45595	1.36875	-1.38743	-1.4561
GOBP_REGULATION_OF_SMALL_GTPASE_MEDIATED_SIGNAL_TRANSDUCTION	-1.1964	-1.28369	-1.01781	-1.23164	-1.63825	0.9826	-1.92116	-0.908522	0.969523	1.5765
GOBP_REGULATION_OF_SMALL_MOLECULE_METABOLIC_PROCESS	0.953926	1.07109	1.06972	1.13124	-1.00106	1.04011	0.885314	-1.32958	-1.15262	1.18595
GOBP_REGULATION_OF_SODIUM_ION_TRANSMEMBRANE_TRANSPORT	1.05604	-0.810085	1.16975	-0.938957	-0.879047	1.57087	-1.09333	-0.932216	1.05101	1.2981
GOBP_REGULATION_OF_SODIUM_ION_TRANSPORT	1.13378	-0.797055	1.25045	-0.964339	-1.16614	1.66181	0.948904	1.16259	1.10201	1.44913
GOBP_REGULATION_OF_T_CELL_ACTIVATION	-1.53751	1.09905	-1.26328	0.840075	-1.59942	0.883035	-1.84806	1.27575	1.52555	2.01995
GOBP_REGULATION_OF_TOLL_LIKE_RECEPTOR_2_SIGNALING_PATHWAY	-1.14091	-1.12693	-1.24919	0.711845	-1.0876	-0.649594	-1.17563	1.20879	1.55537	1.54902
GOBP_REGULATION_OF_TRANSLATIONAL_FIDELITY	1.56059	-0.835236	1.23227	1.39713	1.70696	1.01061	1.4506	1.14654	-1.53029	-0.90877
GOBP_REGULATION_OF_TRANSLATIONAL_INITIATION	1.81343	-1.18072	1.24777	1.46986	1.94086	0.738267	1.67164	1.22648	-1.98323	-1.53635
GOBP_REGULATION_OF_TYPE_I_INTERFERON_MEDIATED_SIGNALING_PATHWAY	-1.13422	-1.46511	-0.998874	-0.835349	1.17026	-1.86558	-1.00844	0.808586	-1.0463	1.1908
GOBP_REGULATION_OF_UBIQUITIN_DEPENDENT_PROTEIN_CATABOLIC_PROCESS	1.58526	0.988784	1.26098	0.852209	1.61572	0.819217	0.990451	1.12817	-1.06275	-1.18622
GOBP_REGULATION_OF_VASCULATURE_DEVELOPMENT	-1.09872	1.18959	0.993476	0.953791	-1.39426	1.30489	-1.58532	1.13216	1.1114	1.53892
GOBP_REGULATION_OF_VIRAL_GENOME_REPLICATION	-1.0799	-1.52317	-1.31002	-1.06539	-0.852439	-1.67034	-1.09947	0.784815	0.910403	1.4857
GOBP_REGULATION_OF_VIRAL_PROCESS	-1.0894	-1.33817	-1.32366	-1.21792	0.941319	-1.57584	-1.58001	-0.926553	0.946799	1.4253
GOBP_RENAL_SYSTEM_PROCESS	-1.0686	-1.04501	1.05209	-0.875366	-1.40025	-1.10366	-1.23077	1.04615	1.1425	1.01163
GOBP_RESPIRATORY_CHAIN_COMPLEX_IV_ASSEMBLY	1.03133	1.51584	1.38001	1.46055	1.75285	0.848623	1.2541	0.588494	-1.38879	-1.53819
GOBP_RESPIRATORY_ELECTRON_TRANSPORT_CHAIN	1.78393	2.13789	2.02851	1.87162	2.14072	1.49633	1.96635	1.1474	-1.45255	-2.25468
GOBP_RESPONSE_TO_ACTIVITY	-0.792585	1.00625	1.2391	1.19908	-0.863761	1.43995	0.924621	-0.890799	-0.88876	-0.909379
GOBP_RESPONSE_TO_DEXAMETHASONE	1.79111	1.10264	1.00402	0.938706	1.18018	1.15071	-0.826889	0.631111	-0.973248	-0.7874
GOBP_RESPONSE_TO_ENDOPLASMIC_RETICULUM_STRESS	1.86705	-1.16533	1.4005	1.01028	1.99394	-0.826105	1.35239	-0.796258	-1.49678	-1.60912
GOBP_RESPONSE_TO_HEAT	1.47604	-1.01464	1.32858	1.69519	1.9821	-0.891338	1.39798	1.35656	0.796777	-1.3571
GOBP_RESPONSE_TO_INSULIN	1.1783	-1.10805	1.16005	1.05832	-0.987417	1.24379	-1.25249	-1.09722	-1.03958	1.23411
GOBP_RESPONSE_TO_INTERFERON_BETA	-1.65409	-1.34523	-0.964687	-1.27729	1.01314	-1.70896	-1.48288	0.814887	0.807335	1.18375
GOBP_RESPONSE_TO_INTERFERON_GAMMA	-1.46894	1.01221	-1.05255	0.863143	-1.18217	-1.43289	-2.16714	1.1291	1.09821	1.7943
GOBP_RESPONSE_TO_METAL_ION	1.36807	1.08164	1.00625	0.975362	1.05264	1.28351	0.869486	1.07089	1.00408	-1.10728
GOBP_RESPONSE_TO_MOLECULE_OF_BACTERIAL_ORIGIN	-1.51177	0.92189	-1.40744	-1.23917	-1.55294	0.93694	-1.53226	1.50602	1.44799	1.5473
GOBP_RESPONSE_TO_PEPTIDE	1.00651	-1.02163	1.22004	0.999527	-1.02911	1.35331	-1.11304	1.15926	1.00319	1.26834
GOBP_RESPONSE_TO_PEPTIDE_HORMONE	1.15839	-1.07989	1.30669	0.99969	0.906257	1.29408	-1.03159	-0.970016	0.735816	1.08625
GOBP_RESPONSE_TO_PROTOZOAN	-1.78886	-0.767369	-1.4407	-0.906334	-1.39451	-1.07974	-2.0149	-1.14799	1.39778	1.78753
GOBP_RESPONSE_TO_SALT	0.747396	-0.824926	-1.08741	0.5608	1.17789	1.18853	1.0366	1.5926	0.732398	-0.922407
GOBP_RESPONSE_TO_SELENIUM_ION	1.31207	1.57017	1.33766	1.39139	1.61845	1.20547	0.810886	-0.880694	0.753285	-1.08971
GOBP_RESPONSE_TO_TEMPERATURE_STIMULUS	1.36513	0.926229	1.65293	1.66697	1.73571	1.17264	1.31119	1.51255	0.930869	-1.07138
GOBP_RESPONSE_TO_TOPOLOGICALLY_INCORRECT_PROTEIN	2.01961	-0.946406	1.64759	1.55438	2.25083	1.17533	1.72112	0.969605	-1.5626	-1.73621
GOBP_RESPONSE_TO_TOXIC_SUBSTANCE	1.2256	1.74651	1.00441	1.16576	1.46675	1.28715	0.970143	-0.968973	0.890323	-1.4407
GOBP_RESPONSE_TO_TRANSFORMING_GROWTH_FACTOR_BETA	0.954134	-0.927209	1.30225	0.874928	-1.11001	1.25295	-1.10575	1.10737	1.08465	1.20978
GOBP_RESPONSE_TO_TYPE_I_INTERFERON	-1.36211	-1.63278	-1.19127	-1.23404	1.15937	-2.07628	-1.09944	1.11725	0.801342	1.43238
GOBP_RESPONSE_TO_VIRUS	-1.36918	-1.4269	-1.23141	-1.03649	-1.2519	-1.66088	-1.45988	1.07913	0.768681	1.56475
GOBP_RETROGRADE_VESICLE_MEDIATED_TRANSPORT_GOLGI_TO_ENDOPLASMIC_RETICULUM	1.4352	-1.21253	0.847624	-1.27095	1.80647	0.666305	1.30685	0.804472	-1.99012	-1.80997
GOBP_RIBONUCLEOPROTEIN_COMPLEX_SUBUNIT_ORGANIZATION	1.37258	1.03843	1.19012	1.43258	1.92705	0.884956	1.8666	1.57985	-1.28094	-1.84868
GOBP_RIBONUCLEOSIDE_MONOPHOSPHATE_BIOSYNTHETIC_PROCESS	1.71704	1.02781	1.57132	1.75903	1.43092	1.09336	1.26106	0.885965	-1.43495	0.921947
GOBP_RIBONUCLEOSIDE_MONOPHOSPHATE_METABOLIC_PROCESS	1.78637	1.27458	1.50042	1.85482	1.42185	1.32978	1.00006	-1.06051	-1.45101	1.21654
GOBP_RIBOSE_PHOSPHATE_BIOSYNTHETIC_PROCESS	1.27916	1.5179	1.32095	1.52834	1.27934	1.01861	0.967599	-0.895576	-1.03471	-1.14292
GOBP_RIBOSE_PHOSPHATE_METABOLIC_PROCESS	1.45779	1.51088	1.36949	1.65622	1.26726	1.2216	0.790289	-1.52754	-1.36283	1.18106
GOBP_RIBOSOMAL_LARGE_SUBUNIT_ASSEMBLY	1.15458	1.36873	1.38965	1.5921	1.65021	1.1779	2.05709	1.85497	0.972732	-1.6696
GOBP_RIBOSOMAL_LARGE_SUBUNIT_BIOGENESIS	1.74511	1.32944	1.68072	2.00239	1.98654	1.03694	2.14607	1.88867	0.728798	-1.72689
GOBP_RIBOSOMAL_SMALL_SUBUNIT_BIOGENESIS	1.38939	1.11934	1.35263	1.70259	2.02891	-0.987268	2.1458	2.07252	-1.13171	-1.26614
GOBP_RIBOSOME_ASSEMBLY	1.36	1.55225	1.5171	1.75859	1.8875	1.17466	2.00139	1.83348	0.788759	-1.75844
GOBP_RIBOSOME_BIOGENESIS	1.81477	1.16068	1.52895	2.13541	2.19585	0.765065	2.33342	1.88813	-1.28958	-1.75702
GOBP_RNA_CATABOLIC_PROCESS	1.23561	-1.33224	-0.989918	1.11515	1.47513	0.920298	1.3713	0.968486	-1.05763	-1.11591
GOBP_RNA_EXPORT_FROM_NUCLEUS	1.52223	-1.53615	1.10062	1.12622	1.60561	-1.03593	1.56567	0.839379	-1.66334	-1.1685
GOBP_RNA_LOCALIZATION	1.5331	-1.24887	1.40326	1.58166	1.78816	-0.876454	1.54934	1.16293	-1.37165	-1.41716
GOBP_RNA_MODIFICATION	0.897786	-0.947855	0.848396	1.47478	1.48248	-1.31899	1.80205	1.07502	-1.60802	-1.59617
GOBP_RNA_SPLICING	1.07331	-1.13209	-0.977865	1.31804	1.76842	-1.14297	1.79198	1.36394	-1.40641	-1.32028
GOBP_RNA_SPLICING_VIA_TRANSESTERIFICATION_REACTIONS	1.06798	-1.11916	-0.974207	1.33769	1.8463	-1.10847	1.75219	1.36608	-1.35865	-1.34797
GOBP_RRNA_METABOLIC_PROCESS	1.63254	1.0587	1.31091	2.00601	2.14223	-1.0024	2.26606	1.71912	-1.3126	-1.53125
GOBP_SECONDARY_ALCOHOL_METABOLIC_PROCESS	1.6018	1.41028	1.11959	1.38851	1.15649	0.925368	0.769789	-1.88133	-1.49538	1.49061
GOBP_SECONDARY_METABOLIC_PROCESS	1.69754	1.54429	1.26176	1.51642	1.3063	1.12876	0.702822	-1.95675	0.951801	1.00967
GOBP_SIGNAL_TRANSDUCTION_BY_P53_CLASS_MEDIATOR	1.14416	0.856739	1.05423	0.936065	1.09274	0.875561	1.46102	1.56794	-0.866036	0.948202
GOBP_SIGNAL_TRANSDUCTION_IN_RESPONSE_TO_DNA_DAMAGE	-0.975571	-1.14009	-0.977977	-1.10703	-0.929769	0.819203	0.987433	1.02076	-0.929276	0.808874
GOBP_SISTER_CHROMATID_SEGREGATION	1.07413	-1.03585	-1.0125	-0.888897	1.19889	1.08117	-1.56851	1.10178	0.946617	-1.1552
GOBP_SMALL_GTPASE_MEDIATED_SIGNAL_TRANSDUCTION	-1.0896	-1.13291	-0.909603	-1.05453	-1.44985	0.894114	-1.71209	1.10769	0.941845	1.47415
GOBP_SMALL_MOLECULE_CATABOLIC_PROCESS	1.60267	1.80687	1.05625	1.34094	1.41811	1.2358	-1.35095	-1.93879	-1.84307	-1.33223
GOBP_SOMATIC_DIVERSIFICATION_OF_IMMUNE_RECEPTORS_VIA_SOMATIC_MUTATION	-0.911932	-1.11388	-1.19591	-0.819994	-0.633761	-0.659609	0.959072	0.830996	0.698613	1.41589
GOBP_SPHINGOLIPID_METABOLIC_PROCESS	1.40989	0.997452	0.915744	-0.954152	-0.907384	-0.950164	-1.01542	1.55218	-0.937881	0.939232
GOBP_SPINDLE_ORGANIZATION	0.980883	-0.951644	-1.09067	-1.14252	1.03018	1.06482	-1.31866	1.03465	0.701576	-1.15243
GOBP_SPLICEOSOMAL_COMPLEX_ASSEMBLY	0.826163	-1.04662	-0.819876	1.19797	1.37732	-0.808167	1.62409	1.3353	-1.36618	-1.43656
GOBP_SPLICEOSOMAL_SNRNP_ASSEMBLY	1.20899	1.3619	1.01961	1.51635	1.81118	-1.02174	1.48244	1.4445	-1.70145	-1.70334
GOBP_STEROID_METABOLIC_PROCESS	1.54568	1.43986	1.08284	1.29402	1.18915	1.07967	-0.994483	-2.02735	-1.45153	1.26262
GOBP_STEROL_METABOLIC_PROCESS	1.54252	1.3247	1.05212	1.30844	1.08168	0.921753	-0.807728	-1.88755	-1.42332	1.40331
GOBP_STORE_OPERATED_CALCIUM_ENTRY	0.948169	0.8025	1.51739	0.965179	-0.860994	0.994717	-1.06756	1.25202	1.10596	1.20745
GOBP_STRIATED_MUSCLE_CONTRACTION	0.931563	1.08848	1.02895	-0.892388	-1.14768	2.09818	-0.851888	1.30603	1.41922	1.37693
GOBP_SULFUR_COMPOUND_BIOSYNTHETIC_PROCESS	1.28793	1.21291	1.15283	1.13839	0.939629	0.853301	-1.18468	-1.06812	-0.855543	-1.00794
GOBP_SULFUR_COMPOUND_CATABOLIC_PROCESS	1.00347	1.28781	-0.817009	0.875929	0.760543	-0.64066	-1.0514	0.955613	-1.07344	0.879249
GOBP_SULFUR_COMPOUND_METABOLIC_PROCESS	1.57704	1.69199	1.25571	1.42115	1.31658	1.07633	-1.27883	-1.64083	-1.1138	1.14991
GOBP_T_CELL_ACTIVATION	-1.64494	1.01355	-1.34934	-0.873477	-1.66278	0.897816	-1.83781	1.51669	1.49218	2.10823
GOBP_T_CELL_DIFFERENTIATION	-1.66523	0.919451	-1.29285	-0.919953	-1.66894	0.879118	-1.64146	1.24965	1.42379	1.95834
GOBP_T_CELL_PROLIFERATION	-1.47398	1.07615	-1.23009	-0.920295	-1.47204	0.921695	-1.57639	1.42545	1.41613	1.98288
GOBP_T_CELL_SELECTION	-1.66471	1.16246	-1.49143	-0.84695	-1.61674	-0.914826	-1.99068	-0.753446	1.68431	1.91161
GOBP_TELOMERASE_RNA_LOCALIZATION	1.55937	1.11836	1.46875	1.68673	1.7099	0.607668	1.05417	-0.813487	-1.63637	-1.90012
GOBP_THIOESTER_BIOSYNTHETIC_PROCESS	0.90474	0.812076	0.873428	1.22721	1.15629	-1.24603	-0.687821	-0.862338	-1.08606	0.966568
GOBP_THIOESTER_METABOLIC_PROCESS	1.43761	1.27924	0.872546	1.64356	1.34927	-0.9244	-0.955584	-1.2217	-1.84943	-1.22365
GOBP_TISSUE_MIGRATION	1.01964	1.16422	1.03334	1.0702	-1.00826	1.50226	-1.3748	1.21574	0.925909	1.19979
GOBP_TOLL_LIKE_RECEPTOR_2_SIGNALING_PATHWAY	-1.2739	-1.3887	-1.54737	-1.45495	-1.20584	-1.12238	-1.18577	1.28671	1.53117	1.58762
GOBP_TRANSCRIPTION_INITIATION_FROM_RNA_POLYMERASE_II_PROMOTER	0.906319	-0.90224	0.92715	1.03425	1.60531	-0.910517	1.49061	1.03579	-1.1549	-1.58322
GOBP_TRANSLATIONAL_INITIATION	1.9699	-0.926931	1.39217	1.71971	2.15837	0.815193	1.91676	1.44258	-1.93587	-1.74325
GOBP_TRICARBOXYLIC_ACID_CYCLE	1.66783	1.81842	1.52689	1.71031	1.50472	1.3152	0.769437	-1.15831	-2.3007	1.06903
GOBP_TRIGLYCERIDE_METABOLIC_PROCESS	1.23563	-0.93713	0.846994	0.964232	1.17782	-0.996029	1.31748	-1.07923	-1.42807	1.01698
GOBP_TRNA_METABOLIC_PROCESS	1.2259	0.946226	1.03283	1.52335	1.8633	-1.07572	1.68952	0.822354	-2.38312	-1.76367
GOBP_TRNA_MODIFICATION	-0.867853	-0.898529	0.911062	1.44301	1.37255	-1.16412	1.72557	1.07626	-2.24684	-1.77488
GOBP_TRNA_PROCESSING	0.993182	1.07194	0.953778	1.46098	1.60999	-1.23994	1.78756	1.16046	-2.11566	-1.64747
GOBP_TUMOR_NECROSIS_FACTOR_SUPERFAMILY_CYTOKINE_PRODUCTION	-1.40205	0.84345	1.13884	-1.01156	-1.1142	-1.37701	-1.52736	1.56705	1.48113	1.75749
GOBP_UBIQUITIN_DEPENDENT_ERAD_PATHWAY	1.83307	-1.21607	1.14617	0.966054	1.89464	0.66211	1.15215	-1.214	-2.06711	-1.73428
GOBP_UROGENITAL_SYSTEM_DEVELOPMENT	-1.06221	1.0399	1.00342	1.03887	-1.40335	1.39278	0.830016	-1.07326	1.18165	1.37011
GOBP_URONIC_ACID_METABOLIC_PROCESS	1.73584	0.986387	0.842361	1.08246	1.1022	1.28033	0.72051	-1.85388	-2.00966	-1.57294
GOBP_VACUOLAR_ACIDIFICATION	1.31728	1.06239	-0.681877	0.747711	0.753257	-0.952444	0.694157	1.30075	-0.962912	0.934792
GOBP_VASCULAR_PROCESS_IN_CIRCULATORY_SYSTEM	1.05991	1.08881	1.28068	1.00278	-1.31236	1.30961	-1.24761	1.09624	0.965366	1.3104
GOBP_VERY_LONG_CHAIN_FATTY_ACID_METABOLIC_PROCESS	1.00081	1.14396	0.880052	1.49958	1.00913	0.84689	-0.935443	-1.65141	-1.69932	-1.39805
GOBP_VESICLE_BUDDING_FROM_MEMBRANE	1.87336	-1.43424	1.15745	0.925782	1.90602	1.03678	1.12362	-0.912477	-1.7249	-0.909664
GOBP_VESICLE_LOCALIZATION	1.46794	-1.14238	0.907375	-1.1528	1.50457	0.935979	0.779949	-0.909463	-0.948469	-0.913174
GOBP_VESICLE_ORGANIZATION	1.49775	-1.24419	-0.969491	-1.25263	1.52292	0.975771	-1.13367	1.20281	-1.27107	-0.953301
GOBP_VESICLE_TARGETING	1.52702	-1.37586	0.908405	-1.0316	1.65632	0.915107	-0.861825	-1.02176	-1.69873	-1.09769
GOBP_VESICLE_TARGETING_ROUGH_ER_TO_CIS_GOLGI	1.50671	-0.999837	1.15959	0.750582	1.66907	-0.788535	0.896457	-0.939429	-1.71142	-1.203
GOBP_VESICLE_TARGETING_TO_FROM_OR_WITHIN_GOLGI	1.64534	-1.31935	0.819694	-1.16972	1.72182	0.717941	1.0699	-1.08865	-1.91295	-1.36927
GOBP_VIRAL_RELEASE_FROM_HOST_CELL	1.60348	1.08813	1.05107	1.10649	1.74765	1.18605	0.713258	0.948796	-1.43817	-1.52983
GOBP_VITAMIN_D_RECEPTOR_SIGNALING_PATHWAY	1.04365	0.747043	-1.16884	0.755899	-1.63123	1.41538	-0.903824	-0.970178	-0.928869	1.34633
GOBP_XENOBIOTIC_CATABOLIC_PROCESS	1.82383	1.72093	1.08561	1.33737	1.12621	0.953719	-1.46994	-1.38547	-1.12836	0.890929
GOBP_XENOBIOTIC_METABOLIC_PROCESS	1.76238	1.86148	1.19853	1.62809	1.3278	1.46427	-0.957303	-2.39086	-1.92859	-1.61316

## Sheet: GSEA_all_pvalue
GSEA_all_pvalue
	aca_12m_F_LFC_padjust	aca_12m_M_LFC_padjust	CR_12m_F_LFC_padjust	CR_12m_M_LFC_padjust	RAP_12m_F_LFC_padjust	RAP_12m_M_LFC_padjust	GSEA_GCV_F[common_functions, "p.adjust"]	GSEA_GCV_M[common_functions, "p.adjust"]	gsea_tabula_aging_F[common_functions, "p.adjust"]	gsea_tabula_aging_M[common_functions, "p.adjust"]
REACTOME_A_TETRASACCHARIDE_LINKER_SEQUENCE_IS_REQUIRED_FOR_GAG_SYNTHESIS	0.927843	0.460284	0.56185	0.814712	0.528543	1	0.998317	0.533728	1	0.545215
REACTOME_ABC_FAMILY_PROTEINS_MEDIATED_TRANSPORT	0.0802428	0.260453	0.880961	0.906318	0.0494649	1	0.881479	0.498137	0.546309	0.664876
REACTOME_ABC_TRANSPORTER_DISORDERS	0.0728521	0.176496	0.889981	0.899457	0.0133535	1	0.801127	0.652759	0.272224	0.184996
REACTOME_ABORTIVE_ELONGATION_OF_HIV_1_TRANSCRIPT_IN_THE_ABSENCE_OF_TAT	0.67751	0.359008	0.56185	0.22891	0.0644625	1	0.383537	0.273711	0.798194	0.161216
REACTOME_ACTIVATION_OF_GENE_EXPRESSION_BY_SREBF_SREBP	0.447192	0.0226393	0.95338	0.990497	0.77859	0.48709	0.876068	0.527932	0.750956	0.00576304
REACTOME_ACTIVATION_OF_THE_MRNA_UPON_BINDING_OF_THE_CAP_BINDING_COMPLEX_AND_EIFS_AND_SUBSEQUENT_BINDING_TO_43S	0.00339875	0.00791978	0.0788264	0.0452556	3.19697e-05	0.436576	8.59286e-09	8.59286e-09	0.846131	0.00133299
REACTOME_ACYL_CHAIN_REMODELLING_OF_PS	0.927843	0.823823	0.87926	0.921499	0.701842	0.972948	0.7628	0.64674	0.358814	0.590533
REACTOME_ADENYLATE_CYCLASE_ACTIVATING_PATHWAY	0.068375	0.739356	0.689085	0.74275	0.222238	0.985294	0.840847	0.0990302	0.175822	0.735086
REACTOME_AFLATOXIN_ACTIVATION_AND_DETOXIFICATION	0.18158	0.268591	0.562041	0.76775	0.73047	0.950005	0.896557	0.498137	0.558265	0.432185
REACTOME_AGGREPHAGY	0.164689	0.739556	0.275958	0.850233	0.175343	0.882569	0.746823	0.537068	1	0.309865
REACTOME_ALPHA_LINOLENIC_OMEGA3_AND_LINOLEIC_OMEGA6_ACID_METABOLISM	0.976617	0.809666	0.901477	0.781028	0.675664	1	0.694941	0.872173	0.102151	0.228825
REACTOME_AMINE_LIGAND_BINDING_RECEPTORS	0.756771	0.908536	0.873195	0.652458	0.160151	0.999841	0.743746	0.348574	0.0283068	0.370411
REACTOME_AMINO_ACID_TRANSPORT_ACROSS_THE_PLASMA_MEMBRANE	0.304216	0.407218	0.545077	0.871512	0.669385	0.474824	0.823385	0.755483	0.363604	0.197974
REACTOME_ANCHORING_FIBRIL_FORMATION	0.365046	0.980167	0.926362	0.906318	0.449166	0.985294	0.97558	0.273711	0.44396	0.2639
REACTOME_ANCHORING_OF_THE_BASAL_BODY_TO_THE_PLASMA_MEMBRANE	0.767141	0.745356	0.664694	0.937129	0.752344	1	0.694941	0.563832	0.956376	0.25008
REACTOME_ANTIGEN_ACTIVATES_B_CELL_RECEPTOR_BCR_LEADING_TO_GENERATION_OF_SECOND_MESSENGERS	0.0573608	0.727868	0.518932	0.652458	0.244964	1	0.151653	0.185421	0.0554089	0.0045124
REACTOME_ANTIGEN_PROCESSING_CROSS_PRESENTATION	0.778685	0.18001	0.816691	0.981984	0.0544857	0.798635	0.442705	0.306293	0.932694	0.210167
REACTOME_ANTIMICROBIAL_PEPTIDES	0.118836	0.271059	0.817392	0.0499183	0.7264	0.334868	0.350717	0.346232	0.079117	0.525503
REACTOME_ANTIVIRAL_MECHANISM_BY_IFN_STIMULATED_GENES	0.50953	0.00154017	0.669241	0.906318	0.0246495	0.017965	0.984748	0.868456	0.00774803	0.8032
REACTOME_APC_C_CDH1_MEDIATED_DEGRADATION_OF_CDC20_AND_OTHER_APC_C_CDH1_TARGETED_PROTEINS_IN_LATE_MITOSIS_EARLY_G1	0.295484	0.119861	0.795745	0.906318	0.000638842	1	0.923104	0.527932	1	0.0557304
REACTOME_APC_C_MEDIATED_DEGRADATION_OF_CELL_CYCLE_PROTEINS	0.275394	0.137331	0.873195	0.973099	0.00181686	1	0.984738	0.498137	1	0.0193659
REACTOME_APOPTOSIS	0.00938668	0.480909	0.551051	0.924286	0.00164228	0.89987	0.697992	0.560322	1	0.25008
REACTOME_ASPARTATE_AND_ASPARAGINE_METABOLISM	0.93786	0.570326	0.841748	0.932271	0.778224	0.81039	0.991694	0.815375	1	0.759088
REACTOME_ASSEMBLY_OF_COLLAGEN_FIBRILS_AND_OTHER_MULTIMERIC_STRUCTURES	0.051877	0.945967	0.66772	0.701878	0.137582	0.956869	0.770801	0.00874111	0.309857	0.561715
REACTOME_ASSOCIATION_OF_TRIC_CCT_WITH_TARGET_PROTEINS_DURING_BIOSYNTHESIS	0.476238	0.950933	0.56185	0.666759	0.0920136	0.972948	0.742649	0.872582	0.137104	0.27834
REACTOME_ASYMMETRIC_LOCALIZATION_OF_PCP_PROTEINS	0.106125	0.277944	0.495874	0.899457	0.0144344	1	0.924519	0.910679	1	0.223947
REACTOME_ATF4_ACTIVATES_GENES_IN_RESPONSE_TO_ENDOPLASMIC_RETICULUM_STRESS	0.602162	0.896176	0.87926	0.840623	0.230145	0.996882	0.0602618	0.498137	0.974708	0.533039
REACTOME_ATF6_ATF6_ALPHA_ACTIVATES_CHAPERONE_GENES	0.661228	0.720854	0.818329	0.825021	0.252898	0.916062	0.485636	0.496976	0.0652856	0.28802
REACTOME_ATTENUATION_PHASE	0.0797756	0.962447	0.0834288	0.135655	0.00019051	0.941758	0.321167	0.242432	0.97466	0.0338706
REACTOME_AUF1_HNRNP_D0_BINDS_AND_DESTABILIZES_MRNA	0.0223174	0.146106	0.502137	0.626575	0.000168804	0.907694	0.738177	0.611067	0.993043	0.0593126
REACTOME_AURKA_ACTIVATION_BY_TPX2	0.770612	0.762472	0.567175	0.906318	0.784708	1	0.923104	0.613592	0.901328	0.427261
REACTOME_AUTOPHAGY	0.00977107	0.309821	0.664694	0.850233	0.0115832	0.721459	0.285279	0.83549	0.102724	0.0194796
REACTOME_B_WICH_COMPLEX_POSITIVELY_REGULATES_RRNA_EXPRESSION	0.109195	0.863787	0.266821	0.0831131	0.0246495	1	0.0217768	0.176095	1	0.122005
REACTOME_BASE_EXCISION_REPAIR	0.921066	0.321324	0.64845	0.814712	0.746337	1	0.788674	0.122526	1	0.627711
REACTOME_BETA_CATENIN_INDEPENDENT_WNT_SIGNALING	0.385987	0.358621	0.56185	0.955727	0.195048	0.991463	0.981846	0.652759	1	0.52163
REACTOME_BETA_OXIDATION_OF_VERY_LONG_CHAIN_FATTY_ACIDS	0.854243	0.331144	0.935597	0.390765	0.746337	1	0.468272	0.132556	0.140383	0.724929
REACTOME_BILE_ACID_AND_BILE_SALT_METABOLISM	0.0688299	0.431164	0.828342	0.899457	0.206835	0.538953	0.425037	0.32359	0.13839	0.522854
REACTOME_BIOLOGICAL_OXIDATIONS	0.0019034	0.000746268	0.56185	0.02888	0.0920136	0.710641	0.97558	0.00101585	0.00387113	0.045981
REACTOME_BIOTIN_TRANSPORT_AND_METABOLISM	0.990314	0.921584	0.816691	0.973099	0.926841	1	0.981311	0.187929	0.136857	0.468072
REACTOME_BRANCHED_CHAIN_AMINO_ACID_CATABOLISM	0.242681	0.144214	0.856497	0.646759	0.24502	0.721459	0.187992	0.0624047	0.102792	0.610638
REACTOME_BUDDING_AND_MATURATION_OF_HIV_VIRION	0.345915	0.691622	0.56185	0.857895	0.0179494	0.907694	0.991694	0.652759	0.993043	0.0443064
REACTOME_C_TYPE_LECTIN_RECEPTORS_CLRS	0.299173	0.110651	0.678261	0.948368	0.0339701	1	0.752176	0.281507	0.922229	0.432185
REACTOME_CALNEXIN_CALRETICULIN_CYCLE	0.286886	0.561693	0.701208	0.901873	0.0281792	1	0.960033	0.47876	0.0250225	0.0111459
REACTOME_CARGO_CONCENTRATION_IN_THE_ER	0.129821	0.108506	0.56185	0.885304	0.00872491	0.950005	0.865168	0.47876	0.00774803	0.147299
REACTOME_CARNITINE_METABOLISM	0.968505	0.446267	0.78257	0.837662	0.586445	0.721459	0.978789	0.59977	0.0484536	0.630034
REACTOME_CDC42_GTPASE_CYCLE	0.423955	0.404473	0.830405	0.814712	0.156524	0.950005	2.58218e-05	0.55775	0.670254	0.0141993
REACTOME_CDT1_ASSOCIATION_WITH_THE_CDC6_ORC_ORIGIN_COMPLEX	0.0688299	0.0742521	0.56185	0.837662	0.00199903	0.976202	0.720367	0.58433	1	0.102248
REACTOME_CELL_CYCLE_CHECKPOINTS	0.188916	0.498199	0.831473	0.973484	0.0011743	1	0.991014	0.244689	1	0.045981
REACTOME_CELL_SURFACE_INTERACTIONS_AT_THE_VASCULAR_WALL	0.0484403	0.693671	0.602597	0.947791	0.244964	0.950005	0.0101312	0.00481146	0.477513	0.106519
REACTOME_CELLULAR_RESPONSE_TO_CHEMICAL_STRESS	0.042993	0.0190366	0.401896	0.309717	7.02538e-06	0.953772	0.876068	0.519842	0.603231	0.00975917
REACTOME_CELLULAR_RESPONSE_TO_HEAT_STRESS	0.00325313	0.592593	0.259385	0.35389	0.000102839	1	0.610041	0.711139	0.222207	0.129313
REACTOME_CELLULAR_RESPONSE_TO_HYPOXIA	0.0118246	0.0822702	0.149783	0.701878	0.000102952	0.950005	0.10247	0.401748	0.562812	0.0227932
REACTOME_CELLULAR_RESPONSE_TO_STARVATION	0.568426	0.000765245	0.00784095	0.0377359	0.00136576	0.678845	8.59286e-09	8.59286e-09	0.110073	0.0141993
REACTOME_CELLULAR_SENESCENCE	0.968505	0.952208	0.642765	0.733629	0.801278	0.916062	0.935068	0.296133	1	0.25008
REACTOME_CHEMOKINE_RECEPTORS_BIND_CHEMOKINES	0.0327321	0.957104	0.64845	0.916633	0.187691	0.89987	0.0255698	0.0773193	0.0383206	0.0137724
REACTOME_CHOLESTEROL_BIOSYNTHESIS	0.150528	0.990351	0.868841	0.992969	0.23637	0.436576	1	0.989276	1	0.0141993
REACTOME_CHONDROITIN_SULFATE_BIOSYNTHESIS	0.998198	0.481996	0.562041	0.916554	0.817799	0.89987	0.580432	0.909577	0.465395	0.755307
REACTOME_CHONDROITIN_SULFATE_DERMATAN_SULFATE_METABOLISM	0.802689	0.579447	0.551051	0.906318	0.935757	0.976202	0.29935	0.59977	1	0.48758
REACTOME_CHROMATIN_MODIFYING_ENZYMES	0.717271	0.0160484	0.562041	0.915025	0.627878	1	0.976803	0.645126	0.0383206	0.172464
REACTOME_CHROMOSOME_MAINTENANCE	0.611836	0.146707	0.495874	0.915025	0.741183	0.982846	0.938983	0.0589251	1	0.335288
REACTOME_CILIUM_ASSEMBLY	0.823382	0.700973	0.56185	0.906318	0.586445	0.976202	0.629287	0.534667	0.974708	0.109826
REACTOME_CITRIC_ACID_CYCLE_TCA_CYCLE	0.0243844	0.0841431	0.13376	0.0717135	0.0721623	0.721459	0.849675	0.500739	0.0554189	0.635375
REACTOME_CLASS_A_1_RHODOPSIN_LIKE_RECEPTORS	0.000399337	0.998065	0.940601	0.952839	0.0481843	0.850175	0.469619	0.00481146	0.00166284	0.0799623
REACTOME_CLASS_B_2_SECRETIN_FAMILY_RECEPTORS	0.785356	0.454104	0.551051	0.906318	0.372506	0.706817	0.896557	0.806645	0.420819	0.413738
REACTOME_CLASS_I_PEROXISOMAL_MEMBRANE_PROTEIN_IMPORT	0.685221	0.636632	0.817392	0.753269	0.474802	0.950005	0.730961	0.123915	0.0337341	0.522854
REACTOME_CLATHRIN_MEDIATED_ENDOCYTOSIS	0.253965	0.561693	0.769101	0.907091	0.748127	1	0.468272	0.123915	0.346381	0.676234
REACTOME_CLEC7A_DECTIN_1_SIGNALING	0.14833	0.200136	0.628931	0.906318	0.0606837	1	0.948738	0.508474	0.974708	0.349801
REACTOME_COLLAGEN_BIOSYNTHESIS_AND_MODIFYING_ENZYMES	0.0732849	0.979062	0.297265	0.899457	0.449017	0.950005	0.983384	0.122526	0.266007	0.117744
REACTOME_COLLAGEN_CHAIN_TRIMERIZATION	0.0254404	0.988896	0.831473	0.578763	0.13725	1	0.980522	0.0853545	0.205095	0.794956
REACTOME_COLLAGEN_FORMATION	0.111603	0.96431	0.240019	0.857895	0.256815	1	0.984748	0.0337773	0.176925	0.122005
REACTOME_COMPLEMENT_CASCADE	0.253373	0.356775	0.0360792	0.0499183	0.616582	0.928665	0.661201	0.0589251	0.050764	0.00501458
REACTOME_COMPLEX_I_BIOGENESIS	0.0075988	0.000338871	0.0293037	0.0787989	2.04088e-05	0.89987	9.58351e-07	0.527932	0.347607	0.000596167
REACTOME_COOPERATION_OF_PDCL_PHLP1_AND_TRIC_CCT_IN_G_PROTEIN_BETA_FOLDING	0.854169	0.613695	0.502137	0.142752	0.0819154	1	0.376173	0.213239	1	0.264707
REACTOME_COOPERATION_OF_PREFOLDIN_AND_TRIC_CCT_IN_ACTIN_AND_TUBULIN_FOLDING	0.0231159	0.376846	0.0132051	0.0133341	0.0043608	0.828977	0.0859918	0.208477	0.552652	0.0530835
REACTOME_COPI_DEPENDENT_GOLGI_TO_ER_RETROGRADE_TRAFFIC	0.0503907	0.530818	0.518932	0.955727	0.00992331	0.906118	0.972407	0.962505	1	0.451407
REACTOME_COPI_INDEPENDENT_GOLGI_TO_ER_RETROGRADE_TRAFFIC	0.109195	0.739356	0.155171	0.82069	0.12634	0.850175	0.868809	0.522094	0.547377	0.148692
REACTOME_COPI_MEDIATED_ANTEROGRADE_TRANSPORT	0.00624827	0.356775	0.510868	0.937476	0.000840924	0.678845	0.477773	0.953962	0.141465	0.2639
REACTOME_COPII_MEDIATED_VESICLE_TRANSPORT	0.00526707	0.146707	0.20056	0.899457	0.000291396	0.950005	0.775075	0.488456	0.00114568	0.0710953
REACTOME_CRISTAE_FORMATION	0.0254404	0.0190366	0.139765	0.0621414	0.00531482	0.73318	0.349096	0.872806	0.272224	0.00299
REACTOME_CROSS_PRESENTATION_OF_SOLUBLE_EXOGENOUS_ANTIGENS_ENDOSOMES	0.28671	0.0619636	0.56185	0.82069	0.0362294	0.820588	0.956686	0.671012	1	0.208922
REACTOME_CROSSLINKING_OF_COLLAGEN_FIBRILS	0.186645	0.796382	1	0.810144	0.230145	1	0.849675	0.273711	0.980518	0.304513
REACTOME_CYCLIN_A_CDK2_ASSOCIATED_EVENTS_AT_S_PHASE_ENTRY	0.015585	0.335484	0.628931	0.906318	0.00222265	0.957698	0.902543	0.508654	0.844474	0.0669073
REACTOME_CYTOCHROME_P450_ARRANGED_BY_SUBSTRATE_TYPE	0.228821	0.0511779	0.83713	0.288281	0.614623	0.80402	0.876068	0.123002	0.112352	0.521548
REACTOME_CYTOPROTECTION_BY_HMOX1	0.0559609	0.0559681	0.44114	0.696947	3.39186e-05	0.976202	0.775238	0.693137	0.309211	0.00479742
REACTOME_CYTOSOLIC_TRNA_AMINOACYLATION	0.0484403	0.472866	0.602597	0.36999	0.00562661	0.956869	0.440861	0.801136	0.00254848	0.0227932
REACTOME_DECTIN_1_MEDIATED_NONCANONICAL_NF_KB_SIGNALING	0.040839	0.0768219	0.56185	0.885304	0.00143902	0.950005	0.902543	0.897207	0.647777	0.0574195
REACTOME_DEFECTIVE_B4GALT7_CAUSES_EDS_PROGEROID_TYPE	0.981428	0.376846	0.567175	0.845754	0.642633	0.985294	0.991694	0.521685	0.846131	0.473015
REACTOME_DEFECTIVE_CFTR_CAUSES_CYSTIC_FIBROSIS	0.0520255	0.101573	0.56185	0.850233	0.000428602	0.928665	0.848567	0.953962	0.541674	0.0416101
REACTOME_DEFECTS_IN_COBALAMIN_B12_METABOLISM	0.280576	0.718419	0.750463	0.850233	0.838674	0.972948	0.912894	0.65353	1	0.984171
REACTOME_DEFECTS_IN_VITAMIN_AND_COFACTOR_METABOLISM	0.571965	0.512417	0.929215	0.837662	0.935757	1	0.992536	0.306293	0.859572	0.797958
REACTOME_DEGRADATION_OF_AXIN	0.0714308	0.0841431	0.56185	0.850233	0.00194385	0.901964	0.978789	0.51178	0.873363	0.0590257
REACTOME_DEGRADATION_OF_BETA_CATENIN_BY_THE_DESTRUCTION_COMPLEX	0.14833	0.162702	0.622859	0.951501	0.0063211	0.953772	0.816071	0.863806	0.306443	0.0449504
REACTOME_DEGRADATION_OF_CYSTEINE_AND_HOMOCYSTEINE	0.83487	0.0707881	0.495874	0.814712	0.163485	0.985294	0.615121	0.566087	0.651563	0.412104
REACTOME_DEGRADATION_OF_DVL	0.0161754	0.0465379	0.407437	0.785496	0.000538874	0.950005	0.462823	0.659125	0.922229	0.0602433
REACTOME_DEGRADATION_OF_GLI1_BY_THE_PROTEASOME	0.0356166	0.0190366	0.518932	0.850233	0.000638842	0.950005	0.83429	0.794149	0.613145	0.0320261
REACTOME_DEGRADATION_OF_THE_EXTRACELLULAR_MATRIX	0.051877	0.640301	0.956719	0.0206061	0.188725	0.976202	0.350717	0.00770265	0.00467033	0.501372
REACTOME_DEPOSITION_OF_NEW_CENPA_CONTAINING_NUCLEOSOMES_AT_THE_CENTROMERE	0.769567	0.379689	0.831473	0.906318	0.449017	1	0.912552	0.114051	0.645256	0.151151
REACTOME_DETOXIFICATION_OF_REACTIVE_OXYGEN_SPECIES	0.809489	0.0613534	0.711711	0.376406	0.232662	0.950005	0.958153	0.448671	0.761305	0.307085
REACTOME_DEUBIQUITINATION	0.00145272	0.869565	0.817392	0.937476	0.00411686	1	0.677459	0.7778	0.105432	0.468072
REACTOME_DIGESTION	0.18158	0.584348	0.678261	0.958287	0.745576	0.721459	0.418031	0.32359	0.297811	0.103372
REACTOME_DIGESTION_AND_ABSORPTION	0.146357	0.619088	0.87926	0.899457	0.787352	0.80402	0.418031	0.32359	0.197158	0.0151004
REACTOME_DISEASES_ASSOCIATED_WITH_O_GLYCOSYLATION_OF_PROTEINS	0.0732849	0.734753	0.978025	0.933671	0.211356	0.950005	0.981846	0.495701	0.0521831	0.344918
REACTOME_DISEASES_OF_CARBOHYDRATE_METABOLISM	0.913192	0.848741	0.81976	0.906318	0.698433	0.950005	0.533038	0.251264	0.937792	0.642886
REACTOME_DISEASES_OF_METABOLISM	0.594083	0.482195	0.597129	0.593696	0.433521	0.906118	0.97558	0.47876	1	0.272945
REACTOME_DISEASES_OF_PROGRAMMED_CELL_DEATH	0.909577	0.49663	0.901477	0.885304	0.591307	0.907694	0.738177	0.0853545	1	0.235662
REACTOME_DISORDERS_OF_TRANSMEMBRANE_TRANSPORTERS	0.103911	0.727651	0.659451	0.90935	0.0148075	0.950005	0.984748	0.652759	0.541674	0.0137724
REACTOME_DNA_DAMAGE_RECOGNITION_IN_GG_NER	0.399369	0.896176	0.902545	0.850233	0.0831009	1	0.876068	0.55775	0.158319	0.332822
REACTOME_DNA_DOUBLE_STRAND_BREAK_RESPONSE	0.548668	0.966382	0.87926	0.931278	0.259236	1	0.984748	0.962259	0.993043	0.126229
REACTOME_DNA_REPLICATION	0.265845	0.119518	0.80712	0.919485	0.000450974	1	0.924519	0.0569106	1	0.225251
REACTOME_DNA_REPLICATION_PRE_INITIATION	0.0433001	0.0743194	0.524425	0.838435	0.000856647	1	0.795866	0.239226	1	0.0956917
REACTOME_DNA_STRAND_ELONGATION	0.619325	0.38304	0.174475	0.696947	0.744452	0.950005	0.158151	0.287262	0.869658	0.10061
REACTOME_DOWNSTREAM_SIGNALING_EVENTS_OF_B_CELL_RECEPTOR_BCR	0.0976134	0.111442	0.56185	0.906318	0.0115832	0.956869	0.981311	0.562315	0.530493	0.22767
REACTOME_DUAL_INCISION_IN_TC_NER	0.543298	0.358621	0.892414	0.814712	0.149017	1	0.294423	0.281507	1	0.799421
REACTOME_E3_UBIQUITIN_LIGASES_UBIQUITINATE_TARGET_PROTEINS	0.280337	0.863787	0.869999	0.906318	0.0911353	1	0.321314	0.387608	0.69856	0.272945
REACTOME_ECM_PROTEOGLYCANS	0.0840651	0.998065	0.959271	0.646759	0.195048	1	0.243796	0.124663	0.13702	0.619075
REACTOME_EFFECTS_OF_PIP2_HYDROLYSIS	0.767141	0.881317	0.87926	0.781381	0.134736	0.89987	0.81964	0.62424	0.803477	0.759088
REACTOME_ELASTIC_FIBRE_FORMATION	0.370143	0.822803	0.873195	0.814712	0.320596	0.89987	0.187992	0.838231	0.637576	0.592576
REACTOME_ENDOSOMAL_SORTING_COMPLEX_REQUIRED_FOR_TRANSPORT_ESCRT	0.362104	0.592593	0.821956	0.906318	0.0581324	0.953772	0.972407	0.786133	0.980518	0.045981
REACTOME_EPIGENETIC_REGULATION_OF_GENE_EXPRESSION	0.386323	0.921214	0.62069	0.411778	0.0644625	1	0.0382949	0.353666	0.493575	0.069236
REACTOME_ER_QUALITY_CONTROL_COMPARTMENT_ERQC	0.280337	0.863787	0.659451	0.902547	0.0368813	1	0.891219	0.461351	0.265927	0.22539
REACTOME_ER_TO_GOLGI_ANTEROGRADE_TRANSPORT	0.000292737	0.134467	0.297265	0.916356	7.53789e-07	0.721459	0.420202	0.610041	0.000131006	0.0373869
REACTOME_EUKARYOTIC_TRANSLATION_ELONGATION	0.998198	0.00222666	1.68555e-06	0.00131602	2.43292e-07	0.32667	8.59286e-09	8.59286e-09	0.000305118	2.47551e-05
REACTOME_EUKARYOTIC_TRANSLATION_INITIATION	0.00417825	9.18159e-07	0.000121112	0.00462875	1.04e-08	0.451224	8.59286e-09	8.59286e-09	0.176266	5.18991e-07
REACTOME_EXPORT_OF_VIRAL_RIBONUCLEOPROTEINS_FROM_NUCLEUS	0.839401	0.0465379	0.87926	0.947791	0.614617	0.901043	0.978789	0.872806	0.103049	0.338242
REACTOME_EXTENSION_OF_TELOMERES	0.76263	0.359008	0.281033	0.817754	0.646347	0.976202	0.194383	0.494126	1	0.729
REACTOME_EXTRACELLULAR_MATRIX_ORGANIZATION	0.0105754	0.828237	0.502137	0.355706	0.195726	0.950005	0.00877468	0.0243244	0.0105825	0.334758
REACTOME_FACTORS_INVOLVED_IN_MEGAKARYOCYTE_DEVELOPMENT_AND_PLATELET_PRODUCTION	0.384615	0.998065	0.551051	0.899457	0.801278	0.834776	0.00150011	0.771665	0.766517	0.206633
REACTOME_FATTY_ACID_METABOLISM	0.295484	0.137331	0.567175	0.0665702	0.23637	0.976202	0.85777	0.448671	0.0565088	0.045981
REACTOME_FATTY_ACYL_COA_BIOSYNTHESIS	0.823382	0.697487	0.711711	0.787879	0.683845	0.706817	0.984685	0.611067	1	0.665971
REACTOME_FC_EPSILON_RECEPTOR_FCERI_SIGNALING	0.266306	0.101573	0.796536	0.951501	0.046499	0.996882	0.893988	0.218982	1	0.477915
REACTOME_FCERI_MEDIATED_NF_KB_ACTIVATION	0.233743	0.119861	0.642765	0.947791	0.00143902	0.991031	0.775075	0.348574	0.993043	0.0658849
REACTOME_FCGAMMA_RECEPTOR_FCGR_DEPENDENT_PHAGOCYTOSIS	0.710097	0.745134	0.562041	0.770167	0.684344	1	0.402057	0.00481146	0.223422	0.0141579
REACTOME_FCGR_ACTIVATION	0.0317837	0.465691	0.168861	0.906318	0.23637	0.972948	0.838912	0.0691541	0.203952	0.0193659
REACTOME_FCGR3A_MEDIATED_IL10_SYNTHESIS	0.301201	0.863259	0.87926	0.980648	0.23726	0.956869	0.418796	0.633368	0.160174	0.223959
REACTOME_FGFR2_ALTERNATIVE_SPLICING	0.611836	0.863282	0.562041	0.205428	0.12634	1	0.29935	0.348574	0.505621	0.18257
REACTOME_FGFR2_MUTANT_RECEPTOR_ACTIVATION	0.656085	0.441308	0.495874	0.110735	0.17132	1	0.321314	0.355901	0.993043	0.28802
REACTOME_FOLDING_OF_ACTIN_BY_CCT_TRIC	0.315689	0.809667	0.0293037	0.0243976	0.046499	1	0.523202	0.385972	0.0749653	0.0450011
REACTOME_FORMATION_OF_ATP_BY_CHEMIOSMOTIC_COUPLING	0.0802428	0.0229779	0.112694	0.373357	0.0252558	0.721459	0.439532	0.805924	0.658024	0.0267159
REACTOME_FORMATION_OF_RNA_POL_II_ELONGATION_COMPLEX	0.264786	0.700973	0.659451	0.337073	0.00878136	0.906118	0.187992	0.813164	0.494498	0.0416101
REACTOME_FORMATION_OF_TC_NER_PRE_INCISION_COMPLEX	0.273085	0.398524	0.645259	0.0885339	0.00308202	0.976202	0.0859918	0.577868	0.347607	0.092405
REACTOME_FORMATION_OF_THE_CORNIFIED_ENVELOPE	0.0433001	0.512417	0.56185	0.906318	0.467487	0.451368	0.945727	0.872806	0.117766	0.797972
REACTOME_FORMATION_OF_THE_EARLY_ELONGATION_COMPLEX	0.747055	0.405731	0.562041	0.317018	0.0429127	1	0.24303	0.527932	0.753843	0.152095
REACTOME_FORMATION_OF_TUBULIN_FOLDING_INTERMEDIATES_BY_CCT_TRIC	0.0466284	0.700973	0.0018765	0.0159616	0.0129224	0.811594	0.352566	0.561695	0.223902	0.0517932
REACTOME_FOXO_MEDIATED_TRANSCRIPTION	0.549182	0.441308	0.727968	0.900515	0.555213	0.721459	0.651786	0.7778	0.935992	0.685528
REACTOME_G_ALPHA_I_SIGNALLING_EVENTS	0.0307793	0.93571	0.873195	0.909487	0.218017	1	0.29935	0.0569106	0.00118817	0.0124741
REACTOME_G_ALPHA_Q_SIGNALLING_EVENTS	0.325718	0.896176	0.929215	0.906318	0.22613	0.89987	0.984748	0.0691541	0.581027	0.79518
REACTOME_G1_S_DNA_DAMAGE_CHECKPOINTS	0.129414	0.176496	0.659451	0.906318	0.0434501	0.937862	0.978789	0.59489	0.993043	0.0990756
REACTOME_G2_M_CHECKPOINTS	0.188916	0.271059	0.885453	0.937129	0.00573912	1	0.981311	0.425824	1	0.102248
REACTOME_GAP_FILLING_DNA_REPAIR_SYNTHESIS_AND_LIGATION_IN_GG_NER	0.927497	0.508504	0.854209	0.742857	0.772314	0.957835	0.848567	0.0691541	0.552398	0.671567
REACTOME_GAP_JUNCTION_TRAFFICKING_AND_REGULATION	0.179922	0.980167	0.0491618	0.76775	0.232814	0.907694	0.97558	0.521306	0.994506	0.414121
REACTOME_GENE_AND_PROTEIN_EXPRESSION_BY_JAK_STAT_SIGNALING_AFTER_INTERLEUKIN_12_STIMULATION	0.0484403	0.0641163	0.562041	0.0377359	0.0758102	0.721459	0.767944	0.0569106	1	0.860537
REACTOME_GENERATION_OF_SECOND_MESSENGER_MOLECULES	0.00884415	0.512417	0.281033	0.915025	0.122207	0.721459	0.0578596	0.119256	0.0563848	0.00969791
REACTOME_GLOBAL_GENOME_NUCLEOTIDE_EXCISION_REPAIR_GG_NER	0.453181	0.627351	0.869999	0.942192	0.056672	0.982456	0.950468	0.47876	0.488457	0.670803
REACTOME_GLUCONEOGENESIS	0.22856	0.322107	0.259385	0.733629	0.232814	0.48709	0.193172	0.127295	0.24226	0.713212
REACTOME_GLUCURONIDATION	0.0105754	0.921584	0.81946	0.899457	0.372506	0.812765	0.96867	0.105585	0.0828489	0.09338
REACTOME_GLUTATHIONE_CONJUGATION	0.111603	0.0190366	0.642765	0.899457	0.64759	0.950005	0.842388	0.459702	0.811565	0.619075
REACTOME_GLYCOSAMINOGLYCAN_METABOLISM	0.517535	0.763964	0.56185	0.915025	0.701842	0.925272	0.183581	0.316959	1	0.635375
REACTOME_GLYOXYLATE_METABOLISM_AND_GLYCINE_DEGRADATION	0.794643	0.0768219	0.897177	0.810144	0.211356	0.773006	0.840847	0.306293	0.0172891	0.311048
REACTOME_GOLGI_TO_ER_RETROGRADE_TRANSPORT	0.0132877	0.641169	0.298819	0.936747	0.00411686	0.906118	0.96976	0.745219	0.64449	0.266195
REACTOME_GPCR_LIGAND_BINDING	0.000463058	0.875622	0.95338	0.98645	0.0273603	1	0.572546	0.0121195	0.000445726	0.0314017
REACTOME_HATS_ACETYLATE_HISTONES	0.779159	0.579447	0.87926	0.899457	0.534475	1	0.848567	0.983686	0.716112	0.367876
REACTOME_HCMV_EARLY_EVENTS	0.517099	0.561693	0.56185	0.906318	0.274468	0.972948	0.879743	0.581227	0.0250225	0.0151004
REACTOME_HCMV_INFECTION	0.568426	0.86704	0.551051	0.906318	0.0819154	0.972948	0.842604	0.524058	0.0172891	0.00330991
REACTOME_HDR_THROUGH_SINGLE_STRAND_ANNEALING_SSA	0.802689	0.881862	0.0776322	0.607579	0.305686	0.988739	0.661778	0.652759	0.913263	0.643849
REACTOME_HEDGEHOG_LIGAND_BIOGENESIS	0.0157705	0.0838828	0.275958	0.701878	7.15123e-05	0.916062	0.828487	0.783423	0.375796	0.0581739
REACTOME_HEDGEHOG_OFF_STATE	0.304216	0.20305	0.567175	0.933399	0.0847898	1	0.97558	0.547212	0.99497	0.102248
REACTOME_HEDGEHOG_ON_STATE	0.125665	0.24701	0.56185	0.955727	0.0829637	0.985294	0.840847	0.823266	0.974142	0.223947
REACTOME_HIV_ELONGATION_ARREST_AND_RECOVERY	0.419804	0.434723	0.764325	0.528938	0.0898962	1	0.277001	0.273711	0.639985	0.117643
REACTOME_HIV_INFECTION	0.0226807	0.277418	0.240019	0.490407	2.43292e-07	1	0.36028	0.382526	0.337666	0.00217745
REACTOME_HIV_LIFE_CYCLE	0.164689	0.89183	0.56185	0.554692	0.00019051	1	0.187992	0.425373	0.13839	0.00167529
REACTOME_HIV_TRANSCRIPTION_ELONGATION	0.38645	0.434675	0.56185	0.207902	0.00872491	1	0.173538	0.467908	0.605976	0.0442815
REACTOME_HIV_TRANSCRIPTION_INITIATION	0.815287	0.644961	0.622859	0.207902	0.0336857	0.972948	0.0281861	0.564666	1	0.0574195
REACTOME_HOMOLOGY_DIRECTED_REPAIR	0.891429	0.896176	0.551051	0.955727	0.910557	1	0.926502	0.385972	1	0.671169
REACTOME_HOST_INTERACTIONS_OF_HIV_FACTORS	0.111603	0.309821	0.375697	0.857895	0.00261757	1	0.790153	0.244689	0.486263	0.0967064
REACTOME_HS_GAG_DEGRADATION	0.948364	0.863282	0.740416	0.942192	0.709677	0.950005	0.96976	0.172056	0.491814	0.273635
REACTOME_HSF1_ACTIVATION	0.189438	0.733165	0.193636	0.646759	0.00371251	0.953772	0.680449	0.319693	1	0.127042
REACTOME_HSF1_DEPENDENT_TRANSACTIVATION	0.164689	0.94769	0.143998	0.207902	0.00770046	0.950005	0.477773	0.55775	1	0.119595
REACTOME_HSP90_CHAPERONE_CYCLE_FOR_STEROID_HORMONE_RECEPTORS_SHR_IN_THE_PRESENCE_OF_LIGAND	0.00415706	0.700973	0.00939162	0.0499183	0.00313318	0.956869	0.321314	0.566087	0.974708	0.22767
REACTOME_IMMUNOREGULATORY_INTERACTIONS_BETWEEN_A_LYMPHOID_AND_A_NON_LYMPHOID_CELL	6.11084e-06	0.0465379	0.108844	0.538124	0.137263	0.510729	1.26884e-06	0.0046641	0.00774803	0.00103896
REACTOME_INFLAMMASOMES	0.429582	0.530818	0.776528	0.840623	0.742334	0.761522	0.229848	0.137854	0.18823	0.491332
REACTOME_INFLUENZA_INFECTION	0.265713	0.0378915	0.000172198	0.00183175	6.97551e-08	0.721459	8.59286e-09	8.59286e-09	0.51048	0.000372593
REACTOME_INITIAL_TRIGGERING_OF_COMPLEMENT	0.042993	0.862214	0.551051	0.76654	0.918834	0.906118	0.588588	0.281507	0.700627	0.184067
REACTOME_INSERTION_OF_TAIL_ANCHORED_PROTEINS_INTO_THE_ENDOPLASMIC_RETICULUM_MEMBRANE	0.443229	0.448729	0.56185	0.781381	0.144445	0.962693	0.24106	0.7778	1	0.747138
REACTOME_INSULIN_PROCESSING	0.336483	0.134467	0.873195	0.857895	0.485664	0.976202	0.984748	0.524058	0.732447	0.745902
REACTOME_INTEGRIN_CELL_SURFACE_INTERACTIONS	0.0110363	0.876771	0.926362	0.376406	0.217536	1	0.156245	0.141109	0.523811	0.273477
REACTOME_INTERACTIONS_OF_REV_WITH_HOST_CELLULAR_PROTEINS	0.704706	0.0465379	0.764543	0.931278	0.312532	0.941642	0.838912	0.742517	0.0554089	0.245031
REACTOME_INTERACTIONS_OF_VPR_WITH_HOST_CELLULAR_PROTEINS	0.502695	0.211261	0.906711	0.932271	0.428694	0.926067	0.981322	0.632282	0.128977	0.49473
REACTOME_INTERFERON_ALPHA_BETA_SIGNALING	0.0140096	0.0298929	0.502137	0.129247	0.967196	0.00827751	0.0314008	0.7778	1	0.00316438
REACTOME_INTERFERON_GAMMA_SIGNALING	0.0075988	0.480909	0.0776322	0.355291	0.220676	0.48709	1.3775e-05	0.58024	0.64449	0.00201472
REACTOME_INTERFERON_SIGNALING	0.164689	0.00291556	0.518932	0.682722	0.74423	0.00842588	0.000288115	0.80555	0.639985	0.00201269
REACTOME_INTERLEUKIN_1_FAMILY_SIGNALING	0.422508	0.309821	0.87926	0.857895	0.13725	0.972948	0.984748	0.524058	0.92064	0.0879977
REACTOME_INTERLEUKIN_1_SIGNALING	0.146357	0.356775	0.864452	0.944977	0.0291705	0.976202	0.828112	0.404961	0.266007	0.0314017
REACTOME_INTERLEUKIN_10_SIGNALING	0.109195	0.641169	0.15577	0.356758	0.220676	0.957698	0.523202	0.00488376	0.0209621	0.117807
REACTOME_INTERLEUKIN_12_FAMILY_SIGNALING	0.146357	0.137331	0.620084	0.323476	0.0977748	0.916062	0.571346	0.2418	0.937792	0.848642
REACTOME_INTERLEUKIN_12_SIGNALING	0.0695685	0.0465379	0.640638	0.181805	0.134555	0.721459	0.849876	0.0934981	1	0.862601
REACTOME_INTERLEUKIN_2_FAMILY_SIGNALING	0.0673986	0.727868	0.226003	0.226512	0.247988	0.906118	0.00181989	0.633368	0.345556	0.00972256
REACTOME_INTERLEUKIN_2_SIGNALING	0.0816787	0.797105	0.502137	0.853752	0.357314	0.992595	0.0376442	0.456987	0.681381	0.249921
REACTOME_INTERLEUKIN_4_AND_INTERLEUKIN_13_SIGNALING	0.14833	0.649264	0.899353	0.906318	0.309621	0.834776	0.327025	0.208477	0.0828489	0.22767
REACTOME_INTRA_GOLGI_AND_RETROGRADE_GOLGI_TO_ER_TRAFFIC	0.00454176	0.187796	0.56185	0.906318	0.00140621	0.950005	0.923104	0.788593	0.236549	0.122005
REACTOME_INTRA_GOLGI_TRAFFIC	0.319069	0.163767	0.941334	0.906318	0.454388	1	0.840847	0.786133	0.0397231	0.538511
REACTOME_IRE1ALPHA_ACTIVATES_CHAPERONES	0.0341797	0.134467	0.567175	0.91492	0.00181686	0.996882	0.731394	0.846731	0.00166284	0.104636
REACTOME_KERATAN_SULFATE_KERATIN_METABOLISM	0.283312	0.44937	0.912056	0.926699	0.858325	0.926067	0.918414	0.294411	1	0.913424
REACTOME_KERATINIZATION	0.0292722	0.459724	0.551051	0.906318	0.449166	0.474824	0.945727	0.872806	0.19981	0.822771
REACTOME_KINESINS	0.517099	0.992909	0.562041	0.992058	0.935757	0.916062	0.187992	0.632282	0.311435	0.951678
REACTOME_LAGGING_STRAND_SYNTHESIS	0.70185	0.44937	0.502137	0.578763	0.552966	1	0.581024	0.231231	0.639985	0.25008
REACTOME_LAMININ_INTERACTIONS	0.948364	0.90213	0.562041	0.906318	0.156524	0.906118	0.840847	0.497958	0.69856	0.8032
REACTOME_LEISHMANIA_INFECTION	0.59995	0.482195	0.655453	0.906318	0.361317	0.924404	0.924519	0.00341577	0.0163277	0.00126682
REACTOME_LYSINE_CATABOLISM	0.345915	0.187796	0.831473	0.819951	0.920404	0.850175	0.823385	0.404961	0.0250225	0.427261
REACTOME_MAPK6_MAPK4_SIGNALING	0.14833	0.146707	0.567175	0.962055	0.0758102	0.89987	0.859904	0.688284	1	0.226862
REACTOME_MEIOSIS	0.992587	0.69916	0.56185	0.927548	0.576264	0.950005	0.923104	0.47876	0.993043	0.889669
REACTOME_MET_ACTIVATES_PTK2_SIGNALING	0.656085	0.998065	0.620084	0.899457	0.216692	0.972948	0.327025	0.315853	0.556215	0.808554
REACTOME_MET_PROMOTES_CELL_MOTILITY	0.840176	0.865001	0.56185	0.947791	0.429773	0.962693	0.156153	0.197557	0.82795	0.638837
REACTOME_METABOLISM_OF_AMINO_ACIDS_AND_DERIVATIVES	1.43613e-06	4.16e-08	0.00196104	0.00849738	1.04e-08	0.48709	8.59286e-09	8.59286e-09	1	0.033174
REACTOME_METABOLISM_OF_NUCLEOTIDES	0.0611177	0.187796	0.170353	0.207902	0.178486	0.834776	0.535392	0.683492	0.272224	0.452984
REACTOME_METABOLISM_OF_POLYAMINES	0.0341797	0.0116491	0.502137	0.376406	0.00312634	0.89987	0.730961	0.805383	1	0.427261
REACTOME_METABOLISM_OF_STEROIDS	0.0937504	0.851804	0.753082	0.837662	0.651711	0.89987	0.981311	0.4047	0.0652856	0.270546
REACTOME_METABOLISM_OF_VITAMINS_AND_COFACTORS	0.113942	0.101573	0.701208	0.505263	0.347502	0.976202	0.738177	0.62424	0.60155	0.596922
REACTOME_METABOLISM_OF_WATER_SOLUBLE_VITAMINS_AND_COFACTORS	0.186293	0.20305	0.817392	0.652458	0.753975	0.907694	0.891382	0.496976	0.769383	0.610638
REACTOME_MISMATCH_REPAIR	0.841549	0.482195	0.733798	0.899457	0.795298	0.991463	0.964353	0.411816	0.980187	0.244941
REACTOME_MITOCHONDRIAL_BIOGENESIS	0.241744	0.0381563	0.642811	0.355706	0.312532	0.834776	0.810382	0.498137	0.0747944	0.0416275
REACTOME_MITOCHONDRIAL_FATTY_ACID_BETA_OXIDATION	0.429582	0.0298929	0.649551	0.00573614	0.339874	0.721459	0.383537	0.235726	0.169696	0.27834
REACTOME_MITOCHONDRIAL_FATTY_ACID_BETA_OXIDATION_OF_SATURATED_FATTY_ACIDS	0.811592	0.134467	0.56185	0.187489	0.742334	0.48709	0.178744	0.0853545	0.0167441	0.232836
REACTOME_MITOCHONDRIAL_PROTEIN_IMPORT	0.103911	0.00988589	0.151176	0.0139111	0.00603341	0.721459	0.000229342	0.426058	0.160174	0.00133299
REACTOME_MITOCHONDRIAL_TRANSLATION	0.295484	0.00181743	0.027338	0.0103541	6.05659e-08	1	1.33698e-05	0.123915	0.258429	1.79413e-06
REACTOME_MITOCHONDRIAL_TRNA_AMINOACYLATION	0.450158	0.482195	0.983691	0.857895	0.0682264	0.721459	0.383537	0.591478	0.0356063	0.172737
REACTOME_MITOPHAGY	0.269258	0.448729	0.87926	0.932376	0.127878	0.961994	0.130617	0.636008	0.58911	0.386041
REACTOME_MITOTIC_G1_PHASE_AND_G1_S_TRANSITION	0.0127403	0.27106	0.766742	0.906318	0.0129224	1	0.981311	0.0990302	1	0.272826
REACTOME_MITOTIC_G2_G2_M_PHASES	0.222775	0.478788	0.524425	0.899457	0.0197494	1	0.594298	0.47992	1	0.0194796
REACTOME_MITOTIC_METAPHASE_AND_ANAPHASE	0.0131756	0.480909	0.316007	0.814712	1.27451e-05	1	0.804667	0.47876	1	0.0217737
REACTOME_MITOTIC_PROMETAPHASE	0.630524	0.694416	0.56185	0.976962	0.586445	0.962121	0.364661	0.568403	1	0.141249
REACTOME_MITOTIC_PROPHASE	0.294233	0.561693	0.909374	0.937476	0.0644625	1	0.836726	0.498137	0.901328	0.430379
REACTOME_MITOTIC_SPINDLE_CHECKPOINT	0.84467	0.977153	0.831473	0.975127	0.24502	1	0.973659	0.461351	0.690959	0.262355
REACTOME_MOLECULES_ASSOCIATED_WITH_ELASTIC_FIBRES	0.342601	0.734753	0.989375	0.857895	0.500707	0.721459	0.250198	0.786133	0.50541	0.446578
REACTOME_MRNA_CAPPING	0.513071	0.441308	0.551051	0.0885339	0.0241966	1	0.158151	0.508654	1	0.161216
REACTOME_MRNA_SPLICING	0.484083	0.785406	0.885453	0.0885339	4.26061e-08	1	0.000742218	0.0243244	0.272224	0.0296889
REACTOME_MRNA_SPLICING_MINOR_PATHWAY	0.280337	0.533466	0.56185	0.0233705	0.00306907	1	0.0671688	0.0394772	0.753843	0.0633805
REACTOME_MUSCLE_CONTRACTION	0.693607	0.859283	0.551051	0.997468	0.325339	0.334868	0.736712	0.533481	0.0174567	0.10992
REACTOME_N_GLYCAN_TRIMMING_IN_THE_ER_AND_CALNEXIN_CALRETICULIN_CYCLE	0.129414	0.49439	0.620084	0.916633	0.000842645	1	0.984685	0.474919	0.0250225	0.0137724
REACTOME_NA_CL_DEPENDENT_NEUROTRANSMITTER_TRANSPORTERS	0.431026	0.763964	0.620084	0.376406	0.0752238	1	0.984748	0.805924	1	0.885332
REACTOME_NCAM1_INTERACTIONS	0.2702	0.855967	0.901477	0.555304	0.222961	0.950005	0.773365	0.124663	0.158113	0.799421
REACTOME_NEDDYLATION	0.0075988	0.337893	0.854946	0.701878	0.000152425	0.721459	0.553781	0.900591	0.701313	0.0416101
REACTOME_NEGATIVE_EPIGENETIC_REGULATION_OF_RRNA_EXPRESSION	0.811592	0.512417	0.831473	0.607579	0.0645085	1	0.0584496	0.479445	1	0.0416101
REACTOME_NEGATIVE_REGULATION_OF_NOTCH4_SIGNALING	0.0307793	0.0841431	0.518932	0.857895	0.000359182	0.721459	0.734236	0.51178	0.993043	0.0426561
REACTOME_NEURONAL_SYSTEM	0.957519	0.998065	0.415956	0.906318	0.510445	0.983072	0.500736	0.778704	0.0276581	0.192844
REACTOME_NEUTROPHIL_DEGRANULATION	0.356031	0.108506	0.642765	0.899457	0.050609	0.950005	5.91544e-06	2.19622e-05	0.581027	0.148692
REACTOME_NICOTINAMIDE_SALVAGING	0.968505	0.641169	0.870656	0.906318	0.840149	0.48709	0.784239	0.791339	0.993043	0.335689
REACTOME_NICOTINATE_METABOLISM	0.794643	0.40993	0.768292	0.722853	0.784852	0.721459	0.914629	0.474919	0.993043	0.433909
REACTOME_NITRIC_OXIDE_STIMULATES_GUANYLATE_CYCLASE	0.786686	0.998999	0.790024	0.993224	0.631872	0.961368	0.697992	0.533728	0.224239	0.696277
REACTOME_NON_INTEGRIN_MEMBRANE_ECM_INTERACTIONS	0.66603	0.896176	0.701208	0.696947	0.453216	0.89987	0.56273	0.190172	0.69856	0.741893
REACTOME_NONHOMOLOGOUS_END_JOINING_NHEJ	0.926672	0.94958	0.678261	0.947791	0.589586	1	0.960033	0.905385	1	0.229217
REACTOME_NONSENSE_MEDIATED_DECAY_NMD	0.489229	0.00326051	5.24839e-06	0.000129885	5.38523e-07	0.48709	8.59286e-09	8.59286e-09	0.0435097	0.000174725
REACTOME_NS1_MEDIATED_EFFECTS_ON_HOST_PATHWAYS	0.429582	0.0190366	0.784338	0.932271	0.293805	0.721459	0.975328	0.962259	0.0828489	0.748835
REACTOME_NUCLEAR_ENVELOPE_BREAKDOWN	0.661228	0.101573	0.782799	0.906318	0.651241	0.956869	0.926038	0.742087	0.552652	0.70527
REACTOME_NUCLEAR_ENVELOPE_NE_REASSEMBLY	0.0406103	0.809667	0.027338	0.554692	0.0575881	1	0.98997	0.560322	0.389368	0.172737
REACTOME_NUCLEAR_EVENTS_KINASE_AND_TRANSCRIPTION_FACTOR_ACTIVATION	0.910082	0.44937	0.901477	0.916356	0.701842	0.972948	0.888957	0.568377	0.297811	0.467351
REACTOME_NUCLEAR_EVENTS_STIMULATED_BY_ALK_SIGNALING_IN_CANCER	0.517479	0.855967	0.87926	0.906318	0.0752413	0.916062	0.823385	0.496976	0.921729	0.78891
REACTOME_NUCLEAR_IMPORT_OF_REV_PROTEIN	0.794643	0.0613534	0.817392	0.926699	0.586445	0.941642	0.984643	0.839871	0.119125	0.42338
REACTOME_NUCLEAR_PORE_COMPLEX_NPC_DISASSEMBLY	0.770736	0.0757518	0.816691	0.927548	0.661373	0.982846	0.991694	0.944393	0.19328	0.361898
REACTOME_NUCLEOTIDE_BIOSYNTHESIS	0.13583	0.807737	0.139765	0.183862	0.357314	1	0.775075	0.861091	0.352253	0.879859
REACTOME_NUCLEOTIDE_EXCISION_REPAIR	0.28671	0.482195	0.87926	0.810144	0.00740854	1	0.594495	0.438629	0.486263	0.533039
REACTOME_O_GLYCOSYLATION_OF_TSR_DOMAIN_CONTAINING_PROTEINS	0.00853	0.627351	0.885453	0.942192	0.105382	1	0.978789	0.59977	0.0554089	0.637814
REACTOME_O_LINKED_GLYCOSYLATION	0.133284	0.773851	0.926362	0.937476	0.156524	0.972948	0.991694	0.53251	0.237522	0.592576
REACTOME_ORC1_REMOVAL_FROM_CHROMATIN	0.0769146	0.191369	0.567175	0.814712	0.0014981	1	0.840847	0.563832	0.934973	0.141249
REACTOME_PARASITE_INFECTION	0.767141	0.627351	0.831473	0.899457	0.707844	0.987647	0.680053	0.00346866	0.168705	0.000596167
REACTOME_PCNA_DEPENDENT_LONG_PATCH_BASE_EXCISION_REPAIR	0.935962	0.271983	0.620084	0.762377	0.920632	1	0.91361	0.0883746	0.341806	0.311048
REACTOME_PCP_CE_PATHWAY	0.111603	0.184883	0.263835	0.850233	0.0481843	0.976202	0.978789	0.779248	1	0.267529
REACTOME_PD_1_SIGNALING	0.0265266	0.438452	0.711711	0.951501	0.021212	0.721459	0.000384975	0.643722	0.00697358	0.00972256
REACTOME_PEPTIDE_LIGAND_BINDING_RECEPTORS	0.0075988	0.998065	0.989375	0.840623	0.226869	0.721459	0.054533	0.128227	0.103049	0.347947
REACTOME_PERK_REGULATES_GENE_EXPRESSION	0.204398	0.776462	0.726765	0.646326	0.0426838	1	0.0931485	0.524058	1	0.440552
REACTOME_PEROXISOMAL_LIPID_METABOLISM	0.280337	0.43196	0.828342	0.76654	0.555213	0.943826	0.156153	0.132556	0.0443561	0.145845
REACTOME_PEROXISOMAL_PROTEIN_IMPORT	0.540848	0.176496	0.873195	0.355291	0.0644625	0.81039	0.830739	0.24805	0.000847792	0.00576304
REACTOME_PHASE_I_FUNCTIONALIZATION_OF_COMPOUNDS	0.478113	0.0757518	0.807776	0.02888	0.27076	0.80402	0.984685	0.178639	0.0136138	0.261346
REACTOME_PHASE_II_CONJUGATION_OF_COMPOUNDS	0.00024985	0.0742521	0.56185	0.772824	0.258282	0.721459	0.923104	0.0119884	0.21076	0.0517932
REACTOME_PHOSPHOLIPID_METABOLISM	0.318562	0.404473	0.899432	0.850233	0.466542	0.906118	0.975328	0.794149	1	0.0879977
REACTOME_PI_3K_CASCADE_FGFR2	0.660317	0.899665	0.693713	0.857895	0.745576	0.950005	0.790153	0.59977	0.846131	0.860537
REACTOME_PI_METABOLISM	0.547932	0.0190366	0.878118	0.751307	0.502461	0.972948	0.76952	0.56995	0.272224	0.441829
REACTOME_PINK1_PRKN_MEDIATED_MITOPHAGY	0.319069	0.280892	0.642765	0.770167	0.06063	0.948897	0.128144	0.611067	0.534442	0.567056
REACTOME_PIWI_INTERACTING_RNA_PIRNA_BIOGENESIS	0.427328	0.356775	0.275958	0.0787989	0.314186	0.976202	0.195029	0.235726	0.169696	0.370474
REACTOME_PLATELET_ACTIVATION_SIGNALING_AND_AGGREGATION	0.632717	0.548979	0.805031	0.906318	0.558036	0.916062	0.0123124	0.208477	0.612265	0.272945
REACTOME_PLATELET_HOMEOSTASIS	0.752702	0.949071	0.781837	0.947791	0.905656	1	0.63844	0.150911	0.267456	0.469086
REACTOME_POLO_LIKE_KINASE_MEDIATED_EVENTS	0.791209	0.998065	0.903733	0.90935	0.690743	1	0.896557	0.562315	0.937792	0.664876
REACTOME_POLYMERASE_SWITCHING	0.854692	0.367053	0.56185	0.504383	0.787586	0.962693	0.629287	0.188614	0.372237	0.161216
REACTOME_POLYMERASE_SWITCHING_ON_THE_C_STRAND_OF_THE_TELOMERE	0.756771	0.441308	0.345404	0.355291	0.777759	0.937862	0.231786	0.244689	0.742846	0.407499
REACTOME_POSITIVE_EPIGENETIC_REGULATION_OF_RRNA_EXPRESSION	0.14833	0.945314	0.295245	0.215765	0.0318192	0.987647	0.0121015	0.123002	0.487457	0.0879977
REACTOME_POST_CHAPERONIN_TUBULIN_FOLDING_PATHWAY	0.453181	0.641435	0.521181	0.857895	0.29542	0.721459	0.685661	0.513558	0.979522	0.216453
REACTOME_POSTMITOTIC_NUCLEAR_PORE_COMPLEX_NPC_REFORMATION	0.517099	0.389682	0.56185	0.837662	0.379015	0.924404	0.981322	0.930627	0.0747944	0.272945
REACTOME_POTASSIUM_CHANNELS	0.271192	0.776126	0.912056	0.936747	0.277929	1	0.984748	0.346232	0.00173686	0.174441
REACTOME_POTENTIAL_THERAPEUTICS_FOR_SARS	0.690323	0.362652	0.567175	0.90935	0.287548	0.953772	0.773365	0.122526	0.391322	0.0799623
REACTOME_PROCESSING_OF_CAPPED_INTRON_CONTAINING_PRE_MRNA	0.330435	0.607071	0.873195	0.207902	1.04e-08	1	0.000647533	0.0336885	0.0484536	0.0141993
REACTOME_PROCESSING_OF_CAPPED_INTRONLESS_PRE_MRNA	0.904978	0.865001	0.831186	0.810144	0.287548	1	0.694941	0.294411	0.0987608	0.200309
REACTOME_PROCESSING_OF_INTRONLESS_PRE_MRNAS	0.738555	0.815783	0.817392	0.814712	0.462751	0.976202	0.849675	0.704174	0.0649739	0.295327
REACTOME_PROCESSIVE_SYNTHESIS_ON_THE_LAGGING_STRAND	0.857192	0.677381	0.56185	0.857895	0.64759	1	0.840847	0.294411	0.69729	0.260682
REACTOME_PROGRAMMED_CELL_DEATH	0.00980712	0.458278	0.56185	0.934091	0.00267192	0.901964	0.468272	0.348574	1	0.228825
REACTOME_PROTEIN_FOLDING	0.505668	0.480909	0.193636	0.504383	0.0206108	0.89987	0.24303	0.148573	1	0.260876
REACTOME_PROTEIN_LOCALIZATION	0.0271961	0.0160484	0.495874	0.0211387	1.16906e-05	0.721459	0.0109129	0.56419	1.90779e-07	0.000205299
REACTOME_PROTEIN_UBIQUITINATION	0.0356166	0.800141	0.817392	0.906318	0.00142283	1	0.513711	0.495701	0.140383	0.104427
REACTOME_PTEN_REGULATION	0.103911	0.605091	0.819974	0.626575	0.0395091	0.976202	0.930618	0.786133	0.152111	0.22767
REACTOME_PURINE_RIBONUCLEOSIDE_MONOPHOSPHATE_BIOSYNTHESIS	0.125665	0.767241	0.190565	0.327174	0.430928	0.982846	0.756267	0.748733	0.541674	0.880598
REACTOME_PYRUVATE_METABOLISM_AND_CITRIC_ACID_TCA_CYCLE	0.0835323	0.0742521	0.155199	0.22891	0.14727	0.769388	0.96867	0.348574	0.139376	0.66684
REACTOME_RAB_GEFS_EXCHANGE_GTP_FOR_GDP_ON_RABS	0.304836	0.497259	0.551051	0.207902	0.841017	1	0.146708	0.521937	0.139094	0.594302
REACTOME_RAS_PROCESSING	0.778761	0.659432	0.572247	0.906318	0.0831983	0.80402	0.932911	0.231231	0.461923	0.180534
REACTOME_RECRUITMENT_OF_MITOTIC_CENTROSOME_PROTEINS_AND_COMPLEXES	0.803531	0.58122	0.602597	0.951501	0.74485	1	0.838912	0.770184	0.530493	0.483614
REACTOME_RECRUITMENT_OF_NUMA_TO_MITOTIC_CENTROSOMES	0.926672	0.800665	0.551051	0.944192	0.710013	0.950005	0.881163	0.787464	0.498754	0.52413
REACTOME_RECYCLING_PATHWAY_OF_L1	0.294233	0.980167	0.242079	0.814712	0.776881	0.941642	0.57803	0.497958	0.958483	0.637375
REACTOME_REGULATION_OF_CHOLESTEROL_BIOSYNTHESIS_BY_SREBP_SREBF	0.280337	0.00291556	0.61913	0.952662	0.874316	0.48709	0.885263	0.438397	0.136857	0.0947274
REACTOME_REGULATION_OF_EXPRESSION_OF_SLITS_AND_ROBOS	0.0214633	7.20116e-05	1.99959e-05	0.0186712	1.04e-08	0.721459	8.59286e-09	8.59286e-09	0.158113	4.43598e-06
REACTOME_REGULATION_OF_GLUCOKINASE_BY_GLUCOKINASE_REGULATORY_PROTEIN	0.948364	0.0514253	0.751889	0.900515	0.795831	0.906118	0.984748	0.786133	0.101238	0.880598
REACTOME_REGULATION_OF_HMOX1_EXPRESSION_AND_ACTIVITY	0.0075988	0.0190366	0.56185	0.881964	0.000609181	1	0.844423	0.587203	0.695482	0.0923184
REACTOME_REGULATION_OF_HSF1_MEDIATED_HEAT_SHOCK_RESPONSE	0.00624827	0.640845	0.233957	0.234604	0.000881142	0.89987	0.533038	0.610944	0.26291	0.232836
REACTOME_REGULATION_OF_LIPID_METABOLISM_BY_PPARALPHA	0.961775	0.383665	0.56185	0.753269	0.966581	1	0.742649	0.00874111	0.528728	0.528796
REACTOME_REGULATION_OF_MRNA_STABILITY_BY_PROTEINS_THAT_BIND_AU_RICH_ELEMENTS	0.0243844	0.356775	0.545077	0.552359	0.000479025	0.950005	0.792021	0.704174	1	0.045981
REACTOME_REGULATION_OF_PLK1_ACTIVITY_AT_G2_M_TRANSITION	0.925091	0.945314	0.570226	0.91492	0.664228	0.976202	0.955124	0.524058	0.690946	0.270546
REACTOME_REGULATION_OF_PTEN_STABILITY_AND_ACTIVITY	0.00325313	0.396587	0.56185	0.931278	0.000856647	1	0.980522	0.95447	0.498754	0.0610872
REACTOME_REGULATION_OF_RAS_BY_GAPS	0.18158	0.150628	0.567175	0.906318	0.0733336	0.950005	0.981322	0.521685	1	0.264707
REACTOME_REGULATION_OF_RUNX2_EXPRESSION_AND_ACTIVITY	0.0728521	0.150628	0.415956	0.751897	0.0063211	1	0.96867	0.911019	0.690946	0.0880846
REACTOME_REGULATION_OF_RUNX3_EXPRESSION_AND_ACTIVITY	0.14833	0.134467	0.56185	0.927548	0.0182674	0.773006	0.929271	0.786133	1	0.181624
REACTOME_REGULATION_OF_TP53_ACTIVITY	0.794643	0.607071	0.56185	0.936747	0.890687	0.941642	0.975328	0.496441	0.455802	0.735086
REACTOME_REGULATION_OF_TP53_ACTIVITY_THROUGH_ASSOCIATION_WITH_CO_FACTORS	0.974526	0.776126	0.873195	0.936747	0.926841	1	0.775075	0.962259	1	0.544489
REACTOME_REGULATION_OF_TP53_ACTIVITY_THROUGH_PHOSPHORYLATION	0.876153	0.921584	0.56185	0.927548	0.753532	0.976202	0.981311	0.602622	1	0.643606
REACTOME_REPRODUCTION	0.958108	0.649264	0.56185	0.901873	0.560895	0.982721	0.981311	0.348574	0.523053	0.993492
REACTOME_RESOLUTION_OF_ABASIC_SITES_AP_SITES	0.854169	0.577393	0.649551	0.837662	0.937079	1	0.97558	0.134724	0.670254	0.639358
REACTOME_RESOLUTION_OF_AP_SITES_VIA_THE_MULTIPLE_NUCLEOTIDE_PATCH_REPLACEMENT_PATHWAY	0.948364	0.414756	0.642765	0.884885	0.936668	1	0.780842	0.281507	0.749257	0.256609
REACTOME_RESOLUTION_OF_SISTER_CHROMATID_COHESION	0.274175	0.954698	0.340376	0.906318	0.0758102	0.953772	0.580432	0.497958	0.937792	0.238555
REACTOME_RESPIRATORY_ELECTRON_TRANSPORT	0.000615892	3.19579e-07	0.000708247	0.0052203	1.04e-08	0.721459	3.60704e-07	0.636008	0.190642	2.2328e-06
REACTOME_RESPIRATORY_ELECTRON_TRANSPORT_ATP_SYNTHESIS_BY_CHEMIOSMOTIC_COUPLING_AND_HEAT_PRODUCTION_BY_UNCOUPLING_PROTEINS	0.000289101	4.16e-08	0.000180369	0.00154212	1.04e-08	0.714815	1.62598e-07	0.672361	0.23	1.04691e-07
REACTOME_RESPONSE_OF_EIF2AK4_GCN2_TO_AMINO_ACID_DEFICIENCY	0.763766	7.20116e-05	0.000236636	0.0159616	1.09522e-05	0.550973	8.59286e-09	8.59286e-09	0.0136138	8.81089e-05
REACTOME_RESPONSE_TO_ELEVATED_PLATELET_CYTOSOLIC_CA2	0.946961	0.677381	0.769101	0.857895	0.297936	0.80402	0.370145	0.602379	0.880495	0.114833
REACTOME_RETROGRADE_TRANSPORT_AT_THE_TRANS_GOLGI_NETWORK	0.35468	0.20305	0.562041	0.837662	0.35558	1	0.929271	0.524058	0.0606543	0.356916
REACTOME_RHO_GTPASE_CYCLE	0.373136	0.772951	0.54192	0.857895	0.357314	0.990876	3.49319e-08	0.828435	1	0.0151004
REACTOME_RHO_GTPASE_EFFECTORS	0.386323	0.881317	0.53143	0.906318	0.220676	0.950005	0.314353	0.0163102	0.670714	0.647237
REACTOME_RHO_GTPASES_ACTIVATE_FORMINS	0.373136	0.966382	0.204758	0.652458	0.178383	0.980632	0.553644	0.300397	0.931466	0.368427
REACTOME_RHO_GTPASES_ACTIVATE_IQGAPS	0.0341797	0.91284	0.13376	0.0787989	0.120608	0.820588	0.734236	0.404961	0.546953	0.315882
REACTOME_RHOA_GTPASE_CYCLE	0.854692	0.990553	0.753082	0.916633	0.330526	0.916062	0.000139814	0.713219	1	0.045981
REACTOME_RHOBTB_GTPASE_CYCLE	0.301882	0.530818	0.139765	0.170111	0.0211381	0.956869	0.859117	0.962259	0.605976	0.29854
REACTOME_RHOBTB1_GTPASE_CYCLE	0.3015	0.530818	0.510868	0.701878	0.06826	1	0.76952	0.805985	0.625221	0.440794
REACTOME_RHOBTB2_GTPASE_CYCLE	0.304836	0.733165	0.168861	0.207902	0.0246897	0.906118	0.891382	0.788593	0.286794	0.196074
REACTOME_RHOQ_GTPASE_CYCLE	0.317502	0.735169	0.642811	0.942192	0.614617	1	0.553781	0.711139	1	0.324418
REACTOME_RNA_POLYMERASE_I_PROMOTER_ESCAPE	0.715691	0.350168	0.635273	0.518423	0.0238396	1	0.000841333	0.216023	1	0.0416101
REACTOME_RNA_POLYMERASE_I_TRANSCRIPTION	0.814673	0.721628	0.753082	0.841878	0.0575586	0.976202	0.00529087	0.242432	0.831157	0.0330992
REACTOME_RNA_POLYMERASE_I_TRANSCRIPTION_INITIATION	0.722964	0.797331	0.919162	0.899457	0.150059	1	0.00859475	0.521685	0.239179	0.142251
REACTOME_RNA_POLYMERASE_II_TRANSCRIBES_SNRNA_GENES	0.356031	0.907472	0.567175	0.278101	0.0711429	0.769388	0.110945	0.786133	0.169696	0.0191038
REACTOME_RNA_POLYMERASE_II_TRANSCRIPTION_TERMINATION	0.756771	0.762472	0.753082	0.355291	0.0362294	0.982846	0.0294973	0.432703	0.0554089	0.0932909
REACTOME_RND2_GTPASE_CYCLE	0.803531	0.151556	0.56185	0.916633	0.606993	0.956869	0.774328	0.513558	0.994506	0.600535
REACTOME_RRNA_MODIFICATION_IN_THE_NUCLEUS_AND_CYTOSOL	0.0341797	0.859283	0.67753	0.00820342	0.000158715	1	3.42662e-06	0.0755003	0.103049	0.103014
REACTOME_RRNA_PROCESSING	0.00415706	0.0433884	0.00272544	6.24e-08	1.04e-08	0.744801	8.59286e-09	8.59286e-09	1	0.000174725
REACTOME_RUNX1_REGULATES_TRANSCRIPTION_OF_GENES_INVOLVED_IN_DIFFERENTIATION_OF_HSCS	0.22362	0.0465379	0.509962	0.806332	0.00147867	1	0.370145	0.524058	1	0.0799623
REACTOME_S_PHASE	0.163067	0.276498	0.817392	0.932271	0.00143902	1	0.981311	0.137854	1	0.451061
REACTOME_SARS_COV_2_INFECTION	0.0660201	0.863282	0.726765	0.900515	0.23637	1	0.955298	0.616484	0.223902	0.082539
REACTOME_SARS_COV_INFECTIONS	0.189292	0.361506	0.56185	0.906318	0.0819154	1	0.876068	0.157682	0.263884	0.0137724
REACTOME_SCF_SKP2_MEDIATED_DEGRADATION_OF_P27_P21	0.0307793	0.108506	0.56185	0.832408	0.000388364	0.89987	0.840847	0.57781	0.954692	0.0602433
REACTOME_SEALING_OF_THE_NUCLEAR_ENVELOPE_NE_BY_ESCRT_III	0.18158	0.658035	0.12654	0.781381	0.0575881	0.81039	0.764203	0.65061	0.937422	0.315882
REACTOME_SELECTIVE_AUTOPHAGY	0.109195	0.570326	0.518932	0.906318	0.12634	0.89987	0.146708	0.702225	0.337666	0.307085
REACTOME_SELENOAMINO_ACID_METABOLISM	0.24239	1.98434e-06	1.03916e-05	0.022599	4.12263e-08	0.561858	8.59286e-09	8.59286e-09	0.0828489	0.00629571
REACTOME_SEPARATION_OF_SISTER_CHROMATIDS	0.0687122	0.369559	0.49452	0.899457	6.21413e-05	1	0.981846	0.524058	1	0.0227932
REACTOME_SIGNALING_BY_ALK_IN_CANCER	0.610657	0.0817026	0.902545	0.906318	0.232122	0.950005	0.734379	0.788593	0.472243	0.635375
REACTOME_SIGNALING_BY_FGFR2	0.500999	0.857139	0.320763	0.17109	0.187508	0.89987	0.790153	0.425824	0.191032	0.393556
REACTOME_SIGNALING_BY_FGFR2_IIIA_TM	0.429582	0.491694	0.56185	0.207902	0.147637	1	0.29935	0.448471	0.552398	0.22539
REACTOME_SIGNALING_BY_HEDGEHOG	0.173808	0.423913	0.567175	0.973099	0.0698541	1	0.958153	0.521685	1	0.267529
REACTOME_SIGNALING_BY_INSULIN_RECEPTOR	0.275394	0.597645	0.782799	0.932271	0.920404	0.950005	0.719392	0.533728	0.749257	0.644893
REACTOME_SIGNALING_BY_INTERLEUKINS	0.712329	0.337893	0.824422	0.881964	0.592795	0.985294	0.146708	0.0413499	0.66338	0.0574195
REACTOME_SIGNALING_BY_NOTCH	0.724114	0.405731	0.760641	0.857895	0.0270547	0.957698	0.97558	0.332656	0.881628	0.326763
REACTOME_SIGNALING_BY_NOTCH4	0.0541511	0.211261	0.518932	0.899457	0.000521699	0.950005	0.938983	0.217073	1	0.118654
REACTOME_SIGNALING_BY_ROBO_RECEPTORS	0.0332811	0.000386897	0.000172198	0.0186712	1.04e-08	0.721459	8.59286e-09	8.59286e-09	0.13839	0.0141993
REACTOME_SIGNALING_BY_TGF_BETA_RECEPTOR_COMPLEX	0.0623814	0.836448	0.636061	0.850233	0.392018	0.950005	0.924519	0.633368	1	0.724506
REACTOME_SIGNALING_BY_THE_B_CELL_RECEPTOR_BCR	0.704706	0.211261	0.873195	0.916356	0.156524	1	0.364661	0.230084	0.990857	0.325201
REACTOME_SIGNALING_BY_WNT	0.244289	0.425169	0.56185	0.909487	0.0937743	0.950005	0.935068	0.633368	1	0.18865
REACTOME_SLC_MEDIATED_TRANSMEMBRANE_TRANSPORT	0.447192	0.40993	0.56185	0.916633	0.838674	0.80862	0.97558	0.533084	0.753843	0.545215
REACTOME_SLC_TRANSPORTER_DISORDERS	0.763766	0.441308	0.567175	0.906318	0.455769	0.926067	0.893988	0.714474	1	0.0416101
REACTOME_SNRNP_ASSEMBLY	0.52805	0.772951	0.880961	0.555304	0.149613	0.950005	0.406427	0.453793	0.0731031	0.123318
REACTOME_SPHINGOLIPID_DE_NOVO_BIOSYNTHESIS	0.0384986	0.57133	0.562041	0.899457	0.441614	0.982721	0.76573	0.581779	0.629422	0.900942
REACTOME_SPHINGOLIPID_METABOLISM	0.0271961	0.682791	0.602597	0.899457	0.678297	0.985294	0.981311	0.190308	0.790004	0.584395
REACTOME_SRP_DEPENDENT_COTRANSLATIONAL_PROTEIN_TARGETING_TO_MEMBRANE	0.173808	0.00091365	7.05511e-07	0.0005326	1.04e-08	0.48709	8.59286e-09	8.59286e-09	0.0749653	1.28652e-07
REACTOME_STABILIZATION_OF_P53	0.179922	0.0870612	0.597129	0.82069	0.0120573	0.863907	0.893988	0.853321	0.93507	0.118654
REACTOME_SULFUR_AMINO_ACID_METABOLISM	0.399369	0.0757518	0.56185	0.781381	0.252898	0.976202	0.981311	0.448671	0.974708	0.245031
REACTOME_SUMOYLATION	0.698086	0.0841431	0.642765	0.899457	0.651331	0.985294	0.784992	0.787464	0.265927	0.338242
REACTOME_SUMOYLATION_OF_DNA_DAMAGE_RESPONSE_AND_REPAIR_PROTEINS	0.96529	0.438	0.56185	0.781381	0.920404	1	0.977908	0.918762	0.160174	0.722594
REACTOME_SUMOYLATION_OF_DNA_REPLICATION_PROTEINS	0.519697	0.20305	0.856497	0.973099	0.215068	0.956869	0.978789	0.811703	0.209287	0.340264
REACTOME_SUMOYLATION_OF_UBIQUITINYLATION_PROTEINS	0.957519	0.191369	0.659451	0.906318	0.730054	0.906118	0.823385	0.962505	0.0828489	0.675677
REACTOME_SURFACTANT_METABOLISM	0.13583	0.950933	0.906711	0.98645	0.0221024	0.882569	0.609987	0.59977	0.412125	0.755307
REACTOME_SWITCHING_OF_ORIGINS_TO_A_POST_REPLICATIVE_STATE	0.228601	0.146707	0.81976	0.906318	0.00207598	1	0.803993	0.400834	1	0.119622
REACTOME_SYNTHESIS_OF_ACTIVE_UBIQUITIN_ROLES_OF_E1_AND_E2_ENZYMES	0.0957271	0.641169	0.782799	0.937129	0.00142283	0.997096	0.775075	0.4047	0.186424	0.033777
REACTOME_SYNTHESIS_OF_BILE_ACIDS_AND_BILE_SALTS	0.259969	0.497259	0.81946	0.906318	0.23637	0.436576	0.183581	0.0990302	0.104746	0.544489
REACTOME_SYNTHESIS_OF_DNA	0.412063	0.0889617	0.857158	0.932271	0.00459303	1	0.981311	0.123915	1	0.40406
REACTOME_SYNTHESIS_OF_VERY_LONG_CHAIN_FATTY_ACYL_COAS	0.770206	0.500339	0.81976	0.814712	0.675221	0.982721	0.991694	0.897207	0.82795	0.296332
REACTOME_TCF_DEPENDENT_SIGNALING_IN_RESPONSE_TO_WNT	0.350717	0.480909	0.628931	0.980648	0.0461642	0.972948	0.763703	0.755416	1	0.0602433
REACTOME_TCR_SIGNALING	0.651459	0.111442	0.828342	0.992058	0.247565	0.818284	0.156153	0.586796	0.603231	0.270546
REACTOME_TELOMERE_C_STRAND_LAGGING_STRAND_SYNTHESIS	0.555218	0.489164	0.15577	0.323476	0.418262	0.950005	0.187992	0.293022	0.937792	0.280429
REACTOME_TELOMERE_MAINTENANCE	0.738899	0.137331	0.551051	0.899457	0.753975	0.956869	0.840847	0.0990302	1	0.378386
REACTOME_TERMINATION_OF_TRANSLESION_DNA_SYNTHESIS	0.799859	0.69916	0.636086	0.552359	0.89425	0.795099	0.923104	0.21329	0.937792	0.677112
REACTOME_THE_CITRIC_ACID_TCA_CYCLE_AND_RESPIRATORY_ELECTRON_TRANSPORT	1.08354e-05	4.16e-08	1.68856e-05	0.00131602	1.04e-08	0.706817	9.58351e-07	0.989276	0.0283068	2.90986e-05
REACTOME_THE_NLRP3_INFLAMMASOME	0.505668	0.585112	0.816691	0.892157	0.840636	0.903366	0.553781	0.268986	0.335257	0.523028
REACTOME_THE_ROLE_OF_GTSE1_IN_G2_M_PROGRESSION_AFTER_G2_CHECKPOINT	0.015585	0.0619636	0.027338	0.288281	7.49794e-06	1	0.76952	0.70583	1	0.0151004
REACTOME_TNF_RECEPTOR_SUPERFAMILY_TNFSF_MEMBERS_MEDIATING_NON_CANONICAL_NF_KB_PATHWAY	0.675079	0.785406	0.927741	0.916356	0.650753	0.906118	0.681517	0.324959	0.695482	0.25008
REACTOME_TNFR2_NON_CANONICAL_NF_KB_PATHWAY	0.418752	0.271059	0.701208	0.906318	0.062155	0.834776	0.795866	0.333815	1	0.62827
REACTOME_TP53_REGULATES_METABOLIC_GENES	0.352413	0.0465379	0.524425	0.902547	0.137214	0.950005	0.804667	0.577868	0.98431	0.230669
REACTOME_TP53_REGULATES_TRANSCRIPTION_OF_ADDITIONAL_CELL_CYCLE_GENES_WHOSE_EXACT_ROLE_IN_THE_P53_PATHWAY_REMAIN_UNCERTAIN	0.747472	0.247019	0.777453	0.652458	0.627593	0.48709	0.795866	0.550031	1	0.930565
REACTOME_TP53_REGULATES_TRANSCRIPTION_OF_CELL_CYCLE_GENES	0.580683	0.734753	0.659451	0.837662	0.755758	0.436576	0.810382	0.190308	0.937422	0.861818
REACTOME_TP53_REGULATES_TRANSCRIPTION_OF_DNA_REPAIR_GENES	0.71484	0.585112	0.902545	0.781028	0.229104	1	0.358503	0.58024	0.974708	0.296332
REACTOME_TP53_REGULATES_TRANSCRIPTION_OF_GENES_INVOLVED_IN_G1_CELL_CYCLE_ARREST	0.77276	0.734753	0.678261	0.857895	0.796715	0.941642	0.588588	0.123915	0.974708	0.280262
REACTOME_TRAFFICKING_OF_AMPA_RECEPTORS	0.823499	0.823823	0.966894	0.740754	0.42349	1	0.553633	0.553796	0.935754	0.6943
REACTOME_TRANS_GOLGI_NETWORK_VESICLE_BUDDING	0.0611177	0.954659	0.669241	0.88908	0.220676	0.950005	0.775075	0.524058	0.347607	0.720478
REACTOME_TRANSCRIPTION_COUPLED_NUCLEOTIDE_EXCISION_REPAIR_TC_NER	0.410954	0.332714	0.900759	0.825021	0.0629297	1	0.321314	0.348574	0.962619	0.291707
REACTOME_TRANSCRIPTION_OF_THE_HIV_GENOME	0.513071	0.654077	0.567175	0.355291	0.010445	0.957698	0.0338327	0.522094	0.58419	0.00646075
REACTOME_TRANSCRIPTIONAL_REGULATION_BY_E2F6	0.335974	0.335484	0.87926	0.916633	0.661285	1	0.934369	0.615549	0.51048	0.31891
REACTOME_TRANSCRIPTIONAL_REGULATION_BY_RUNX1	0.661228	0.482195	0.799734	0.916356	0.232662	1	0.418031	0.611067	1	0.231635
REACTOME_TRANSCRIPTIONAL_REGULATION_BY_RUNX2	0.133766	0.169962	0.551051	0.906318	0.0710604	0.971264	0.976803	0.496976	1	0.592576
REACTOME_TRANSCRIPTIONAL_REGULATION_BY_RUNX3	0.624461	0.309821	0.509962	0.814712	0.22613	1	0.821761	0.560723	1	0.289255
REACTOME_TRANSCRIPTIONAL_REGULATION_BY_SMALL_RNAS	0.990314	0.921584	0.816691	0.754106	0.251809	1	0.30537	0.404961	1	0.0401649
REACTOME_TRANSLESION_SYNTHESIS_BY_Y_FAMILY_DNA_POLYMERASES_BYPASSES_LESIONS_ON_DNA_TEMPLATE	0.925091	0.768228	0.628931	0.687826	0.651241	0.78222	0.868809	0.561157	1	0.813751
REACTOME_TRANSLOCATION_OF_SLC2A4_GLUT4_TO_THE_PLASMA_MEMBRANE	0.0243844	0.92987	0.108844	0.772824	0.12136	0.906118	0.840847	0.177366	0.445704	0.10268
REACTOME_TRANSPORT_OF_BILE_SALTS_AND_ORGANIC_ACIDS_METAL_IONS_AND_AMINE_COMPOUNDS	0.376915	0.224054	0.602597	0.944192	0.67188	0.721459	0.976803	0.734776	0.993043	0.0351396
REACTOME_TRANSPORT_OF_CONNEXONS_TO_THE_PLASMA_MEMBRANE	0.0833819	0.881862	0.13023	0.718318	0.176534	0.706817	0.78114	0.562315	1	0.419177
REACTOME_TRANSPORT_OF_INORGANIC_CATIONS_ANIONS_AND_AMINO_ACIDS_OLIGOPEPTIDES	0.516308	0.700973	0.602597	0.82069	0.64759	0.721459	0.923104	0.636008	0.33037	0.045981
REACTOME_TRANSPORT_OF_MATURE_MRNAS_DERIVED_FROM_INTRONLESS_TRANSCRIPTS	0.50953	0.101573	0.817392	0.885304	0.229104	0.901964	0.876068	0.97823	0.0828489	0.262665
REACTOME_TRANSPORT_OF_MATURE_TRANSCRIPT_TO_CYTOPLASM	0.426888	0.0881407	0.873195	0.82069	0.0537845	0.907694	0.0664192	0.679907	0.0185266	0.181485
REACTOME_TRANSPORT_OF_THE_SLBP_DEPENDANT_MATURE_MRNA	0.489124	0.0433884	0.733798	0.899457	0.211356	0.820588	0.876068	0.905385	0.0929812	0.295327
REACTOME_TRANSPORT_TO_THE_GOLGI_AND_SUBSEQUENT_MODIFICATION	3.10089e-05	0.0829921	0.316007	0.906318	1.01145e-06	0.721459	0.7218	0.759986	0.00159309	0.22767
REACTOME_TRIGLYCERIDE_METABOLISM	0.798118	0.522008	0.87926	0.937129	0.967196	0.841531	0.580432	0.649717	1	0.748835
REACTOME_TRNA_AMINOACYLATION	0.0271961	0.940031	0.61913	0.357365	0.000443845	0.953772	0.188489	0.702225	0.00114568	0.0233021
REACTOME_TRNA_PROCESSING	0.763766	0.9109	0.879086	0.368373	0.085947	0.906118	0.0626358	0.633385	0.00874416	0.09787
REACTOME_TRNA_PROCESSING_IN_THE_NUCLEUS	0.680654	0.739356	0.930768	0.906318	0.187508	0.812765	0.425045	0.632282	0.0390103	0.467351
REACTOME_UB_SPECIFIC_PROCESSING_PROTEASES	0.000377408	0.834104	0.56185	0.899457	0.000600962	1	0.550572	0.796333	0.0705372	0.398147
REACTOME_UCH_PROTEINASES	0.0503907	0.146707	0.611601	0.837662	0.00943402	0.953772	0.840847	0.602379	0.957365	0.247492
REACTOME_UNFOLDED_PROTEIN_RESPONSE_UPR	0.00177721	0.101573	0.56185	0.899457	9.36742e-05	0.976202	0.152538	0.758162	0.0111154	0.0227932
REACTOME_VIRAL_MESSENGER_RNA_SYNTHESIS	0.786337	0.585112	0.919162	0.781381	0.258608	0.950005	0.469104	0.540994	0.247172	0.315473
REACTOME_VOLTAGE_GATED_POTASSIUM_CHANNELS	0.526021	0.727868	0.87926	0.980648	0.384177	0.950005	0.836726	0.989276	0.0987608	0.639358
KEGG_ALANINE_ASPARTATE_AND_GLUTAMATE_METABOLISM	0.11098	0.24811	0.228973	0.153639	0.406203	0.518545	0.870729	0.290288	0.483336	0.299761
KEGG_ALLOGRAFT_REJECTION	0.013896	0.244223	0.2095	0.910879	0.24031	0.963844	0.000311774	0.302304	0.0108999	4.05606e-05
KEGG_ALZHEIMERS_DISEASE	0.0128272	0.000361169	0.00445855	0.0644568	1.78996e-05	0.518545	0.0908731	0.243298	0.461438	0.007627
KEGG_AMINO_SUGAR_AND_NUCLEOTIDE_SUGAR_METABOLISM	0.0303489	0.45431	0.734837	0.822228	0.24031	0.903565	0.885561	0.31897	0.850575	0.204844
KEGG_AMINOACYL_TRNA_BIOSYNTHESIS	0.0303489	0.743257	0.767757	0.459989	0.000730856	0.775613	0.327072	0.269531	2.20121e-05	0.007627
KEGG_APOPTOSIS	0.845018	0.404779	0.596692	0.469697	0.731692	0.903565	0.254816	0.243298	0.179407	0.532855
KEGG_ARACHIDONIC_ACID_METABOLISM	0.949854	0.0759323	0.873828	0.459989	0.694218	0.818657	0.206762	0.498184	0.664365	0.512054
KEGG_ARGININE_AND_PROLINE_METABOLISM	0.0428861	0.0363596	0.257937	0.0644568	0.277753	0.903565	0.938608	0.827904	1	0.173245
KEGG_ARRHYTHMOGENIC_RIGHT_VENTRICULAR_CARDIOMYOPATHY_ARVC	0.833998	0.936386	0.697603	0.906753	0.519957	0.518545	0.039535	0.788167	0.302703	0.588707
KEGG_ASCORBATE_AND_ALDARATE_METABOLISM	0.0128272	0.415732	0.822524	0.469697	0.35942	0.518545	0.524615	0.22216	0.112411	0.173245
KEGG_ASTHMA	0.00532602	0.488117	0.2095	0.98853	0.223637	0.930645	0.00525522	0.233102	0.00717326	0.00180464
KEGG_AUTOIMMUNE_THYROID_DISEASE	0.013896	0.277321	0.222172	0.949471	0.277753	0.883219	0.000587373	0.456886	0.0654283	4.05606e-05
KEGG_B_CELL_RECEPTOR_SIGNALING_PATHWAY	0.451918	0.987151	0.476692	0.429561	0.291004	0.678259	0.0771523	0.24068	0.155462	0.0070648
KEGG_BETA_ALANINE_METABOLISM	0.296929	0.0808795	0.583761	0.172481	0.291004	0.518545	0.688867	0.298132	0.574589	0.587542
KEGG_BIOSYNTHESIS_OF_UNSATURATED_FATTY_ACIDS	0.181449	0.693691	0.762222	0.432558	0.519957	0.518545	0.870729	0.256584	0.182479	0.632566
KEGG_BUTANOATE_METABOLISM	0.783775	0.0808795	0.776585	0.461157	0.543112	0.518545	0.0891765	0.290288	0.182479	0.411265
KEGG_CARDIAC_MUSCLE_CONTRACTION	0.39778	0.0675939	0.0128862	0.0644568	0.185513	0.278922	0.295985	0.201052	0.545944	0.123061
KEGG_CELL_ADHESION_MOLECULES_CAMS	0.0612927	0.549397	0.697603	0.949471	0.24031	0.714097	7.22912e-07	0.498184	0.136937	0.000255323
KEGG_CELL_CYCLE	0.458201	0.967728	0.776585	0.825478	0.428498	0.518545	0.0624038	0.139394	0.94461	0.882904
KEGG_CHEMOKINE_SIGNALING_PATHWAY	0.109338	0.967728	0.751044	0.212286	0.316092	0.494473	0.00542686	0.139394	0.00348268	0.000148876
KEGG_CHRONIC_MYELOID_LEUKEMIA	0.676422	0.613665	0.734837	0.851116	0.919793	0.682683	0.882517	0.415478	0.444995	0.700441
KEGG_CITRATE_CYCLE_TCA_CYCLE	0.0238065	0.0611106	0.135306	0.0808487	0.185513	0.631222	0.806472	0.490569	0.00200146	0.784767
KEGG_COLORECTAL_CANCER	0.898527	0.989858	0.873828	0.901365	0.671642	0.903565	0.638544	0.498184	0.913385	0.807296
KEGG_COMPLEMENT_AND_COAGULATION_CASCADES	0.611094	0.0806645	0.12538	0.0644568	0.24031	0.540613	0.618896	0.270588	0.00925402	4.45691e-05
KEGG_CYSTEINE_AND_METHIONINE_METABOLISM	0.436219	0.612585	0.637885	0.624278	0.723674	0.775613	0.824528	0.80123	0.94461	0.825335
KEGG_CYTOKINE_CYTOKINE_RECEPTOR_INTERACTION	9.3992e-05	0.905109	0.12538	0.461157	0.091101	0.615288	0.0194599	0.0609734	0.485368	0.000258692
KEGG_DILATED_CARDIOMYOPATHY	0.677701	0.967728	0.607475	0.713315	0.44698	0.444405	0.509978	0.858198	0.0396152	0.676624
KEGG_DNA_REPLICATION	0.779874	0.0837848	0.596692	0.822228	0.654381	0.830716	0.584403	0.188351	0.5699	0.154571
KEGG_DRUG_METABOLISM_CYTOCHROME_P450	0.00131411	0.00370247	0.637885	0.148899	0.24031	0.518545	0.800442	0.0609734	0.0474772	0.210031
KEGG_DRUG_METABOLISM_OTHER_ENZYMES	0.00904085	0.0806645	0.135306	0.151742	0.180424	0.518545	0.824528	0.200279	0.00856588	0.173245
KEGG_ECM_RECEPTOR_INTERACTION	0.0333108	0.996327	0.751044	0.358882	0.24031	0.903565	0.00331003	0.201052	0.112411	0.328658
KEGG_ENDOCYTOSIS	0.363194	0.905109	0.734837	0.664643	0.630081	0.930645	0.00471325	0.537015	0.335631	0.0802012
KEGG_EPITHELIAL_CELL_SIGNALING_IN_HELICOBACTER_PYLORI_INFECTION	0.426355	0.857349	0.873828	0.983837	0.922698	0.518545	0.800442	0.232701	0.250255	0.711113
KEGG_FATTY_ACID_METABOLISM	0.845018	0.0361951	0.873828	0.148899	0.476395	0.518545	0.618827	0.311279	0.00183077	0.106747
KEGG_FC_EPSILON_RI_SIGNALING_PATHWAY	0.783775	0.839929	0.873828	0.962398	0.384137	0.903565	0.587758	0.292235	0.335631	0.130966
KEGG_FC_GAMMA_R_MEDIATED_PHAGOCYTOSIS	0.727398	0.989858	0.815218	0.469697	0.489013	0.714097	0.118536	0.139394	0.100082	0.00747944
KEGG_FOCAL_ADHESION	0.581594	0.908388	0.637885	0.825478	0.369603	0.557443	0.00712973	0.0278957	0.94461	0.361117
KEGG_GAP_JUNCTION	0.742265	0.989858	0.0830891	0.98853	0.810437	0.518545	0.76483	0.574084	0.953389	0.644583
KEGG_GLIOMA	0.839129	0.613665	0.927297	0.851116	0.784216	0.903565	0.800442	0.387313	0.0927717	0.697257
KEGG_GLUTATHIONE_METABOLISM	0.124203	0.0361238	0.298383	0.357384	0.469518	0.548349	0.524615	0.501024	0.453048	0.587542
KEGG_GLYCINE_SERINE_AND_THREONINE_METABOLISM	0.327616	0.0286646	0.878505	0.906753	0.539335	0.903565	0.679044	0.292877	0.817597	0.761117
KEGG_GLYCOLYSIS_GLUCONEOGENESIS	0.59464	0.12689	0.697603	0.499071	0.44698	0.518545	0.627273	0.290288	0.58782	0.0732568
KEGG_GLYCOSAMINOGLYCAN_BIOSYNTHESIS_HEPARAN_SULFATE	0.783775	0.0808795	0.873828	0.436465	0.743797	0.929897	0.800442	0.569399	0.947858	0.724531
KEGG_GNRH_SIGNALING_PATHWAY	0.783775	0.967728	0.697603	0.992248	0.392815	0.518545	0.676061	0.524487	0.953389	0.589305
KEGG_GRAFT_VERSUS_HOST_DISEASE	0.0128272	0.24811	0.155037	0.914056	0.24031	0.951934	0.000111353	0.259661	0.0053231	6.61039e-05
KEGG_HEMATOPOIETIC_CELL_LINEAGE	0.0128272	0.967728	0.873828	0.992248	0.215777	0.518545	0.000568366	0.259661	0.0163876	0.000293922
KEGG_HOMOLOGOUS_RECOMBINATION	0.621359	0.943738	0.596692	0.910879	0.35942	0.961049	0.702643	0.415478	0.953389	0.882904
KEGG_HUNTINGTONS_DISEASE	0.0374311	3.04251e-05	7.3743e-06	0.0096165	9.10062e-07	0.518545	0.00135091	0.0926743	0.5164	1.05392e-05
KEGG_HYPERTROPHIC_CARDIOMYOPATHY_HCM	0.864706	0.820279	0.415311	0.469697	0.69867	0.278922	0.505754	0.443113	0.155462	0.605821
KEGG_INTESTINAL_IMMUNE_NETWORK_FOR_IGA_PRODUCTION	0.0730985	0.613657	0.298383	0.992248	0.24031	0.647316	0.00205696	0.201052	0.0189294	0.000108843
KEGG_JAK_STAT_SIGNALING_PATHWAY	0.0450714	0.639908	0.12538	0.153639	0.277753	0.903565	0.0375043	0.456886	0.94461	0.173245
KEGG_LEISHMANIA_INFECTION	0.181449	0.639908	0.480574	0.992248	0.384137	0.903565	0.00336335	0.0297814	0.0167332	0.00186046
KEGG_LEUKOCYTE_TRANSENDOTHELIAL_MIGRATION	0.816645	0.598152	0.734837	0.432558	0.684281	0.545455	1.54739e-05	0.201052	0.229052	0.0802012
KEGG_LYSINE_DEGRADATION	0.845018	0.613665	0.776585	0.469697	0.477325	0.548349	0.355027	0.299674	0.0108999	0.2041
KEGG_LYSOSOME	0.130072	0.721827	0.77798	0.578732	0.44567	0.910277	0.00135091	0.00461876	0.713184	0.224912
KEGG_MAPK_SIGNALING_PATHWAY	0.327616	0.936386	0.776585	0.992248	0.670342	0.518545	0.455595	0.0609734	0.850575	0.00741
KEGG_METABOLISM_OF_XENOBIOTICS_BY_CYTOCHROME_P450	0.013896	0.0250134	0.822524	0.432558	0.180424	0.518545	0.524615	0.29412	0.0250071	0.0885625
KEGG_MISMATCH_REPAIR	0.921552	0.139643	0.50476	0.614965	0.654381	0.961049	0.618827	0.256584	0.953389	0.401448
KEGG_N_GLYCAN_BIOSYNTHESIS	0.0800133	0.488966	0.851093	0.825478	0.192071	0.985944	0.9475	0.302304	0.0654283	0.0802012
KEGG_NATURAL_KILLER_CELL_MEDIATED_CYTOTOXICITY	0.066342	0.639908	0.135306	0.614965	0.291004	0.961049	0.000234869	0.196163	0.34131	0.000137446
KEGG_NEUROACTIVE_LIGAND_RECEPTOR_INTERACTION	0.0128272	0.996865	0.851093	0.432558	0.185513	0.903565	0.963493	0.139394	3.4508e-06	0.154571
KEGG_NEUROTROPHIN_SIGNALING_PATHWAY	0.207478	0.723493	0.734837	0.906753	0.477325	0.903565	0.7413	0.298132	0.953389	0.0704526
KEGG_NITROGEN_METABOLISM	0.877358	0.0808795	0.920824	0.906753	0.740311	0.518545	0.592717	0.594658	0.34131	0.224912
KEGG_NOD_LIKE_RECEPTOR_SIGNALING_PATHWAY	0.398092	0.972596	0.873828	0.901365	0.661883	0.650855	0.824528	0.209676	0.619002	0.442308
KEGG_OXIDATIVE_PHOSPHORYLATION	1.93387e-06	9.2693e-07	1.86e-08	0.0115684	9.3e-09	0.518545	9.86588e-08	0.0609734	0.335631	1.75837e-06
KEGG_PANCREATIC_CANCER	0.845018	0.681129	0.95434	0.730496	0.735824	0.903565	0.76483	0.259661	0.0915112	0.662252
KEGG_PANTOTHENATE_AND_COA_BIOSYNTHESIS	0.845018	0.330347	0.0674441	0.866469	0.784216	0.903565	0.870729	0.292877	0.574589	0.0918779
KEGG_PARKINSONS_DISEASE	0.000817778	8.30252e-06	4.002e-05	0.0644568	9.3e-09	0.518545	7.38058e-06	0.139394	0.461438	1.08777e-05
KEGG_PATHOGENIC_ESCHERICHIA_COLI_INFECTION	0.0303489	0.549397	0.0830891	0.172481	0.185513	0.518545	0.569567	0.201052	0.74807	0.658997
KEGG_PATHWAYS_IN_CANCER	0.80696	0.24811	0.2095	0.891556	0.671642	0.775613	0.76483	0.421475	0.453048	0.302718
KEGG_PENTOSE_AND_GLUCURONATE_INTERCONVERSIONS	0.013896	0.560089	0.734837	0.538159	0.395344	0.518545	0.791524	0.290288	0.0292309	0.19765
KEGG_PEROXISOME	0.845018	0.0806645	0.873828	0.076807	0.185513	0.545455	0.046044	0.22216	0.00368944	0.00754684
KEGG_PHOSPHATIDYLINOSITOL_SIGNALING_SYSTEM	0.949854	0.186779	0.776585	0.664643	0.23793	0.734051	0.168173	0.755308	0.796875	0.0732568
KEGG_PORPHYRIN_AND_CHLOROPHYLL_METABOLISM	0.0907338	0.680851	0.734837	0.730496	0.0886773	0.786514	0.841677	0.29412	0.0108999	0.00741
KEGG_PPAR_SIGNALING_PATHWAY	0.854947	0.853139	0.751044	0.459989	0.539335	0.518545	0.702643	0.298132	0.352113	0.173245
KEGG_PRIMARY_BILE_ACID_BIOSYNTHESIS	0.736174	0.277321	0.873828	0.795441	0.223637	0.518545	0.0451306	0.259661	0.0108999	0.280543
KEGG_PRIMARY_IMMUNODEFICIENCY	8.37794e-05	0.923404	0.00324794	0.548144	0.0886773	0.647316	0.0134658	0.755308	0.0396243	0.000350651
KEGG_PRION_DISEASES	0.855026	0.967728	0.767757	0.906753	0.277753	0.946276	0.76483	0.068846	0.386104	0.346083
KEGG_PROPANOATE_METABOLISM	0.26454	0.134233	0.982422	0.432558	0.24031	0.518545	0.00712973	0.201052	0.386104	0.319911
KEGG_PROSTATE_CANCER	0.689686	0.0361238	0.697603	0.907155	0.469518	0.883219	0.201483	0.485005	0.104213	0.173245
KEGG_PROTEASOME	0.0391136	0.0361238	0.480453	0.713669	0.00242548	0.518545	0.69213	0.941827	0.953389	0.0332143
KEGG_PROTEIN_EXPORT	0.0303489	0.972596	0.490833	0.461157	0.00490969	0.903565	0.0864238	0.766756	0.0396152	0.00120843
KEGG_PYRUVATE_METABOLISM	0.869296	0.820279	0.873828	0.75945	0.684281	0.903565	0.7413	0.496765	0.177476	0.587542
KEGG_REGULATION_OF_ACTIN_CYTOSKELETON	0.742265	0.943738	0.751044	0.822228	0.392016	0.638956	0.123152	0.0302025	0.574589	0.007627
KEGG_RENAL_CELL_CARCINOMA	0.066342	0.936386	0.480574	0.906753	0.24031	0.827085	0.33498	0.200279	0.5699	0.587542
KEGG_RETINOL_METABOLISM	0.0111796	0.0361951	0.734837	0.153639	0.291004	0.778084	0.824528	0.120016	0.0242542	0.0802012
KEGG_RIBOSOME	0.982593	7.79949e-07	1.77656e-07	0.0096165	5.92858e-07	0.444405	1.84e-08	1.84e-08	7.69773e-05	1.08777e-05
KEGG_RNA_DEGRADATION	0.807443	0.967728	0.873828	0.432558	0.641429	0.534719	0.17958	0.524487	0.0108999	0.0918779
KEGG_SMALL_CELL_LUNG_CANCER	0.783775	0.639908	0.713518	0.906753	0.477325	0.903565	0.55748	0.520682	0.953389	0.882904
KEGG_SPLICEOSOME	0.267153	0.639908	0.734837	0.110351	9.01802e-07	0.787705	0.000285811	0.0275114	0.0810589	0.007627
KEGG_STARCH_AND_SUCROSE_METABOLISM	0.0800133	0.820279	0.873828	0.822228	0.35942	0.518545	0.524615	0.256584	0.179407	0.587542
KEGG_STEROID_BIOSYNTHESIS	0.463946	0.987151	0.673333	0.992248	0.519957	0.518545	0.870729	0.776067	0.783945	0.0242752
KEGG_STEROID_HORMONE_BIOSYNTHESIS	0.00383569	0.839929	0.480574	0.357384	0.0886773	0.775613	0.800442	0.255226	0.0202476	0.00747944
KEGG_T_CELL_RECEPTOR_SIGNALING_PATHWAY	0.562337	0.989858	0.596692	0.590755	0.291004	0.518545	0.0260602	0.339306	0.607711	0.0732568
KEGG_TERPENOID_BACKBONE_BIOSYNTHESIS	0.714972	0.866058	0.927297	0.865731	0.428498	0.518545	0.99723	0.400265	0.947858	0.256185
KEGG_TIGHT_JUNCTION	0.0467874	0.866058	0.851093	0.851116	0.463663	0.518545	0.00952933	0.653304	0.34131	0.587542
KEGG_TOLL_LIKE_RECEPTOR_SIGNALING_PATHWAY	0.855026	0.450363	0.560652	0.825478	0.439998	0.804669	0.37369	0.196163	0.74807	0.204844
KEGG_TRYPTOPHAN_METABOLISM	0.183553	0.0643016	0.50476	0.432558	0.284741	0.682683	0.0194599	0.259661	0.0108999	0.361101
KEGG_TYPE_I_DIABETES_MELLITUS	0.0753297	0.315449	0.873828	0.441298	0.249152	0.961049	0.000311774	0.290288	0.00644415	0.000540236
KEGG_UBIQUITIN_MEDIATED_PROTEOLYSIS	0.0612927	0.721827	0.691997	0.432558	0.0432893	0.903565	0.58128	0.785112	7.76375e-06	0.274881
KEGG_VALINE_LEUCINE_AND_ISOLEUCINE_DEGRADATION	0.211364	0.0328309	0.873828	0.1539	0.24031	0.444405	0.000303511	0.255226	0.00925402	0.604316
GOBP_2_OXOGLUTARATE_METABOLIC_PROCESS	0.265525	0.658664	0.574654	0.492002	0.657371	0.751088	0.998201	0.33144	0.1856	0.575555
GOBP_ACETYL_COA_METABOLIC_PROCESS	0.872748	0.868312	0.87408	0.845511	0.556702	0.77768	0.56837	0.657804	0.0457351	0.666781
GOBP_ACTIN_FILAMENT_ORGANIZATION	0.8081	0.686129	0.729585	0.734773	0.247586	0.235064	6.89867e-05	0.414486	0.402363	0.000881711
GOBP_ACTIVATION_OF_IMMUNE_RESPONSE	6.42939e-05	0.753939	0.242304	0.79902	0.339911	0.585326	2.13898e-06	0.00297111	0.188407	0.00754083
GOBP_ADAPTIVE_IMMUNE_RESPONSE_BASED_ON_SOMATIC_RECOMBINATION_OF_IMMUNE_RECEPTORS_BUILT_FROM_IMMUNOGLOBULIN_SUPERFAMILY_DOMAINS	7.67252e-06	0.823145	0.172204	0.742458	0.179611	0.546138	3.62819e-05	0.00043624	0.39657	0.000179512
GOBP_AEROBIC_RESPIRATION	0.000600567	5.139e-07	0.00145204	0.00970411	3.95308e-08	0.229447	3.25914e-06	0.551416	0.0134269	0.000209765
GOBP_ALCOHOL_BIOSYNTHETIC_PROCESS	0.0253696	0.812068	0.859996	0.908697	0.650423	0.78557	0.91178	0.85455	0.61035	0.119252
GOBP_ALCOHOL_METABOLIC_PROCESS	0.00328154	0.601346	0.557965	0.556244	0.411428	0.922739	0.89484	0.133295	0.0802035	0.0645164
GOBP_ALPHA_AMINO_ACID_CATABOLIC_PROCESS	0.00626107	0.454018	0.821059	0.866198	0.163795	0.567756	0.299991	0.133295	0.240022	0.580923
GOBP_ALPHA_AMINO_ACID_METABOLIC_PROCESS	0.00109313	0.0670412	0.676004	0.689465	0.0180731	0.49963	0.677743	0.492605	0.409219	0.401593
GOBP_ALPHA_BETA_T_CELL_ACTIVATION	0.0570596	0.981035	0.557886	0.81671	0.242753	0.75513	6.74513e-06	0.519313	0.019027	1.0197e-06
GOBP_AMEBOIDAL_TYPE_CELL_MIGRATION	0.926611	0.685017	0.873855	0.922383	0.383247	0.235064	0.0041764	0.391448	0.77448	0.0951492
GOBP_AMINE_METABOLIC_PROCESS	0.629936	0.459513	0.560273	0.756291	0.955462	0.940791	0.687459	0.730733	0.994551	0.550761
GOBP_AMINO_ACID_ACTIVATION	0.311324	0.830749	0.875775	0.77698	0.0155529	0.772996	0.379034	0.492605	0.000163487	0.0104684
GOBP_AMINO_ACID_BETAINE_METABOLIC_PROCESS	0.432998	0.527746	0.938938	0.576358	0.955462	0.449613	0.578397	0.572577	0.189921	0.523458
GOBP_ANTIBACTERIAL_HUMORAL_RESPONSE	0.0179984	0.940935	0.889182	0.871601	0.216356	0.841699	0.922167	0.35584	0.229606	0.636548
GOBP_ANTIFUNGAL_INNATE_IMMUNE_RESPONSE	0.571317	0.955719	0.807638	0.87206	0.725314	0.906924	0.474602	0.366337	0.0805987	0.0781526
GOBP_ANTIGEN_RECEPTOR_MEDIATED_SIGNALING_PATHWAY	8.61934e-05	0.753939	0.330048	0.877478	0.147234	0.96731	0.00223999	0.0555083	0.0133178	1.92731e-05
GOBP_ANTIMICROBIAL_HUMORAL_RESPONSE	0.0419664	0.812068	0.947413	0.827281	0.27491	0.93862	0.50858	0.0281497	0.00436107	0.601482
GOBP_AORTA_DEVELOPMENT	0.052661	0.964993	0.774728	0.74397	0.226226	0.362642	0.193583	0.617717	0.331841	0.697701
GOBP_AROMATIC_AMINO_ACID_FAMILY_METABOLIC_PROCESS	0.311842	0.509776	0.558357	0.827281	0.42344	0.978155	0.844313	0.586634	0.560955	0.586752
GOBP_ARTERY_MORPHOGENESIS	0.484856	0.859972	0.938938	0.96025	0.372458	0.364155	0.922305	0.707028	0.762542	0.373449
GOBP_ASPARTATE_FAMILY_AMINO_ACID_BIOSYNTHETIC_PROCESS	0.850729	0.726212	0.880862	0.712407	0.443114	0.814674	0.975737	0.657804	0.995551	0.724979
GOBP_ASPARTATE_FAMILY_AMINO_ACID_CATABOLIC_PROCESS	0.424705	0.514897	0.928682	0.826008	0.86048	0.909799	0.988545	0.31621	0.956591	0.698755
GOBP_ASPARTATE_FAMILY_AMINO_ACID_METABOLIC_PROCESS	0.27874	0.441081	0.894453	0.751284	0.445821	0.805782	0.942963	0.812596	0.966137	0.678503
GOBP_ASTROCYTE_DIFFERENTIATION	0.951819	0.81754	0.809582	0.726885	0.896131	0.668406	0.454294	0.470972	0.146047	0.0775044
GOBP_ATP_METABOLIC_PROCESS	0.0606672	0.000504903	0.103685	0.306076	1.68331e-05	0.282454	0.00378192	0.361934	0.27601	0.0139016
GOBP_ATP_SYNTHESIS_COUPLED_ELECTRON_TRANSPORT	0.00583583	0.00264507	0.00340824	0.30441	3.95308e-08	0.252594	6.20845e-06	0.174469	0.439827	5.09936e-06
GOBP_B_CELL_ACTIVATION	4.2967e-05	0.975708	0.26382	0.984137	0.226226	0.711566	3.33395e-05	0.131224	0.0712771	1.09363e-06
GOBP_B_CELL_DIFFERENTIATION	0.0494898	0.88624	0.580818	0.97927	0.447403	0.77768	0.00187445	0.388187	0.233517	0.00012049
GOBP_B_CELL_MEDIATED_IMMUNITY	0.00117502	0.973342	0.246417	0.840034	0.383247	0.734575	0.045508	0.00549136	0.916953	0.231035
GOBP_B_CELL_RECEPTOR_SIGNALING_PATHWAY	3.20793e-06	0.816191	0.273637	0.866426	0.0418323	0.793412	0.00745163	0.0920967	0.00787787	2.20082e-05
GOBP_BRANCHED_CHAIN_AMINO_ACID_CATABOLIC_PROCESS	0.420425	0.582529	0.889182	0.751284	0.262057	0.466388	0.19165	0.266718	0.0818126	0.836256
GOBP_BRANCHED_CHAIN_AMINO_ACID_METABOLIC_PROCESS	0.433234	0.486246	0.881295	0.81127	0.247586	0.563057	0.540279	0.324785	0.240681	0.921238
GOBP_CALCINEURIN_MEDIATED_SIGNALING	0.600598	0.981035	0.876853	0.81127	0.982596	0.75515	0.149061	0.733709	0.995551	0.512409
GOBP_CALCIUM_ION_IMPORT	0.841925	0.975708	0.391576	0.983507	0.989091	0.618168	0.468664	0.462592	0.0113083	0.0591323
GOBP_CALCIUM_ION_TRANSPORT	0.234694	0.976402	0.595619	0.908697	0.383247	0.323205	0.0126365	0.0512175	1.98445e-05	0.000994706
GOBP_CELL_ACTIVATION_INVOLVED_IN_IMMUNE_RESPONSE	0.00192164	0.981035	0.191637	0.772726	0.232732	0.60609	6.85621e-08	0.106984	4.38035e-05	4.32083e-08
GOBP_CELL_CELL_ADHESION_VIA_PLASMA_MEMBRANE_ADHESION_MOLECULES	0.862219	0.989785	0.880133	0.771763	0.293808	0.737271	0.0281585	0.871271	0.182849	0.174739
GOBP_CELL_CHEMOTAXIS	0.00463528	0.973342	0.883241	0.743382	0.224474	0.659813	0.00188936	0.00123943	0.00458368	0.0034403
GOBP_CELL_CYCLE_CHECKPOINT_SIGNALING	0.943103	0.726212	0.808523	0.821836	0.845818	0.927886	0.775767	0.834715	0.956591	0.243164
GOBP_CELL_CYCLE_G2_M_PHASE_TRANSITION	0.720299	0.940935	0.778291	0.936172	0.86048	0.662249	0.877791	0.396987	0.794219	0.440407
GOBP_CELL_CYCLE_PHASE_TRANSITION	0.372357	0.981035	0.676897	0.92968	0.49017	0.374788	0.913345	0.586634	1	0.691708
GOBP_CELL_FATE_COMMITMENT	0.907324	0.948731	0.778453	0.931586	0.262057	0.291797	0.791641	0.526739	0.027129	0.0062806
GOBP_CELL_KILLING	0.0341015	0.763011	0.461743	0.90259	0.436993	0.981858	0.00149296	0.204945	0.0259108	0.00613404
GOBP_CELL_MIGRATION_INVOLVED_IN_SPROUTING_ANGIOGENESIS	0.865661	0.923259	0.905365	0.936832	0.745363	0.819443	0.19389	0.881319	0.911134	0.724989
GOBP_CELL_SUBSTRATE_ADHESION	0.448828	0.986059	0.880862	0.81671	0.249142	0.434114	6.43964e-07	0.464567	0.515365	0.0410642
GOBP_CELLULAR_AMINO_ACID_BIOSYNTHETIC_PROCESS	0.183837	0.482198	0.814903	0.81671	0.469888	0.707169	0.672427	0.785637	0.42	0.853704
GOBP_CELLULAR_AMINO_ACID_CATABOLIC_PROCESS	0.0023101	0.374791	0.825749	0.821484	0.0459402	0.410042	0.165031	0.134975	0.12178	0.574615
GOBP_CELLULAR_AMINO_ACID_METABOLIC_PROCESS	3.31317e-06	0.124021	0.580818	0.492002	3.00079e-05	0.410024	0.998201	0.260668	0.00421232	0.104261
GOBP_CELLULAR_DEFENSE_RESPONSE	0.0419664	0.975708	0.398496	0.679306	0.383247	0.89277	0.0152448	0.582299	0.0544051	0.028345
GOBP_CELLULAR_LIPID_CATABOLIC_PROCESS	0.065262	0.534011	0.647472	0.492002	0.573063	0.831991	0.868611	0.623401	0.0355644	0.0231627
GOBP_CELLULAR_MODIFIED_AMINO_ACID_CATABOLIC_PROCESS	0.693357	0.500142	0.938938	0.840034	0.836415	0.93624	0.894794	0.805455	0.648244	0.504033
GOBP_CELLULAR_MODIFIED_AMINO_ACID_METABOLIC_PROCESS	0.0110273	0.374791	0.700189	0.567253	0.817547	0.772877	0.927473	0.271716	0.966137	0.335551
GOBP_CELLULAR_MONOVALENT_INORGANIC_CATION_HOMEOSTASIS	0.443967	0.868861	0.873855	0.898254	0.703789	0.927886	0.153588	0.515597	0.85052	0.739836
GOBP_CELLULAR_OXIDANT_DETOXIFICATION	0.572192	0.509776	0.808228	0.859247	0.0556155	0.546138	0.506208	0.898375	0.615801	0.349551
GOBP_CELLULAR_PROCESS_INVOLVED_IN_REPRODUCTION_IN_MULTICELLULAR_ORGANISM	0.807727	0.991889	0.876853	0.972083	0.759185	0.75993	0.68798	0.582633	0.285929	0.384338
GOBP_CELLULAR_RESPIRATION	0.00118356	7.86182e-07	0.00355199	0.00285147	4.13556e-07	0.229447	6.74747e-07	0.679317	0.00193728	3.64952e-05
GOBP_CELLULAR_RESPONSE_TO_BIOTIC_STIMULUS	0.0773591	0.818467	0.343699	0.77698	0.58089	0.721779	0.00790361	0.0805639	0.00290593	0.00214122
GOBP_CELLULAR_RESPONSE_TO_HEAT	0.267191	0.896553	0.797521	0.492002	0.0113423	0.909756	0.472295	0.163618	0.998748	0.397269
GOBP_CELLULAR_RESPONSE_TO_INTERFERON_BETA	0.205104	0.736409	0.952454	0.840034	0.744635	0.247715	0.15065	0.77931	0.845919	0.50265
GOBP_CELLULAR_RESPONSE_TO_MOLECULE_OF_BACTERIAL_ORIGIN	0.0250216	0.922444	0.361613	0.664845	0.438307	0.81202	0.00660999	0.0828284	0.00112154	0.00472363
GOBP_CELLULAR_RESPONSE_TO_TOPOLOGICALLY_INCORRECT_PROTEIN	8.68894e-05	0.923259	0.653986	0.743382	4.66574e-07	0.689307	0.00787971	0.593971	0.135999	0.238097
GOBP_CELLULAR_RESPONSE_TO_TOXIC_SUBSTANCE	0.553172	0.454018	0.88548	0.868887	0.0490779	0.572972	0.66583	0.82195	0.779932	0.283133
GOBP_CELLULAR_RESPONSE_TO_UNFOLDED_PROTEIN	0.000600567	0.921959	0.557965	0.699305	1.71206e-06	0.618168	0.0315395	0.530896	0.287137	0.26439
GOBP_CELLULAR_RESPONSE_TO_VITAMIN	0.882409	0.976402	0.809582	0.966792	0.027609	0.436625	0.940386	0.579836	0.900685	0.55798
GOBP_CELLULAR_RESPONSE_TO_VITAMIN_D	0.844082	0.939291	0.90013	0.908697	0.0971598	0.246111	0.985692	0.919313	0.89325	0.360259
GOBP_CELLULAR_RESPONSE_TO_XENOBIOTIC_STIMULUS	0.033886	0.497895	0.558357	0.492002	0.521222	0.456937	0.687086	0.00777452	0.0358675	0.0903736
GOBP_CHAPERONE_COFACTOR_DEPENDENT_PROTEIN_REFOLDING	0.100521	0.975708	0.325599	0.444836	0.02486	0.837936	0.315523	0.284167	0.95241	0.395127
GOBP_CHAPERONE_MEDIATED_PROTEIN_COMPLEX_ASSEMBLY	0.0865838	0.844567	0.330827	0.492002	0.0614072	0.950925	0.285904	0.845024	0.441538	0.00192219
GOBP_CHAPERONE_MEDIATED_PROTEIN_FOLDING	0.000356816	0.923259	0.103685	0.0917598	9.54668e-06	0.784779	0.0440768	0.222857	0.0310462	0.00188533
GOBP_CHEMOKINE_PRODUCTION	0.0465577	0.735347	0.517413	0.804886	0.855604	0.708547	0.0959026	0.438627	0.187209	0.339091
GOBP_CHROMOSOME_ORGANIZATION_INVOLVED_IN_MEIOTIC_CELL_CYCLE	0.923287	0.973246	0.433809	0.785343	0.437564	0.77683	0.0896584	0.848078	0.261478	0.783158
GOBP_CHROMOSOME_SEGREGATION	0.587606	0.948731	0.721819	0.859247	0.578619	0.855099	0.0393065	0.605751	0.950651	0.55798
GOBP_COLLAGEN_BIOSYNTHETIC_PROCESS	0.242903	0.580848	0.809582	0.858209	0.796081	0.229447	0.909708	0.373631	0.0735486	0.531015
GOBP_COLLAGEN_FIBRIL_ORGANIZATION	0.108013	0.863218	0.888784	0.845511	0.399654	0.841699	0.0980565	0.444584	0.673577	0.103254
GOBP_COMPLEMENT_ACTIVATION	0.0114504	0.815216	0.343699	0.936832	0.867272	0.254118	0.615197	0.0474628	0.266776	0.0121708
GOBP_COPII_COATED_VESICLE_BUDDING	0.0715341	0.713294	0.814903	0.964379	0.0176679	0.930908	0.82725	0.595692	0.024441	0.820153
GOBP_COTRANSLATIONAL_PROTEIN_TARGETING_TO_MEMBRANE	0.0559501	0.985943	0.718042	0.79902	0.0503574	0.825614	0.50858	0.944322	0.102163	0.00293683
GOBP_CYTOCHROME_COMPLEX_ASSEMBLY	0.735614	0.534011	0.556555	0.503018	0.0217708	0.772877	0.131388	0.836442	0.191031	0.0748356
GOBP_CYTOKINE_MEDIATED_SIGNALING_PATHWAY	0.000141197	0.52087	0.344725	0.705844	0.392071	0.203606	1.99509e-05	0.198931	0.365583	0.00369626
GOBP_CYTOPLASMIC_TRANSLATION	0.00245896	0.351636	0.00340824	0.272946	3.95308e-08	0.297482	4.13167e-08	4.958e-07	0.401157	0.000109002
GOBP_CYTOPLASMIC_TRANSLATIONAL_INITIATION	0.0287675	0.981035	0.828394	0.81671	0.00710417	0.932314	0.0306197	0.688553	0.15404	0.048809
GOBP_CYTOSOLIC_TRANSPORT	0.0441703	0.808213	0.700189	0.732827	0.444788	0.841699	0.14073	0.777188	0.242301	0.553922
GOBP_DE_NOVO_PROTEIN_FOLDING	0.0202623	0.965741	0.343699	0.437033	0.00365206	0.861913	0.241283	0.451326	0.725823	0.173685
GOBP_DEFENSE_RESPONSE_TO_BACTERIUM	2.28124e-07	0.441081	0.0258818	0.342592	0.00391011	0.310263	6.00318e-06	0.183452	0.0620921	0.0509183
GOBP_DEFENSE_RESPONSE_TO_GRAM_NEGATIVE_BACTERIUM	0.00246927	0.985943	0.425729	0.752548	0.043579	0.944553	0.011346	0.722408	0.0632498	0.575555
GOBP_DEFENSE_RESPONSE_TO_GRAM_POSITIVE_BACTERIUM	5.84421e-05	0.981035	0.325599	0.698678	0.207275	0.959939	0.0105497	0.722762	0.314718	0.109417
GOBP_DEFENSE_RESPONSE_TO_SYMBIONT	0.0496539	0.0583809	0.361613	0.72313	0.383247	0.00191687	0.00458899	0.785637	0.996418	0.000994706
GOBP_DENDRITIC_CELL_ANTIGEN_PROCESSING_AND_PRESENTATION	0.0865838	0.754957	0.647472	0.954956	0.203406	0.896533	0.0376119	0.471943	0.425351	0.209372
GOBP_DETECTION_OF_EXTERNAL_BIOTIC_STIMULUS	0.195795	0.976402	0.570766	0.77698	0.0786984	0.864592	0.0995594	0.421699	0.148187	0.00958067
GOBP_DETECTION_OF_OTHER_ORGANISM	0.173296	0.81754	0.558357	0.949241	0.0816224	0.799495	0.0576242	0.515597	0.10067	0.00192219
GOBP_DICARBOXYLIC_ACID_CATABOLIC_PROCESS	0.924977	0.693137	0.932877	0.72313	0.806792	0.997377	0.765187	0.319094	0.916953	0.652945
GOBP_DICARBOXYLIC_ACID_METABOLIC_PROCESS	0.0165596	0.486246	0.674959	0.628997	0.216356	0.837936	0.988082	0.526739	0.20427	0.410706
GOBP_DNA_CONFORMATION_CHANGE	0.810946	0.572288	0.558357	0.908697	0.872469	0.857258	0.191538	0.99185	0.791919	1
GOBP_DNA_DEPENDENT_DNA_REPLICATION	0.940954	0.913067	0.458953	0.908697	0.884136	0.830193	0.757841	0.474296	1	0.916911
GOBP_DNA_PACKAGING	0.902782	0.698364	0.805044	0.908697	0.749588	0.936767	0.461922	0.570853	1	0.927384
GOBP_DNA_RECOMBINATION	0.722219	0.686129	0.343699	0.77698	0.657322	0.944987	0.891505	0.526739	1	0.706326
GOBP_DNA_REPLICATION	0.903274	0.827836	0.433809	0.908697	0.535782	0.938577	0.753854	0.28908	0.615811	0.935198
GOBP_DNA_TEMPLATED_TRANSCRIPTION_ELONGATION	0.722666	0.979217	0.868384	0.81671	0.0931989	0.893514	0.212435	0.969336	0.0815721	0.119252
GOBP_DNA_TEMPLATED_TRANSCRIPTION_INITIATION	0.75697	0.965757	0.879862	0.859247	0.092622	0.95117	0.0766309	0.834642	1	0.0137333
GOBP_DOUBLE_STRAND_BREAK_REPAIR	0.599865	0.666311	0.330048	0.628997	0.834362	0.95117	0.233059	0.791384	0.812242	0.916903
GOBP_ELECTRON_TRANSPORT_CHAIN	0.00353391	0.00366576	0.163099	0.306076	1.76744e-06	0.334838	0.00608548	0.793044	0.294021	0.0016164
GOBP_EMBRYONIC_ORGAN_DEVELOPMENT	0.979205	0.975708	0.913488	0.983723	0.487647	0.27939	0.82725	0.752781	0.966137	0.339091
GOBP_ENAMEL_MINERALIZATION	0.919433	0.839635	0.913488	0.920857	0.0871367	0.233232	0.681634	0.715252	0.675309	0.775997
GOBP_ENDOCRINE_HORMONE_SECRETION	0.882409	0.576754	0.697435	0.757225	0.524765	0.246111	0.131271	0.689078	0.808931	0.633925
GOBP_ENDOCRINE_PROCESS	0.926611	0.658664	0.574654	0.827281	0.792145	0.383676	0.211212	0.722223	0.791699	0.589529
GOBP_ENDOPLASMIC_RETICULUM_ORGANIZATION	0.099027	0.923259	0.391576	0.775234	0.344907	0.63008	0.738262	0.970666	0.0899341	0.0697228
GOBP_ENDOPLASMIC_RETICULUM_TO_CYTOSOL_TRANSPORT	0.187888	0.981035	0.848523	0.917408	0.00746858	0.883593	0.24564	0.652233	0.260256	0.0768369
GOBP_ENDOPLASMIC_RETICULUM_TO_GOLGI_VESICLE_MEDIATED_TRANSPORT	3.32667e-07	0.441081	0.574654	0.868887	7.59215e-07	0.8087	0.269887	0.657804	0.000298881	0.14985
GOBP_ENDOPLASMIC_RETICULUM_UNFOLDED_PROTEIN_RESPONSE	0.008334	0.913067	0.458953	0.828872	0.00016698	0.678396	0.0263947	0.540399	0.019027	0.327677
GOBP_ENDOTHELIAL_CELL_PROLIFERATION	0.463999	0.754281	0.962626	0.928735	0.919197	0.247715	0.0845791	0.686815	0.888057	0.743457
GOBP_ENERGY_DERIVATION_BY_OXIDATION_OF_ORGANIC_COMPOUNDS	0.00308176	5.98733e-06	0.343699	0.426156	2.41742e-05	0.229447	0.000207463	0.944818	0.000110063	0.00239414
GOBP_EOSINOPHIL_CHEMOTAXIS	0.0884142	0.896553	0.915813	0.999137	0.786315	0.926772	0.911439	0.124998	0.367748	0.147175
GOBP_EOSINOPHIL_MIGRATION	0.0433536	0.964668	0.868562	0.974323	0.660946	0.906924	0.788932	0.0156875	0.222157	0.184902
GOBP_EPIDERMAL_CELL_DIFFERENTIATION	0.795014	0.818467	0.797521	0.891104	0.440482	0.364155	0.561155	0.988107	0.284112	0.990809
GOBP_EPITHELIAL_CELL_PROLIFERATION	0.913435	0.914729	0.915813	0.871601	0.552577	0.252594	0.250124	0.699366	0.91271	0.625876
GOBP_EPITHELIAL_TO_MESENCHYMAL_TRANSITION	0.916558	0.820775	0.896499	0.967505	0.583139	0.246111	0.671166	0.582299	0.877611	0.0609598
GOBP_EPITHELIAL_TUBE_MORPHOGENESIS	0.670215	0.825152	0.87408	0.983507	0.232732	0.366452	0.632737	0.803665	0.978735	0.225803
GOBP_ER_NUCLEUS_SIGNALING_PATHWAY	0.251794	0.698364	0.90013	0.920857	0.0986398	0.950434	0.580236	0.867551	0.00676728	0.65657
GOBP_ERAD_PATHWAY	0.000366307	0.686129	0.754057	0.971039	0.000367288	0.909799	0.504238	0.562163	0.0161468	0.0186775
GOBP_ERK1_AND_ERK2_CASCADE	0.356438	0.935086	0.873855	0.826288	0.624989	0.848543	0.00809084	0.206496	0.353188	0.0237754
GOBP_ESTABLISHMENT_OF_PROTEIN_LOCALIZATION_TO_ENDOPLASMIC_RETICULUM	0.00506833	0.973246	0.779161	0.877478	0.0244287	0.975845	0.239737	0.99185	0.211121	0.003895
GOBP_ESTABLISHMENT_OF_PROTEIN_LOCALIZATION_TO_MEMBRANE	0.000651697	0.868861	0.559715	0.77698	0.00301469	0.930908	0.257139	0.569885	0.00327266	0.00822994
GOBP_ESTABLISHMENT_OF_PROTEIN_LOCALIZATION_TO_MITOCHONDRIAL_MEMBRANE	0.388935	0.598785	0.531156	0.492002	0.0243732	0.919209	0.228948	0.631914	0.408914	0.0245542
GOBP_ESTABLISHMENT_OF_RNA_LOCALIZATION	0.154738	0.497895	0.574654	0.689465	0.0744374	0.876744	0.100114	0.492605	0.25636	0.480699
GOBP_ESTROGEN_METABOLIC_PROCESS	0.0958982	0.666311	0.626843	0.734773	0.11229	0.569212	0.871117	0.556406	0.0124802	0.0791966
GOBP_ETHANOL_METABOLIC_PROCESS	0.774896	0.556748	0.952454	0.94601	0.579606	0.672789	0.881876	0.0459401	0.833437	0.0613294
GOBP_EXCRETION	0.772847	0.726212	0.870131	0.81671	0.383247	0.452465	0.622802	0.863526	0.829035	0.590261
GOBP_EXTERNAL_ENCAPSULATING_STRUCTURE_ORGANIZATION	0.105356	0.698364	0.889182	0.908697	0.306176	0.387161	0.457116	0.0581887	0.0249076	0.719728
GOBP_EXTRACELLULAR_MATRIX_ASSEMBLY	0.213445	0.666311	0.797466	0.78468	0.445492	0.233232	0.306788	0.438627	0.783144	0.604818
GOBP_EXTRINSIC_APOPTOTIC_SIGNALING_PATHWAY	0.887263	0.791647	0.920111	0.804886	0.913102	0.910133	0.788591	0.0493503	0.492571	0.424246
GOBP_EYE_PHOTORECEPTOR_CELL_DEVELOPMENT	0.485402	0.77738	0.778453	0.932816	0.0824795	0.950925	0.652047	0.983329	0.0556742	0.000284759
GOBP_FATTY_ACID_BETA_OXIDATION	0.795014	0.442145	0.841769	0.492002	0.633213	0.490553	0.155291	0.303684	0.0433664	0.0121782
GOBP_FATTY_ACID_BETA_OXIDATION_USING_ACYL_COA_OXIDASE	0.754673	0.981035	0.888399	0.960453	0.955462	0.93862	0.140222	0.61604	0.0427673	0.00277678
GOBP_FATTY_ACID_CATABOLIC_PROCESS	0.487698	0.496087	0.900648	0.513641	0.401505	0.514084	0.51652	0.269164	0.00023346	0.00223068
GOBP_FATTY_ACID_DERIVATIVE_METABOLIC_PROCESS	0.920634	0.827137	0.889182	0.59327	0.938679	0.964878	0.824805	0.892959	0.377692	0.470279
GOBP_FATTY_ACID_METABOLIC_PROCESS	0.0465577	0.497895	0.848523	0.48357	0.439311	0.644418	0.857625	0.0904219	0.00208039	0.0346759
GOBP_FATTY_ACID_TRANSMEMBRANE_TRANSPORT	0.752998	0.808213	0.915813	0.754635	0.892171	0.772996	0.613388	0.759734	0.419347	0.469546
GOBP_FATTY_ACID_TRANSPORT	0.930135	0.77738	0.950822	0.845511	0.86048	0.482207	0.533888	0.791193	0.567638	0.401902
GOBP_FC_GAMMA_RECEPTOR_SIGNALING_PATHWAY	0.388935	0.998938	0.778453	0.81671	0.247586	0.865147	0.0179047	0.315823	0.0641296	0.212326
GOBP_GENE_SILENCING_BY_RNA	0.657572	0.0670412	0.824911	0.752548	0.846741	0.695576	0.501615	0.707615	0.0910942	0.532829
GOBP_GLAND_DEVELOPMENT	0.530183	0.964668	0.889182	0.96025	0.493341	0.246111	0.910158	0.616943	0.983958	0.331541
GOBP_GLIAL_CELL_APOPTOTIC_PROCESS	0.506838	0.856185	0.809582	0.947683	0.515726	0.847317	0.220091	0.415346	0.728021	0.195443
GOBP_GLIOGENESIS	0.933959	0.833876	0.834778	0.707566	0.647712	0.662456	0.0677704	0.492605	0.212466	0.00186087
GOBP_GLUCOSE_METABOLIC_PROCESS	0.445856	0.902841	0.391576	0.606491	0.855059	0.8087	0.613388	0.573573	0.196791	0.641682
GOBP_GLUTAMINE_FAMILY_AMINO_ACID_CATABOLIC_PROCESS	0.692776	0.668948	0.889182	0.664845	0.937393	0.96731	0.740235	0.492605	0.900794	0.0781526
GOBP_GLUTAMINE_FAMILY_AMINO_ACID_METABOLIC_PROCESS	0.299127	0.686129	0.797466	0.826008	0.404904	0.814674	0.9802	0.699366	0.990477	0.740342
GOBP_GLUTATHIONE_METABOLIC_PROCESS	0.18843	0.497895	0.525529	0.87206	0.63211	0.896533	0.495818	0.682853	0.723698	0.38412
GOBP_GLYCEROLIPID_METABOLIC_PROCESS	0.385295	0.808213	0.901674	0.92968	0.678351	0.968089	0.718209	0.834715	0.242477	0.445275
GOBP_GLYCINE_TRANSPORT	0.890193	0.686129	0.343699	0.48357	0.0308151	0.229447	0.9738	0.503768	0.887075	0.955245
GOBP_GLYCOPROTEIN_BIOSYNTHETIC_PROCESS	0.0355451	0.26601	0.677683	0.908697	0.383247	0.955084	0.714049	0.438627	0.977969	0.558186
GOBP_GLYCOPROTEIN_METABOLIC_PROCESS	0.0558826	0.509776	0.678879	0.908697	0.383247	0.92793	0.45612	0.416472	0.934086	0.532394
GOBP_GLYCOSAMINOGLYCAN_CATABOLIC_PROCESS	0.571317	0.976402	0.878462	0.964379	0.880869	0.871803	0.132418	0.438627	0.916953	0.696481
GOBP_GLYCOSYLATION	0.0215114	0.124021	0.797961	0.898556	0.208874	0.980911	0.923173	0.344492	0.546785	0.40267
GOBP_GOLGI_ORGANIZATION	0.00299045	0.0670412	0.90013	0.908661	0.00389279	0.999069	0.891505	0.470972	0.0346652	0.0566747
GOBP_GOLGI_VESICLE_TRANSPORT	9.36336e-07	0.178595	0.880862	0.77698	3.53363e-06	0.981858	0.6352	0.696169	8.61e-08	0.265214
GOBP_GRANULOCYTE_CHEMOTAXIS	0.105356	0.930376	0.887565	0.908697	0.383247	0.395852	0.0414847	0.0147545	0.149804	0.0960549
GOBP_GRANULOCYTE_MIGRATION	0.088562	0.973342	0.814903	0.840034	0.387497	0.282248	0.0234878	0.00368451	0.0358953	0.218249
GOBP_HEART_PROCESS	0.993205	0.77738	0.891229	0.99216	0.68043	0.185221	0.997592	0.213828	0.042046	0.148773
GOBP_HOMOLOGOUS_CHROMOSOME_PAIRING_AT_MEIOSIS	0.951819	0.975708	0.43515	0.492002	0.408927	0.922739	0.355361	0.995458	0.339108	0.665385
GOBP_HOMOLOGOUS_CHROMOSOME_SEGREGATION	0.834763	0.975708	0.434162	0.503018	0.472874	0.944875	0.0506131	0.976099	0.236938	0.94316
GOBP_HORMONE_METABOLIC_PROCESS	0.00563491	0.509776	0.517413	0.48357	0.624989	0.747618	0.811855	0.0254228	0.23064	0.632077
GOBP_HUMORAL_IMMUNE_RESPONSE	7.67252e-06	0.908167	0.391576	0.821836	0.242441	0.445572	0.301772	0.00043624	0.104558	0.242038
GOBP_HUMORAL_IMMUNE_RESPONSE_MEDIATED_BY_CIRCULATING_IMMUNOGLOBULIN	0.0345132	0.863218	0.277949	0.520277	0.723032	0.94307	0.959918	0.0365194	0.188407	0.125292
GOBP_I_KAPPAB_KINASE_NF_KAPPAB_SIGNALING	0.458725	0.856298	0.384751	0.51892	0.566996	0.78557	0.045508	0.359809	0.888889	0.00703327
GOBP_IMMUNE_RESPONSE_REGULATING_CELL_SURFACE_RECEPTOR_SIGNALING_PATHWAY	5.84421e-05	0.808213	0.199965	0.780639	0.0317075	0.93761	3.82816e-05	0.0117891	0.000987485	1.18107e-06
GOBP_IMMUNE_RESPONSE_REGULATING_SIGNALING_PATHWAY	8.61934e-05	0.982471	0.0470098	0.513641	0.149169	0.491946	4.13167e-08	0.0320962	0.00895563	4.32083e-08
GOBP_IMPORT_ACROSS_PLASMA_MEMBRANE	0.433234	0.985694	0.809582	0.968813	0.628441	0.398604	0.561655	0.165764	0.456011	0.587954
GOBP_INNATE_IMMUNE_RESPONSE_ACTIVATING_SIGNAL_TRANSDUCTION	0.594792	0.973308	0.687838	0.849883	0.543278	0.9309	0.535699	0.450975	0.171651	0.0365612
GOBP_INNER_MITOCHONDRIAL_MEMBRANE_ORGANIZATION	0.228882	0.351636	0.433809	0.174887	0.0138524	0.746323	0.0678087	0.749403	0.0211287	0.0268874
GOBP_INORGANIC_ION_IMPORT_ACROSS_PLASMA_MEMBRANE	0.945534	0.842719	0.887565	0.967505	0.532545	0.436095	0.594266	0.16636	0.213013	0.317312
GOBP_INOSITOL_PHOSPHATE_MEDIATED_SIGNALING	0.563944	0.940935	0.869707	0.840034	0.873926	0.884176	0.139853	0.768991	0.978719	0.683011
GOBP_INTERFERON_GAMMA_PRODUCTION	0.0807762	0.976402	0.718042	0.988835	0.300538	0.348574	0.0131864	0.144322	0.10989	0.00131804
GOBP_INTERLEUKIN_1_PRODUCTION	0.00470921	0.976402	0.343699	0.733983	0.383247	0.93761	0.407009	0.100859	0.0121197	0.3423
GOBP_INTERLEUKIN_2_PRODUCTION	0.113941	0.945383	0.797466	0.936832	0.0902061	0.75993	0.0237976	0.524441	0.0712771	0.000860756
GOBP_INTERLEUKIN_6_PRODUCTION	0.0278568	0.912603	0.749751	0.831343	0.383247	0.927886	0.00491849	0.0147545	0.0910131	0.00025398
GOBP_INTERMEDIATE_FILAMENT_ORGANIZATION	0.664924	0.836449	0.941601	0.903977	0.508681	0.235064	0.622007	0.643822	0.75328	0.72763
GOBP_INTERMEMBRANE_LIPID_TRANSFER	0.065707	0.977933	0.938938	0.956392	0.419125	0.91339	0.363984	0.752977	0.493219	0.132922
GOBP_INTRA_GOLGI_VESICLE_MEDIATED_TRANSPORT	0.427208	0.666311	0.915813	0.955204	0.317876	0.995881	0.938504	0.935939	0.12026	0.279362
GOBP_INTRINSIC_APOPTOTIC_SIGNALING_PATHWAY	0.414369	0.886783	0.809582	0.908697	0.294247	0.770489	0.214058	0.12312	1	0.672573
GOBP_INTRINSIC_APOPTOTIC_SIGNALING_PATHWAY_BY_P53_CLASS_MEDIATOR	0.848723	0.940935	0.873855	0.859247	0.905091	0.924146	0.35637	0.167932	0.941028	0.619464
GOBP_LENS_DEVELOPMENT_IN_CAMERA_TYPE_EYE	0.755903	0.735347	0.950166	0.975986	0.436993	0.496771	0.818548	0.490891	0.958667	0.633303
GOBP_LEUKOCYTE_CELL_CELL_ADHESION	0.00530384	0.77738	0.558357	0.993453	0.15233	0.932314	1.01919e-07	0.213828	2.10505e-05	4.32083e-08
GOBP_LEUKOCYTE_CHEMOTAXIS	0.00700659	0.88624	0.878462	0.858209	0.285818	0.517465	0.0106451	0.00392865	0.0072241	0.00637829
GOBP_LEUKOCYTE_DEGRANULATION	0.0653767	0.818467	0.330827	0.589397	0.383247	0.709519	0.000203385	0.165463	0.0702294	0.000472939
GOBP_LEUKOCYTE_MEDIATED_CYTOTOXICITY	0.0614899	0.830132	0.343699	0.818564	0.383247	0.913163	5.629e-05	0.404997	0.024441	0.000994706
GOBP_LEUKOCYTE_MEDIATED_IMMUNITY	2.35565e-06	0.985943	0.00340824	0.662023	0.331981	0.383039	6.85621e-08	0.00118711	0.104568	1.53077e-05
GOBP_LEUKOCYTE_MIGRATION	0.00394445	0.91103	0.814903	0.778907	0.208874	0.874162	4.88169e-05	0.00150841	0.00171873	0.0016164
GOBP_LEUKOCYTE_PROLIFERATION	0.000671079	0.81754	0.330048	0.908697	0.0931989	0.896533	7.15649e-07	0.134975	0.000691162	1.4274e-06
GOBP_LIPID_CATABOLIC_PROCESS	0.0543352	0.509776	0.391576	0.492002	0.640338	0.408394	0.912277	0.158696	0.068407	0.0336489
GOBP_LIPID_MODIFICATION	0.690567	0.666311	0.915813	0.689465	0.993145	0.404721	0.79709	0.33144	0.0641296	0.0020344
GOBP_LIPID_OXIDATION	0.759151	0.482198	0.876853	0.567253	0.696797	0.372946	0.219092	0.165764	0.019027	0.00170282
GOBP_LIPID_STORAGE	0.748877	0.882261	0.343699	0.686298	0.912558	0.93129	0.530381	0.672486	0.931294	0.126748
GOBP_LIPOPOLYSACCHARIDE_MEDIATED_SIGNALING_PATHWAY	0.637971	0.905445	0.758007	0.886034	0.55247	0.543029	0.12256	0.106389	0.0691967	0.0163604
GOBP_LONG_CHAIN_FATTY_ACID_TRANSPORT	0.79129	0.896553	0.95989	0.77698	0.963113	0.702625	0.947634	0.849971	0.929701	0.373651
GOBP_LYMPHOCYTE_ACTIVATION_INVOLVED_IN_IMMUNE_RESPONSE	0.0441887	0.887336	0.574654	0.923173	0.294247	0.761462	0.000420468	0.249766	0.0155119	2.88623e-05
GOBP_LYMPHOCYTE_MEDIATED_IMMUNITY	1.18957e-05	0.947722	0.0422802	0.698678	0.242753	0.702625	0.000137213	0.00422931	0.524032	0.000994706
GOBP_MACROAUTOPHAGY	0.0114939	0.88433	0.343699	0.48357	0.0710414	0.93761	0.881282	0.774099	0.00049329	0.0459095
GOBP_MACROPHAGE_ACTIVATION	0.0682553	0.868861	0.433809	0.795377	0.441129	0.897766	0.141221	0.0832267	5.49592e-05	0.000446081
GOBP_MAST_CELL_ACTIVATION	0.0682553	0.681127	0.163099	0.689465	0.343693	0.841699	0.00056274	0.222857	0.108908	0.0611432
GOBP_MATURATION_OF_LSU_RRNA	0.0301891	0.81754	0.391576	0.112302	0.0146691	0.93862	0.0401468	0.490032	0.840885	0.276352
GOBP_MATURATION_OF_LSU_RRNA_FROM_TRICISTRONIC_RRNA_TRANSCRIPT_SSU_RRNA_5_8S_RRNA_LSU_RRNA	0.218524	0.975708	0.558357	0.30441	0.060305	0.923428	0.10939	0.775372	0.747831	0.545191
GOBP_MATURATION_OF_SSU_RRNA	0.388935	0.887336	0.876853	0.48357	0.000969837	0.703628	4.94354e-05	0.0770421	0.192376	0.632715
GOBP_MATURATION_OF_SSU_RRNA_FROM_TRICISTRONIC_RRNA_TRANSCRIPT_SSU_RRNA_5_8S_RRNA_LSU_RRNA	0.624317	0.88624	0.915451	0.734773	0.0309106	0.63276	0.000875847	0.131224	0.26503	0.623306
GOBP_MATURE_B_CELL_DIFFERENTIATION	0.0700499	0.81754	0.815098	0.866426	0.383247	0.534408	0.128882	0.510941	0.179896	0.0044579
GOBP_MEIOSIS_I_CELL_CYCLE_PROCESS	0.923287	0.985943	0.560587	0.733983	0.555495	0.96731	0.0136438	0.736316	0.0818101	0.870282
GOBP_MEIOTIC_CELL_CYCLE	0.975902	0.973246	0.461743	0.707566	0.627513	0.767663	0.00899013	0.848078	0.290445	0.992073
GOBP_MEIOTIC_CELL_CYCLE_PROCESS	0.963315	0.981035	0.676897	0.77698	0.654962	0.797028	0.011642	0.82089	0.137664	0.990431
GOBP_MEIOTIC_CHROMOSOME_SEGREGATION	0.979118	1	0.574654	0.797137	0.732796	0.93638	0.0229294	0.697588	0.153386	0.991409
GOBP_MEMBRANE_LIPID_METABOLIC_PROCESS	0.171503	0.897099	0.915813	0.936832	0.936791	0.983227	0.973442	0.0524434	0.643697	0.512409
GOBP_MEMBRANE_PROTEIN_PROTEOLYSIS	0.962767	0.812068	0.977766	0.797137	0.894723	0.75993	0.0333448	0.806607	0.530999	0.780815
GOBP_MEMORY	0.893142	0.976402	0.967737	0.917408	0.722399	0.841699	0.96615	0.587331	0.0907012	0.0211705
GOBP_MESENCHYME_DEVELOPMENT	0.747595	0.736409	0.76579	0.886034	0.383247	0.18885	0.318544	0.646492	0.803027	0.0284665
GOBP_MICROGLIAL_CELL_ACTIVATION	0.230766	0.912355	0.343699	0.492002	0.392071	0.906928	0.19159	0.0524434	0.00100368	0.00794708
GOBP_MICROTUBULE_CYTOSKELETON_ORGANIZATION_INVOLVED_IN_MITOSIS	0.615485	0.975708	0.938938	0.908697	0.277123	0.85833	0.115711	0.509461	1	0.320775
GOBP_MITOCHONDRIAL_ATP_SYNTHESIS_COUPLED_PROTON_TRANSPORT	0.2044	0.482198	0.361613	0.549105	0.0459402	0.490553	0.257139	0.939253	0.408672	0.0126096
GOBP_MITOCHONDRIAL_ELECTRON_TRANSPORT_CYTOCHROME_C_TO_OXYGEN	0.699896	0.663182	0.353762	0.710893	0.0816224	0.233232	0.302399	0.366337	0.687923	0.0393139
GOBP_MITOCHONDRIAL_ELECTRON_TRANSPORT_NADH_TO_UBIQUINONE	0.0316308	0.033339	0.102013	0.323203	2.24636e-05	0.529142	1.80384e-05	0.474758	0.560597	0.00154396
GOBP_MITOCHONDRIAL_GENE_EXPRESSION	0.504262	0.500887	0.481487	0.358613	3.8908e-05	0.654088	0.00223398	0.922677	0.000987485	0.000192962
GOBP_MITOCHONDRIAL_MEMBRANE_ORGANIZATION	0.259317	0.502265	0.558357	0.520277	0.0220903	0.456937	0.0679241	0.433518	0.130875	0.0534278
GOBP_MITOCHONDRIAL_RESPIRATORY_CHAIN_COMPLEX_ASSEMBLY	0.0807762	0.0436235	0.308064	0.390507	1.3851e-07	0.761421	1.55215e-06	0.614946	0.0347354	4.95564e-05
GOBP_MITOCHONDRIAL_RNA_METABOLIC_PROCESS	0.282998	0.686129	0.888784	0.48357	0.0586962	0.557348	0.0855014	0.572315	0.000565041	0.0697228
GOBP_MITOCHONDRIAL_TRANSLATION	0.615976	0.471188	0.343699	0.467209	1.00979e-05	0.841364	0.00378192	0.653907	0.000555107	0.00379298
GOBP_MITOCHONDRIAL_TRANSMEMBRANE_TRANSPORT	0.104222	0.46762	0.43515	0.48357	0.121317	0.517813	0.0376394	0.731412	0.0908074	0.00643688
GOBP_MITOCHONDRIAL_TRANSPORT	0.0574047	0.46762	0.558357	0.492002	0.000532291	0.529142	0.0136438	0.587331	0.212466	0.00534422
GOBP_MITOTIC_CELL_CYCLE_CHECKPOINT_SIGNALING	0.96696	0.848204	0.433809	0.48357	0.953903	0.852721	0.53889	0.814296	0.806575	0.698805
GOBP_MITOTIC_CELL_CYCLE_PHASE_TRANSITION	0.235573	0.922444	0.558357	0.92968	0.50806	0.364155	0.823929	0.492605	0.991816	0.838732
GOBP_MITOTIC_METAPHASE_PLATE_CONGRESSION	0.278562	0.973246	0.878462	0.906614	0.0739817	0.797028	0.858232	0.428577	0.842443	0.283827
GOBP_MITOTIC_NUCLEAR_DIVISION	0.836584	0.902841	0.765849	0.908697	0.439311	0.397546	0.194252	0.394217	0.916953	0.577975
GOBP_MITOTIC_SISTER_CHROMATID_SEGREGATION	0.701617	0.923259	0.861296	0.90231	0.436177	0.735423	0.0339101	0.421699	0.860891	0.343811
GOBP_MITOTIC_SPINDLE_ORGANIZATION	0.752151	0.975036	0.939161	0.913469	0.401505	0.844623	0.0971945	0.658154	0.968246	0.358675
GOBP_MONOCARBOXYLIC_ACID_BIOSYNTHETIC_PROCESS	0.0199803	0.658664	0.87408	0.840034	0.317266	0.75513	0.795023	0.602174	0.591482	0.269876
GOBP_MONOCARBOXYLIC_ACID_CATABOLIC_PROCESS	0.414821	0.482198	0.900253	0.492002	0.552656	0.568187	0.684768	0.0122988	0.00100368	0.0046993
GOBP_MONOCYTE_CHEMOTAXIS	0.310525	0.726212	0.915451	0.827281	0.296286	0.865555	0.130717	0.035214	0.0789898	0.0183866
GOBP_MONONUCLEAR_CELL_DIFFERENTIATION	5.84421e-05	0.863218	0.265632	0.972594	0.0705408	0.874162	3.14014e-05	0.187184	0.00072376	4.32083e-08
GOBP_MONONUCLEAR_CELL_MIGRATION	0.132842	0.869454	0.876853	0.919046	0.387446	0.841699	0.0146048	0.0545586	0.0626525	0.0139016
GOBP_MONOSACCHARIDE_METABOLIC_PROCESS	0.207738	0.866123	0.358057	0.59327	0.856085	0.847642	0.684489	0.721751	0.28377	0.756493
GOBP_MONOVALENT_INORGANIC_CATION_HOMEOSTASIS	0.664028	0.716586	0.931718	0.966191	0.429423	0.811309	0.250124	0.614946	0.827621	0.783158
GOBP_MRNA_3_END_PROCESSING	0.388935	0.666311	0.900566	0.866426	0.231554	0.704861	0.90223	0.998761	0.0412113	0.440407
GOBP_MRNA_EXPORT_FROM_NUCLEUS	0.404224	0.719294	0.889182	0.87206	0.088377	0.799495	0.041769	0.814212	0.12552	0.361691
GOBP_MRNA_TRANSPORT	0.388935	0.442145	0.797466	0.81671	0.0393064	0.60609	0.117067	0.735912	0.042046	0.37507
GOBP_MUSCLE_CONTRACTION	0.916558	0.711692	0.797521	0.906971	0.445492	0.00191687	0.379034	0.61604	0.00238815	0.0903429
GOBP_MUSCLE_ORGAN_DEVELOPMENT	0.782329	0.981035	0.938938	0.908697	0.434829	0.18885	0.789498	0.618222	0.563563	0.302815
GOBP_MUSCLE_ORGAN_MORPHOGENESIS	0.918971	0.887336	0.887565	0.974848	0.660946	0.0543765	0.917591	0.668807	0.664182	0.907966
GOBP_MUSCLE_SYSTEM_PROCESS	0.634137	0.826503	0.814903	0.908697	0.556091	0.00191687	0.39904	0.596556	0.020946	0.159849
GOBP_MYELOID_CELL_ACTIVATION_INVOLVED_IN_IMMUNE_RESPONSE	0.0165239	0.825152	0.15474	0.492002	0.383247	0.60214	3.72021e-05	0.184054	0.00327266	0.000343505
GOBP_MYELOID_CELL_DIFFERENTIATION	0.604617	0.726212	0.938938	0.96025	0.768055	0.953663	0.0196679	0.087034	0.806575	0.214244
GOBP_MYELOID_LEUKOCYTE_ACTIVATION	8.68894e-05	0.88624	0.00340824	0.493024	0.18393	0.953663	7.37357e-06	0.0132183	5.84684e-06	1.20044e-06
GOBP_MYELOID_LEUKOCYTE_MEDIATED_IMMUNITY	0.0936369	0.938491	0.343699	0.743126	0.48118	0.237905	0.00096127	0.405026	0.0727407	0.00592814
GOBP_MYELOID_LEUKOCYTE_MIGRATION	0.0169936	0.882882	0.832825	0.804886	0.383247	0.42179	0.0171512	0.00123943	0.0178235	0.0236052
GOBP_NADH_DEHYDROGENASE_COMPLEX_ASSEMBLY	0.0807762	0.26601	0.242358	0.397875	0.000108784	0.793412	1.85081e-05	0.646142	0.296625	0.00365173
GOBP_NATURAL_KILLER_CELL_ACTIVATION	0.0715341	0.99696	0.281089	0.707566	0.35267	0.769758	0.000220273	0.842453	0.399613	0.000109002
GOBP_NCRNA_3_END_PROCESSING	0.546237	0.975708	0.889182	0.77698	0.435041	0.982886	0.118918	0.814296	0.0570884	0.15124
GOBP_NCRNA_PROCESSING	0.00334443	0.848204	0.575093	7.17141e-05	3.95308e-08	0.410024	4.13167e-08	0.0102693	5.60718e-07	1.39105e-05
GOBP_NEGATIVE_REGULATION_OF_APOPTOTIC_SIGNALING_PATHWAY	0.0496539	0.884064	0.778453	0.821484	0.077187	0.715076	0.567048	0.0608487	0.852368	0.609115
GOBP_NEGATIVE_REGULATION_OF_B_CELL_ACTIVATION	0.187769	0.981035	0.330827	0.845511	0.401505	0.929305	0.318914	0.404997	0.1968	0.0726048
GOBP_NEGATIVE_REGULATION_OF_CELL_ACTIVATION	0.000668438	0.825152	0.0546454	0.48357	0.247262	0.929949	0.000483532	0.120257	0.000447957	4.32083e-08
GOBP_NEGATIVE_REGULATION_OF_CELL_ADHESION	0.584978	0.686129	0.878462	0.956392	0.383247	0.229447	6.91794e-07	0.515597	0.0574729	0.000155065
GOBP_NEGATIVE_REGULATION_OF_CELL_CELL_ADHESION	0.432998	0.556748	0.814987	0.92968	0.383247	0.334838	0.00343914	0.445814	0.0608739	0.000298303
GOBP_NEGATIVE_REGULATION_OF_CELL_CYCLE	0.897946	0.930376	0.653268	0.90231	0.686304	0.407472	0.808276	0.821787	0.98073	0.710841
GOBP_NEGATIVE_REGULATION_OF_CELL_CYCLE_PHASE_TRANSITION	0.950251	0.962725	0.700189	0.917408	0.867272	0.366452	0.819708	0.845024	0.829994	0.938846
GOBP_NEGATIVE_REGULATION_OF_CELL_CYCLE_PROCESS	0.875398	0.883964	0.692752	0.908697	0.917259	0.479647	0.809685	0.792926	0.991034	0.750803
GOBP_NEGATIVE_REGULATION_OF_CELL_DEVELOPMENT	0.956809	0.815216	0.573077	0.492002	0.435041	0.484754	0.57888	0.79022	0.466229	0.166262
GOBP_NEGATIVE_REGULATION_OF_CELLULAR_PROTEIN_CATABOLIC_PROCESS	0.385767	0.830132	0.889182	0.908697	0.411428	0.960156	0.526743	0.242918	0.865762	0.559274
GOBP_NEGATIVE_REGULATION_OF_ENDOPLASMIC_RETICULUM_STRESS_INDUCED_INTRINSIC_APOPTOTIC_SIGNALING_PATHWAY	0.0865838	0.955915	0.609598	0.966792	0.16293	0.884176	0.569369	0.68583	0.535349	0.3885
GOBP_NEGATIVE_REGULATION_OF_ENDOPLASMIC_RETICULUM_UNFOLDED_PROTEIN_RESPONSE	0.373746	0.976402	0.901139	0.81671	0.0871367	0.888218	0.287831	0.558001	0.69608	0.648249
GOBP_NEGATIVE_REGULATION_OF_EXTRINSIC_APOPTOTIC_SIGNALING_PATHWAY	0.385767	0.73366	0.978622	0.908697	0.552577	0.865555	0.809685	0.432074	0.311166	0.359264
GOBP_NEGATIVE_REGULATION_OF_IMMUNE_RESPONSE	0.0312336	0.935086	0.103685	0.444836	0.50692	0.332083	0.0622129	0.211953	0.0807642	2.46469e-05
GOBP_NEGATIVE_REGULATION_OF_IMMUNE_SYSTEM_PROCESS	6.93692e-05	0.976402	0.120361	0.513641	0.383247	0.745742	1.99509e-05	0.0307569	0.0070046	4.32083e-08
GOBP_NEGATIVE_REGULATION_OF_INFLAMMATORY_RESPONSE	0.525372	0.976402	0.425729	0.686298	0.383247	0.888218	0.714049	0.276681	0.427474	0.438961
GOBP_NEGATIVE_REGULATION_OF_INTRACELLULAR_SIGNAL_TRANSDUCTION	0.228922	0.913067	0.821059	0.882491	0.810923	0.581262	0.0638349	0.451326	0.991034	0.159699
GOBP_NEGATIVE_REGULATION_OF_LEUKOCYTE_PROLIFERATION	0.0576031	0.981035	0.330827	0.492002	0.383247	0.948518	0.0146515	0.737335	0.126349	0.0828199
GOBP_NEGATIVE_REGULATION_OF_LOCOMOTION	0.654175	0.666311	0.861296	0.928063	0.383247	0.235141	0.00774286	0.551243	0.48564	0.0183866
GOBP_NEGATIVE_REGULATION_OF_LYMPHOCYTE_ACTIVATION	0.00897934	0.949713	0.391576	0.732827	0.247586	0.984097	0.00378192	0.284696	0.0156171	6.07705e-08
GOBP_NEGATIVE_REGULATION_OF_MITOTIC_CELL_CYCLE	0.952889	0.975708	0.433809	0.81671	0.597402	0.297698	0.474307	0.799883	0.584224	0.50887
GOBP_NEGATIVE_REGULATION_OF_PHOSPHORYLATION	0.704481	0.973246	0.676004	0.867998	0.884534	0.793412	0.0445721	0.657804	0.87964	0.308925
GOBP_NEGATIVE_REGULATION_OF_PROTEIN_LOCALIZATION	0.0615575	0.930376	0.73101	0.858972	0.167287	0.984399	0.80294	0.67464	0.991816	0.564632
GOBP_NEGATIVE_REGULATION_OF_PROTEIN_MODIFICATION_PROCESS	0.254484	0.951442	0.425729	0.840034	0.488833	0.799495	0.36411	0.387911	0.977844	0.222956
GOBP_NEGATIVE_REGULATION_OF_PROTEOLYSIS_INVOLVED_IN_CELLULAR_PROTEIN_CATABOLIC_PROCESS	0.414369	0.815216	0.878462	0.966101	0.383247	0.971579	0.400642	0.335558	0.839495	0.369449
GOBP_NEGATIVE_REGULATION_OF_RESPONSE_TO_ENDOPLASMIC_RETICULUM_STRESS	0.0253696	0.960504	0.80241	0.956392	0.0490779	0.837936	0.318914	0.592107	0.408619	0.168301
GOBP_NEGATIVE_REGULATION_OF_VASCULATURE_DEVELOPMENT	0.756004	0.666311	0.874921	0.872573	0.383247	0.319715	0.0402268	0.606874	0.995551	0.418951
GOBP_NEGATIVE_REGULATION_OF_VIRAL_GENOME_REPLICATION	0.212492	0.459513	0.557886	0.503018	0.657371	0.0812245	0.49185	0.700777	0.583592	0.0558022
GOBP_NEGATIVE_REGULATION_OF_VIRAL_PROCESS	0.368317	0.0670412	0.557965	0.492002	0.747107	0.0325412	0.105829	0.797197	0.659417	0.108646
GOBP_NEPHRON_DEVELOPMENT	0.550948	0.976402	0.851467	0.92968	0.232732	0.246111	0.775269	0.699626	0.556789	0.081775
GOBP_NEURON_PROJECTION_GUIDANCE	0.974299	0.976402	0.808228	0.877478	0.283795	0.324499	0.526743	0.547231	0.000110063	0.00998644
GOBP_NEUTRAL_LIPID_METABOLIC_PROCESS	0.514056	0.973246	0.900648	0.81127	0.811138	0.842847	0.300018	0.614946	0.202651	0.575555
GOBP_NEUTROPHIL_CHEMOTAXIS	0.0465577	0.95618	0.840109	0.974323	0.392751	0.220487	0.0904666	0.0512175	0.0536556	0.132481
GOBP_NEUTROPHIL_MIGRATION	0.0341015	0.938491	0.80241	0.908697	0.435524	0.233232	0.0568513	0.0156875	0.0221159	0.226074
GOBP_NITRIC_OXIDE_MEDIATED_SIGNAL_TRANSDUCTION	0.848723	0.981035	0.433809	0.978428	0.890359	0.921281	0.886618	0.871271	0.271241	0.418951
GOBP_NLS_BEARING_PROTEIN_IMPORT_INTO_NUCLEUS	0.0773591	0.686129	0.557886	0.59327	0.161921	0.911877	0.871117	0.555786	0.0837819	0.714281
GOBP_NON_CANONICAL_WNT_SIGNALING_PATHWAY	0.959549	0.698364	0.640233	0.983507	0.384392	0.408394	0.936986	0.808748	0.994551	0.744951
GOBP_NUCLEAR_CHROMOSOME_SEGREGATION	0.795014	0.884064	0.653314	0.827281	0.594053	0.810978	0.0140371	0.570534	0.865762	0.670611
GOBP_NUCLEAR_EXPORT	0.0682553	0.63264	0.756902	0.81127	0.0820941	0.819443	0.0157492	0.752312	0.22949	0.71262
GOBP_NUCLEAR_TRANSPORT	0.041909	0.459513	0.708268	0.752548	0.124996	0.808817	0.399223	0.635898	0.0544051	0.575594
GOBP_NUCLEOBASE_BIOSYNTHETIC_PROCESS	0.0753563	0.937491	0.630583	0.513641	0.216356	0.760944	0.559448	0.849971	0.0600105	0.884206
GOBP_NUCLEOBASE_CONTAINING_COMPOUND_TRANSPORT	0.0807762	0.494774	0.549707	0.664845	0.0902061	0.93638	0.0723591	0.515597	0.409582	0.42878
GOBP_NUCLEOBASE_METABOLIC_PROCESS	0.0773591	0.827137	0.557886	0.689465	0.169441	0.573473	0.921749	0.851465	0.0650871	0.916754
GOBP_NUCLEOSIDE_BISPHOSPHATE_BIOSYNTHETIC_PROCESS	0.83166	0.914451	0.946687	0.778459	0.789872	0.674564	0.996462	0.785637	0.318648	0.614842
GOBP_NUCLEOSIDE_BISPHOSPHATE_METABOLIC_PROCESS	0.0670824	0.580848	0.908823	0.448083	0.383247	0.862722	0.804078	0.0466223	0.0632498	0.454426
GOBP_NUCLEOSIDE_PHOSPHATE_BIOSYNTHETIC_PROCESS	0.27874	0.517766	0.525923	0.565405	0.386024	0.888218	0.540757	0.791983	0.585706	0.495254
GOBP_ORGANELLE_DISASSEMBLY	0.484666	0.900902	0.361613	0.51394	0.0871367	0.662456	0.45528	0.703288	0.0964517	0.260864
GOBP_ORGANELLE_FISSION	0.718462	0.91103	0.560273	0.826288	0.617076	0.490553	0.207302	0.538051	0.90737	0.965671
GOBP_ORGANIC_ACID_BIOSYNTHETIC_PROCESS	0.000533417	0.509776	0.871933	0.77698	0.204148	0.684672	0.874947	0.617717	0.301396	0.181236
GOBP_ORGANIC_ACID_CATABOLIC_PROCESS	0.00191626	0.033339	0.8406	0.549105	0.0902061	0.473541	0.066911	0.000877782	3.29321e-05	0.0158448
GOBP_ORGANIC_ACID_TRANSMEMBRANE_TRANSPORT	0.385767	0.585813	0.809164	0.743382	0.811138	0.291415	0.879438	0.823754	0.946257	0.0468543
GOBP_ORGANIC_ACID_TRANSPORT	0.23312	0.666311	0.814903	0.859247	0.616874	0.357585	0.818548	0.821787	0.966323	0.0819094
GOBP_ORGANIC_ANION_TRANSPORT	0.228882	0.816809	0.595715	0.77698	0.954583	0.721779	0.857625	0.877572	0.968246	0.0903736
GOBP_ORGANIC_HYDROXY_COMPOUND_BIOSYNTHETIC_PROCESS	0.00923193	0.686129	0.888784	0.866426	0.418605	0.929795	0.844313	0.812645	0.499321	0.107285
GOBP_ORGANOPHOSPHATE_ESTER_TRANSPORT	0.0466325	0.960335	0.874921	0.964379	0.477442	0.755617	0.553394	0.782706	0.57151	0.524331
GOBP_OXIDATIVE_PHOSPHORYLATION	0.00955951	1.66106e-05	8.17245e-05	0.0917598	3.95308e-08	0.291797	4.33372e-06	0.294279	0.153386	4.36439e-06
GOBP_PANCREATIC_JUICE_SECRETION	0.927936	0.896553	0.361613	0.974323	0.819253	0.78557	0.907342	0.657804	0.94553	0.995459
GOBP_PATTERN_SPECIFICATION_PROCESS	0.724485	0.973342	0.917193	0.937029	0.161921	0.305147	0.782513	0.585661	0.493123	0.0250249
GOBP_PEPTIDYL_PROLINE_MODIFICATION	0.476392	0.934041	0.557886	0.707566	0.0326229	0.837936	0.0773252	0.294279	0.958667	0.0913595
GOBP_PEPTIDYL_SERINE_MODIFICATION	0.487698	0.239025	0.928682	0.842787	0.390862	0.830565	0.240716	0.886745	0.885585	0.0526679
GOBP_PEPTIDYL_TYROSINE_MODIFICATION	0.310798	0.842719	0.896499	0.826288	0.266692	0.643859	0.0114002	0.219149	0.27199	2.88623e-05
GOBP_PEROXISOMAL_TRANSPORT	0.950251	0.973246	0.818853	0.908697	0.937393	0.975016	0.709367	0.445814	0.0968944	0.512724
GOBP_PEROXISOME_ORGANIZATION	0.99451	0.981035	0.878462	0.859247	0.657322	0.977879	0.748998	0.490632	0.0457351	0.0866021
GOBP_PH_REDUCTION	0.621335	0.830132	0.962453	0.90231	0.945196	0.944875	0.983614	0.585181	0.829035	0.609924
GOBP_PHAGOCYTOSIS	0.0510803	0.937491	0.821059	0.866426	0.271558	0.837936	0.000207463	0.00393255	0.180603	0.0124429
GOBP_PHOSPHOLIPID_TRANSPORT	0.0444819	0.896553	0.946687	0.96942	0.540527	0.457403	0.776375	0.846651	0.934086	0.215083
GOBP_PIGMENT_BIOSYNTHETIC_PROCESS	0.065262	0.825152	0.361613	0.828872	0.15102	0.896719	0.916536	0.889128	0.242452	0.319579
GOBP_POSITIVE_REGULATION_OF_ADAPTIVE_IMMUNE_RESPONSE	0.0312336	0.92316	0.595715	0.975054	0.18393	0.865944	0.0623998	0.254101	0.751205	0.04327
GOBP_POSITIVE_REGULATION_OF_B_CELL_ACTIVATION	0.00192726	0.973246	0.797521	0.986005	0.343588	0.662456	0.363984	0.189224	0.452691	0.238614
GOBP_POSITIVE_REGULATION_OF_CELL_ACTIVATION	3.30212e-07	0.973246	0.273637	0.929739	0.0474279	0.944987	7.3657e-08	0.00287726	0.000110063	4.32083e-08
GOBP_POSITIVE_REGULATION_OF_CELL_ADHESION	0.052661	0.973672	0.655384	0.827281	0.232732	0.896533	4.13167e-08	0.209731	0.0642729	0.000117303
GOBP_POSITIVE_REGULATION_OF_CELL_CELL_ADHESION	0.0316308	0.887336	0.525923	0.936832	0.196637	0.942989	3.14316e-07	0.266718	0.00579755	1.09363e-06
GOBP_POSITIVE_REGULATION_OF_CELL_CYCLE	0.720299	0.856062	0.716224	0.908697	0.782852	0.359223	0.317828	0.839297	1	0.898543
GOBP_POSITIVE_REGULATION_OF_CELL_CYCLE_PROCESS	0.913435	0.896553	0.639173	0.919402	0.852249	0.334838	0.116385	0.59123	0.991816	0.940903
GOBP_POSITIVE_REGULATION_OF_CELLULAR_AMIDE_METABOLIC_PROCESS	0.105522	0.973246	0.558357	0.492002	0.00296903	0.576234	0.308529	0.403286	0.428565	0.732247
GOBP_POSITIVE_REGULATION_OF_CELLULAR_PROTEIN_CATABOLIC_PROCESS	0.00319989	0.939397	0.715045	0.797137	0.0217708	0.94307	0.397019	0.685598	0.715864	0.618988
GOBP_POSITIVE_REGULATION_OF_CHEMOKINE_PRODUCTION	0.0465577	0.825152	0.594282	0.838255	0.824292	0.651886	0.135121	0.426682	0.294021	0.153352
GOBP_POSITIVE_REGULATION_OF_CHROMOSOME_ORGANIZATION	0.660116	0.543645	0.820931	0.948877	0.757652	0.979159	0.888884	0.799208	0.638666	0.501907
GOBP_POSITIVE_REGULATION_OF_CYTOKINE_PRODUCTION	0.00134272	0.848204	0.598824	0.938521	0.383247	0.46856	2.21738e-05	0.00580575	0.0788789	1.81836e-05
GOBP_POSITIVE_REGULATION_OF_DEFENSE_RESPONSE	0.057153	0.984193	0.433809	0.755256	0.535782	0.884176	2.71665e-05	0.276231	0.0311346	2.47637e-05
GOBP_POSITIVE_REGULATION_OF_EPIDERMAL_CELL_DIFFERENTIATION	0.865672	0.964668	0.73664	0.972594	0.0730582	0.262976	0.763567	0.827571	0.84954	0.809731
GOBP_POSITIVE_REGULATION_OF_ERK1_AND_ERK2_CASCADE	0.288193	0.905832	0.814903	0.807181	0.448897	0.930908	0.0181561	0.114847	0.0792832	0.00345356
GOBP_POSITIVE_REGULATION_OF_ESTABLISHMENT_OF_PROTEIN_LOCALIZATION	0.0202623	0.87972	0.595715	0.845511	0.199313	0.533572	0.813925	0.245397	0.902222	0.601601
GOBP_POSITIVE_REGULATION_OF_ESTABLISHMENT_OF_PROTEIN_LOCALIZATION_TO_TELOMERE	0.18843	0.982815	0.178258	0.426156	0.0244287	0.983227	0.24564	0.908414	0.107436	0.0579824
GOBP_POSITIVE_REGULATION_OF_FATTY_ACID_OXIDATION	0.923409	0.848204	0.900566	0.908697	0.932298	0.714464	0.897031	0.124675	0.990799	0.799211
GOBP_POSITIVE_REGULATION_OF_GTPASE_ACTIVITY	0.708828	0.686129	0.80241	0.72313	0.383247	0.932314	0.00632897	0.793044	0.956591	0.0139016
GOBP_POSITIVE_REGULATION_OF_HEMOPOIESIS	0.0596441	0.955719	0.452456	0.916523	0.383247	0.967046	0.0106545	0.0936266	0.0084836	1.47964e-06
GOBP_POSITIVE_REGULATION_OF_I_KAPPAB_KINASE_NF_KAPPAB_SIGNALING	0.716355	0.973246	0.777863	0.743382	0.635483	0.876744	0.134837	0.219149	0.873597	0.0016164
GOBP_POSITIVE_REGULATION_OF_IMMUNE_EFFECTOR_PROCESS	0.00492269	0.975708	0.343699	0.743382	0.383247	0.332821	0.00014373	0.219149	0.219584	1.38689e-06
GOBP_POSITIVE_REGULATION_OF_INTERFERON_GAMMA_PRODUCTION	0.373746	0.865653	0.686853	0.90965	0.249142	0.374803	0.00934032	0.410622	0.119932	0.0457107
GOBP_POSITIVE_REGULATION_OF_INTERLEUKIN_1_BETA_PRODUCTION	0.0316308	0.981035	0.557965	0.807957	0.244581	0.703457	0.170738	0.187184	0.0698691	0.173039
GOBP_POSITIVE_REGULATION_OF_INTERLEUKIN_1_PRODUCTION	0.0165542	0.985943	0.433809	0.806183	0.383247	0.944553	0.129791	0.0820024	0.0712771	0.42598
GOBP_POSITIVE_REGULATION_OF_ION_TRANSPORT	0.833739	0.813421	0.915813	0.983507	0.401505	0.297482	0.293065	0.0254228	0.0571489	0.010151
GOBP_POSITIVE_REGULATION_OF_LEUKOCYTE_CELL_CELL_ADHESION	0.00923193	0.813421	0.558357	0.984266	0.208874	0.965967	7.1424e-07	0.133295	0.00112182	1.0197e-06
GOBP_POSITIVE_REGULATION_OF_LEUKOCYTE_MIGRATION	0.388935	0.940935	0.889787	0.908697	0.383247	0.986505	0.0786223	0.0770496	0.0792832	0.00703327
GOBP_POSITIVE_REGULATION_OF_MAPK_CASCADE	0.373746	0.952323	0.878462	0.743382	0.232732	0.436625	0.000100479	0.3517	0.159797	1.81836e-05
GOBP_POSITIVE_REGULATION_OF_MITOTIC_CELL_CYCLE	0.0900094	0.820775	0.945898	0.635134	0.811171	0.305147	0.521049	0.892959	0.187558	0.587954
GOBP_POSITIVE_REGULATION_OF_ORGANELLE_ASSEMBLY	0.929178	0.666311	0.377157	0.492002	0.685581	0.948631	0.139853	0.97218	0.928602	0.864986
GOBP_POSITIVE_REGULATION_OF_ORGANELLE_ORGANIZATION	0.410458	0.905445	0.557886	0.77698	0.754545	0.291797	0.141128	0.237594	1	0.429595
GOBP_POSITIVE_REGULATION_OF_PHAGOCYTOSIS	0.0465577	0.964993	0.676004	0.877478	0.383247	0.841699	0.000434822	0.403286	0.0756704	0.0306082
GOBP_POSITIVE_REGULATION_OF_PROTEASOMAL_UBIQUITIN_DEPENDENT_PROTEIN_CATABOLIC_PROCESS	0.065262	0.948731	0.809582	0.930557	0.17353	0.979388	0.526469	0.785637	0.681734	0.57727
GOBP_POSITIVE_REGULATION_OF_PROTEIN_CATABOLIC_PROCESS	0.00303267	0.923259	0.708268	0.710673	0.00984206	0.878678	0.244856	0.860851	0.15139	0.754507
GOBP_POSITIVE_REGULATION_OF_PROTEIN_LOCALIZATION	0.0175039	0.973342	0.653314	0.859247	0.383247	0.491946	0.936816	0.430848	0.97593	0.342257
GOBP_POSITIVE_REGULATION_OF_PROTEOLYSIS_INVOLVED_IN_CELLULAR_PROTEIN_CATABOLIC_PROCESS	0.012022	0.887336	0.708268	0.784489	0.00886865	0.926772	0.585284	0.665789	0.92633	0.793532
GOBP_POSITIVE_REGULATION_OF_RESPONSE_TO_EXTERNAL_STIMULUS	0.0380687	0.914451	0.608251	0.694036	0.418373	0.961359	2.13898e-06	0.0936266	0.0161468	1.35213e-06
GOBP_POSITIVE_REGULATION_OF_SECRETION	0.561876	0.666311	0.463266	0.891753	0.49017	0.282623	0.49989	0.0845509	0.296109	0.119947
GOBP_POSITIVE_REGULATION_OF_STRESS_ACTIVATED_PROTEIN_KINASE_SIGNALING_CASCADE	0.438092	0.94019	0.830104	0.82011	0.383247	0.857929	0.0124712	0.785637	0.500129	0.0333312
GOBP_POSITIVE_REGULATION_OF_SYNAPSE_ASSEMBLY	0.920634	0.920065	0.887175	0.908697	0.0747825	0.865147	0.983408	0.582633	0.459874	0.000545285
GOBP_POSITIVE_REGULATION_OF_TELOMERASE_RNA_LOCALIZATION_TO_CAJAL_BODY	0.124341	0.843989	0.457087	0.174887	0.060305	0.990731	0.513585	0.534736	0.275363	0.00996179
GOBP_POSITIVE_REGULATION_OF_TRANSLATION	0.0600666	0.915583	0.43515	0.404538	0.000342551	0.493241	0.139662	0.388187	0.21788	0.839773
GOBP_POSITIVE_REGULATION_OF_TUMOR_NECROSIS_FACTOR_SUPERFAMILY_CYTOKINE_PRODUCTION	0.222924	0.887336	0.797466	0.804886	0.47656	0.233232	0.00265178	0.403286	0.166663	0.00379298
GOBP_POSITIVE_REGULATION_OF_UBIQUITIN_DEPENDENT_PROTEIN_CATABOLIC_PROCESS	0.0971045	0.957696	0.797521	0.932816	0.171282	0.93638	0.421564	0.793044	0.93207	0.697701
GOBP_POSITIVE_REGULATION_OF_URINE_VOLUME	0.796109	0.514897	0.876853	0.840034	0.503844	0.906924	0.0321992	0.806379	0.582715	0.743456
GOBP_PRODUCTION_OF_MOLECULAR_MEDIATOR_OF_IMMUNE_RESPONSE	0.057219	0.981035	0.814903	0.988942	0.554555	0.961359	0.0885611	0.0524434	0.434245	1.49402e-05
GOBP_PROTEIN_AUTOPHOSPHORYLATION	0.913435	0.576754	0.826299	0.797676	0.384392	0.68927	0.279463	0.894526	0.854951	0.020477
GOBP_PROTEIN_EXIT_FROM_ENDOPLASMIC_RETICULUM	0.0114504	0.90174	0.458953	0.81127	0.000123217	0.92793	0.117157	0.579107	0.0242376	0.115579
GOBP_PROTEIN_FOLDING	2.28124e-07	0.887336	0.00340824	0.000174605	3.95308e-08	0.979159	0.00925158	0.410536	0.0171358	3.82989e-07
GOBP_PROTEIN_FOLDING_IN_ENDOPLASMIC_RETICULUM	0.372357	0.482198	0.574654	0.520277	0.0699851	0.90019	0.498888	0.756842	0.0178235	0.0123132
GOBP_PROTEIN_IMPORT	0.0574047	0.905445	0.557965	0.673249	0.227019	0.735436	0.285904	0.791003	0.319125	0.30892
GOBP_PROTEIN_IMPORT_INTO_MITOCHONDRIAL_MATRIX	0.798035	0.666311	0.845419	0.689465	0.667948	0.990204	0.0127576	0.710272	0.54278	0.148523
GOBP_PROTEIN_INSERTION_INTO_MEMBRANE	0.155258	0.666311	0.361613	0.503018	0.00185727	0.750072	0.0210149	0.579836	0.213783	0.0221102
GOBP_PROTEIN_K48_LINKED_UBIQUITINATION	0.00166281	0.882361	0.884196	0.870509	0.0843517	0.91339	0.380033	0.793044	0.0310462	0.441448
GOBP_PROTEIN_K63_LINKED_DEUBIQUITINATION	0.065707	0.757255	0.915813	0.77698	0.307573	0.976151	0.440818	0.665789	0.619651	0.855434
GOBP_PROTEIN_LOCALIZATION_TO_CHROMOSOME_TELOMERIC_REGION	0.0465577	0.824796	0.564556	0.694287	0.418605	0.989274	0.179606	0.822646	0.275078	0.290046
GOBP_PROTEIN_LOCALIZATION_TO_ENDOPLASMIC_RETICULUM	0.0166789	0.973246	0.809582	0.859247	0.00181855	0.929795	0.26199	0.77666	0.0968944	0.00379298
GOBP_PROTEIN_LOCALIZATION_TO_MITOCHONDRION	0.0396425	0.497895	0.768572	0.520277	0.000798006	0.876744	0.0114002	0.579836	0.223037	0.133837
GOBP_PROTEIN_LOCALIZATION_TO_NUCLEAR_BODY	0.173995	0.958319	0.273637	0.48357	0.0252562	0.98379	0.311447	0.891972	0.0959532	0.153601
GOBP_PROTEIN_LOCALIZATION_TO_NUCLEOPLASM	0.23095	0.940935	0.419501	0.50815	0.0518452	0.959939	0.302399	0.791384	0.198108	0.294286
GOBP_PROTEIN_LOCALIZATION_TO_NUCLEUS	0.0196318	0.599683	0.557965	0.51892	0.208874	0.825614	0.198315	0.595836	0.227461	0.441448
GOBP_PROTEIN_MODIFICATION_BY_SMALL_PROTEIN_REMOVAL	0.00700987	0.554306	0.919817	0.966792	0.199313	0.94307	0.41666	0.715252	0.110719	0.0634507
GOBP_PROTEIN_N_LINKED_GLYCOSYLATION	0.137298	0.830132	0.74357	0.758947	0.0231666	0.975016	0.698487	0.546838	0.624686	0.196658
GOBP_PROTEIN_NEDDYLATION	0.147585	0.844567	0.43515	0.77698	0.0586962	0.913163	0.0242548	0.211953	0.724277	0.496583
GOBP_PROTEIN_POLYUBIQUITINATION	0.052661	0.666311	0.273637	0.492002	0.317274	0.944553	0.170958	0.632878	0.0124802	0.666781
GOBP_PROTEIN_REFOLDING	0.104928	0.975708	0.330827	0.448083	0.0163825	0.940791	0.170219	0.572653	0.849838	0.123907
GOBP_PROTEIN_STABILIZATION	0.00874756	0.712788	0.531156	0.77698	0.00138055	0.94307	0.301772	0.774605	0.541592	0.00491528
GOBP_PROTEIN_TARGETING	8.68894e-05	0.698364	0.626556	0.734773	0.00013326	0.936767	0.170958	0.658154	0.0253536	0.00379298
GOBP_PROTEIN_TARGETING_TO_MEMBRANE	0.0382507	0.88624	0.778291	0.941617	0.0723293	0.942989	0.826805	0.627846	0.274629	0.0782745
GOBP_PROTEIN_TARGETING_TO_MITOCHONDRION	0.183939	0.497895	0.798215	0.48422	0.0184055	0.810924	0.00706986	0.642751	0.27601	0.091514
GOBP_PROTEIN_TRANSMEMBRANE_IMPORT_INTO_INTRACELLULAR_ORGANELLE	0.77807	0.685017	0.868384	0.492002	0.508681	0.984097	0.0166079	0.8911	0.0932264	0.084264
GOBP_PROTEIN_TRANSMEMBRANE_TRANSPORT	0.385767	0.686851	0.853961	0.565405	0.203406	0.406117	0.0511446	0.902667	0.068407	0.0227569
GOBP_PROTON_TRANSMEMBRANE_TRANSPORT	0.103441	0.26601	0.0143381	0.492002	7.40411e-05	0.214206	0.19389	0.3517	0.995551	0.262932
GOBP_PURINE_CONTAINING_COMPOUND_BIOSYNTHETIC_PROCESS	0.43516	0.500142	0.580818	0.517893	0.486032	0.68927	0.907342	0.720931	0.753279	0.533683
GOBP_PYROPTOSIS	0.164107	0.975708	0.277885	0.48357	0.624157	0.878678	0.567225	0.469838	0.601052	0.519523
GOBP_PYRUVATE_METABOLIC_PROCESS	0.72674	0.896553	0.80795	0.826288	0.982596	0.479647	0.871117	0.730733	0.500129	0.112336
GOBP_RAS_PROTEIN_SIGNAL_TRANSDUCTION	0.467021	0.666311	0.946687	0.845511	0.344907	0.924858	0.000244222	0.570853	0.978735	0.475554
GOBP_REGULATION_OF_ACTIN_FILAMENT_BASED_PROCESS	0.796109	0.666311	0.808228	0.906971	0.383247	0.246111	0.00123979	0.471389	0.407622	0.00153777
GOBP_REGULATION_OF_ADAPTIVE_IMMUNE_RESPONSE	0.00651562	0.921959	0.343699	0.894386	0.249142	0.840085	0.0824021	0.0466223	0.519117	0.000398886
GOBP_REGULATION_OF_ANION_TRANSPORT	0.568996	0.825152	0.859996	0.943985	0.443114	0.585511	0.49317	0.421699	0.965689	0.452065
GOBP_REGULATION_OF_ANTIGEN_RECEPTOR_MEDIATED_SIGNALING_PATHWAY	0.0281324	0.726212	0.566244	0.913741	0.214679	0.884176	0.00809084	0.515597	0.0111973	0.055142
GOBP_REGULATION_OF_APOPTOTIC_SIGNALING_PATHWAY	0.388935	0.887336	0.814903	0.87206	0.0816224	0.75513	0.228803	0.0048402	0.887907	0.712848
GOBP_REGULATION_OF_ATP_DEPENDENT_ACTIVITY	0.720279	0.985653	0.74357	0.77698	0.233302	0.570887	0.78056	0.595692	0.715864	0.326033
GOBP_REGULATION_OF_AUTOPHAGY	0.0419664	0.316736	0.626556	0.48357	0.408938	0.897162	0.913392	0.836019	0.126349	0.673315
GOBP_REGULATION_OF_B_CELL_ACTIVATION	3.22928e-06	0.986059	0.361613	0.869156	0.216356	0.466388	0.00413452	0.264468	0.101052	0.00140033
GOBP_REGULATION_OF_B_CELL_DIFFERENTIATION	0.0600752	0.910298	0.778453	0.958477	0.648848	0.837936	0.0784161	0.622403	0.630531	0.132922
GOBP_REGULATION_OF_BODY_FLUID_LEVELS	0.484666	0.887336	0.76579	0.956392	0.301895	0.404428	0.00185542	0.397701	0.845809	0.362442
GOBP_REGULATION_OF_CALCIUM_ION_IMPORT	0.596932	0.989785	0.343699	0.845511	0.960015	0.77646	0.674147	0.275775	0.0849751	0.188763
GOBP_REGULATION_OF_CALCIUM_ION_TRANSPORT	0.212492	0.896553	0.595715	0.908697	0.383247	0.168041	0.0119492	0.0240112	0.00402501	0.00170282
GOBP_REGULATION_OF_CALCIUM_ION_TRANSPORT_INTO_CYTOSOL	0.397943	0.848204	0.95858	0.866198	0.367571	0.0812245	0.0568919	0.185757	0.230235	0.132168
GOBP_REGULATION_OF_CATION_TRANSMEMBRANE_TRANSPORT	0.796109	0.820775	0.687838	0.971039	0.494982	0.305147	0.00825841	0.187184	0.00579755	0.00214122
GOBP_REGULATION_OF_CELL_CELL_ADHESION	0.0465577	0.686129	0.574654	0.96025	0.127297	0.456937	4.13167e-08	0.387911	0.000972366	4.32083e-08
GOBP_REGULATION_OF_CELL_CYCLE_G2_M_PHASE_TRANSITION	0.856659	0.991889	0.647472	0.882491	0.869799	0.651886	0.233059	0.623401	0.658108	0.732931
GOBP_REGULATION_OF_CELL_CYCLE_PHASE_TRANSITION	0.814178	0.976402	0.557965	0.908697	0.896131	0.332083	0.45565	0.769914	0.995551	0.89362
GOBP_REGULATION_OF_CELL_KILLING	0.0571725	0.77738	0.574654	0.937666	0.488833	0.837936	0.00187445	0.57235	0.0230043	0.00123418
GOBP_REGULATION_OF_CELLULAR_PH	0.495831	0.812068	0.961136	0.908697	0.753185	0.929305	0.399978	0.601226	0.682571	0.637963
GOBP_REGULATION_OF_CELLULAR_PROTEIN_CATABOLIC_PROCESS	0.000102578	0.953679	0.560038	0.871601	0.000342551	0.963133	0.878805	0.444584	0.692358	0.579713
GOBP_REGULATION_OF_CELLULAR_RESPONSE_TO_GROWTH_FACTOR_STIMULUS	0.933959	0.831481	0.385176	0.98394	0.442249	0.692634	0.00654004	0.694041	0.670195	0.000505347
GOBP_REGULATION_OF_CELLULAR_RESPONSE_TO_HEAT	0.287415	0.896553	0.873855	0.549105	0.249142	0.868617	0.458824	0.791193	0.695558	0.706326
GOBP_REGULATION_OF_CHEMOTAXIS	0.356438	0.825152	0.889182	0.929739	0.242753	0.817133	0.0396589	0.0466223	0.01252	0.000298303
GOBP_REGULATION_OF_CHROMOSOME_ORGANIZATION	0.487698	0.812068	0.775097	0.859379	0.401505	0.837936	0.519802	0.784502	0.739251	0.569647
GOBP_REGULATION_OF_CYTOSOLIC_CALCIUM_ION_CONCENTRATION	0.0318097	0.976402	0.809582	0.87206	0.11229	0.370302	0.000530609	0.14319	3.29948e-05	0.00612839
GOBP_REGULATION_OF_ENDOPLASMIC_RETICULUM_STRESS_INDUCED_INTRINSIC_APOPTOTIC_SIGNALING_PATHWAY	0.218153	0.922444	0.640233	0.983723	0.0308151	0.670722	0.200009	0.281667	0.713492	0.252587
GOBP_REGULATION_OF_ENDOPLASMIC_RETICULUM_UNFOLDED_PROTEIN_RESPONSE	0.315618	0.922444	0.859996	0.908697	0.0552445	0.837936	0.2119	0.525889	0.270687	0.429079
GOBP_REGULATION_OF_ENDOTHELIAL_CELL_MIGRATION	0.902182	0.580848	0.900566	0.69173	0.778236	0.348342	0.251646	0.570853	0.934715	0.470201
GOBP_REGULATION_OF_EPIDERMIS_DEVELOPMENT	0.897946	0.981035	0.433809	0.845511	0.0816224	0.258846	0.757738	0.927477	0.0788789	0.634925
GOBP_REGULATION_OF_EPITHELIAL_CELL_MIGRATION	0.823194	0.711692	0.873855	0.806183	0.792267	0.229447	0.126234	0.471389	0.9321	0.50848
GOBP_REGULATION_OF_ESTABLISHMENT_OF_PROTEIN_LOCALIZATION_TO_CHROMOSOME	0.187221	0.975708	0.448202	0.51892	0.0544498	0.956497	0.215787	0.85245	0.062962	0.028345
GOBP_REGULATION_OF_ESTABLISHMENT_OF_PROTEIN_LOCALIZATION_TO_MITOCHONDRION	0.319584	0.896553	0.889182	0.94267	0.0830451	0.830565	0.485473	0.793629	0.924834	0.816289
GOBP_REGULATION_OF_EXTRINSIC_APOPTOTIC_SIGNALING_PATHWAY	0.73176	0.711692	0.934266	0.90231	0.812201	0.735436	0.67044	0.133295	0.432811	0.600833
GOBP_REGULATION_OF_GLIAL_CELL_APOPTOTIC_PROCESS	0.678025	0.986059	0.938938	0.956392	0.796794	0.618168	0.684245	0.544426	0.724277	0.225723
GOBP_REGULATION_OF_GLUCOSE_METABOLIC_PROCESS	0.732527	0.952005	0.573176	0.709055	0.903542	0.861913	0.871711	0.492605	0.00908103	0.76391
GOBP_REGULATION_OF_GTPASE_ACTIVITY	0.660116	0.693137	0.635229	0.689465	0.252033	0.921929	0.00012975	0.761504	0.852815	0.00170314
GOBP_REGULATION_OF_HEMOPOIESIS	0.028188	0.975708	0.778453	0.984266	0.383247	0.959939	0.00206014	0.133295	0.0938368	0.000601037
GOBP_REGULATION_OF_HORMONE_LEVELS	0.0512311	0.634346	0.391576	0.710673	0.908575	0.436095	0.868225	0.0906128	0.995551	0.172547
GOBP_REGULATION_OF_IMMUNE_EFFECTOR_PROCESS	0.000952432	0.973246	0.219756	0.628997	0.383247	0.45058	3.25914e-06	0.091845	0.0737787	3.67163e-07
GOBP_REGULATION_OF_INCLUSION_BODY_ASSEMBLY	0.0732676	0.981035	0.433809	0.760679	0.0732997	0.495577	0.406144	0.653907	0.236938	0.754356
GOBP_REGULATION_OF_INFLAMMATORY_RESPONSE	0.0375751	0.973821	0.178258	0.492002	0.382581	0.942339	0.0286107	0.0280173	0.0316424	0.0415252
GOBP_REGULATION_OF_INNATE_IMMUNE_RESPONSE	0.0902462	0.681127	0.433809	0.704117	0.917259	0.185221	6.00318e-06	0.588094	0.379509	0.00327449
GOBP_REGULATION_OF_INTRACELLULAR_PROTEIN_TRANSPORT	0.0660318	0.868861	0.950727	0.96025	0.296286	0.799495	0.705178	0.536338	0.960878	0.437166
GOBP_REGULATION_OF_INTRACELLULAR_TRANSPORT	0.00534668	0.918907	0.797738	0.956392	0.0699851	0.618168	0.658213	0.400867	1	0.603592
GOBP_REGULATION_OF_INTRINSIC_APOPTOTIC_SIGNALING_PATHWAY	0.53973	0.686129	0.479146	0.757225	0.0723293	0.756244	0.198315	0.0575915	1	0.684401
GOBP_REGULATION_OF_ION_TRANSMEMBRANE_TRANSPORT	0.86788	0.857774	0.559875	0.999054	0.424938	0.245836	0.00441174	0.11849	1.98445e-05	0.000419157
GOBP_REGULATION_OF_LEUKOCYTE_DEGRANULATION	0.0696616	0.95945	0.344725	0.51892	0.515597	0.944987	0.00765943	0.50066	0.0803959	0.0021617
GOBP_REGULATION_OF_LEUKOCYTE_DIFFERENTIATION	0.012022	0.956193	0.564556	0.92968	0.252796	0.947014	0.000875847	0.0524434	0.0061536	1.06144e-05
GOBP_REGULATION_OF_LEUKOCYTE_MEDIATED_IMMUNITY	0.00234815	0.998938	0.325599	0.826288	0.383247	0.41891	0.000259312	0.239235	0.100523	1.65835e-05
GOBP_REGULATION_OF_LEUKOCYTE_MIGRATION	0.296677	0.88433	0.890123	0.917287	0.366721	0.896533	0.00790361	0.0280173	0.0944253	0.00121491
GOBP_REGULATION_OF_LEUKOCYTE_PROLIFERATION	0.00322949	0.88624	0.343699	0.838152	0.262057	0.919354	5.68891e-06	0.522941	0.00260739	3.44005e-05
GOBP_REGULATION_OF_LYMPHOCYTE_DIFFERENTIATION	0.0192233	0.896553	0.616328	0.936832	0.249142	0.975016	0.00413452	0.449435	0.0796616	3.51836e-05
GOBP_REGULATION_OF_LYMPHOCYTE_MEDIATED_IMMUNITY	0.0667812	0.995335	0.399258	0.908697	0.383247	0.714464	0.0567781	0.257623	0.57431	0.00591297
GOBP_REGULATION_OF_MAST_CELL_ACTIVATION	0.0312336	0.815216	0.304587	0.48357	0.259273	0.872973	0.019042	0.492605	0.177677	0.133319
GOBP_REGULATION_OF_MAST_CELL_ACTIVATION_INVOLVED_IN_IMMUNE_RESPONSE	0.0645925	0.834083	0.330048	0.492002	0.383247	0.744157	0.0149891	0.582633	0.0392736	0.0102339
GOBP_REGULATION_OF_METAL_ION_TRANSPORT	0.581861	0.947782	0.461743	0.922857	0.383247	0.229447	0.0143029	0.0337407	0.000619077	7.57916e-05
GOBP_REGULATION_OF_MITOCHONDRIAL_GENE_EXPRESSION	0.640949	0.534011	0.502805	0.492002	0.0871901	0.918988	0.216609	0.929452	0.137725	0.132689
GOBP_REGULATION_OF_MITOTIC_CELL_CYCLE	0.57966	0.970102	0.574654	0.908697	0.84129	0.289903	0.466027	0.731412	1	0.774244
GOBP_REGULATION_OF_MRNA_METABOLIC_PROCESS	0.430462	0.0868816	0.889182	0.816206	0.0979027	0.888218	0.00161717	0.768991	0.784446	0.956529
GOBP_REGULATION_OF_MRNA_PROCESSING	0.484666	0.572288	0.900566	0.858209	0.0294556	0.387651	0.000684527	0.587331	0.523213	0.929869
GOBP_REGULATION_OF_MUSCLE_SYSTEM_PROCESS	0.630563	0.868861	0.873855	0.867998	0.754781	0.229447	0.501041	0.653907	0.528883	0.496304
GOBP_REGULATION_OF_MYELOID_LEUKOCYTE_MEDIATED_IMMUNITY	0.0938886	0.975708	0.458953	0.752548	0.782852	0.769954	0.0103178	0.677588	0.010053	0.00089184
GOBP_REGULATION_OF_PH	0.568996	0.698364	0.961136	0.928735	0.707517	0.930908	0.258781	0.653907	0.635101	0.688859
GOBP_REGULATION_OF_PHAGOCYTOSIS	0.0715341	0.975708	0.915655	0.955204	0.552637	0.85362	0.000926496	0.126597	0.0234198	0.104283
GOBP_REGULATION_OF_PROTEASOMAL_PROTEIN_CATABOLIC_PROCESS	0.000216167	0.955719	0.558357	0.919046	0.00180276	0.983227	0.835877	0.653907	0.482654	0.291247
GOBP_REGULATION_OF_PROTEASOMAL_UBIQUITIN_DEPENDENT_PROTEIN_CATABOLIC_PROCESS	0.00353391	0.909158	0.626556	0.960453	0.0308151	0.996222	0.834369	0.723839	0.352729	0.288633
GOBP_REGULATION_OF_PROTEIN_CATABOLIC_PROCESS	0.000366307	0.896553	0.670269	0.734773	0.00135016	0.878678	0.396988	0.579107	0.519712	0.310366
GOBP_REGULATION_OF_PROTEIN_CONTAINING_COMPLEX_ASSEMBLY	0.739286	0.830132	0.68658	0.743382	0.70911	0.60609	0.041769	0.241079	0.424898	0.00358429
GOBP_REGULATION_OF_PROTEIN_LOCALIZATION_TO_CHROMOSOME_TELOMERIC_REGION	0.0316308	0.982471	0.433809	0.509779	0.0730582	0.944987	0.216609	0.933305	0.0544051	0.0286919
GOBP_REGULATION_OF_PROTEIN_MODIFICATION_BY_SMALL_PROTEIN_CONJUGATION_OR_REMOVAL	0.0114504	0.958319	0.678879	0.871601	0.00789969	0.880872	0.45612	0.384632	0.375368	0.782986
GOBP_REGULATION_OF_PROTEIN_STABILITY	0.000396907	0.712788	0.778291	0.859379	0.00180276	0.936767	0.34925	0.791003	0.0457351	0.0035891
GOBP_REGULATION_OF_REPRODUCTIVE_PROCESS	0.644579	0.940935	0.512953	0.867998	0.843166	0.362642	0.525461	0.257623	0.672607	0.911383
GOBP_REGULATION_OF_RESPONSE_TO_BIOTIC_STIMULUS	0.0728431	0.757255	0.399258	0.59327	0.796498	0.168041	2.13898e-06	0.622403	0.523069	0.000105842
GOBP_REGULATION_OF_RESPONSE_TO_ENDOPLASMIC_RETICULUM_STRESS	0.00520495	0.686129	0.607139	0.87434	0.00122704	0.876868	0.12001	0.396987	0.307343	0.179248
GOBP_REGULATION_OF_SMALL_GTPASE_MEDIATED_SIGNAL_TRANSDUCTION	0.383395	0.509776	0.868384	0.567832	0.127297	0.85362	9.46575e-08	0.793044	0.833212	0.00288462
GOBP_REGULATION_OF_SMALL_MOLECULE_METABOLIC_PROCESS	0.882409	0.820775	0.808228	0.785721	0.724946	0.793412	0.890083	0.330263	0.275363	0.303594
GOBP_REGULATION_OF_SODIUM_ION_TRANSMEMBRANE_TRANSPORT	0.745431	0.981035	0.797466	0.915021	0.880907	0.291797	0.553623	0.749403	0.728307	0.30892
GOBP_REGULATION_OF_SODIUM_ION_TRANSPORT	0.623038	0.985943	0.651579	0.908697	0.503844	0.233232	0.786122	0.585181	0.618365	0.133954
GOBP_REGULATION_OF_T_CELL_ACTIVATION	0.00283743	0.779987	0.46268	0.97927	0.127297	0.936767	6.91794e-07	0.343574	0.000188466	4.32083e-08
GOBP_REGULATION_OF_TOLL_LIKE_RECEPTOR_2_SIGNALING_PATHWAY	0.73176	0.853385	0.797521	0.973491	0.710572	0.982145	0.559766	0.585416	0.119123	0.182478
GOBP_REGULATION_OF_TRANSLATIONAL_FIDELITY	0.212448	0.973246	0.765116	0.726885	0.0706578	0.841699	0.248795	0.632939	0.229606	0.735253
GOBP_REGULATION_OF_TRANSLATIONAL_INITIATION	0.0066115	0.736409	0.677683	0.492002	0.00138055	0.980912	0.0153758	0.506991	0.0993031	0.0768369
GOBP_REGULATION_OF_TYPE_I_INTERFERON_MEDIATED_SIGNALING_PATHWAY	0.704726	0.534011	0.878462	0.955204	0.556702	0.0378815	0.683771	0.878962	0.660109	0.465771
GOBP_REGULATION_OF_UBIQUITIN_DEPENDENT_PROTEIN_CATABOLIC_PROCESS	0.0190924	0.897009	0.573464	0.967505	0.0134397	0.95986	0.749045	0.579836	0.502221	0.349641
GOBP_REGULATION_OF_VASCULATURE_DEVELOPMENT	0.596932	0.693137	0.878462	0.917408	0.317274	0.424156	0.000828983	0.572315	0.52025	0.00584753
GOBP_REGULATION_OF_VIRAL_GENOME_REPLICATION	0.720885	0.454018	0.579367	0.859247	0.912558	0.159926	0.519802	0.915648	0.860891	0.0819094
GOBP_REGULATION_OF_VIRAL_PROCESS	0.668272	0.509776	0.46268	0.743382	0.843238	0.168041	0.0146289	0.742516	0.846799	0.0773111
GOBP_RENAL_SYSTEM_PROCESS	0.719931	0.863218	0.839172	0.953589	0.383247	0.674504	0.281727	0.680071	0.551755	0.648551
GOBP_RESPIRATORY_CHAIN_COMPLEX_IV_ASSEMBLY	0.794173	0.556748	0.579367	0.662023	0.0446685	0.921917	0.466027	0.983159	0.301903	0.222777
GOBP_RESPIRATORY_ELECTRON_TRANSPORT_CHAIN	0.00470921	0.0140078	0.00357984	0.2077	2.45528e-07	0.28475	3.80921e-06	0.586266	0.124914	1.4274e-06
GOBP_RESPONSE_TO_ACTIVITY	0.950251	0.88624	0.68909	0.795321	0.903831	0.398604	0.813925	0.788537	0.839495	0.775997
GOBP_RESPONSE_TO_DEXAMETHASONE	0.0202623	0.846185	0.875834	0.908697	0.554555	0.722912	0.896018	0.974763	0.759257	0.876882
GOBP_RESPONSE_TO_ENDOPLASMIC_RETICULUM_STRESS	3.20793e-06	0.681127	0.42414	0.877478	3.95308e-08	0.995881	0.123826	0.941211	0.0306636	0.00262722
GOBP_RESPONSE_TO_HEAT	0.181444	0.884064	0.558357	0.48357	5.49535e-05	0.93862	0.155262	0.388187	0.951709	0.152262
GOBP_RESPONSE_TO_INSULIN	0.426536	0.765143	0.655297	0.851327	0.752956	0.49925	0.139897	0.614946	0.682571	0.241686
GOBP_RESPONSE_TO_INTERFERON_BETA	0.11166	0.707561	0.888784	0.77698	0.753185	0.213871	0.150427	0.871348	0.917616	0.48529
GOBP_RESPONSE_TO_INTERFERON_GAMMA	0.14029	0.886783	0.827723	0.95801	0.481066	0.24293	6.3539e-07	0.587331	0.602181	0.00101217
GOBP_RESPONSE_TO_METAL_ION	0.043019	0.813421	0.859996	0.908697	0.617965	0.393469	0.907342	0.627846	0.785914	0.436501
GOBP_RESPONSE_TO_MOLECULE_OF_BACTERIAL_ORIGIN	0.00463528	0.971984	0.325599	0.686298	0.198545	0.896533	0.000591063	0.0453684	0.00208771	0.00327449
GOBP_RESPONSE_TO_PEPTIDE	0.795014	0.868861	0.558357	0.896843	0.639438	0.330763	0.35765	0.492605	0.77294	0.0821762
GOBP_RESPONSE_TO_PEPTIDE_HORMONE	0.399668	0.791596	0.433809	0.90231	0.955462	0.382409	0.561655	0.744904	1	0.469009
GOBP_RESPONSE_TO_PROTOZOAN	0.0188461	0.979217	0.558357	0.928735	0.401505	0.77768	0.00831139	0.595269	0.265587	0.00741065
GOBP_RESPONSE_TO_SALT	0.949817	0.973246	0.858255	0.995667	0.608144	0.708547	0.703163	0.222857	0.947123	0.72483
GOBP_RESPONSE_TO_SELENIUM_ION	0.554793	0.482198	0.653986	0.686298	0.077187	0.730698	0.874335	0.791193	0.939929	0.570706
GOBP_RESPONSE_TO_TEMPERATURE_STIMULUS	0.165261	0.95618	0.330048	0.446946	0.00215489	0.638007	0.213403	0.0936266	0.869084	0.53241
GOBP_RESPONSE_TO_TOPOLOGICALLY_INCORRECT_PROTEIN	9.43753e-07	0.948731	0.343699	0.503018	3.95308e-08	0.643859	0.000682168	0.784072	0.196791	0.0034555
GOBP_RESPONSE_TO_TOXIC_SUBSTANCE	0.387098	0.0981873	0.873855	0.77698	0.100953	0.444387	0.780703	0.722223	0.916953	0.0597428
GOBP_RESPONSE_TO_TRANSFORMING_GROWTH_FACTOR_BETA	0.878703	0.973246	0.558357	0.964379	0.543278	0.494472	0.49219	0.595347	0.61399	0.280215
GOBP_RESPONSE_TO_TYPE_I_INTERFERON	0.387098	0.374791	0.750077	0.77698	0.564657	0.00472553	0.555423	0.643621	0.93332	0.231326
GOBP_RESPONSE_TO_VIRUS	0.0533484	0.0935074	0.558357	0.859247	0.392071	0.00191687	0.00560251	0.617717	0.994551	0.00180375
GOBP_RETROGRADE_VESICLE_MEDIATED_TRANSPORT_GOLGI_TO_ENDOPLASMIC_RETICULUM	0.258895	0.75554	0.928457	0.77698	0.0122208	0.989604	0.29365	0.885527	0.0171375	0.0211705
GOBP_RIBONUCLEOPROTEIN_COMPLEX_SUBUNIT_ORGANIZATION	0.164107	0.863218	0.676004	0.513641	3.99174e-06	0.929795	4.33372e-06	0.0490906	0.27844	0.000172579
GOBP_RIBONUCLEOSIDE_MONOPHOSPHATE_BIOSYNTHETIC_PROCESS	0.044767	0.887336	0.43515	0.48357	0.383247	0.77768	0.429621	0.822717	0.199241	0.745146
GOBP_RIBONUCLEOSIDE_MONOPHOSPHATE_METABOLIC_PROCESS	0.0118425	0.716586	0.399258	0.404538	0.240422	0.493241	0.720326	0.623356	0.311166	0.410611
GOBP_RIBOSE_PHOSPHATE_BIOSYNTHETIC_PROCESS	0.297572	0.459513	0.557886	0.492002	0.383247	0.813601	0.786122	0.788537	0.695558	0.432174
GOBP_RIBOSE_PHOSPHATE_METABOLIC_PROCESS	0.00557076	0.517766	0.420549	0.181895	0.238714	0.486641	0.980797	0.118996	0.0218416	0.277362
GOBP_RIBOSOMAL_LARGE_SUBUNIT_ASSEMBLY	0.707121	0.686129	0.574654	0.492002	0.150865	0.708547	0.000118349	0.0800845	0.792676	0.107563
GOBP_RIBOSOMAL_LARGE_SUBUNIT_BIOGENESIS	0.0225228	0.686129	0.377157	0.0705044	4.30016e-05	0.799495	7.85498e-08	0.0112244	0.974978	0.0243586
GOBP_RIBOSOMAL_SMALL_SUBUNIT_BIOGENESIS	0.356438	0.825152	0.564556	0.48357	1.09454e-05	0.841699	7.3657e-08	0.000429297	0.4941	0.328453
GOBP_RIBOSOME_ASSEMBLY	0.378593	0.509776	0.458953	0.48357	0.00150836	0.68927	5.41418e-05	0.029773	0.941409	0.0258202
GOBP_RIBOSOME_BIOGENESIS	3.20793e-06	0.711692	0.277949	2.5695e-07	3.95308e-08	0.989274	4.13167e-08	1.32716e-05	0.042046	0.000407188
GOBP_RNA_CATABOLIC_PROCESS	0.276611	0.459513	0.878462	0.81127	0.0562455	0.911877	0.0541408	0.775372	0.385197	0.421468
GOBP_RNA_EXPORT_FROM_NUCLEUS	0.154738	0.46762	0.814903	0.840034	0.0723293	0.802642	0.045508	0.861482	0.205225	0.428589
GOBP_RNA_LOCALIZATION	0.0188461	0.634346	0.433809	0.48357	0.000285493	0.965967	0.00890064	0.515597	0.286689	0.077697
GOBP_RNA_MODIFICATION	0.920634	0.945383	0.949499	0.492002	0.12069	0.348574	8.68548e-05	0.656008	0.110774	0.0226226
GOBP_RNA_SPLICING	0.638817	0.686851	0.887565	0.532893	8.84455e-07	0.469611	5.85847e-08	0.133295	0.00681064	0.0724408
GOBP_RNA_SPLICING_VIA_TRANSESTERIFICATION_REACTIONS	0.693357	0.726212	0.887565	0.565405	2.11506e-06	0.517813	6.20845e-06	0.206496	0.0376773	0.097839
GOBP_RRNA_METABOLIC_PROCESS	0.0011539	0.842719	0.525923	3.72171e-06	3.95308e-08	0.825614	4.13167e-08	0.00296541	0.110135	0.0196046
GOBP_SECONDARY_ALCOHOL_METABOLIC_PROCESS	0.0165542	0.534011	0.778453	0.567253	0.503099	0.893514	0.95738	0.0859588	0.196791	0.0371939
GOBP_SECONDARY_METABOLIC_PROCESS	0.048177	0.509776	0.697586	0.492002	0.401505	0.725126	0.968154	0.295344	0.825801	0.637963
GOBP_SIGNAL_TRANSDUCTION_BY_P53_CLASS_MEDIATOR	0.561876	0.976402	0.830415	0.930557	0.593554	0.934498	0.0366929	0.0679153	0.890676	0.743624
GOBP_SIGNAL_TRANSDUCTION_IN_RESPONSE_TO_DNA_DAMAGE	0.845136	0.736409	0.880133	0.821836	0.855059	0.959939	0.757738	0.713838	0.70729	0.94819
GOBP_SISTER_CHROMATID_SEGREGATION	0.693357	0.868312	0.873855	0.955204	0.415179	0.737837	0.00413452	0.606185	0.852368	0.404485
GOBP_SMALL_GTPASE_MEDIATED_SIGNAL_TRANSDUCTION	0.550955	0.666311	0.945898	0.834564	0.188067	0.936767	7.3657e-08	0.572504	0.884376	0.00637829
GOBP_SMALL_MOLECULE_CATABOLIC_PROCESS	0.000189794	0.0295878	0.81103	0.520277	0.0308151	0.457445	0.0251868	0.00263381	8.61e-08	0.089546
GOBP_SOMATIC_DIVERSIFICATION_OF_IMMUNE_RECEPTORS_VIA_SOMATIC_MUTATION	0.877665	0.857774	0.814903	0.952221	0.980167	0.984097	0.769198	0.84426	0.961556	0.266983
GOBP_SPHINGOLIPID_METABOLIC_PROCESS	0.11166	0.896553	0.915451	0.913469	0.869349	0.896533	0.669011	0.087034	0.584224	0.752893
GOBP_SPINDLE_ORGANIZATION	0.830656	0.951904	0.809582	0.77698	0.687876	0.757116	0.0878474	0.702813	0.995551	0.417978
GOBP_SPLICEOSOMAL_COMPLEX_ASSEMBLY	0.940797	0.882361	0.94254	0.815885	0.383247	0.950925	0.0392	0.441922	0.273729	0.230556
GOBP_SPLICEOSOMAL_SNRNP_ASSEMBLY	0.596932	0.686129	0.873855	0.492002	0.0289066	0.813046	0.187002	0.359809	0.118452	0.0449367
GOBP_STEROID_METABOLIC_PROCESS	0.00192726	0.517766	0.797521	0.59327	0.383247	0.737271	0.712375	0.00287726	0.00502971	0.169345
GOBP_STEROL_METABOLIC_PROCESS	0.0176888	0.66236	0.832825	0.625197	0.618818	0.896533	0.988188	0.0608487	0.188407	0.0719086
GOBP_STORE_OPERATED_CALCIUM_ENTRY	0.848571	0.975708	0.433809	0.908697	0.884534	0.854952	0.644834	0.558912	0.671727	0.499608
GOBP_STRIATED_MUSCLE_CONTRACTION	0.894062	0.82584	0.862982	0.955204	0.515726	0.168041	0.955438	0.35601	0.0523027	0.142501
GOBP_SULFUR_COMPOUND_BIOSYNTHETIC_PROCESS	0.310288	0.723671	0.718088	0.808412	0.86048	0.93862	0.325586	0.64678	0.92633	0.623772
GOBP_SULFUR_COMPOUND_CATABOLIC_PROCESS	0.806807	0.76545	0.932877	0.933477	0.956369	0.99342	0.643699	0.777188	0.638687	0.765851
GOBP_SULFUR_COMPOUND_METABOLIC_PROCESS	0.000805774	0.36103	0.557965	0.492002	0.226226	0.744722	0.0623998	0.0820024	0.307343	0.337726
GOBP_T_CELL_ACTIVATION	1.13381e-05	0.882882	0.325599	0.986782	0.0176679	0.935648	4.13167e-08	0.0159592	4.89019e-05	4.32083e-08
GOBP_T_CELL_DIFFERENTIATION	0.000600567	0.964993	0.434162	0.936832	0.163795	0.93624	0.000390761	0.403286	0.0113083	1.42221e-07
GOBP_T_CELL_PROLIFERATION	0.0607099	0.825152	0.647472	0.936832	0.275392	0.909622	0.00706986	0.144641	0.024441	1.4274e-06
GOBP_T_CELL_SELECTION	0.0456535	0.816788	0.433809	0.949241	0.198545	0.899141	0.00330204	0.908418	0.0210351	0.00212529
GOBP_TELOMERASE_RNA_LOCALIZATION	0.282998	0.848204	0.493153	0.306076	0.0744374	0.98873	0.66583	0.835869	0.240302	0.00662281
GOBP_THIOESTER_BIOSYNTHETIC_PROCESS	0.892293	0.975708	0.915813	0.804886	0.579447	0.592466	0.984413	0.818256	0.592099	0.714281
GOBP_THIOESTER_METABOLIC_PROCESS	0.2252	0.692771	0.918035	0.306076	0.336865	0.904889	0.789381	0.5439	0.179896	0.361863
GOBP_TISSUE_MIGRATION	0.756004	0.698364	0.840109	0.845511	0.696797	0.283462	0.0189889	0.462429	0.884648	0.269385
GOBP_TOLL_LIKE_RECEPTOR_2_SIGNALING_PATHWAY	0.559148	0.697151	0.433809	0.718011	0.574375	0.75513	0.503523	0.517504	0.137466	0.152714
GOBP_TRANSCRIPTION_INITIATION_FROM_RNA_POLYMERASE_II_PROMOTER	0.905286	0.973246	0.90013	0.880647	0.0723293	0.904889	0.0692131	0.706819	0.388104	0.0578805
GOBP_TRANSLATIONAL_INITIATION	1.90867e-05	0.964668	0.458953	0.306076	7.00163e-08	0.952511	1.81601e-05	0.222857	0.00441232	0.0136158
GOBP_TRICARBOXYLIC_ACID_CYCLE	0.123209	0.509776	0.458953	0.367407	0.249142	0.56937	0.908111	0.572653	0.0168089	0.599161
GOBP_TRIGLYCERIDE_METABOLIC_PROCESS	0.491256	0.954562	0.938938	0.908697	0.486032	0.841699	0.2119	0.623401	0.0944253	0.634277
GOBP_TRNA_METABOLIC_PROCESS	0.410458	0.937491	0.846227	0.492002	4.07629e-05	0.701046	0.000781992	0.925905	8.61e-08	0.00141691
GOBP_TRNA_MODIFICATION	0.923409	0.973246	0.911062	0.56714	0.367368	0.641126	0.00520944	0.657804	0.0124802	0.0168998
GOBP_TRNA_PROCESSING	0.809812	0.845125	0.889182	0.492002	0.0586962	0.436546	0.000363835	0.550239	0.000426394	0.0170365
GOBP_TUMOR_NECROSIS_FACTOR_SUPERFAMILY_CYTOKINE_PRODUCTION	0.130213	0.979217	0.762296	0.886034	0.566996	0.229447	0.0140371	0.0466223	0.0169469	0.00089184
GOBP_UBIQUITIN_DEPENDENT_ERAD_PATHWAY	0.00302059	0.698364	0.797521	0.908697	0.00229605	0.999349	0.50731	0.536338	0.0763279	0.0101245
GOBP_UROGENITAL_SYSTEM_DEVELOPMENT	0.697723	0.845125	0.868562	0.868887	0.349459	0.305147	0.943764	0.613738	0.296635	0.0526679
GOBP_URONIC_ACID_METABOLIC_PROCESS	0.0615575	0.91103	0.915813	0.87206	0.674074	0.643859	0.923546	0.102898	0.0412744	0.173255
GOBP_VACUOLAR_ACIDIFICATION	0.506979	0.877286	0.967737	0.972083	0.960015	0.876744	0.946526	0.498186	0.770794	0.72483
GOBP_VASCULAR_PROCESS_IN_CIRCULATORY_SYSTEM	0.704726	0.820775	0.573178	0.891753	0.383247	0.407472	0.198315	0.614946	0.833016	0.130499
GOBP_VERY_LONG_CHAIN_FATTY_ACID_METABOLIC_PROCESS	0.809495	0.827137	0.915813	0.492002	0.750195	0.929305	0.785971	0.269164	0.143566	0.263502
GOBP_VESICLE_BUDDING_FROM_MEMBRANE	0.00391024	0.534011	0.797521	0.920857	0.000730539	0.799495	0.56106	0.753029	0.114278	0.76391
GOBP_VESICLE_LOCALIZATION	0.0496539	0.735347	0.918035	0.77698	0.060305	0.892678	0.95738	0.780951	0.682571	0.792752
GOBP_VESICLE_ORGANIZATION	0.008419	0.557452	0.889182	0.707566	0.00894541	0.857258	0.269887	0.484557	0.0712771	0.759868
GOBP_VESICLE_TARGETING	0.21259	0.686129	0.894985	0.88153	0.0874843	0.885893	0.877347	0.653907	0.0712771	0.550761
GOBP_VESICLE_TARGETING_ROUGH_ER_TO_CIS_GOLGI	0.269033	0.896553	0.814987	0.966792	0.0693601	0.941272	0.818461	0.764471	0.15139	0.500982
GOBP_VESICLE_TARGETING_TO_FROM_OR_WITHIN_GOLGI	0.151001	0.711692	0.928457	0.840034	0.0468719	0.963133	0.655247	0.653907	0.0712771	0.338302
GOBP_VIRAL_RELEASE_FROM_HOST_CELL	0.259317	0.863218	0.873167	0.859247	0.0681576	0.711566	0.935987	0.77666	0.252264	0.209578
GOBP_VITAMIN_D_RECEPTOR_SIGNALING_PATHWAY	0.798035	0.976402	0.832825	0.966792	0.092622	0.443561	0.808276	0.742205	0.787121	0.367759
GOBP_XENOBIOTIC_CATABOLIC_PROCESS	0.0328871	0.374791	0.859996	0.757624	0.651463	0.864592	0.221401	0.470972	0.584021	0.754507
GOBP_XENOBIOTIC_METABOLIC_PROCESS	0.00563491	0.459513	0.73101	0.509332	0.383247	0.350597	0.785971	0.00392865	0.0596643	0.040249
