# Supplementary material for: Integrative Omics Reveal Female‐Specific Benefits of p16+ Cell Clearance in Aging Mice
Source: Adv Sci (Weinh). 2025 Oct 30;13(3):e09444. doi: 10.1002/advs.202509444 (PMC12806465; doi:10.1002/advs.202509444)
Supplement: Supplementary file 2 — Supporting Information [file ADVS-13-e09444-s001.zip › Supplementary Tables/Table_S5_Differential_protein_expressions_GCV.xlsx]

## Sheet: Sanple IDs
		Project Number	2022-61	Boshi Wang
		No.	Sample Name	Treatments
	Control group	1	V1M	Liver from male aged mice (around 30-month old) treated with vehicle for 12 months (pH11 water) from month 16 to month 28. 5 consecutive injections per month.
		2	V4M
		3	V16M
		4	V32M
		5	V29F	Liver from female aged mice (around 30-month old) treated with vehicle for 12 months (pH11 water) from month 16 to month 28. 5 consecutive injections per month.
		6	V34F
		7	V40F
		8	V48F
	Senescent cells reduction	9	G10M	Liver from male aged mice (around 30-month old) treated with GCV for 12 months (dissolved in pH11 water) from month 16 to month 28. 5 consecutive injections per month.
		10	G31M
		11	G101M
		12	G107M
		13	G11F	Liver from female aged mice (around 30-month old) treated with GCV for 12 months (dissolved in pH11 water) from month 16 to month 28. 5 consecutive injections per month.
		14	G12F
		15	G84F
		16	G105F

## Sheet: 20221013_2022-62_Boshi_MS1Quant
PG.ProteinGroups	PG.Genes	[1] 20221013_2022-62_Boshi_01.raw.PG.Quantity	[2] 20221013_2022-62_Boshi_02.raw.PG.Quantity	[3] 20221013_2022-62_Boshi_03.raw.PG.Quantity	[4] 20221013_2022-62_Boshi_04.raw.PG.Quantity	[5] 20221013_2022-62_Boshi_05.raw.PG.Quantity	[6] 20221013_2022-62_Boshi_06.raw.PG.Quantity	[7] 20221013_2022-62_Boshi_07.raw.PG.Quantity	[8] 20221013_2022-62_Boshi_08.raw.PG.Quantity	[9] 20221013_2022-62_Boshi_09.raw.PG.Quantity	[10] 20221013_2022-62_Boshi_10.raw.PG.Quantity	[11] 20221013_2022-62_Boshi_11.raw.PG.Quantity	[12] 20221013_2022-62_Boshi_12.raw.PG.Quantity	[13] 20221013_2022-62_Boshi_13.raw.PG.Quantity	[14] 20221013_2022-62_Boshi_14.raw.PG.Quantity	[15] 20221013_2022-62_Boshi_15.raw.PG.Quantity	[16] 20221013_2022-62_Boshi_16.raw.PG.Quantity
	Sample ID	V1M	V4M	V16M	V32M	V29F	V34F	V40F	V48F	G10M	G31M	G101M	G107M	G11F	G12F	G84F	G105F
	Group ID	male vehicle	male vehicle	male vehicle	male vehicle	female vehicle	female vehicle	female vehicle	female vehicle	male GCV	male GCV	male GCV	male GCV	female GCV	female GCV	female GCV	female GCV
	Nr. of ProteinGroup IDs	4646	4503	4505	4480	4434	4476	4576	4602	4662	4628	4511	4657	4575	4514	4470	4531
A0A0B4J1G0	Fcgr4	380966	47000.8	50364.6	25479.8	52090	27018.6	146678	157510	183457	1.30533e+06	35850.5	172472	45668.6	19323.5	16615.5	21208.9
A0JNU3	Aspg	170310	471526	314389	433060	564683	328077	264229	152495	229610	18776.5	330470	141192	293052	505108	320397	463062
A1L314	Mpeg1	571664	78433.5	96255.2	44127.4	71198.8	76606.9	164995	196775	317976	2.90303e+06	70784.5	275861	127320	66605.8	61168.2	84742.3
A2A432	Cul4b	188310	85692	82737.2	92407.2	78741.7	56464.5	90436.3	66975.9	123773	264745	77397	71672.7	67806.2	66976.2	76018.7	97840
A2A5R2	Arfgef2	362738	206781	281623	199942	235450	220368	230437	269296	300538	479684	219476	260430	304925	286454	231726	202560
A2A8L5	Ptprf	43902.7	74871.9	54936.4	63896.5	93890.2	43239.2	51752.1	72272.7	81311.2	21777.5	88072	52192.7	53722.2	30570.5	61022.7	57605.4
A2A8Z1	Osbpl9	280382	149377	173594	143794	193760	148954	182372	173961	208530	478742	176662	187656	205339	141926	140971	125828
A2AAY5;O89032	Sh3pxd2b;Sh3pxd2a	42265.8	7138.81	41618.3	15190.8	184.973	20825.5	30181.2	21921.5	30104.7	54539.8	9539.84	25911.2	16029.3	21085.6	18352.5	5178.68
A2ADY9	Ddi2	365867	435919	469753	377221	370053	534739	439495	437728	351205	313938	468119	305870	440232	459751	493435	523786
A2AF47	Dock11	117397	19744.5	10040.4	NaN	NaN	Filtered	22925.2	11246.3	53921	401982	11759.2	81550.1	18212.4	33343.5	Filtered	32095.3
A2AGT5	Ckap5	68128.4	31978.3	42250.5	48297.8	50665	42602.1	40260.7	42152.2	60300.8	145383	38208.9	57460.8	28844.5	34604.9	41620.4	39753.2
A2AIL4	Ndufaf6	71251.8	62950.3	58340	81641.2	110466	81610.5	82411.6	89016.2	58192.1	11851.8	79152.6	59489.7	54390.9	61443.6	80329.5	81147.9
A2AIV2	Virma	Filtered	9569	Filtered	Filtered	Filtered	13439.3	18717.2	14047.5	20784.5	56285.4	4612.78	28612.9	6519.49	10356.7	7426.68	12897.5
A2AJ88	Pnpla7	27977.3	15754	17094.5	31032.9	17043	Filtered	29937.9	14917.4	27789.9	30024.5	24283.8	14682.7	6402.65	Filtered	3009.29	Filtered
A2AJL3	Fggy	411329	487745	485028	519100	695593	687723	528863	557912	411900	147965	446935	391143	768166	813206	730247	597248
A2AKK5	Acnat1	46986	58795.1	56655.3	59528.7	93531.3	67824.7	48454.8	77642.5	38418.5	18903.7	67143.7	53261.2	98444.1	97599.4	64680	56910.7
A2AKQ0	Slc35d1	89630	129458	125038	85620.5	102015	79252.3	91372.8	89455.2	124876	39263.6	139067	73981.1	89582.2	107338	88505.6	83686.3
A2ALK8	Ptpn3	2863.42	Filtered	3381.32	1232.42	NaN	NaN	NaN	2155.54	NaN	Filtered	5531.2	Filtered	2464.57	2861.44	2612.26	4759.26
A2ALW5	Dnajc25	231678	67366	81793.8	59066.9	107299	94341.2	88554.1	131143	62207.8	48485.7	88128.5	70117.6	121568	127285	82393	86844.2
A2AN08	Ubr4	382896	272335	290529	284163	261973	261675	268950	254476	293434	573379	281982	318457	288275	249815	215090	250652
A2APV2	Fmnl2	13670.6	5579.85	17394.3	5343.71	NaN	4557.15	4760.29	5289.36	7875.38	9913.97	38994.3	24493.4	NaN	1958.59	20040.2	10903.4
A2AQ07	Tubb1	176714	71285.1	53020.6	76997.5	9828.93	35187.4	35906.9	40992.6	110538	145495	67421.7	53549.5	16783.9	19176.5	51598.8	32716.1
A2AS89	Agmat	1.08264e+06	1.72103e+06	1.66708e+06	1.65532e+06	2.67842e+06	2799422	2378630	1.72901e+06	710764	278686	2.37313e+06	1.0218e+06	2.04947e+06	2.34993e+06	2.72687e+06	2.66493e+06
A2ASQ1	Agrn	10014.6	Filtered	5846.67	2205.92	7147.39	13143.1	6604.66	7608.62	4185.51	NaN	10094.2	3467.1	9477.06	20541.4	3859.44	7146.81
A2ASS6	Ttn	3.28111e+06	3.75421e+06	1.42704e+06	1.39948e+06	1201426	1316428	983441	2133369	722064	1.28916e+06	1.01349e+06	1.38483e+06	428910	1.6126e+06	1.01381e+06	1073490
A2ASZ8	Slc25a25	58674	68894.5	93074.4	77430.1	136933	102825	86394.2	77188.4	90216.4	35323.8	101073	72555.2	130999	142587	99888.5	155588
A2ATU0	Dhtkd1	1.09283e+06	1519961	1.28372e+06	1.49324e+06	1.36448e+06	773310	924950	770604	1158307	213068	977185	1.21705e+06	465180	624794	868016	760386
A2AWA9	Rabgap1	128450	62561.1	45855.2	57410.5	41524.7	53471.5	40442.3	55284.2	79221.7	164026	26067.5	75716.9	24616.9	14707.7	49199.9	18568.4
A2AWP8	Arhgef10l	38156.4	29759.1	69972.8	36245.3	36353.6	42111.5	35086.5	48341.6	44602.2	30172.6	38564.3	24812.1	33332.8	34437	24768.1	26266.1
A2BDX3	Mocs3	217880	204415	264722	158515	195136	225868	271285	231758	227712	149262	319773	268913	256415	122812	184900	206347
A2BIM8;P02762;P04938	Mup18;Mup6;Mup11	31671.1	648000	96270.7	1.33563e+06	1.74802e+06	582864	97954.9	30634.1	13877.6	7105.68	1.17066e+06	147617	2553966	1.84123e+06	349500	20791.4
A2CG49	Kalrn	Filtered	11508.3	8715.44	4222.74	4439.72	5554.91	Filtered	Filtered	9400.75	6938.59	6178.15	5574.03	Filtered	Filtered	6393.27	Filtered
A2RSJ4	Uhrf1bp1l	87242.4	61048.7	107677	48131.9	70075.6	67271.8	78215.4	55733.4	86445.3	132321	56925.4	98955	54675.7	50503.6	71106.1	69555.9
A2RSQ0	Dennd5b	77106.8	118586	109657	42549.8	49387.8	83134.1	64192.1	69408.9	77888.4	36697.2	47689	62187.7	63412	38760.3	54376.7	35987
A3KGB4	Tbc1d8b	108928	91450	105801	78176.2	66153.1	65543.9	60394.7	95664.4	72402.4	110593	74962.7	73427.5	83506.3	78820.5	48964.5	59983.2
A3KGF7	Plcb2	12552.9	Filtered	Filtered	Filtered	Filtered	Filtered	1001.84	Filtered	14486.6	43778.7	Filtered	22544.2	914.465	Filtered	Filtered	Filtered
A3KMP2	Ttc38	2.32151e+06	2.71199e+06	3.51843e+06	3.02594e+06	3.15986e+06	3.49716e+06	2920998	2.99719e+06	2284568	1.56073e+06	3178064	2.53718e+06	2.90597e+06	3.28485e+06	3.4167e+06	4.16172e+06
A6H584	Col6a5	20786.3	22952.4	Filtered	42717.7	4641.77	Filtered	18389.4	4113.25	13504.1	49126	19232.2	34966.3	60810.1	Filtered	14559.1	17149.4
A6H611	Mipep	154899	167141	179118	148074	229426	220589	220341	194953	94924.7	106653	157047	131678	156232	219779	175719	205510
A6H630	Armt1	63234.5	61930.1	42243.6	34542.9	38402.1	38111.3	28757.8	36363.6	36480.1	39433.2	47080.3	45777.2	41281.3	37801.2	28454.1	34655.2
A6H6A9	Rabgap1l	102915	74907.8	97904	68989.5	67653.4	79702	73604.7	57344.2	58182.2	49867.7	66748.4	82302.5	70674.6	64912.4	85023.6	70199.6
A6H8H2	Dennd4c	64181.6	49316.4	44288.8	33524.3	20664.6	38902.6	21252.8	37079.6	42177.9	63469.9	50131.5	59610.7	35207.9	27688.9	32383.2	16753.3
A6X919	Dpy19l1	82134.1	83170.3	53915.2	90988.1	34561.6	22124.4	22277	28000.4	83999.6	86742.1	80390.9	93580.7	27962	18284.6	19166.3	22359.9
A6X935	Itih4	1.26399e+06	965072	2.70087e+06	1.05135e+06	1.11879e+06	1.27116e+06	977651	3.53344e+06	1.48006e+06	1.08105e+06	2.7681e+06	1.43213e+06	3.23911e+06	2.07142e+06	859474	1.16934e+06
A7MCT6	Etnk2	150600	147356	278148	161208	118051	163220	151586	119658	148379	64058.5	206944	137054	81633.5	45756.4	149119	150252
B1AR13	Cisd3	136317	150784	130176	188725	189811	162611	198628	126758	108771	75918.4	178881	84436.1	68944	20470	164849	147868
B1AVY7	Kif16b	74667.2	105336	55989.5	71536.8	37115	72086.1	56665.7	71048.7	59246.7	42254.6	71557.5	48211.7	34434.4	42486.4	39658.3	47897.8
B1AVZ0	Uprt	59849.4	16376.5	20527.3	7597.88	33581.7	21870.7	33999.3	33357.1	52169.9	141879	9388.13	41125.8	39450.3	33726.2	14354	35767.3
B1AXP6	Tomm5	104824	135673	159780	238981	190798	227404	174430	144676	158184	128260	168838	184899	125328	138513	165574	230842
B1AY13	Usp24	132432	138249	133152	134668	85266.9	105531	101627	94869.4	115477	143517	97473.1	136999	90792.9	99421	96678.5	87082.6
B1AZI6	Thoc2	146755	73853.1	59270.1	67826.1	64557.7	56688.8	79997.5	73967.3	105422	319916	72852.3	108295	70173.2	66996.2	54968.6	65938.6
B2RPV6	Mmrn1	152163	144609	128473	125342	110438	133189	128702	135664	242601	48373.1	37830.1	96216.1	113539	134527	136167	147155
B2RQC6	Cad	217119	190413	161626	126908	137573	119863	141062	161750	177702	414230	137018	349041	178569	133297	83506.1	136326
B2RUP2	Unc13d	13453.1	Filtered	984.885	Filtered	5672.4	4222.99	4303.35	4017.18	9202.44	17890.6	Filtered	44746.9	2668.78	3919.83	1131.47	1419.26
B2RX12	Abcc3	384990	191331	154341	234431	88342.9	211251	302738	55065.3	225077	617678	129522	121946	36660.7	37982.3	275979	135996
B2RXC1	Trappc11	55023.6	30806.8	32254.6	31382.1	33162.5	28073.6	36034.5	32608.8	40865.3	100478	19714.6	42527.9	37873.9	33534.1	29345.3	29247.2
B2RXR6	Ankrd44	84535.6	14910.7	29255.9	12915.5	12222.1	16895.3	34054.3	24606.3	47622.4	270302	11613.6	189184	20998.3	11353.2	23713.8	9976.48
B2RXS4	Plxnb2	327466	120000	157225	112512	139017	119190	142471	128188	176559	510722	117857	139903	147823	113127	116395	112277
B2RY56	Rbm25	200130	170453	144175	173101	104987	148405	168522	149063	189442	337618	143926	294604	156569	133036	136658	130942
B5X0G2	Mup17	75195.2	60298.1	40841.5	284690	181795	45167.1	40197	25490.3	24267.8	72412.2	185438	49469.2	546514	483120	24231.4	2715.6
B7ZMP1	Xpnpep3	40368.5	60965.6	58724.4	64984.9	60818.6	53880.8	62798.8	52335.7	68505.3	35210.9	42553.6	49464.4	62643.4	62907.5	57032.8	52433.5
B8JK39	Itga9	90354.2	45814.1	60768.5	36178.8	50395.9	44318.6	45791.4	46343.1	66817.7	191551	22986.8	51699.8	37163.8	32218.9	46842.7	47053.8
B8ZXI1	Qtrt2	27500.3	22221.3	19922.8	21967.9	20665.9	11076.9	13962.6	22661.6	35450.9	40726	11939.2	48186.7	17037	11771.8	15020.2	15694.1
B9EJ80	Pdzd8	14404.3	16903.4	Filtered	16153.7	Filtered	17140.7	13427.4	12150.8	8223.78	19730.5	2889.21	13729.1	10657	2930.09	Filtered	18571.4
B9EJ86	Osbpl8	117411	105483	70818.3	83762.9	52552.8	62856.8	62276.6	67220.6	104687	122738	76907.1	93974.7	50132.7	42357.6	77439.7	52590.1
B9EJR8	Dnaaf5	41823.2	34723.2	31629.2	34673.4	31009.7	18141.1	24222.9	25371.7	23325.2	65894.4	16009.4	38334.2	19796.3	11731.1	21030	10227.7
C0HKD8;C0HKD9	Mfap1a;Mfap1b	36158.2	44017.1	19840.1	30609.9	6772.04	32262.6	32690.2	27247.8	35022.9	54610.3	37044.4	51380	18287.8	25441.1	31849.4	38852.2
C0HKE1;C0HKE2;C0HKE3;C0HKE4;C0HKE5;C0HKE6;C0HKE7;C0HKE8;C0HKE9;Q64523;Q6GSS7;Q8BFU2;Q8CGP5;Q8CGP6;Q8CGP7;Q8R1M2	H2ac4;Hist1h2ac;H2ac7;H2ac8;H2ac11;H2ac13;Hist1h2an;Hist1h2ao;Hist1h2ap;Hist2h2ac;Hist2h2aa1;Hist3h2a;Hist1h2af;Hist1h2ah;H2ac15;H2afj	48283608	34966500	5237623	32553738	2089330	18424892	34127132	35571540	10319362	63717332	28924230	45310588	15267055	3.85202e+06	46690224	39071576
C0HKG5;C0HKG6	Rnaset2a;Rnaset2b	18287.1	Filtered	19059.5	Filtered	47743.4	Filtered	22764.5	58111	Filtered	32190.1	38471.7	43797.2	26977.3	20822.1	30088	38467.9
D0QMC3	Mndal	167135	193800	NaN	19287.2	Filtered	36580.2	51634	32207.1	129891	232693	94791.5	210591	122053	81294.2	14549.7	75569.8
D3YXK2	Safb	101297	72592	79656	74473.3	44501.3	76526.1	90703.9	49971.2	80648.4	120772	58237.9	96193.9	40061.6	40109.1	43358.2	36144.9
D3YZP9	Ccdc6	31680.8	21246	41437.4	25276.5	41312.4	36745.3	13316.5	38528	13089.1	35938.4	37928.1	29801.9	33594.9	20877.5	13881.3	32538.3
D3Z6Q9	Bin2	198719	27302.4	45960.9	37426.1	23376.5	32041.7	80904.6	84317.4	127374	347885	29699.5	303234	35075.7	30834.2	23644.1	42751.2
D3Z7P3	Gls	134662	38841.5	35454.4	26325.5	21584.7	32801.7	73793.2	57896.1	121705	353496	20875	222741	46247.7	47511.2	35314.2	39032.2
E9PV24	Fga	1803399	2.26766e+06	4.17844e+06	2.43204e+06	1.2529e+06	1.87538e+06	1607017	3006967	2.64099e+06	1.41537e+06	4.34432e+06	1.93908e+06	4.50067e+06	1.97227e+06	1.49107e+06	1.82876e+06
E9PVA8	Gcn1	345314	324417	316792	316179	384800	346236	288684	415923	302265	444834	346981	338506	423196	395616	297548	319529
E9PYK3	Parp4	201363	166016	168406	159786	102979	99757.9	110307	120386	204425	218674	115594	158909	94429.3	66457.6	81304.2	110732
E9PZJ8	Ascc3	107475	82683.2	83677.6	83148.6	83507.7	61971.1	68197.4	98055.5	87406.9	98015.9	80731.3	89331.5	95243.2	77371.3	64863.5	68704.3
E9Q2M9	Wdfy4	185150	28390	29412.5	22703.4	21097.6	25212.2	94128	41190.2	115671	457509	16859.4	168594	26502.7	20002.5	22393.9	25604.7
E9Q394	Akap13	24717.4	11781.8	10656.6	7316.25	10707.6	12257.4	16909.8	5827.19	16018.5	41385.2	14696.3	50037.6	22014.7	20548.2	8920.76	15292.7
E9Q3C1	C2cd2	87214.3	126400	125517	104783	120406	142480	137169	113311	104910	41555.5	107494	98852.7	89080.6	101211	147439	120820
E9Q3L2	Pi4ka	61418.8	50499.5	65483.8	51159.2	68372.8	79861.7	70406.8	68325.3	59396.4	89515.5	47763.2	64589.2	58807.7	62913.4	59679.3	62137.6
E9Q414	Apob	632543	971184	1.04687e+06	803266	647270	774543	816420	887223	736485	393524	954283	772062	1.03307e+06	885202	761694	693955
E9Q4P1	Wdfy1	134152	55233.6	61723.3	46661.3	119679	50834.7	73403.3	80805.6	78045.3	108743	118464	21873.9	85546.3	62491.4	44785	54480.6
E9Q4Z2	Acacb	470467	1.12383e+06	840043	1.04152e+06	771028	447512	459580	712912	877328	132087	973722	652984	921777	1.47021e+06	542070	596922
E9Q555	Rnf213	1.74744e+06	339344	362668	273902	429382	293082	519817	620375	757552	1.48933e+06	329325	802065	560476	398545	234345	303901
E9Q557	Dsp	540224	561939	474433	583846	518089	552533	647247	624476	442834	340758	467572	355489	348313	345401	607302	682338
E9Q5C9	Nolc1	163680	194442	171627	238187	5818.46	122421	85324	121883	146888	129104	77886.4	259050	54493.2	106136	174816	229651
E9Q634	Myo1e	344369	200105	154343	128296	111349	103981	188608	158562	224839	483070	124646	222335	170898	148791	98571.2	122742
E9Q735	Ube4a	242004	205442	247876	179809	220399	190432	215596	186810	236669	258952	188444	197912	205793	192296	228978	157138
E9Q7G0	Numa1	169872	107600	108003	108672	67407.2	110162	120633	120206	120049	315480	95118.7	294089	84414.5	91656.2	121599	117810
E9QAM5	Helz2	110497	90184.1	73517	72733.9	93129.6	65142.1	65906.8	84098.8	94946.3	160078	87342.3	89121.9	126806	76409.4	54405.2	70848.7
E9QAT4	Sec16a	372675	354386	358153	349457	240280	325616	212439	259866	264621	216473	292921	231878	340129	292894	289197	294329
F6ZDS4	Tpr	199069	124956	136442	128325	119317	144523	143848	132161	159536	368456	109343	274827	109931	122822	121011	137437
F8VPU2	Farp1	141592	124325	118937	115257	107672	84465	88128.7	107289	118398	158515	94054.9	122798	126443	105799	78312.9	102204
G3X982	Aox3	2.24299e+06	5.41435e+06	3.07738e+06	4.4428e+06	2.59698e+06	2.47033e+06	2.41987e+06	2109803	2.36082e+06	691232	3.71101e+06	2.36226e+06	2491243	1.73257e+06	2.5083e+06	1572758
G3X987	Gimap9	NaN	Filtered	15358.6	13457.5	9289.25	17114.7	Filtered	Filtered	151647	12508.7	Filtered	35557	12066.4	18354.4	7982.65	6533.83
G3X9K3	Arfgef1	95968.9	97795.3	133619	101116	108330	116703	115138	115108	132997	159012	88271.1	120517	133480	113308	96521.9	102454
G5E829	Atp2b1	80807.7	26692.8	37454.4	28522.4	34598.4	19801.4	36249	43216.9	48198.5	171908	28289.2	53015.2	41730.7	23355.1	19158.2	23939.2
G5E870	Trip12	56748.2	39714.1	33130.8	38971.8	24140.2	39944.3	37648.9	46705.3	40200.4	73482.2	39147.2	62439.9	43213.8	33011.2	26153	35778.3
G5E897	Poglut3	319289	109504	84322	96509.9	87814.4	82798.5	89723.4	86679.6	174944	439194	57682.4	96551.4	92443.6	74840	58052.3	79830.1
G5E8K5	Ank3	473388	94222.2	301761	178113	Filtered	218937	215009	216665	347309	344361	156837	211385	164940	114448	142327	162035
O08528	Hk2	646632	78988.5	131029	97791	91352.3	96784.7	370961	244911	524868	3671859	101236	477492	167390	49639.4	59736.6	85132.5
O08529	Capn2	1.14756e+06	680146	519567	659266	425456	524625	526710	685228	736198	2.05096e+06	459300	1.04355e+06	554965	596085	442579	505640
O08530	S1pr1	43617.9	19166.8	88826.8	24260.8	62428.9	NaN	52964.4	47638.3	75300.5	101487	44053.4	71243	58865.5	51473.1	63033.8	57762.9
O08539	Bin1	172306	73100.9	55476.2	54378.3	43829.1	47550.9	106862	58531.3	123726	292888	52624.9	184583	58091.3	32642.4	62557.8	53714.7
O08547	Sec22b	544344	454912	583428	474209	395655	453290	420928	545179	517674	655534	576648	570898	652801	449318	384256	419782
O08553	Dpysl2	1.71184e+06	873350	1.11178e+06	767035	783286	969364	960542	991294	1.25968e+06	3.55062e+06	775045	2.27774e+06	1.40958e+06	912255	994409	1143884
O08573	Lgals9	657899	776202	650462	677854	932885	754223	618778	515781	717200	420365	812936	522277	713818	742564	737779	723233
O08579	Emd	124068	71570.2	80903.8	67166.9	22198.8	72422.9	71220.1	56860.5	83915.7	140220	49860.6	115011	67546.9	44142.8	55873.9	57379.2
O08580;Q61539	Esrra;Esrrb	31073.3	39301.2	20598.4	39016.7	39647.5	40404.7	30476.6	22581.2	21923.6	37867.5	23873.5	24359.1	21860.3	15374	36860.3	34876.3
O08582	Gtpbp1	153205	91437.6	75384.4	63877.7	67290.2	70217.5	102353	73004.5	113000	251468	60892.9	164758	58043.1	70410.2	49501	55588.6
O08583	Alyref	186072	121576	79907.1	121272	45774.3	82554.3	118830	140004	166946	202728	100982	221321	84014.8	101787	104742	147206
O08585	Clta	800442	375945	435875	351576	300381	362615	377589	429006	507487	1.52742e+06	346011	483514	425056	335270	392015	322975
O08586	Pten	35664.8	23190.8	25702.1	29003.5	25702.7	21958.4	19580.8	16472	20260.1	74982.8	22678.4	21261	23727.4	30466.9	20133.1	22122.2
O08599	Stxbp1	25434	15722.1	13483.9	25529.9	14824.8	24630.4	29726.6	20311.1	25751.7	43647.4	9744.39	25626	15887.5	12285.9	15141.9	16609.6
O08600	Endog	1.03502e+06	1.23207e+06	928714	1.1434e+06	1311144	1.23769e+06	1.04344e+06	606742	1.10637e+06	516024	1074543	819278	950248	855105	1.1473e+06	1.47714e+06
O08601	Mttp	4.82086e+06	7481636	6.2482e+06	7.01693e+06	6.93945e+06	6.91034e+06	5739530	5857641	6380469	2.60907e+06	7091741	5.02842e+06	11653691	10887759	6297877	6.2833e+06
O08609	Mlx	29213.1	46821.6	45149.2	56537.8	79374.5	63517.4	45017.5	35184	47896.9	5289.07	64723.6	35575.6	53402.2	83257.1	49161.5	65948.2
O08638	Myh11	64833.2	16418.9	14901.8	26722.7	6935.93	13093.4	32490.7	8316.77	25284.1	41802.6	65299.5	48194.9	21224.9	12571.2	26014.7	75045
O08648	Map3k4	11317.7	13780	5862.62	8263.43	10591	5915.87	1412.45	13079.5	9068.9	32213.6	9798.3	16285.6	9708.62	11559.4	9291.24	11958.5
O08663	Metap2	206260	147533	120631	142521	125468	116136	129203	105848	174051	292423	119802	201296	130028	108129	109207	87805.5
O08677	Kng1	1.3868e+06	1.15373e+06	2.24639e+06	1.11272e+06	644418	1.19239e+06	952066	1.76457e+06	1.32545e+06	1.86784e+06	2273817	1.7934e+06	1.5141e+06	1.13553e+06	981832	1.32872e+06
O08688	Capn5	41820.6	22432.4	21834.8	19624.3	NaN	19012.1	17608.3	15723.2	28756.2	63916.6	23704.3	24087.2	8538.59	12964.5	14138.7	23840.7
O08692	Ngp	379358	60908.3	55285.3	41283.2	39560.4	41445.4	148073	215357	547747	1.17145e+06	51447.5	108588	142542	45017.1	50822	33431.2
O08705	Slc10a1	787287	2465622	1.8672e+06	2.3938e+06	1.802e+06	2.06085e+06	1.99072e+06	1.16183e+06	1.14001e+06	159650	2.17631e+06	1.3908e+06	1.51819e+06	677747	2174750	567623
O08709	Prdx6	27052932	28983090	35283084	32230070	31264078	36647672	29976886	26497974	27044956	11861254	29310604	25686726	19602812	20380350	39822596	30462254
O08715	Akap1	79446.9	113147	120647	145696	73976.5	142147	77845.1	105678	65801.6	7672.59	90200.9	49105.7	50896.8	107045	129984	145731
O08734	Bak1	466759	106928	129821	92959.4	72518.8	126840	187276	159228	288911	1.13981e+06	93395.4	262127	124747	88022.1	81188.5	63219.9
O08738	Casp6	400298	330655	376658	306065	265244	354008	460598	273646	408354	514609	245292	344280	149766	193638	441362	408503
O08739	Ampd3	53697.3	22867.2	24038.1	10787.1	12325.7	Filtered	23873.6	22395.8	34091.9	148653	14033.7	30722.8	9456.88	25111	Filtered	Filtered
O08742	Gp5	22296.7	5970.75	7079	15485	4237.82	6706.73	4440.68	3984.67	13345.7	Filtered	10684.3	5157.15	3426.29	3596	4082.12	6227.85
O08749	Dld	1619520	2.29334e+06	2.15831e+06	2.59249e+06	2774367	2868978	2.96109e+06	2.27631e+06	1.8294e+06	1.49643e+06	2866808	1.82474e+06	2.29047e+06	2.97065e+06	2812559	3255108
O08756	Hsd17b10	1.97064e+06	2.6485e+06	3.25936e+06	3086359	3.46406e+06	3492297	3.34338e+06	2.49294e+06	2.40226e+06	1.92135e+06	3.35805e+06	2.26023e+06	2.38966e+06	2.25182e+06	3.27718e+06	3.45284e+06
O08759	Ube3a	153653	127938	139616	129918	131416	137175	112517	112443	134333	186610	111084	155170	127734	126890	129143	129502
O08788	Dctn1	302471	193030	246285	195870	202516	201196	212941	228319	228441	441091	180074	284302	236300	207989	212691	183576
O08795	Prkcsh	1.7207e+06	1.61746e+06	1.9104e+06	1.54328e+06	2004616	1.87392e+06	1.61034e+06	1.97274e+06	2.00714e+06	2.38329e+06	1.91832e+06	1.71392e+06	2.64314e+06	1.95298e+06	1.72193e+06	1.9634e+06
O08807	Prdx4	2.46631e+06	1.75794e+06	1.69953e+06	1.85038e+06	1959903	2.21163e+06	1923905	3.9791e+06	2.75226e+06	3.41162e+06	1962499	1.74697e+06	3.10977e+06	2085888	1796964	2.61515e+06
O08808	Diaph1	340409	200140	238929	185987	202619	220149	204327	194304	233619	393021	215390	360797	247077	178387	212595	260849
O08810	Eftud2	558786	353093	304647	328198	286424	300415	377238	354464	519821	1067204	331075	648874	329181	276141	329588	340454
O08811	Ercc2	48046.2	15394.2	26620.7	19904	28310.4	20883.1	15485.6	35264.3	26888	70747.7	18542.5	44472.1	23188.8	16867.6	11554.6	16084.2
O08852	Pkd1	483566	370636	323156	559386	102700	908759	146493	973220	297606	137202	356406	383594	5530.92	131329	1.13661e+06	55837.6
O08912	Galnt1	44570.9	42804.4	15206.8	18965.2	16598.4	19152	32278.9	20576	59442	75054.6	23834	36633.3	33663.3	9313.96	16769.7	19936.5
O08914	Faah	670880	801473	765969	757361	778330	730194	750877	603828	695927	313595	812682	665213	734732	773681	709626	722473
O08915	Aip	214729	106910	115867	107846	37414.3	104361	101921	101355	143346	262281	84955.4	192688	74444.2	58168.4	116820	106191
O08917	Flot1	220280	259297	322622	237356	321113	262855	298894	302656	370200	436583	322688	210056	270524	222214	282234	227562
O08966	Slc22a1	175393	328034	357121	424379	536726	444666	462514	435384	175053	13137.8	430829	298519	418462	641727	536525	263071
O08967;P63034;Q9QX11	Cyth3;Cyth2;Cyth1	267973	60617.7	91885.6	56954.4	86225.2	83854	138044	91778.2	161541	480847	55885.1	228588	102044	70545.4	76618.3	61659.1
O08992	Sdcbp	145534	59252.6	50271	33212.5	44260.9	40037.3	66142.8	105610	116262	497733	90021.4	148935	54513.5	68441.7	47376.7	77714.9
O08997	Atox1	580946	394331	498964	457448	409259	393217	378037	399904	496495	862157	441972	503778	527061	404497	408222	452675
O09012	Pex5	435738	652885	474236	565306	478098	549780	414128	468371	408438	358963	551706	384931	417788	516811	572387	564207
O09043	Napsa	272423	234012	247870	259378	657582	725714	773397	766166	223893	223153	368029	293031	504965	598427	796467	499357
O09044	Snap23	185601	137647	125817	95049.1	125385	94663.4	130738	108816	152768	242551	75585.4	104863	89173.5	101774	93134.9	104572
O09046	Il4i1	10767	15301.3	5987.89	12857.2	15735	22282.7	Filtered	139419	17334.1	22122.9	15505.5	38528.6	59210.4	20721.2	13804.5	21942.8
O09061	Psmb1	1.30139e+06	1167580	1.28951e+06	1.33796e+06	1.2422e+06	1.15482e+06	1.30034e+06	1.26381e+06	1.11693e+06	1.54957e+06	1160799	1.48254e+06	1.16091e+06	882071	1.14132e+06	1.18085e+06
O09106	Hdac1	449408	283136	223067	286855	252079	214169	259518	305998	307246	866466	254434	491296	240351	237645	218781	227570
O09110	Map2k3	99602.7	106130	91237.7	103412	82973	101165	81362.4	89871.1	93592.7	136792	80876.4	101540	92968.9	104113	99060.3	94794.7
O09111	Ndufb11	629226	1.11556e+06	815413	1.2002e+06	1.22062e+06	898237	906831	816650	813450	505320	978042	690671	883452	1.4779e+06	811446	942671
O09117	Sypl1	539474	454641	399680	431105	423719	409629	344754	332546	608040	664899	423945	336953	406304	311297	407842	441322
O09131	Gsto1	4.02824e+06	4.03988e+06	4010392	4.0773e+06	5.37311e+06	6.56908e+06	6286180	5772419	4.34193e+06	4465083	3441740	3.76983e+06	3315199	6111602	6.43517e+06	6770216
O09158	Cyp3a25	296436	350899	730944	536315	688068	863905	838199	529585	379377	104556	814948	499543	615497	554384	840560	332821
O09159	Man2b1	1.88426e+06	987822	629517	788627	843514	836623	1.12715e+06	902495	1.54542e+06	3.33461e+06	763568	923097	675358	959567	837054	730246
O09164	Sod3	143468	42569.5	89786.1	42668.4	61353.2	71679.8	57835.3	94807.1	195537	229251	43112.7	108517	93679.1	41111.9	82924.8	95534.1
O09167	Rpl21	1754584	1.4833e+06	1.44046e+06	1.45455e+06	1.32894e+06	1214858	1.38116e+06	1.64776e+06	1.71698e+06	2.30281e+06	1.41963e+06	1.56764e+06	1.55628e+06	1.15363e+06	1.19806e+06	1.08483e+06
O09172	Gclm	951551	1.29136e+06	1.12822e+06	1.26899e+06	1.14795e+06	974311	1140133	1.16107e+06	1.20746e+06	544929	1.08297e+06	995864	878171	1.08877e+06	1.08306e+06	1.03075e+06
O09173	Hgd	6.49038e+06	9063535	10165042	9720535	12469527	12276565	9623062	9451792	6356123	1.71277e+06	10374920	7.03208e+06	10042770	10018446	11244223	13654763
O09174	Amacr	1.97829e+06	2367485	2.83756e+06	2.3963e+06	3179640	2.64658e+06	2.72869e+06	2376698	2.20934e+06	884630	2.72684e+06	1836225	3.16017e+06	2.63316e+06	2.61943e+06	2.78444e+06
O35074	Ptgis	68178.4	54816.2	58753.9	50378.1	48298.6	51939.4	141825	76915	51506.3	163769	47873.6	151688	247775	128825	58062.5	63982.8
O35075	Vps26c	80717.5	35181.7	31963.7	26896.1	54471	30617.2	49129.2	61564.6	69956.4	179658	37975.7	69379.3	53646.9	38676	42404.8	52924.4
O35098	Dpysl4	1184461	605151	720734	578808	543551	550228	647740	593323	813760	2133011	523884	1.25782e+06	853314	426638	618119	730064
O35099	Map3k5	600397	273244	243575	236070	150244	171706	266460	195899	254492	731804	150573	248230	126765	115387	167038	155531
O35114	Scarb2	779578	817432	701791	629535	550251	568775	617846	641810	733379	1.14629e+06	719016	508835	470815	559283	467102	507860
O35129	Phb2	7510968	8862048	8661006	9686950	10540988	11029662	10899666	7.78673e+06	8.16016e+06	7789043	9028221	7429938	7568120	8446539	11292557	10316998
O35130	Emg1	26441.5	20979.1	10345.3	8228.27	15237	13409.9	15513.3	24411.7	16409.8	48338.4	13798.5	48234.4	9753.58	21604.8	4621.59	15623.7
O35185	Bhlhe40	88445.5	187674	175219	164283	233942	284940	262712	130354	145185	11581	220708	108644	142179	84591.3	162095	324.198
O35206	Col15a1	Filtered	9575.57	Filtered	Filtered	Filtered	3220.05	11410.8	Filtered	5893.32	144814	Filtered	25387.8	3135.46	Filtered	3122.8	Filtered
O35215	Ddt	5394584	8529877	7.46397e+06	7288352	8409440	8838869	9077391	6374374	5267424	1.83438e+06	9762530	6.39419e+06	8235435	8842211	11328433	13181043
O35226	Psmd4	874171	711536	786114	716545	511297	826646	704071	838485	722175	939627	658768	788949	648979	684072	755603	676370
O35239	Ptpn9	943117	369111	416350	403160	350165	402675	512524	477914	591918	1.13805e+06	304415	601177	449144	352983	375846	267097
O35250	Exoc7	26891.3	24545.3	34981.7	20065.8	12665.3	11712.1	17492.7	22644.6	27958.5	59601.8	16441.4	25827	13611.8	16761.9	6983.93	14418.8
O35286	Dhx15	836548	623271	611318	572504	481038	462558	600272	578495	824316	1.41624e+06	519805	1.2111e+06	579184	483607	560074	576108
O35295	Purb	341451	228490	210210	207112	211960	238834	280666	238406	318851	492966	218007	307705	252894	262464	236136	218063
O35298	Aoah	8547.68	Filtered	Filtered	Filtered	Filtered	Filtered	NaN	1334.52	2997.06	88377.4	Filtered	Filtered	Filtered	Filtered	Filtered	Filtered
O35309	Nmi	141009	76608.9	87062.1	76856.1	126111	78357.4	100433	121772	84695.8	99159.1	74027.6	142867	97246.1	84830.5	77102.1	68843.6
O35326	Srsf5	668046	528951	518254	493147	382241	423133	521181	452937	638611	1520772	329293	797357	475758	411198	411777	371040
O35343	Kpna4	539048	392761	276590	338602	357409	325850	312604	317849	377959	678665	286975	500626	373302	317511	272291	278851
O35344	Kpna3	346282	283219	326262	345049	320348	342140	294598	277086	335828	426443	291112	358762	310207	321448	330812	334746
O35345	Kpna6	314220	186473	203629	118644	225285	176735	215957	205801	269736	475764	129081	240352	251524	206643	158268	209601
O35350	Capn1	910776	417319	402433	392118	302422	314542	431901	400170	723033	1.65322e+06	414584	1.10472e+06	390979	313831	245782	291457
O35379	Abcc1	235187	82363.9	145205	59028.2	4001.29	145078	79735.7	41464	91769.1	168060	47734.8	21277.6	46789.5	56003.7	76440	69149.7
O35381	Anp32a	1.13853e+06	1.16392e+06	845756	1101906	962935	1.00094e+06	1.04588e+06	937465	1.11235e+06	1.86788e+06	909899	1.73984e+06	696603	884803	1.06872e+06	987211
O35382	Exoc4	66971.8	35902.2	37827.7	32342.8	33885.3	32777.2	35347.6	43648.1	50305.2	108070	31525.6	47855.3	34847.8	28496.3	24585.3	31926.8
O35386	Phyh	1.22475e+06	2.00953e+06	1.53085e+06	2.32968e+06	793342	1.3084e+06	1.0892e+06	1.10922e+06	1.09707e+06	298802	1.61876e+06	980311	695506	1.33501e+06	1.19132e+06	852258
O35387	Hax1	115559	127451	81139.9	102751	102553	95839.4	130858	92090	95096.2	99564.9	115078	81278.1	136382	130187	132157	109952
O35403	Sult3a1	84588	1659.93	16034.5	Filtered	54696	587286	150694	507644	22397.5	Filtered	20436.1	174121	Filtered	22540.9	143858	230310
O35405	Pld3	427571	204798	203948	210011	103081	136451	212783	211212	351505	505836	151581	232112	166247	154874	172929	113743
O35423	Agxt	948422	1.16111e+06	1.88487e+06	1.46818e+06	3.28641e+06	4265174	2.67085e+06	2.88718e+06	1161163	339042	1.906e+06	1196438	2.20012e+06	3.17306e+06	3708141	7494947
O35435	Dhodh	87963.6	67632.9	59602.6	57435.1	42764.1	51825.3	56334.1	Filtered	81196.1	161703	54826.2	61546.9	58058.8	10344.3	57192.1	Filtered
O35445	Rnf5	Filtered	3898.2	1491.65	Filtered	NaN	7024.92	Filtered	5126.67	Filtered	Filtered	Filtered	NaN	3519.32	Filtered	5630.14	Filtered
O35448	Ppt2	160297	154939	114658	165929	143704	151319	171527	204015	222906	468444	139665	169277	179767	180392	118805	114106
O35453	Hpn	91129.9	163806	193284	186642	221453	176056	160212	111588	139176	36121.9	171074	113904	173926	157361	201000	136153
O35459	Ech1	952495	1.42746e+06	1.31999e+06	1.84787e+06	2161245	2477501	2178449	1.76003e+06	988117	675834	1.36005e+06	775234	1.27305e+06	2.81048e+06	2175241	2079645
O35465	Fkbp8	389095	411322	435890	508947	438039	576765	397181	489678	404634	272633	395043	337020	642803	449067	531896	557302
O35488	Slc27a2	2.54259e+06	4141032	3790577	4196268	5.57442e+06	6105488	5.25513e+06	4.46913e+06	3.02282e+06	859541	4506376	2.43585e+06	4671232	6689377	5.16616e+06	5.51095e+06
O35490	Bhmt	60774852	67542272	124476168	64714852	109522592	112703912	76553840	56839948	55491952	21540942	92202712	73526304	49037296	45999696	118831808	72683832
O35593	Psmd14	750210	750012	776007	738665	784335	701116	673154	760107	708449	748993	745386	841935	799444	834782	720250	704223
O35598	Adam10	94282.9	76149.5	101614	141845	85687.2	73313.4	72787.7	129894	103334	192035	45673.7	88140.4	105596	72938.9	60912.3	78777.6
O35601	Fyb1	492303	101565	24230.5	16260.1	4773.15	51778.1	90533.4	90594.9	114490	408949	75617.9	123557	43998.1	27670.1	45250.3	29033.9
O35604	Npc1	177914	94690.6	116667	75293.3	89911.9	110079	141432	81130.6	146504	397628	59248.3	111784	52933.7	59634.8	96973.2	61517.6
O35609	Scamp3	516028	365678	673757	424473	53168.9	405003	351208	429598	489791	320197	443027	517682	549871	398979	319309	453432
O35613	Daxx	52679.1	1.13472e+06	26769.2	30869.6	15593.9	28316.9	820917	32234.7	25802.6	64897.4	13925.7	44624.4	12711.9	351616	891838	29949.1
O35638	Stag2	158382	82097.5	65096.7	73857.6	61685.3	57359.8	82834.7	70633.8	94857.9	343850	69548.3	156282	59544.1	52849.8	58197.7	79733.6
O35639	Anxa3	826234	274836	297345	220026	305332	304546	385778	419043	674863	2.46283e+06	206794	481761	365115	231033	274270	347814
O35643	Ap1b1	2.1303e+06	1.43572e+06	1.4698e+06	1.34963e+06	1.38506e+06	1.37145e+06	1.49933e+06	1.58813e+06	1.79753e+06	3510097	1.46447e+06	1.651e+06	1.60406e+06	1.51114e+06	1.37337e+06	1.39827e+06
O35654	Pold2	62355.8	256919	Filtered	169576	359800	Filtered	41830.3	15179.1	NaN	209693	7335.71	29317.9	40377.6	14051.3	NaN	23067.4
O35657	Neu1	220708	168559	119495	147550	52028.2	59117.2	104230	76361.7	193920	390566	99965.7	88780.6	61314.7	33683	44158.1	42147.9
O35658	C1qbp	1.12386e+06	1385781	1.09992e+06	1.26405e+06	1.41649e+06	1.43393e+06	1.28759e+06	1209000	1.13425e+06	1.13739e+06	1.13789e+06	1.34444e+06	993142	990063	1.27137e+06	1327594
O35660	Gstm6	2.00262e+06	1.70678e+06	2334540	2.34746e+06	984418	1.64727e+06	1.53622e+06	1243498	1.4233e+06	612114	1.3411e+06	1.60122e+06	912037	621704	1.74342e+06	1.42177e+06
O35678	Mgll	88683.9	279215	171101	265741	398897	331424	257126	282034	87077.4	39691.1	352890	140196	547510	755373	336441	270489
O35682	Myadm	598588	207302	301341	303296	175200	241985	266471	163968	429990	1.53795e+06	166136	382088	285349	179795	213308	242945
O35683	Ndufa1	750088	1.05679e+06	980614	1.25596e+06	1.08251e+06	830351	1.02959e+06	814277	726894	445785	1.26294e+06	836920	885260	1.29294e+06	943871	1.07249e+06
O35685	Nudc	551277	414343	333891	405368	411807	439041	425548	461051	463787	639579	435315	508914	580292	515257	414604	447485
O35691	Pnn	137443	103494	81009.2	60997.9	22408	46720.3	67459	71785.5	82496.8	160437	65285.2	106069	57193.5	28062.9	48889.8	90039.9
O35704	Sptlc1	160867	74835.3	52350.2	37775.8	66137.1	35447.7	84220.6	56488.3	108440	331117	46699	116801	100212	50183	44402.5	25381.7
O35711;Q8C8U0	Ppfibp2;Ppfibp1	315556	159732	180991	161693	108744	179222	174441	170457	170558	161762	129928	162995	120965	145659	180250	246679
O35728	Cyp4a14	202646	304543	259314	1.30677e+06	501430	1.71534e+06	3.36184e+06	192502	96669.9	5023.64	193658	31839.1	159274	880957	811517	248846
O35730	Ring1	Filtered	2880.84	5376.84	6735.13	3339.01	6800.55	1566.8	5938.48	1587.07	11069.7	6923.61	7433.24	3254.86	4382.38	4156.21	8176.85
O35737	Hnrnph1	1.33314e+06	900252	935190	821285	689613	795387	935956	834634	1.06975e+06	2.03336e+06	870128	1.32257e+06	912585	747443	826070	830854
O35744	Chil3	678236	608911	911804	359676	408637	336885	882031	636321	2558103	3.3938e+06	800615	474775	710630	324786	443810	199208
O35841	Api5	2.56375e+06	1.45716e+06	1.46205e+06	1.52569e+06	1361383	1.40862e+06	1.69564e+06	1.59106e+06	2.2235e+06	4870460	1.13474e+06	2.73619e+06	1094207	1112877	1.38726e+06	1.28771e+06
O35855	Bcat2	247592	46837.1	37344.8	27847.6	37821.3	42229.1	130227	86529.5	236379	1.1682e+06	35251.3	209836	50526.6	32069.3	37720.8	47635.4
O35857	Timm44	545320	686406	514657	647620	597405	602955	650456	526990	528062	477217	610106	489478	596312	685908	597049	662624
O35864	Cops5	524280	440426	442895	471623	414608	430294	416945	408477	455268	513455	359809	460699	377284	337115	408418	422687
O35887	Calu	960250	591694	811050	502181	704978	748325	725003	1.22194e+06	903570	1.61953e+06	779065	821624	1084250	711115	654925	737920
O35892	Sp100	231599	56119.7	36863.4	47047.5	9219.42	46006.6	96218.7	87383.4	97357.2	116023	22933.9	385546	41078.5	43530	64760.1	47537.9
O35900	Lsm2	168861	112050	101404	123442	119822	106166	128297	130622	144045	289325	89390.1	231305	104401	95297	118910	145189
O35904	Pik3cd	16997.8	Filtered	Filtered	Filtered	Filtered	NaN	6339.59	2406.93	7322.39	55754.6	1628.06	40949.7	1110.86	1355.71	134368	Filtered
O35943	Fxn	105770	183407	173361	163154	160620	190354	130276	117665	99152.6	55578.5	150688	92711.4	133727	170868	126939	137161
O35945	Aldh1a7	16759631	26022660	21899880	28577508	12721514	22744070	12300737	42492548	14906830	4793875	21792474	14653154	26563940	42695628	16056596	18275176
O35954	Pitpnm1	96615.8	30493.8	34138.6	22947.7	26736.1	25870.7	32668.2	35004.2	70131.2	295864	22220.1	92816.5	23769.3	Filtered	17548.3	12528.4
O35955	Psmb10	1.47675e+06	517112	626164	362078	630071	575849	1.32486e+06	1323276	1.0326e+06	2236676	426662	2.04784e+06	583679	504629	537376	438988
O35969	Gamt	922960	1.54752e+06	1.36883e+06	1.44417e+06	1.54661e+06	2.00936e+06	1.24558e+06	2.10848e+06	1.03262e+06	603344	1.24323e+06	877776	1.3802e+06	1601810	1.5726e+06	2.29952e+06
O35972	Mrpl23	196540	147014	143046	146368	140971	136322	134508	134086	100448	136011	143325	135503	146189	137272	124512	135442
O54692	Zw10	72434	12447.3	24355.4	25147	15164	18641.5	37317.8	23480.9	22272.8	25993.5	17661.6	23784.7	28238.4	23728.2	10301.5	13819.1
O54724	Cavin1	192016	220891	153554	145726	115616	142870	115857	95804.6	180445	194900	100575	171971	93999.8	69895.5	172200	160901
O54734	Ddost	4742241	4885301	5792132	4857194	5.8042e+06	5522621	4836534	6.72242e+06	6106913	6854347	5067207	4994002	8158611	6142600	5023999	5408786
O54749	Cyp2j5	469442	997718	984836	1170535	691989	636703	691585	729444	468570	202137	1.07888e+06	543774	105431	249823	807822	457826
O54750	Cyp2j6	32042.5	36793.1	24441.8	27261.7	25775.7	22197.9	27808.4	25721	20505.7	19500.1	20883.9	17487.1	18974.8	12477	24488.5	18681.9
O54754	Aox1	411410	776537	379567	722260	428139	491515	404953	455342	330666	78998.6	528064	371997	319418	397562	503943	278190
O54774	Ap3d1	430390	198200	217084	201778	240969	220404	234526	265079	293238	660474	208486	293003	272617	213227	189635	210493
O54782	Man2b2	340921	255376	228352	224849	350027	272696	405843	344921	323347	233046	171554	250499	340526	362919	261268	256817
O54824	Il16	350545	181697	181656	105873	157191	124374	218886	199177	308757	686865	107887	850497	155969	122777	146973	139803
O54825	Bysl	102531	68087.5	43384	47884.7	37775.6	47821.1	56667.4	58476	73566.6	191507	43747.1	121014	59696.2	44759.7	49384.8	52383.3
O54833	Csnk2a2	215824	129489	159187	153502	113248	151440	127160	143993	157962	297692	117020	183619	134524	121412	113237	141010
O54865	Gucy1b1	263150	102749	120495	79131.4	92993.9	90668.7	105021	117492	197329	337875	63532.7	144850	96742	72327.7	79350.2	104095
O54890	Itgb3	214975	101149	73225.1	89974.6	43492	38286.8	73493.2	96262.1	197867	384436	59102.1	114450	41835.5	36423.4	2889.46	49417
O54904	B3galt1	31889.3	22800	66496.1	18579.7	44128.4	Filtered	Filtered	61275.3	54970.8	36027.2	38641.9	26654.4	310530	23398.4	Filtered	10477.4
O54909	Rdh16	1.13058e+06	1.54232e+06	1.99277e+06	1.72381e+06	1.92735e+06	2.25586e+06	2328557	2.53551e+06	1.35479e+06	494253	1652708	997609	1.52822e+06	3.41411e+06	2550929	1.38502e+06
O54918	Bcl2l11	Filtered	NaN	Filtered	1111.06	Filtered	Filtered	Filtered	234.648	2196.51	NaN	Filtered	9935.05	2498.28	Filtered	Filtered	Filtered
O54931	Akap2	115923	90739.7	90032.8	74588.4	Filtered	70646	55275.4	67832.3	55311.7	90784.4	47119.6	139377	94286.2	66825.5	69910	89159.7
O54940	Bnip2	318427	104508	134633	119870	111429	104052	165319	161545	136098	328403	50916.2	124357	142907	85593.9	74569.2	28562.1
O54946;Q9QYI8	Dnajb6;Dnajb7	29465.6	36388.7	30891.2	38813.9	17580.4	48175.1	22429.6	27731.2	27513.4	27876.4	31457.6	42589.1	39539.3	30991.5	44977.9	55837.1
O54950	Prkag1	541569	573631	572096	511191	453533	565419	508134	438957	514239	688808	504460	562983	411324	508161	557279	663004
O54962	Banf1	130784	163397	64592	141145	Filtered	81740.7	91865.1	128370	36037	209253	190529	115347	82085.5	59783.3	137711	184259
O54984	Asna1	1.03237e+06	660683	605472	644789	712560	650514	664004	598203	785021	1462274	615483	779541	699995	648845	528036	528188
O54988	Slk	20381.8	16109.5	14667.4	14694.7	12580.1	11459	15270.7	Filtered	27305.2	47712.8	Filtered	19104.2	12058.8	20231.9	17896.9	20461.1
O55013	Trappc3	483169	311015	332354	341745	312574	326022	310206	311988	369313	709595	260747	339059	310064	248623	318016	272452
O55022	Pgrmc1	5632293	6012723	6.08576e+06	6711961	8.07191e+06	8.34849e+06	7194267	6.41936e+06	5823289	2.68902e+06	7409572	5.154e+06	5.74795e+06	5728788	7.9689e+06	6851069
O55023	Impa1	1.3121e+06	1.025e+06	949761	868123	652151	623432	704182	709280	1.07663e+06	1.31466e+06	810810	1.10549e+06	741270	822960	601082	638993
O55028	Bckdk	40573.3	54728.7	45902.9	66054.7	64427.1	62125.9	44020.2	28156.8	40131.5	57432.5	50273.6	41116.1	33990.6	41401.3	39183.9	46265.8
O55029	Copb2	1.98721e+06	1.74245e+06	1.72133e+06	1.58082e+06	1.83762e+06	1.5934e+06	1.53047e+06	1.95466e+06	1.94887e+06	2.88862e+06	1.75596e+06	1.88007e+06	2.33613e+06	1.7552e+06	1.46026e+06	1.53212e+06
O55060	Tpmt	2.12275e+06	2.18187e+06	2.24224e+06	1.9882e+06	897726	828858	891304	666007	1.9185e+06	1.15923e+06	1.61523e+06	1.49575e+06	1.35893e+06	720598	927535	617557
O55071	Cyp2b19	6078.62	Filtered	2960.68	7296.73	117935	374881	230641	53752.4	Filtered	Filtered	18356	Filtered	19029.3	236314	243609	380799
O55098	Stk10	181949	27873.5	31938.1	26067.3	41672.7	27590.8	56142.7	49486.3	137958	335673	26527.5	206618	36052.1	35679.3	24239.1	19481.7
O55101	Syngr2	983056	426365	322601	317141	276780	287755	346286	255717	887625	2.50785e+06	187580	466096	317530	203217	327336	238243
O55102	Bloc1s1	221055	71379	102242	133650	73452.5	75630.3	Filtered	101618	57886.1	378223	82267.8	109508	96965.1	16803.8	88220.5	69893
O55106	Strn	52524.8	30968.6	21865.9	34757.6	29075.4	23596.5	29240.5	29637.6	28547.4	85260.1	19661.6	69156	22953.5	23389.7	22335.5	15629.3
O55111	Dsg2	85106.4	116043	108614	121915	58967.8	148136	106460	121896	89688.7	29198.3	79245.3	51443.9	46032.9	95931.9	139143	131524
O55125	Nipsnap1	2.20503e+06	3.83725e+06	3.58432e+06	4.26409e+06	4.41985e+06	4.06874e+06	3732151	2.9937e+06	2.50844e+06	778298	3.47786e+06	2.45506e+06	2.41486e+06	2.89998e+06	3.71535e+06	3.67953e+06
O55126	Nipsnap2	262062	187582	188102	194697	189884	219541	225772	178303	229318	560031	145443	211384	195515	190440	163534	172711
O55131	Septin7	1.29671e+06	616659	688846	598898	533207	626255	651253	756687	821254	1808404	617665	1.34662e+06	689700	566808	604194	694632
O55135	Eif6	850626	631714	788888	660364	603765	540408	576911	660408	714683	869145	670699	766617	701642	537855	491279	529429
O55137	Acot1	1.27008e+06	1.6506e+06	933701	3.45423e+06	1.96218e+06	4.11356e+06	3.77128e+06	2160034	882089	2783904	1.17132e+06	769519	1.2326e+06	4.95582e+06	4.29036e+06	3514276
O55142	Rpl35a	2.30428e+06	2.23318e+06	1.96744e+06	1.98897e+06	1776021	1.72296e+06	2.27476e+06	2245846	2368441	2.30613e+06	2.10289e+06	1.97788e+06	2.13668e+06	2492945	1.93585e+06	1.91675e+06
O55143	Atp2a2	1.80262e+06	1.46643e+06	1.74483e+06	1.15311e+06	1.70831e+06	1.20687e+06	1.40088e+06	1.60869e+06	1.8146e+06	1.93796e+06	1.71319e+06	1476374	2.02293e+06	1.45203e+06	1.21325e+06	1.42469e+06
O55201	Supt5h	123634	89001.2	84858	81801.9	104100	94063.7	83769.8	95887.2	104276	294820	97068.1	240210	92296.8	102866	87281.2	114837
O55222	Ilk	593347	374330	426275	361217	327380	369376	400000	409921	518136	826475	390158	527827	424467	342909	407050	423942
O55229	Chkb	157629	188074	185190	145908	126150	144124	109424	109244	120624	147045	116679	110648	72217	93062	114650	181493
O55234	Psmb5	693293	1.18703e+06	1.18535e+06	1.42485e+06	916611	1.09985e+06	513357	371293	705306	518554	845223	388762	868096	742178	1.13755e+06	1.14165e+06
O55236	Rngtt	61686.4	17050	28213	18114.3	26924.7	27224.1	28251.9	31791	41758.7	98447.9	17306.9	77937.1	27095.7	15710.3	12865.6	17410.4
O55239	Nnmt	309001	85608.4	1.35414e+06	171771	1.29805e+06	393642	315746	675106	475895	85421.3	586410	213628	1.17991e+06	266637	255625	287835
O55242	Sigmar1	922286	945783	1.13271e+06	1.0321e+06	799043	728655	636236	624074	1.01519e+06	613285	741381	751546	803716	485900	661518	656732
O70131	Ninj1	52394.7	50139.3	72475.5	57380	88335.8	65237.9	71777.8	65515	65301.6	146034	67662.8	6910.33	56068.4	55309.8	69376.2	53680.9
O70133	Dhx9	1.15426e+06	966802	624077	856914	597546	664958	826939	771521	997302	2.06442e+06	790064	1.37831e+06	708088	498307	803650	767783
O70145	Ncf2	415530	82838	77068.9	44046.2	52184.7	36695.7	154303	86959.3	179610	1.04388e+06	66582.6	142315	68839.8	41336.5	44773.4	33562.2
O70152	Dpm1	579763	423250	454579	427940	505484	450449	499802	542812	526421	999767	343242	474689	568890	466365	424699	441463
O70161	Pip5k1c	7003.69	Filtered	748.698	3697.4	2748.91	2315.68	Filtered	1614.11	5017.73	20444.2	Filtered	3419.45	2468.69	Filtered	Filtered	Filtered
O70165	Fcn1	167294	Filtered	Filtered	72503.6	Filtered	39251.9	224015	149476	87358.9	265650	Filtered	Filtered	Filtered	45273.2	99156.1	Filtered
O70172	Pip4k2a	83610.4	Filtered	Filtered	Filtered	Filtered	10317.6	40413.2	65377.4	87430.7	223506	Filtered	Filtered	Filtered	36606.1	Filtered	Filtered
O70194	Eif3d	828553	679848	722362	734699	744591	596137	614730	877840	666760	920528	908531	864282	923034	1.02723e+06	667922	701992
O70200	Aif1	125853	3982.16	3118.26	Filtered	6663.13	4508.49	48126.6	39270	76227	301477	20276.1	54152.5	26982.2	7781.51	12793.8	Filtered
O70251	Eef1b	1.49824e+06	1.47321e+06	1.33944e+06	1.31385e+06	1.46239e+06	1243429	1.06518e+06	1.59739e+06	1.52201e+06	1.67554e+06	1.26507e+06	1.49482e+06	2.00676e+06	1537600	1.09933e+06	1.20596e+06
O70252	Hmox2	509245	287414	344334	257192	228795	209427	359465	334289	525291	1.06476e+06	282330	401238	329359	266349	222066	236499
O70303	Cideb	252633	336096	259006	251562	82801.3	300812	221618	176699	154265	22644.3	193976	124849	167069	185581	258785	191495
O70305	Atxn2	44694.2	56442.2	55969.9	63505.7	71434	68992	54429.7	39209.9	58140.7	28635.5	79938.9	59154.2	63211.9	74990	56743.9	83057.7
O70309	Itgb5	57251.4	39203.2	56085.6	55696.4	59123	45849.8	43205.9	46597.2	42045.5	227282	22880.7	46781.6	42440.8	40669	40428.5	35282.6
O70310	Nmt1	261100	184634	208742	180082	239349	195138	195814	201313	240709	428696	200237	198557	264809	196154	197122	146312
O70311	Nmt2	93612.9	91488.3	81817.9	80909.6	68557.9	104820	51457.7	76025.5	88657	145627	68917.6	76112.6	86583.8	100140	83016.5	68056.4
O70318	Epb41l2	191355	63574.6	54900.6	56154.9	28482.5	79272	79575.1	62708.5	86129.4	323073	36979.7	109782	58723.7	59511.3	68241	74646.7
O70325	Gpx4	1.38319e+06	1.27174e+06	1.2098e+06	1.19103e+06	1155849	1.0596e+06	1.03169e+06	1.09768e+06	1.49475e+06	1.09433e+06	945083	1041847	974806	933090	1.06907e+06	1.12408e+06
O70348	Dxo	22677.2	17640.8	18043.5	15405.3	14264.4	NaN	21484.6	17003.4	29212.2	79188.9	17636.5	24865.8	16522.4	6621.76	10167.7	14045.2
O70362	Gpld1	323846	220172	264623	223602	69532	137188	203454	113923	202286	222671	202576	262573	91097.8	64722.9	176323	129156
O70370	Ctss	1.42357e+06	379346	632447	245608	266261	476356	1.02768e+06	1.6698e+06	810778	6.4187e+06	343989	1.55075e+06	771687	478376	338735	364549
O70372	Tert	405283	372246	277328	353180	165716	254134	310921	170267	342673	709911	Filtered	294117	133089	205281	285068	294214
O70373	Xirp1	19371.5	19214	13174.3	13634.1	Filtered	10857.2	12917.1	2872.29	21585.3	16997.1	7731.12	10687.6	16084.7	17973	7722.43	7248.45
O70378	Emc8	250963	261338	258006	244910	273905	244052	248848	230859	278886	288975	272252	217301	258489	243611	210457	243860
O70400	Pdlim1	672736	594788	545952	572538	220966	636636	323997	527504	382110	322056	277729	671031	399659	512226	582906	583940
O70404	Vamp8	532752	226650	344919	240636	178821	250419	325352	271167	399519	636685	279170	298751	228631	301026	255647	313853
O70433	Fhl2	10.1567	1	NaN	NaN	NaN	0.662466	NaN	NaN	NaN	14.7004	NaN	Filtered	0.714976	NaN	NaN	NaN
O70435	Psma3	2.60639e+06	2.33023e+06	2.42491e+06	2.5226e+06	2.56153e+06	2.24806e+06	2.4537e+06	2.5153e+06	2.15864e+06	3.1171e+06	2.39923e+06	2.94606e+06	2.04262e+06	2.12873e+06	2.38525e+06	2275658
O70439	Stx7	84138.3	9179.49	7850.75	13010.7	Filtered	11999.7	26153.9	30541.1	17742.7	115405	5682.44	36609.9	26688.2	2895.96	11208.1	17980.7
O70451	Slc16a7	60495	82135.1	149038	106615	117282	148539	143107	154397	71858.4	80033.7	1471.39	60439	68811.6	53915.3	94442.2	58583.9
O70469	Dok2	37650.7	3841.19	Filtered	NaN	1228.53	NaN	6087.97	6323.59	24624.8	154253	4595.52	25254.7	4316.43	NaN	9236.22	13863.4
O70475	Ugdh	5166243	4470750	4.03217e+06	4631526	4453106	4.873e+06	4.08897e+06	2.16351e+06	3862923	1.08984e+06	3.38117e+06	2.86237e+06	2.14224e+06	2205154	4.9573e+06	3.28207e+06
O70492	Snx3	1.42931e+06	541596	505780	474069	394651	467878	692796	633634	893146	3.39969e+06	478110	785486	533851	468523	571157	501138
O70493	Snx12	570734	302432	328768	283304	356151	382732	484897	444372	557031	1.55551e+06	256661	466452	404524	365942	367796	375936
O70494	Sp3	43058.3	5601.3	21887.8	25459.5	NaN	32893.1	17527.9	27295.1	37235.8	Filtered	11601.3	33081.9	13155.7	24779	35822	34688.2
O70496	Clcn7	154298	57810	58346	33978.9	26037.8	55631.8	109848	92098.7	236140	658163	68204.9	116879	39689.2	52462.9	55478.8	39981.4
O70503	Hsd17b12	1.18485e+06	1.26587e+06	969816	1.30342e+06	1.19323e+06	1.08781e+06	1095270	1210352	1.19391e+06	1.33223e+06	1.33839e+06	1.03212e+06	1.74568e+06	1.11002e+06	988145	1.02567e+06
O70570	Pigr	170008	215872	269918	404319	228257	439244	352495	326725	197436	170203	383820	366149	139101	207082	344489	182977
O70572	Smpd2	139115	128473	141698	113253	135476	107588	95538.3	105958	142389	128418	129347	130287	149216	108745	93152	82889.1
O70579	Slc25a17	55016.5	16769.7	106598	78261	Filtered	71667.7	11394.9	80418.8	16774.6	158373	83396.5	97012.2	114914	110639	49718.7	Filtered
O70585	Dtnb	39544.4	73596	100681	84086.7	106213	79602.6	61798.6	81017.4	142434	23469.7	30899.4	67064.2	62641.4	45147.8	54576.1	59924.1
O70589	Cask	242526	195580	167761	140907	105528	135144	127928	133275	197724	238691	138512	139060	118877	122343	118620	93702
O88271	Cfdp1	11862.2	12470.2	5748.23	13103.7	Filtered	9323.83	8505.8	2329.5	17218.8	Filtered	Filtered	Filtered	4699.71	5029.1	16840.9	17686.6
O88291	Znf326	54040.2	73085.7	58611.8	89234.2	59137	73432	78522.7	16605.8	123952	Filtered	23389.8	82159.7	51417.4	92267.4	54992.3	83114.1
O88322	Nid2	40634.3	Filtered	Filtered	NaN	3323.08	Filtered	11461	27655.6	51847.8	76162.2	2328.24	7194.68	20921.5	6905.57	8634	Filtered
O88342	Wdr1	4.00231e+06	1.84014e+06	1.97373e+06	1.53276e+06	1.71351e+06	1.7126e+06	2.25547e+06	2.32475e+06	3.26252e+06	7217397	1.62511e+06	4.13267e+06	2.16215e+06	1.62503e+06	1.6449e+06	1.68698e+06
O88343	Slc4a4	112282	74491.7	136290	89265.6	185124	132665	155886	134995	111045	70447.4	108439	76397.4	102913	112592	121800	96340.2
O88351	Ikbkb	527333	222263	221874	216511	202818	276526	255162	191286	266502	616634	170258	522673	211411	133958	223909	176443
O88384	Vti1b	367566	117762	109038	148103	168270	239449	239621	149785	113539	456857	187348	243129	184661	371330	159714	211069
O88428	Papss2	2.02817e+06	2094147	2.91397e+06	2.14388e+06	4.46065e+06	4840757	4125523	3.349e+06	1.6006e+06	666825	2679463	2.0743e+06	5.65006e+06	7.73035e+06	5906714	4689980
O88441	Mtx2	259914	312862	319035	385811	382806	425479	375579	264393	261908	285789	316346	264434	286879	354868	390744	360094
O88447	Klc1	61533.7	32210.3	19722.9	17372	16250.6	22787.6	28486.4	31120.3	50454.9	133484	15369.3	55739.8	24574.9	16948.1	15801	14957.7
O88451	Rdh7	9549216	11363940	11496958	11040612	11784165	14309349	12005157	12038499	9658016	3.4051e+06	10905791	7627538	8991428	10122657	12662731	11758659
O88455	Dhcr7	1.80581e+06	1.62078e+06	2.75604e+06	1548607	1.89214e+06	1934198	1.78156e+06	1.58465e+06	2.80875e+06	1141515	1486581	1.70389e+06	3.19339e+06	1.34387e+06	1.89823e+06	922117
O88456	Capns1	837482	490627	439391	504376	295530	409812	397487	503754	640009	1.29484e+06	377881	943132	437215	402449	347732	347937
O88466	Znf106	323.386	Filtered	102.057	NaN	Filtered	85.5643	179.693	200.946	439.055	Filtered	Filtered	1081.45	493.121	Filtered	Filtered	331.733
O88487	Dync1i2	261240	178896	195608	172351	180299	167912	173963	179042	219860	386769	161218	222479	227798	184473	156573	168769
O88502	Pde8a	22399.5	16566.4	23822.7	14002.3	5314.81	18486.7	6977.26	13567.6	19596.3	80117.6	NaN	12944.1	NaN	17509.8	25494.3	28379.5
O88512	Ap1g2	74873.8	63607.5	NaN	Filtered	Filtered	Filtered	34918.2	34503.9	25358.1	111026	13782.2	137944	8617.66	24.0403	17948.7	32537.8
O88520	Shoc2	56478.1	26200.2	45238.7	37980.2	40733.6	39986.5	49726.1	42217	27361.4	98146.1	37755.3	51977.9	36068	32016.3	44793.5	39692.9
O88531	Ppt1	514354	599877	410413	397436	370318	224913	403238	449338	428697	628973	338883	501111	287980	215438	193225	159530
O88533	Ddc	707300	746072	822493	795076	1.31505e+06	1165124	917044	732845	745570	162595	724922	441063	566217	1.07495e+06	1.23436e+06	1.0492e+06
O88536	Fpr2	46006.6	88.0577	Filtered	NaN	Filtered	Filtered	6685.15	7246.52	8464.73	215878	1776.46	2371.27	2722.64	Filtered	NaN	5347.08
O88543	Cops3	298525	268028	301887	305554	347418	273321	282632	326391	273890	338129	338252	327355	280593	319370	274925	347422
O88544	Cops4	236791	206932	230131	209665	210884	215930	182137	204111	226638	272912	226104	248696	178306	181752	214922	242330
O88545	Cops6	596584	501882	475611	583588	494686	504400	509628	510836	487241	694400	519412	597592	481291	468396	506931	523959
O88559	Men1	5869.34	4005.38	3229.85	Filtered	Filtered	2868.72	4500.65	4999.05	8899.38	12808.9	2232.77	13127.3	4132.39	3473.81	4345.94	Filtered
O88569	Hnrnpa2b1	7.42599e+06	5278450	3.84832e+06	4.92114e+06	4.78507e+06	4838168	5.46371e+06	4.76677e+06	6111690	11962851	5.17124e+06	7269393	5.10494e+06	4440398	5443326	5.59111e+06
O88587	Comt	1658735	2.54101e+06	1.99041e+06	2.61726e+06	2209290	1.32901e+06	1376688	1.25849e+06	1.65916e+06	948663	2032552	1.32339e+06	1233444	927730	1.21625e+06	1.05635e+06
O88593	Pglyrp1	26900	NaN	NaN	Filtered	1545.56	NaN	848.957	2160.46	25914.7	105990	16.1154	4479.05	5632.21	NaN	Filtered	Filtered
O88597	Becn1	45562.5	21029	22402.9	12337.4	16530.3	13512.9	18366	19679.7	26634.7	74421.4	17800.7	26961.4	22474.8	20187.7	10881.2	19407.6
O88627	Slc28a2	276253	Filtered	Filtered	Filtered	Filtered	Filtered	22483.3	Filtered	32376.3	363171	Filtered	59172.5	28462.6	NaN	Filtered	Filtered
O88653	Lamtor3	633452	312762	299178	216820	256223	260400	305370	314945	445517	927735	231931	359782	292052	226834	207306	279298
O88668	Creg1	1.56678e+06	2.02482e+06	1.59338e+06	1.92004e+06	1612998	1.92312e+06	2127011	1.96129e+06	1.21582e+06	905926	1.37811e+06	1.14308e+06	1.25581e+06	1.61238e+06	1.67541e+06	1.35865e+06
O88685	Psmc3	1.08753e+06	1.06142e+06	1.0947e+06	1.1021e+06	1238544	1.03571e+06	1.05478e+06	1.13872e+06	1.00249e+06	1.03441e+06	1.20424e+06	1136831	1.0942e+06	1.16919e+06	1.03223e+06	1.16006e+06
O88696	Clpp	1.06365e+06	996549	1.10721e+06	1.22064e+06	1.02802e+06	1.17795e+06	963354	1107555	937711	863970	870359	959068	998282	1.05156e+06	919217	1.39143e+06
O88697	Stk16	21812.8	24628.2	26848.1	26177.8	41945.1	25180.8	26003.3	27207.6	22603.7	8136.33	741.854	21355.3	33766.8	35777.7	23932.7	26595.1
O88712	Ctbp1	150489	97463.7	97296.3	90442.8	112289	114765	116371	117325	167812	278502	71609.7	174859	118991	102967	100940	86877.9
O88735	Map7	10412.9	11059.3	13890.7	13482.1	Filtered	17949.3	9316.68	7060.21	9412.33	Filtered	15828.3	9076.04	7940.32	14701.5	16148.8	20437.5
O88736	Hsd17b7	353959	467161	722714	391467	388294	445575	387291	403109	381535	99120.7	472979	330994	673799	333626	488491	312228
O88738	Birc6	131829	109272	116248	101151	65941.4	74538	92021.1	81250	122862	268328	96758.7	126925	118179	83438.1	81114	72473.8
O88746	Tom1	346028	177525	186847	166918	44788.5	129888	157425	112365	184609	301334	120903	127212	94394.2	104313	133036	120249
O88783	F5	35168.9	35922.6	47081.2	32715.5	23507.9	34061.5	24068.4	36864.2	41917.4	61352.3	28514.5	30186.4	45116.4	30676.5	17512.6	29604.1
O88792	F11r	301921	193613	253238	211529	212416	221427	275651	245443	224987	404484	182686	200355	180751	243739	208118	196945
O88796	Rpp30	70403.5	68694.7	62423.8	53374.1	57329.5	37521.8	42908.5	49745.7	70502.9	95428.7	54902.1	113776	40590.9	49495.8	19251.6	47156.3
O88811;P70297	Stam2;Stam	99721.9	81479.8	61115	99729	62122.4	61646.8	64319	72860.6	83938.7	139969	47502.3	73173.9	61944.1	95939.2	68703	80725.1
O88824	Jtb	24815.8	13342.6	24386.4	12583.7	30257	17171	32337.7	27580.6	12040.8	47089.6	19216.4	23398.3	20824.3	14981.3	15173	12151.8
O88829	St3gal5	87169.7	34733.8	79429	47762	114277	68441.5	73098.8	85081.2	60182.1	104269	47451.5	50706.5	99792.5	161495	43127.8	53721.3
O88833	Cyp4a10	39772.8	75276.9	67243.5	276122	175100	685152	824889	80534	Filtered	Filtered	45652.8	45536.9	55815.1	272852	484825	263436
O88842	Fgd3	Filtered	Filtered	Filtered	Filtered	Filtered	Filtered	Filtered	Filtered	Filtered	72893.3	Filtered	14061.3	Filtered	Filtered	Filtered	Filtered
O88843	Cradd	50221.2	52193.1	70436.2	48948.9	48266.6	51271	50905.1	54218.6	64474	49659	62950.5	55899.8	45974.7	50433.2	48150.4	53112.4
O88844	Idh1	18448188	24592478	23822756	26655084	23271052	27791200	23033902	23469332	21099822	13088097	21767738	16699476	23665668	25526574	29323168	23402970
O88851	Rbbp9	265620	377086	430698	452911	399640	347552	344068	375196	284860	331690	363511	283224	349684	369800	379557	383209
O88874	Ccnk	83269.4	45952.9	31712.7	53386.7	59048	61773.3	75697.1	50976	77640.5	143114	51218.7	79606.7	57255.3	46278.3	52634.6	52553.9
O88876	Dhrs3	83823.1	94050.3	106228	112140	133817	146643	84877.6	72144.2	84053.9	87342.9	118532	56739.3	71749.6	74259	136989	131189
O88879	Apaf1	41312.6	1903.57	6296.28	2069.98	15197.3	Filtered	7969.25	13031.2	14536.8	75788.1	4150.95	25514.3	9582.89	1941.43	1098.09	1818.07
O88908	Soat2	521475	722805	591813	631828	276387	438698	620262	631453	679867	231622	537049	419453	393745	572868	572262	639015
O88935	Syn1	83154.5	92944.2	55627.9	77147.8	57211.2	105850	108857	60289.5	4534.25	91439.8	80730.1	62227	91000.1	138075	109698	110627
O88939	Zbtb7a	27508.1	30541.1	19046.9	11113.2	12773.1	15640.5	14914.5	15568.4	27141.1	54636.3	10729.8	37179.2	12710.8	7880.13	14849.5	14270
O88947	F10	251343	204925	280037	165224	59075.8	139242	155794	185646	356202	183382	173233	199483	216732	199949	106609	142332
O88958	Gnpda1	1.1807e+06	418148	374905	361611	1.00712e+06	1.03062e+06	1.00669e+06	784581	972447	2.3946e+06	485189	692864	571554	638834	804672	933612
O88962	Cyp8b1	623465	1.66529e+06	674018	1.94077e+06	1648905	1.43422e+06	355947	1.08116e+06	234472	43535	789952	167092	677695	686568	903400	422873
O88967	Yme1l1	83165.3	77882.3	76635.7	67855	99281	107625	97302.9	96451.4	73962.3	94344	80642.5	85319.1	114023	93041.5	63624.2	116820
O88983	Stx8	169565	79958.8	102064	77532.1	101768	98818.2	91515.1	89597.4	179189	284979	73797.5	88473.5	67643.8	64384.8	96063.3	78552.8
O88986	Gcat	411520	744286	602206	879446	889988	882013	950937	648485	444941	128575	792054	540838	551936	724738	1.02711e+06	1.33437e+06
O89001	Cpd	145991	19488.1	57588.4	26635.8	17460.2	33224.6	38935.3	42556.8	67050.7	110079	23477.1	23311.4	28058	20986.5	18960.9	12220
O89013	Leprot	68313.4	15582.9	32297	24491.1	26631.2	22080.9	47347.5	30204.6	59776.1	203800	23102.3	38973	35810.5	Filtered	27231.7	20088.9
O89017	Lgmn	1.46442e+06	916381	820671	749412	957666	704928	1.31449e+06	1683621	1.39918e+06	4597552	713508	1.2582e+06	1.29799e+06	1.18205e+06	646007	613402
O89020	Afm	25858	35466.4	11365.8	39121.9	Filtered	63488.2	38725.3	33005.1	12021.9	9426.95	36925.1	38744.2	8569.76	29692.6	36510.8	57246.9
O89023	Tpp1	3.32557e+06	3.61459e+06	2.72191e+06	2824521	1.96455e+06	1.64471e+06	2.2924e+06	2186752	3.42279e+06	4620636	2.77622e+06	2374480	2516210	1.91507e+06	1.53716e+06	1.4565e+06
O89051	Itm2b	261926	196174	208499	223600	149698	202822	198616	214692	217869	312475	195490	120658	161410	228024	176530	166248
O89053	Coro1a	1.41042e+06	348073	213897	289103	197493	259736	815670	585211	1.33122e+06	6483924	270489	6929942	358593	193355	357674	339345
O89079	Cope	709561	681308	722925	699928	817108	636873	583382	779419	766464	1.05155e+06	673161	712844	916108	677506	545764	630785
O89086	Rbm3	718168	194200	420602	195052	10347	72273.3	241782	171154	465158	1.51461e+06	126865	660007	105590	19667	126695	96768.9
O89100	Grap2	8641.9	56144.8	2643.29	16359.1	59670.5	2880.4	28517.9	7156.06	7326.04	12393.5	4720.82	70298	885.991	3482.81	4149.03	813.777
O89103	Cd93	0.202218	Filtered	Filtered	NaN	Filtered	Filtered	Filtered	Filtered	NaN	1	Filtered	NaN	10.3973	Filtered	Filtered	Filtered
O89106	Fhit	101887	55665	88485.4	65513.2	91904.7	150261	96746	105498	88629.1	122206	46492.8	56720.6	109569	49074.5	64881.3	127519
O89110	Casp8	228089	128081	108895	119708	115597	121718	147517	137130	153954	384238	127049	255539	162017	157998	127446	124024
O89112	Lancl1	149978	66921.7	95151.4	94856	87591.3	53532.3	85810.7	95658.6	60257.8	85903.3	51541.2	102922	65612.5	50036.1	66679.1	88649.1
P00158	Mt-Cyb	1.86079e+06	1580209	1.53844e+06	2.08539e+06	1.69301e+06	2.07017e+06	2.20222e+06	1.0919e+06	1.61246e+06	1.29528e+06	1.51072e+06	1.40271e+06	1.59138e+06	1.71088e+06	2.04472e+06	1.65127e+06
P00186	Cyp1a2	450454	866073	649098	1.11589e+06	1.20997e+06	1.10951e+06	959128	1135625	278581	84868.5	936775	718951	333626	578783	1.18467e+06	460820
P00329	Adh1	24529660	29357648	27512144	29549048	29278572	31361128	28456412	28523444	27230232	9710529	25055196	22528426	29397368	34095676	31764602	29768984
P00375	Dhfr	492546	456997	486571	426861	431674	495734	432438	463563	469756	264456	394297	342411	357922	412963	401034	463721
P00397	Mtco1	966083	970763	910439	1.0229e+06	947594	943194	982293	691795	811726	581722	760379	758173	808194	984869	926883	1.00648e+06
P00405	Mtco2	9883660	11447639	9403545	10816072	9475054	11596014	11616268	9584035	8372902	6.15584e+06	12459464	8787477	10664094	15237459	11875701	12727752
P00416	mt-Co3	47336.8	82061.8	71942.4	79726.5	101086	98725.2	136375	56545.3	64217.5	37102.8	52403	62312.4	87198.3	132365	98643.1	114178
P00493	Hprt1	2.6228e+06	1.1964e+06	1.0263e+06	1.02531e+06	704311	676190	895132	802399	1.6938e+06	4917815	769598	1539813	829581	642732	659625	642256
P00520	Abl1	23793.6	34948.6	57696.8	23475.6	43174.8	34149.4	34328	58036	56605.8	Filtered	52728.9	16384.2	45779.1	39761.8	39563.7	85252.7
P00687	Amy1	Filtered	33167	10572.3	249365	4465.35	Filtered	6453.37	13287.2	Filtered	6785.78	18779.1	Filtered	8759.68	19599.9	18308.3	24706.6
P00848	Mtatp6	203717	263177	166782	275863	356176	217642	198960	146697	189921	158786	193568	170139	207220	219056	139682	186416
P00920	Ca2	4690985	2726949	1.58756e+06	2.78461e+06	587987	3.36417e+06	1.44157e+06	2.11036e+06	2495443	4241858	6.45149e+06	4.6668e+06	908723	1.9634e+06	2539547	3.13217e+06
P01027	C3	3.42858e+06	2.91794e+06	5.71177e+06	3.29026e+06	3.70393e+06	3.69744e+06	3.19721e+06	6.35975e+06	4.48556e+06	3701818	5584606	4488948	7.10091e+06	3.4861e+06	3.05879e+06	3.63952e+06
P01029	C4b	672190	564851	1.08303e+06	538954	733076	500080	564497	928715	823575	1321719	973976	734805	748151	620231	451817	554305
P01630		Filtered	20173.8	21262.7	Filtered	Filtered	23096.9	Filtered	5353.33	Filtered	2188246	72105.6	75645.2	Filtered	Filtered	97125.3	8663.27
P01631		1.34232e+06	697419	687338	375455	247123	395697	377709	558672	857113	502726	1.46089e+06	374059	206649	5861489	642704	723916
P01633	Igk-V19-17	182852	810338	230676	462522	70607.4	140941	20489.3	229613	57794.5	90213.2	141348	79986.7	46777	66663.6	93677.8	128528
P01635		383888	141461	106942	289164	162353	35656.4	97721.9	152258	65934.1	106881	95520.1	56174.9	28922.9	618351	97208.9	137941
P01636		69758.8	58784.4	25875.9	426328	74186	32104.7	116381	62050.4	20789.4	798810	77826.8	184154	4852.42	191322	76169.5	88138.4
P01638		1.28868e+06	2.37431e+06	421416	338999	239191	1.50693e+06	221053	306336	405436	187441	429149	438732	1.25199e+06	674931	192847	328494
P01642	Gm10881	294716	29473.7	101884	46528.7	66598.7	19425.7	Filtered	71082.9	28462.1	35080	79310.6	69497.8	25422.2	173661	362679	259241
P01644;P01645		2.26213e+06	3662957	622047	1.34196e+06	243791	600940	199343	713750	110334	849994	887831	5070187	212336	1.56491e+06	1.62665e+06	1.7743e+06
P01654		32663	185036	39200.3	71637.3	65810.1	242514	66288.1	222872	117454	121633	260634	243890	35097.8	259459	343966	508769
P01662;P01663		Filtered	9160.36	Filtered	Filtered	Filtered	NaN	NaN	1.62008e+06	23405.3	Filtered	15690.4	22726.5	Filtered	Filtered	19859.4	47229.1
P01670;P01671		NaN	NaN	Filtered	Filtered	Filtered	Filtered	Filtered	Filtered	NaN	Filtered	Filtered	Filtered	1	Filtered	NaN	Filtered
P01674		106951	48736.7	61690.5	56800.8	8505.78	156498	438811	51929.8	45099.3	110985	51297.1	70336.6	Filtered	50933.5	21756.3	108093
P01680		140315	63626.7	175296	226304	75322.5	580315	356265	26088.3	201070	33385.5	119901	78261.1	180458	1.94255e+06	106923	121361
P01723;P01726;P01727;P01728;P01729		454170	283997	43849.6	333942	47546.4	120019	107978	100930	581695	310479	318226	367642	169958	221764	783071	260132
P01750		46079.6	6660.5	5012.21	24004.8	3337.48	Filtered	6405.27	40789.7	96191.1	7960.96	Filtered	NaN	Filtered	3490.72	Filtered	33443.9
P01753;P01754;P06328	;Ighv1-62-3;Ighv1-72	245341	446275	281276	180723	101210	577347	255543	253449	40015.5	102245	234808	111265	89951.6	103814	477265	462922
P01786		288768	148053	77789.3	159573	30516.7	55589.1	46143.5	79082.5	112866	33690.6	111857	141403	42488.8	93452.1	126022	128118
P01787;P01788;P01790;P01791;P01794		380313	508261	452330	641676	471351	663023	545729	425021	316415	74503.3	306387	205587	276694	373042	688471	274583
P01804		73985.4	7085.64	Filtered	58769.5	16261.8	29697	65095.4	18545.4	75808.1	1.0242e+06	187368	51416.8	28821.6	19201.2	25319.2	22630.5
P01806;P01807;P01808;P01812		421227	NaN	86806.7	71890.8	10485.1	8181.47	3840.35	29651.4	16278.7	11855.2	17926	12175.7	28774.8	5130.35	35353.3	21106
P01831	Thy1	21699.4	4555.53	Filtered	Filtered	Filtered	Filtered	35560.9	16161.2	58349.7	126497	7594.99	1.47451e+06	17556.8	Filtered	6164.58	40557.8
P01837	Igkc	1.44316e+06	1.50563e+06	944217	990407	415306	1.31069e+06	527244	1.13148e+06	309935	912834	763244	864486	835626	959666	766250	878354
P01843		23100.5	14596.4	4987.45	35557.6	Filtered	24366.4	18679.4	11242.1	85316.4	Filtered	40149.5	34397.4	6764.13	35297.8	117665	31210
P01844;P01845	Iglc2;Iglc3	21518.2	Filtered	Filtered	7843.51	Filtered	2012.69	Filtered	Filtered	17943.8	9332.45	25991.9	Filtered	36469.2	309.831	60.576	Filtered
P01864		1317683	1.22421e+06	321436	747804	219465	441689	566880	854667	453986	1.02116e+06	1.50895e+06	932925	136432	2.68011e+06	885139	653349
P01867	Igh-3	3.19734e+06	3.69584e+06	996077	1.61869e+06	505093	1.07684e+06	880571	3.30506e+06	928085	3.97439e+06	1.51196e+06	3857149	442554	4.7831e+06	1.7121e+06	1.81129e+06
P01868;P01869	Ighg1	528690	671507	99037.6	595105	479024	2100864	511450	5937105	168764	173895	432782	12114.5	526822	1.01436e+06	369849	441727
P01872	Ighm	2.56602e+06	2137944	1.41132e+06	2.47505e+06	590448	7575696	585502	1415924	1.06179e+06	1641499	4.06834e+06	4.08596e+06	1.30597e+06	3498394	2.38438e+06	4085368
P01878		489212	262069	197742	139280	121975	71860.9	114419	69307.2	640488	47755.3	75488.5	17258.4	405272	110965	109753	325901
P01887	B2m	39863.6	38926.3	100470	125085	56040.9	42206.7	36342.1	102299	31242.5	68981.2	59749.9	177994	65772.5	64971.9	44650.3	43987.2
P01898	H2-Q10	529875	633439	638026	644097	340534	514224	474368	467262	391886	192500	769956	462114	532290	496904	557947	395383
P01899	H2-D1	7.00381e+06	2.85558e+06	3.25227e+06	2.03778e+06	2915087	2.47915e+06	5.88228e+06	6.26478e+06	5527095	9118614	2.19556e+06	7839018	3.35354e+06	2.47398e+06	2.2901e+06	2.15143e+06
P01901	H2-K1	1.1494e+06	748780	965401	602352	910916	684366	1.36476e+06	1394017	1.09881e+06	949024	656695	1.65466e+06	783144	692002	703394	556785
P01902	H2-K1	239082	73273	128753	48934.6	100970	87942.5	183104	178592	139382	174992	51812.1	177142	147354	105238	98471.9	89160.6
P01942	Hba	83531488	61394140	36298096	71275744	6422276	68233856	35044888	44671100	42164072	77491928	147851952	158295760	18268322	38656376	72863824	98945168
P02088	Hbb-b1	76374352	56817564	33899416	63686704	6372365	71284128	33463864	40621944	36812020	74711544	130027784	147960944	16483897	36566756	61042208	78764656
P02089	Hbb-b2	47841688	30463428	17148992	33772020	2.95465e+06	33808576	19128826	22220516	19877780	39361580	76638192	65433432	7334012	16268173	34400812	33136378
P02104	Hbb-y	238524	193158	153281	234905	Filtered	253014	133928	154796	198407	186320	117025	308276	43776.7	113129	271716	232814
P02301;P84244	H3f3c;H3-3a	8458114	5876588	784974	5532459	282812	2.86105e+06	5.40375e+06	4.83796e+06	1.4225e+06	9313075	5482647	5.30638e+06	2.54424e+06	649636	5974554	5.86367e+06
P02463	Col4a1	41946.4	30757.3	Filtered	24807.7	Filtered	14754.3	42618.1	15535.1	24041.2	184567	34511.1	41301.3	21909.2	1943.22	37602.9	13022.8
P02468	Lamc1	8056.29	NaN	Filtered	NaN	9353.62	4862.14	1556.64	1247.28	6250.46	37312.2	7167.25	8315.79	3311.32	3170.96	6669.39	4464.69
P02535	Krt10	1.50531e+06	1195806	1.19226e+06	1.33106e+06	695889	4499866	1055928	1.22152e+06	1.39126e+06	1.69199e+06	1.17919e+06	1.58873e+06	1482925	1.9431e+06	2929867	2.36758e+06
P02802	Mt1	Filtered	Filtered	25495.3	Filtered	45041	2031.29	1100.83	36342.8	10318.4	19908.6	Filtered	NaN	51733.4	2682.15	Filtered	6188.54
P03888	Mtnd1	757528	916696	681735	874634	831263	669028	921586	681832	718840	582892	805926	655861	784744	993567	738685	800234
P03893	Mtnd2	124849	140777	81599.4	143292	124224	92867.5	128304	101534	114758	92124.3	127186	104786	111068	139427	109081	135873
P03899	Mtnd3	5272.5	9657.26	8938.69	6903.71	10257	8197.48	5104.6	5411.32	6650.86	3118.37	Filtered	4423.72	3262.52	11632.3	9889.77	8793.35
P03911	Mtnd4	413098	385463	301653	398149	329049	319065	369664	263698	289813	216155	355455	266692	309366	437959	323985	315972
P03921	Mtnd5	78818	118676	86088.2	82367.7	120613	78742.6	116705	50334.1	86322	59308.4	83588.2	72375.2	95723.8	82122.9	110880	53159.8
P03953	Cfd	40022.2	25895	41245.1	16852.8	Filtered	31005.8	39379.4	58591.9	31467.1	29970.7	37953.5	60899.4	16742.4	18902.8	52129.7	44321.6
P03958	Ada	71937.3	39968.8	52175.2	37322.6	50353.4	33586.1	71806.1	47843.1	51331.3	112717	41709.7	77110.8	53751.4	42256.4	41207	32979.9
P03976		NaN	Filtered	Filtered	Filtered	Filtered	Filtered	Filtered	Filtered	35935.9	Filtered	28413.9	Filtered	Filtered	8413.4	Filtered	31709.4
P03987		147661	426607	197265	413447	Filtered	NaN	71518.6	266586	137529	744594	198389	63473.7	6269567	530648	418426	361168
P04104	Krt1	1.7163e+06	890478	773898	940674	463000	2466699	753483	774135	1.18042e+06	1.04051e+06	949718	1.10048e+06	902748	1.33277e+06	1.95866e+06	2.18467e+06
P04117	Fabp4	2.01079e+06	344725	479798	328301	157814	209165	336445	401211	2.83909e+06	3.23062e+06	261001	1.36529e+06	303493	174345	178946	289248
P04186	Cfb	706108	553807	526439	512712	221110	402470	360914	558466	498078	945414	353126	567499	510442	435359	304136	281968
P04187	Gzmb	48464.2	16238.8	7219.15	Filtered	7259.63	5772.69	43708.9	66538.7	42308.5	193786	Filtered	342380	37135.2	10291.6	Filtered	Filtered
P04441	Cd74	314202	49225.2	18229.5	27786.5	25300.8	36649.2	244306	64778.8	228156	1.01055e+06	33152.7	270635	40010.6	22630.7	55014.7	32842.6
P04627	Araf	301237	225940	242990	240903	126774	179018	224371	207592	241425	266615	193252	233876	176231	191007	182272	185426
P04919	Slc4a1	1.31164e+06	857471	545400	749981	65432.6	911357	421828	538570	698567	1.21911e+06	2.02574e+06	1.6022e+06	170727	429504	720459	780521
P04939	Mup3	946636	4.40981e+06	513045	5116772	525925	330981	112306	132399	356862	78492.6	2.84526e+06	828502	121473	41572.4	195969	61566.9
P04940;P04941;P04943;P04944		693670	347094	102772	84846.4	63449.9	41388.9	50528.9	70912.6	162122	96406.6	82557	59749	34991.3	70382.9	84367.4	146033
P04945		126800	22560.1	245996	Filtered	35711.2	513651	35290.8	210555	52943.8	Filtered	53139.5	29274.1	Filtered	Filtered	Filtered	178106
P05063	Aldoc	541107	410865	524376	398229	102766	149581	187792	143228	565805	791084	194551	307625	102815	38846.3	169962	103682
P05064	Aldoa	4449136	1.61763e+06	1.73989e+06	1.62173e+06	1.20104e+06	1.27004e+06	1.97271e+06	1.63093e+06	4.36121e+06	17075540	1.50538e+06	4169585	1.75584e+06	1.11256e+06	1.40508e+06	1.39967e+06
P05132	Prkaca	550139	363066	312543	406251	346412	397790	331755	357460	371647	822485	309712	401813	357324	279135	339232	327314
P05201	Got1	9269117	6.53712e+06	17335668	6.99666e+06	14277318	16051121	13065722	8864015	8955028	5215042	9863920	7151200	9806037	7.66693e+06	14339092	19054590
P05202	Got2	12139280	17976556	16435099	18706702	19943120	20773566	20963182	13909953	12985189	7146517	19295490	14128216	16489830	17293134	21991642	22278020
P05366	Saa1	1789.35	Filtered	121198	Filtered	195745	Filtered	9031.97	375961	36575	39122.2	263970	7606.43	796958	Filtered	Filtered	Filtered
P05367	Saa2	NaN	NaN	2334.5	NaN	620.968	NaN	NaN	470.074	161.02	86.4965	4311.71	90.679	10122.6	366.493	Filtered	NaN
P05555	Itgam	248890	3776.11	5348.72	Filtered	8843.54	Filtered	37761.9	23414	95008.2	805450	15679.2	32931	24030.1	35455.9	93776.8	5051.58
P05784	Krt18	10137346	7.84138e+06	8.34036e+06	7147121	6.91223e+06	5541364	5.84703e+06	7394056	6281731	8028878	8.2817e+06	8330653	4.55789e+06	2.53713e+06	5603459	6704617
P06151	Ldha	47935820	47867488	47557744	41864184	49940108	33930564	38285820	54694712	49522988	59904048	57989284	39086952	58006628	45973892	35518376	46959056
P06240	Lck	12845.8	2538.32	NaN	937.067	5450.2	Filtered	5054.07	6590.44	15306.7	15408.8	19918.1	114769	1636.51	7015.75	Filtered	5030.51
P06330		1538551	4263393	398884	1.03192e+06	527269	695904	346766	1.21091e+06	487286	912699	477206	4951467	1.1078e+06	3.17928e+06	862977	3.27742e+06
P06332	Cd4	55271.9	Filtered	Filtered	Filtered	645.229	Filtered	3079.91	11160.7	11124.8	65877.5	Filtered	36602	6034.48	Filtered	13601.4	10160.8
P06336		NaN	NaN	1	NaN	Filtered	NaN	Filtered	17.345	0.19626	Filtered	Filtered	Filtered	NaN	1.18828	NaN	NaN
P06537	Nr3c1	113398	98961.2	76696.8	86445.8	68112.1	109146	67576.5	45240.5	65354.6	168697	47296.2	64620.2	27528.4	51576.8	90103.4	97060.5
P06683	C9	117652	60346	77551	40102.1	12102.5	Filtered	23586.6	Filtered	60865.2	19249.2	88106.7	66887.5	25955.8	Filtered	Filtered	20267.9
P06684	C5	622776	674334	829807	670582	441237	389548	374048	829483	655512	298333	1.07023e+06	609987	615051	408112	300384	429478
P06728	Apoa4	3688199	1.89738e+06	1.55562e+06	2.08932e+06	345688	1.7564e+06	1.97257e+06	1.53525e+06	1.86278e+06	2924137	1.98285e+06	2.77306e+06	2207154	2557321	1.87609e+06	2063956
P06745	Gpi	7.99074e+06	7.24321e+06	4257305	6.51665e+06	4057487	4.07096e+06	4.12836e+06	3829788	6876143	9726136	3.44686e+06	5.66997e+06	6449086	7257798	3641261	4.56924e+06
P06797	Ctsl	170056	161178	279390	136790	155657	101468	117756	130899	176168	193707	167198	134810	139099	99537.2	96667.6	111744
P06800	Ptprc	744046	53819.7	57329.4	45521.6	66922.9	44517.3	233697	195506	423404	2.20212e+06	91092.7	1.6671e+06	130746	62151.9	56559.6	69139.6
P06801	Me1	1.69535e+06	7.26496e+06	2.09998e+06	6.02944e+06	3.43142e+06	2882099	2373228	958259	1.6083e+06	156963	3.63412e+06	2.0624e+06	4.31277e+06	9513177	4223994	2.77345e+06
P06802	Enpp1	180294	214036	287172	215489	278336	300472	306157	283957	208603	139156	201964	191881	323906	289384	250724	257776
P06909	Cfh	987684	979926	1.61736e+06	1.42344e+06	953930	593023	642735	1336238	1.26211e+06	1.02405e+06	1.75581e+06	1.03389e+06	1.84118e+06	562462	494011	608879
P07091	S100a4	84675.5	17357.5	10425.9	336173	Filtered	17688.1	35024.4	33970.3	95903.3	93730.8	15403.2	722601	8146.9	10872.3	19038.5	24293.4
P07309	Ttr	923791	1.04379e+06	615564	1176858	286780	721840	715404	570277	560889	510480	867380	1.03604e+06	298432	458106	877738	572732
P07356	Anxa2	2255257	1.05329e+06	1.07943e+06	1.15847e+06	626391	1.26286e+06	1.09055e+06	1.01165e+06	1.58091e+06	6297993	611668	4.09165e+06	954697	657117	1.00858e+06	1.02914e+06
P07361	Orm2	256364	21222.6	945443	36905.8	792597	48250	91663.5	555204	371927	774202	776401	211960	1.20515e+06	55159	80770.9	21443.2
P07724	Alb	52667336	45182472	24145286	43168096	6.79922e+06	48360024	38866096	63251152	26266240	59646528	54843784	57545368	22819308	51532624	45869504	48382432
P07742	Rrm1	201055	63764.9	63827	73604.3	29575.2	42639.5	48320	56087.5	126412	271430	51135.7	105211	31054.3	44475.7	18668.7	46881.7
P07758	Serpina1a	4.85757e+06	5572104	3.70689e+06	6505247	1.46798e+06	4.36424e+06	3.16427e+06	5.05897e+06	2.64654e+06	4456434	8653104	6.04084e+06	3.38834e+06	4895234	3.62074e+06	4.14701e+06
P07759	Serpina3k	1.28258e+06	2.0738e+06	985791	1.82526e+06	260917	441836	473146	391133	718493	937263	2.11096e+06	1.39615e+06	815488	180629	272466	413766
P07901	Hsp90aa1	3.031e+06	2.73143e+06	2.08182e+06	3.10571e+06	3.63254e+06	3199146	3.07145e+06	2.77048e+06	2.87618e+06	3020655	2.8948e+06	3.26393e+06	4566638	4652305	2970228	3.32795e+06
P08003	Pdia4	2.52938e+06	2.04172e+06	2.51351e+06	2203118	2911998	2.37834e+06	2.30479e+06	3.26058e+06	3.07508e+06	4440023	2.82239e+06	2139179	4100312	2576192	2.20076e+06	2.38943e+06
P08030	Aprt	355566	140246	240282	109727	174884	161449	174338	203800	152557	439130	97651.8	260108	199139	115631	117620	171120
P08032	Spta1	771508	454974	228755	438751	314969	551017	282890	325060	285821	648873	1.06852e+06	780791	108103	205090	416057	464764
P08071	Ltf	531546	95657	104265	61578.8	85654.8	68279.2	172188	313614	774426	2.03317e+06	85972.3	142842	205008	74335.8	71897.1	54044.4
P08101	Fcgr2	515670	302289	272780	323930	364574	351395	310772	438971	330362	1.04456e+06	244984	273274	309621	435903	376579	236386
P08103	Hck	135754	28645.2	22332.2	9721.12	17457.6	30297.8	46803	41709.2	59010.6	353663	9476.32	40343.8	24892.6	16162.1	11395.8	10030.6
P08113	Hsp90b1	15211878	12554864	15590276	12447548	16667770	13612522	12986615	18346322	17837260	22735976	15199418	12959628	24230454	16852802	12392521	15469777
P08121	Col3a1	Filtered	Filtered	Filtered	Filtered	Filtered	Filtered	Filtered	Filtered	Filtered	101236	Filtered	Filtered	Filtered	Filtered	Filtered	Filtered
P08207	S100a10	123424	48198.8	139142	109680	121199	170724	53103.7	56429.7	37256.2	193245	Filtered	759583	53239.2	105115	121212	185817
P08226	Apoe	1.79192e+06	1.55302e+06	1992502	2.14753e+06	1.61819e+06	2.21271e+06	1.75891e+06	2467051	1.64504e+06	3.11184e+06	1.92341e+06	1.64503e+06	1.95369e+06	2.60229e+06	2.05186e+06	2.02279e+06
P08228	Sod1	2625340	3.3347e+06	2714924	3967887	3191216	3.31811e+06	3.4276e+06	2.91161e+06	2.52405e+06	1.44828e+06	3.77474e+06	2.36525e+06	2.50532e+06	2.90339e+06	3984242	3.28686e+06
P08249	Mdh2	11011690	11084218	10988581	12117795	12555591	12833434	14164659	9632710	10785682	8887854	12050036	9886637	11813861	12232267	12931186	12373679
P08508	Fcgr3	119458	16249.6	0.797825	Filtered	NaN	Filtered	Filtered	663.642	22419.6	490682	NaN	3101.3	Filtered	Filtered	14131.2	4702.71
P08556	Nras	542456	432005	456054	385221	344754	390432	431239	426587	540716	1.22462e+06	308449	560143	506001	365898	417774	371799
P08607	C4bpa	140076	175150	234674	152641	76944.2	73275.8	59476.7	179829	114652	91380.5	181964	166464	225804	55744.6	33056.8	72396.4
P08730	Krt13	Filtered	Filtered	Filtered	3354.99	Filtered	Filtered	Filtered	Filtered	Filtered	Filtered	3321.34	2181.33	Filtered	Filtered	459.385	Filtered
P08752	Gnai2	1.40635e+06	506373	492890	413171	506549	484039	696924	617922	1.04469e+06	3.91173e+06	471411	1.11175e+06	656208	571688	505210	521037
P08775	Polr2a	94719.7	59690	22639.9	38834.1	13134.2	31480.6	39232.5	43023.6	46998.6	208079	25780.9	78738.4	32881.2	29639.8	33036	11599.3
P08905	Lyz2	141114	24397.9	22088.5	17570.4	18499.4	37664.1	Filtered	138384	138050	431677	53011.5	58301.7	92119.3	23576.5	23322.5	Filtered
P09041	Pgk2	325728	274728	309538	275226	227178	259376	285069	136914	385896	604619	129476	193677	213142	180032	215904	166317
P09055	Itgb1	1.0298e+06	553171	613378	530544	537693	613343	631267	579974	712125	1.41048e+06	515632	678716	734252	574626	602182	746487
P09103	P4hb	13983772	14784987	20803704	15334820	20256426	17258108	14982285	18310448	17413426	16947404	19904314	12875530	27136194	18997640	15731556	16614817
P09405	Ncl	5576901	3.55147e+06	3151128	3.003e+06	2.07128e+06	2.48598e+06	3.13161e+06	2.83208e+06	4.73309e+06	9433846	2.56824e+06	6.15426e+06	2.68938e+06	2595953	2.75271e+06	2.65222e+06
P09411	Pgk1	15682195	14217390	13647165	13691015	12287003	12400385	12122483	10149424	16032793	30935198	13144460	12452066	14661577	16501763	12777355	12176303
P09528	Fth1	5075141	1.86364e+06	2279387	1.388e+06	3.83505e+06	3.81912e+06	4.63013e+06	5164059	1.24298e+06	1.42473e+06	2.1431e+06	2.80188e+06	1.20135e+06	3.58255e+06	5.8055e+06	4.03508e+06
P09581	Csf1r	427851	90990.4	87453.5	92747.6	77783.1	62709.4	160365	76277.3	158702	1.48562e+06	75867.4	99957.4	89793.5	60987.9	58405.8	45454.4
P09671	Sod2	743152	1.00455e+06	738067	1.2122e+06	1.34261e+06	1638455	1.64106e+06	1.33695e+06	816766	823433	837912	989773	940865	1.34274e+06	1628643	1047524
P09803	Cdh1	13715.4	3093.98	Filtered	NaN	4507.44	NaN	NaN	NaN	8314.05	17077.2	NaN	10921.9	12195.1	25320.2	NaN	5898
P09813	Apoa2	14759.6	50023.4	36295.3	67318.7	15137.9	72809.7	15080.5	41207.4	21911.4	7555.58	76677.3	29773.8	20476.4	70308	40155.9	33867.1
P09925	Surf1	96345.2	154975	126418	131889	139673	116287	127336	82556	127827	66312.5	75703.4	99966.5	84964.1	102609	72342.2	129820
P0C0S6;Q3THW5	H2az1;H2afv	3.1572e+06	3.37795e+06	501062	3.1919e+06	308781	1963227	3.18534e+06	2.16245e+06	811087	4024891	2.40614e+06	2644009	1.56627e+06	334298	3.8152e+06	3.26868e+06
P0CW03	Ly6c2	12906.4	Filtered	Filtered	Filtered	Filtered	Filtered	11591.1	NaN	80548.4	148690	Filtered	441013	16500.5	Filtered	Filtered	Filtered
P0DN34	Ndufb1	276589	414131	403125	494516	428626	454095	540192	340877	378102	251943	433809	413413	391205	441411	489563	434889
P0DN89;P0DN90;P0DN91	Tmem254a;Tmem254b;Tmem254c	298888	885157	862175	882094	713383	558047	667079	820708	956923	320216	905321	632036	913781	429274	621560	340688
P0DOV1	Mnda	950077	78689.5	74091.3	88036.9	93928.8	94433.2	185406	239738	441865	1.66757e+06	70898.6	438684	192114	39992.3	57843.9	68532.5
P0DOV2	Ifi204	739872	182113	203049	136273	149132	148628	301833	250179	349824	1.86122e+06	113939	436546	224889	151648	150397	152275
P0DP26;P0DP27;P0DP28	Calm1;Calm2;Calm3	786561	676289	803049	586341	651227	739383	568218	634782	626860	1.15633e+06	676656	873097	678495	730999	780956	702378
P10107	Anxa1	1.61593e+06	370626	431766	440978	211054	367197	426349	546019	1.04337e+06	4.07295e+06	247646	1.22763e+06	463557	218438	329631	304670
P10126	Eef1a1	16800266	17626810	16289650	17328140	14522230	14252267	14202864	19905228	16274030	19133986	16964244	15025360	21102370	18905066	13353738	17556858
P10300	Cd8b	22819.3	Filtered	Filtered	Filtered	Filtered	Filtered	Filtered	Filtered	25820	Filtered	Filtered	154324	118959	15118.8	Filtered	36729.4
P10404;P11370	;Fv4	37238	17414.8	Filtered	Filtered	7184.25	Filtered	26969.7	15776.1	36068.6	102321	15605.8	35914.6	11691.6	10465.8	11585.9	Filtered
P10417	Bcl2	122730	75230.2	76761.6	58732.7	14264.1	Filtered	81292.6	57284	112326	152692	Filtered	745844	Filtered	11375.4	50466.6	115556
P10493	Nid1	47685.6	26644.5	23395.6	27099.9	35776.2	25518.5	26830.7	38573.9	20329.2	201909	20693.4	41265.9	47365	24558	15969.1	21804.9
P10518	Alad	2627998	3.89262e+06	3.90116e+06	4151548	4.41893e+06	5157839	3.88114e+06	5.04007e+06	2.52285e+06	1.45456e+06	3368603	2.38896e+06	3.92209e+06	5.22439e+06	4.98268e+06	4531430
P10605	Ctsb	5091674	3.36141e+06	3381800	3.02034e+06	4.10797e+06	3.51732e+06	4.37701e+06	6042611	5.12865e+06	8219045	3.05503e+06	4.04725e+06	4318507	3.65433e+06	3.4446e+06	3637946
P10630	Eif4a2	507504	544402	467428	618779	635476	636510	584430	597153	504108	262102	632365	542479	610923	609687	638543	590916
P10639	Txn	8002508	9421961	7.66431e+06	9422951	10214351	10122194	10022668	9814536	8970019	10074517	8888129	11255980	8.04962e+06	10846660	10744227	8.11581e+06
P10648	Gsta2	7151013	1.79702e+06	1887801	946819	1.59299e+06	3.76929e+06	5.66249e+06	997649	2946170	1.12071e+06	1.01422e+06	3.16257e+06	182244	775868	5133783	2.1117e+06
P10649	Gstm1	104022512	94306448	92569296	85478128	48555276	68804944	83559576	60063876	111453392	35512964	64172316	122346536	34360948	52707952	93121512	74945976
P10711	Tcea1	152625	92738.4	79910.5	78673.4	63184.1	86845.4	95736.8	103042	99304.4	182464	92399.5	155452	67671.8	54477.1	70015.4	70120.4
P10810	Cd14	359061	121293	60707.3	148014	72369	89233.9	78495.2	131825	190365	1.38807e+06	109305	140535	162162	68495.6	55675.1	49386.1
P10833	Rras	926060	526347	594255	479648	417820	481402	493658	644336	731079	1224949	479864	709090	536833	448297	480725	550299
P10852	Slc3a2	1.19735e+06	178587	180678	125676	264604	187156	267608	311002	842961	3.07822e+06	177077	439926	370345	221236	193885	235517
P10853;P10854;Q64475;Q64478;Q64525;Q6ZWY9;Q8CGP1;Q8CGP2	H2bc7;H2bc14;Hist1h2bb;Hist1h2bh;Hist2h2bb;H2bc4;H2bc12;Hist1h2bp	11633139	7674857	1.08854e+06	7726655	612317	4930502	9867755	9166784	2.22966e+06	17409444	8402851	10573656	5.00321e+06	1.16983e+06	13504724	11616441
P10922	H1-0	1.85855e+06	2.79221e+06	2.06085e+06	3.14059e+06	2.15766e+06	2562627	2980883	2.56335e+06	1.76878e+06	1.90867e+06	2.30505e+06	1.65225e+06	1.87107e+06	2.44249e+06	4558251	4.01068e+06
P11031	Sub1	698188	429494	415189	417577	411966	377771	580632	821868	741257	1.30986e+06	188797	1890984	480114	635052	452557	644656
P11032	Gzma	138168	Filtered	27840.4	Filtered	Filtered	Filtered	Filtered	Filtered	28750.6	12650	Filtered	Filtered	Filtered	Filtered	Filtered	Filtered
P11087	Col1a1	59450.9	22606.8	Filtered	20214	Filtered	17065.1	8864.19	Filtered	27885.3	31077.9	Filtered	30287.2	Filtered	Filtered	19378.9	NaN
P11103	Parp1	188253	126392	84232.4	108228	91956	98781.7	134335	122124	181293	431039	112611	213850	83985.3	103993	121131	107734
P11152	Lpl	53768.9	17134.4	47229.1	46502.7	12287.9	58614.9	9151.73	14440.7	32162.4	60680	15308.5	6710.4	15941.1	10674	2728.98	23975.2
P11247	Mpo	467196	28044.3	40393.2	26271.5	47237.5	29765.3	94514.8	246534	493747	1.46951e+06	39525.3	85541.7	142901	31591.9	33950.3	41732.6
P11276	Fn1	1.17004e+06	718498	769015	649189	713303	556023	824093	888787	713992	3.54852e+06	1.23032e+06	1.04045e+06	1.29456e+06	583259	688546	587732
P11352	Gpx1	15739793	20190466	18905744	19360718	27474584	28569488	28867984	17078716	13366513	10422113	20992486	14913447	14304245	18714184	30775652	23887072
P11438	Lamp1	307688	503159	418277	219561	401884	462283	315392	436188	446289	870377	238693	66657.6	291268	115482	339499	346117
P11440	Cdk1	69454.2	NaN	Filtered	Filtered	3765.58	131088	7091.04	17767.2	44886.6	169346	NaN	25387.2	3812.03	Filtered	36637.7	28483.6
P11499	Hsp90ab1	24865068	21963694	18007306	21632156	30116570	28099868	24372560	24174762	20457312	31215722	23328630	24063050	32439866	30926454	25950056	23725400
P11531	Dmd	189010	182445	198744	164031	184579	221735	190709	207802	169962	152323	190721	168504	193323	216124	210956	190189
P11588	Mup1	Filtered	448431	Filtered	1.63219e+06	993737	330666	7733.8	Filtered	Filtered	Filtered	1078608	6853.5	4.9694e+06	3.51372e+06	249649	11263.5
P11589	Mup2	281900	3.79271e+06	915900	7376172	8476531	3797734	552478	243360	164586	27226.4	4749918	1.30245e+06	161608	185622	1.53142e+06	129130
P11590	Mup4	74136.1	Filtered	Filtered	126788	5040.72	52185.2	58346.5	26191.7	20568.7	Filtered	35358.8	Filtered	74195.5	Filtered	Filtered	Filtered
P11609;P11610	Cd1d1;Cd1d2	93876.5	117031	141917	127320	181278	186427	167000	183373	91656.1	182309	127858	106135	73500.6	122437	172026	157940
P11672	Lcn2	233979	Filtered	104874	Filtered	111525	Filtered	98394.7	307073	313743	946548	72951.7	55735.3	462929	79726.9	Filtered	Filtered
P11679	Krt8	15946730	13772795	14337872	12086286	11241683	9556946	9342389	12774926	10097153	13011941	15327145	14741388	8564685	4932020	10132288	12560591
P11680	Cfp	2.46591e+06	396162	420765	240172	379270	356978	964523	1.06122e+06	1100236	9043144	265019	847421	485396	443410	1.19737e+06	570046
P11688	Itga5	460975	256908	241825	243204	213624	218882	212850	201832	261868	741709	219689	245761	171178	158609	213282	176378
P11714	Cyp2d9	2.03359e+06	3950221	994272	4725996	54690.6	61427.6	50147.1	16377.2	712808	535557	1.53967e+06	918717	42552.2	49709.4	52618.9	29208.7
P11725	Otc	6026797	10704521	9008734	10817514	16398165	16296635	16831416	10957790	7060677	1.94944e+06	11426503	8233757	9947798	14729748	16787666	15908226
P11835	Itgb2	203813	17019.8	21308.3	11518.2	23152.2	17029.4	42431.4	52948.8	104622	610501	25312.7	187359	43123.4	17237.7	19566	17863.7
P11859	Agt	171970	133897	165299	126325	163820	128219	145841	125966	112984	102897	136666	94650.6	85507.3	73985.6	104668	103607
P11862	Gas2	79098.9	93246.7	71556.2	81113.3	48833	40451	51878.9	14345.5	97341.8	22622.2	85465.5	23796	9099.77	7240	33726.4	67000.1
P11881	Itpr1	292116	256214	253305	222800	211036	222654	221271	211923	278119	409192	222438	277514	275557	226384	178727	185154
P11928	Oas1a	829370	88485.8	100527	45342.8	96488.1	78202.5	197280	270574	370166	712821	67550.8	251577	329328	134203	46797.4	51953.2
P11930	Nudt19	909909	1226786	1.0069e+06	1.02927e+06	1.27969e+06	1.28749e+06	1220558	1.09622e+06	992573	459626	1.07215e+06	757044	794468	1.18387e+06	1.26466e+06	1.36633e+06
P11983	Tcp1	1.76234e+06	1843092	1.60959e+06	1.85827e+06	1.65288e+06	1.82942e+06	1.64196e+06	1.66073e+06	1.67967e+06	2.33031e+06	1.77177e+06	2107055	1.80849e+06	1.8992e+06	1.84518e+06	1.9845e+06
P12023	App	21072.1	7291.65	7750.05	15084	Filtered	Filtered	Filtered	7916.72	18032.8	52543.9	3263.9	7555.99	Filtered	NaN	6294.07	30923.4
P12246	Apcs	248336	138422	1.24958e+06	100818	304132	125276	129549	750311	707364	953184	399937	263867	372357	68870.5	100872	112408
P12265	Gusb	694582	755568	553640	650686	432943	393930	516447	743659	1.01629e+06	1.41186e+06	526767	746656	723924	701540	333732	354801
P12367	Prkar2a	582822	701161	635676	716813	639254	604928	465842	616269	618989	452123	649137	530347	625276	684420	571033	698403
P12382	Pfkl	848325	475683	405368	443623	420604	419903	477502	578724	961061	2.00692e+06	384990	716323	356072	448740	423902	527356
P12710	Fabp1	69691432	269050112	88696856	318019264	148421200	195511152	151519840	154820256	78977352	23229974	152287936	71331024	151667568	340914016	206848240	272010240
P12787	Cox5a	889930	1.10009e+06	920857	1.12482e+06	993780	1.47553e+06	1.19625e+06	977673	787920	718794	1.27286e+06	894588	956789	1.21386e+06	1.03234e+06	827065
P12790	Cyp2b9	336611	308257	1.48155e+06	359759	2.2941e+06	4850189	4.4031e+06	1.13027e+06	366146	390003	479276	408109	304610	950026	5.67945e+06	1.76039e+06
P12791	Cyp2b10	8877.72	782.99	Filtered	129689	146874	279986	170829	46862.5	0.885587	118692	8563.38	18928.3	1461.62	125356	151658	152815
P12804	Fgl2	135096	Filtered	261632	91583	Filtered	Filtered	Filtered	Filtered	85383.7	76985.6	Filtered	67508.8	Filtered	29580.6	Filtered	Filtered
P12815	Pdcd6	2.02731e+06	1642923	2.0293e+06	1.67168e+06	1.86924e+06	1.76745e+06	1.67949e+06	1.51603e+06	1930795	2.27531e+06	1.42741e+06	1.86618e+06	1.44741e+06	1.05743e+06	1.33988e+06	1.55349e+06
P12970	Rpl7a	3.33129e+06	3.05673e+06	3.00945e+06	3.39263e+06	3334334	2.94381e+06	3302229	3.40674e+06	3.6627e+06	4.43487e+06	3.41765e+06	3713476	3.96118e+06	3.4688e+06	3.25518e+06	3.44222e+06
P13020	Gsn	772785	391506	180604	403787	77936.8	358601	455135	402579	541207	2.19193e+06	374546	555788	273880	304105	460312	417748
P13379	Cd5	NaN	NaN	NaN	Filtered	Filtered	NaN	NaN	Filtered	NaN	Filtered	Filtered	1	Filtered	Filtered	NaN	Filtered
P13439	Umps	648055	619380	577193	527364	755221	751013	649277	608470	579366	600308	583565	586072	614793	657306	692425	743721
P13516	Scd1	1.44194e+06	3.17956e+06	1474122	1917159	601711	382625	565610	137571	1.98397e+06	302895	1.66755e+06	819769	1204344	1090786	1.1209e+06	953241
P13597	Icam1	230749	103317	158053	85735.7	136233	120437	118059	152879	204596	344332	110864	187988	155072	89555.5	95114.6	89777.3
P13634	Ca1	1.15234e+06	739437	527777	855165	51522.3	771389	444434	347663	1.04497e+06	1.32407e+06	1.84579e+06	1.27089e+06	58361.8	215769	573921	577933
P13707	Gpd1	4.26674e+06	8405664	6288710	7.96381e+06	4.92153e+06	4343683	3.8131e+06	3.63429e+06	4.21205e+06	1880647	5.55777e+06	3.43658e+06	5636316	4885953	4.76742e+06	3.84366e+06
P13808;P16283	Slc4a2;Slc4a3	11433.2	Filtered	Filtered	Filtered	7158.88	9456.79	Filtered	5516.31	7621.39	7637.49	2793.92	NaN	10002.3	13463.6	NaN	5180.76
P13864	Dnmt1	153469	14202.5	35743.4	23705.4	22059.4	14113.2	38576.1	42938.4	87838.3	339266	27724.7	157319	28611.4	23144.6	13703.6	22603.2
P14069	S100a6	336986	138942	163133	136053	86240.7	177464	126967	222252	295436	739530	133543	2528049	106521	77048.2	106204	90162.5
P14094	Atp1b1	373137	534692	484114	503877	580210	544089	545507	415846	483596	155475	546388	336809	473514	561296	530996	601516
P14106	C1qb	442745	86732.8	98522.8	63664	67839.8	89890	137818	229076	255057	4451810	89621.3	174114	130178	83578.4	85313.3	53599.1
P14115	Rpl27a	11492776	9907860	9784574	8809630	11021405	8662383	8525814	10410677	11422638	16727465	8473370	9701048	11746194	9147613	8.28816e+06	7.12015e+06
P14131	Rps16	11584503	9947043	9995515	10625209	10109238	9157438	9984395	10327319	12300023	14687066	9356748	11708889	12533624	7.79425e+06	10102642	8378748
P14148	Rpl7	6.68181e+06	6.53837e+06	7.32371e+06	7427662	8316463	6.9354e+06	6665373	7682277	7278462	9343341	8409937	8162950	10138555	7931850	6.9128e+06	6927259
P14152	Mdh1	19005538	23286294	23781066	25624490	24980158	25514002	26822500	18653900	19133124	11162793	21455690	20047874	16960788	21643394	26632474	23949084
P14206	Rpsa	4853580	4.10191e+06	4626133	4.18185e+06	4.87275e+06	4.08343e+06	3.77088e+06	4728723	4.54913e+06	5970544	4.30867e+06	4.6398e+06	5704172	4745784	3.86351e+06	4.46159e+06
P14211	Calr	12036148	10791616	12857336	10017777	14570320	10015765	10096600	16132241	14673254	20841958	11605388	11271701	20253664	13554720	8390539	11009296
P14234	Fgr	567900	62581.9	67416.5	64744.5	49885.3	18678.8	93713.2	133194	231204	1.08979e+06	98921.9	178431	47834.2	64374.4	52737.2	47799.9
P14246	Slc2a2	1.54588e+06	2.83114e+06	1.86871e+06	2.06662e+06	1.49726e+06	1.94142e+06	2.29118e+06	778810	1264778	368149	1.3669e+06	1.36307e+06	572488	992618	1.88201e+06	1.52492e+06
P14429	H2-Q7	21452.7	6143.7	Filtered	1.06659	8486.77	Filtered	21040.3	59517.9	13970.2	Filtered	2708.06	134352	16180.3	29865.2	5336.86	Filtered
P14434;P14438	H2-Aa	94271.8	34054.4	47780	53183.9	77064.7	45312.9	92814.9	32451.5	96092.1	558917	137296	166307	58444.8	118368	36060.7	13472.7
P14483	H2-Ab1	289693	159195	81750.1	100200	77040.9	146748	461537	193302	475720	1.90055e+06	84115.3	962746	122023	56791.4	177960	175095
P14576	Srp54	572790	514487	534586	551874	602948	506353	532461	610181	596376	580705	507858	497804	789524	658397	498474	486482
P14602	Hspb1	306710	151639	103915	200785	50849.8	88777.4	102300	77538.4	130949	198352	280376	290227	179779	91285.7	136202	164934
P14685	Psmd3	1.29229e+06	1.18422e+06	1.23896e+06	1250201	1.32148e+06	1.31783e+06	1.248e+06	1.2315e+06	1.07908e+06	1.35915e+06	1.2511e+06	1.26933e+06	1.3148e+06	1.38294e+06	1.30724e+06	1.28835e+06
P14733	Lmnb1	1.36263e+06	755674	505960	602307	314723	608558	848136	700192	964293	2.71337e+06	569022	2.68034e+06	414932	470141	769432	533296
P14824	Anxa6	5107546	4.25487e+06	4.35362e+06	3.99809e+06	4.18077e+06	4420482	4778469	3.34661e+06	4.15643e+06	4.22903e+06	3959958	8.14173e+06	3.14932e+06	4553884	5112536	5.43443e+06
P14869	Rplp0	6044605	5965196	6989516	6146387	7258769	6.01962e+06	6053167	6.50096e+06	7.25459e+06	9784125	5664630	6681235	8.37727e+06	7.74264e+06	5.81589e+06	5.56917e+06
P14901	Hmox1	399785	75210.4	204523	21871.9	47520.9	78603.3	138601	353909	302070	619872	65803.4	163064	66555.2	106261	45948.4	35152.9
P15105	Glul	4.56787e+06	13334282	19176578	16288448	10409179	14034498	12485969	11246921	4.52375e+06	403378	12629022	12104397	15678830	8.04703e+06	12448400	7.04537e+06
P15116	Cdh2	597522	620479	763356	621212	752085	741522	629432	601502	545499	318533	622760	517009	575364	368639	674438	574511
P15208	Insr	61466.4	57493.1	78233.4	42096.4	76375.2	50059.3	60890.1	66104.6	75872.9	24583.8	50170	34596.9	36908	43820.6	48552.6	44400.5
P15307	Rel	26310.5	Filtered	11993.4	Filtered	9158.28	26068.7	40659.2	NaN	44857.7	42737.6	NaN	32641.8	4079.23	NaN	Filtered	Filtered
P15327	Bpgm	181767	178617	101843	176177	28066.6	176096	89071.3	103193	100587	158547	395632	302590	50208.5	108038	159979	199766
P15379	Cd44	366032	64986	110701	56289.5	105080	104202	205865	233240	328820	1.97333e+06	98382.5	590282	155991	54156.9	87581.4	113845
P15392	Cyp2a4	108399	143325	12547.7	263887	394203	479888	485568	367418	9433.71	44301.4	110432	45197.2	378868	593044	298658	662426
P15508	Sptb	254525	169167	71844.4	156497	13321.2	186898	78127.8	114860	99137.6	222236	412609	312419	35924.7	80297.2	127835	151119
P15532	Nme1	5598586	4.94132e+06	4.83018e+06	4788009	4.87325e+06	4.51241e+06	4636607	4.34581e+06	5367976	6.35584e+06	4.44786e+06	6.57133e+06	6.50709e+06	3.99214e+06	4.11772e+06	4269749
P15535	B4galt1	160071	85665.3	160451	82598.2	153886	82953.5	90817	132839	174380	271580	101755	129105	239226	75816.8	57601.7	60087.5
P15626	Gstm2	70500560	32425678	70274192	38800212	41658192	54540564	50097828	70526920	57037904	25406746	37247724	65029996	54238632	42300228	53696860	53148488
P15702	Spn	9026	9779.62	Filtered	Filtered	Filtered	43733	1202.99	1080.92	1410.66	5134.62	Filtered	53114.2	Filtered	NaN	Filtered	NaN
P15864	H1-2	11699320	3929347	2.61438e+06	4.06596e+06	3.12544e+06	3453393	6305458	4879961	7699385	19570820	3.40228e+06	17536238	3831239	3.67802e+06	5.73735e+06	6382341
P16015	Ca3	4051060	29612902	5.65377e+06	51944172	16293349	35584476	11700604	11206815	2.47619e+06	295348	16399105	5519732	1.06241e+06	7954625	32149732	21793838
P16045	Lgals1	4.75467e+06	1.11829e+06	834759	1.48151e+06	867993	1.61205e+06	1.775e+06	1.36154e+06	2826205	8.03673e+06	855433	5.18625e+06	952150	1.52655e+06	1.32022e+06	1.00223e+06
P16110	Lgals3	1.70948e+06	328429	327200	312243	430345	234883	487554	555074	921024	4214687	232956	1.09693e+06	592992	347397	283449	297704
P16125	Ldhb	315472	222593	165142	237474	145220	247749	206108	188409	191193	152991	68357.7	242604	187998	173412	130917	135612
P16254	Srp14	174273	118231	117249	140208	202057	146443	124969	197915	172746	161268	191191	161987	224643	139861	133406	153658
P16294	F9	366694	233799	339105	214533	190092	226544	214186	205103	257520	135863	229368	212139	217638	199096	154380	165009
P16301	Lcat	63574	36167.5	65422.6	40367.1	51604	71189.3	58488.2	71257.8	49986	32155.8	64608.8	39093.8	67303.5	40003.3	49812.2	65953.9
P16330	Cnp	211755	118609	99426.8	82979	72371	55656.5	120177	54745.4	171348	216322	72508.9	287189	47440.6	46867.6	55472.5	49309.1
P16331	Pah	7730617	7596712	11642652	9831550	7.33983e+06	13056821	9522972	10971148	6055671	1.51832e+06	8.37697e+06	8468061	11195450	13440363	12237021	10042690
P16332	Mmut	1.24257e+06	1804049	1852180	1.83646e+06	1.89904e+06	2.14354e+06	1.87422e+06	1.33502e+06	1.35121e+06	677704	1.74235e+06	1.2563e+06	1.54331e+06	2.02377e+06	2235967	2.14044e+06
P16406	Enpep	694641	1.42525e+06	964271	1.21203e+06	1.12624e+06	1.08565e+06	996206	650979	781106	121866	967447	781527	740035	1.11094e+06	1.02885e+06	1.06108e+06
P16460	Ass1	37195768	38214884	54850360	32745428	46991860	49528744	52869596	26388688	36509328	11524023	54034056	32658662	26103530	38053100	60301540	71503056
P16546	Sptan1	1.42393e+06	1.38158e+06	960082	1159522	1.10826e+06	1262297	1.19114e+06	1.3375e+06	945514	1.35044e+06	1.18289e+06	1612397	1.20023e+06	955399	1.29648e+06	1.31205e+06
P16675	Ctsa	1.15024e+06	854981	750861	740464	476127	398996	871838	955144	970770	2.22874e+06	670260	953650	565901	389593	428151	382835
P16858	Gapdh	45235988	43986236	38234896	35662088	31521568	31158586	32413022	25509766	36434772	68655840	37805596	41680520	40849980	40901528	34432316	29233562
P16879	Fes	92955.9	7019.34	Filtered	59071.6	24136.7	33453.6	14417.5	36233.7	69086.7	223035	18126	36273.1	26047.1	23101.7	19463.5	32941.6
P16882	Ghr	64763.4	Filtered	Filtered	Filtered	Filtered	137326	Filtered	36867	Filtered	Filtered	Filtered	Filtered	51892.8	140370	24430.8	74557.3
P17047	Lamp2	1.61443e+06	1.18325e+06	1.55173e+06	1.28161e+06	1.49687e+06	1371985	1.17691e+06	1.37342e+06	1.4275e+06	2.83918e+06	1120536	1.13145e+06	1.21028e+06	1.41746e+06	1.21197e+06	1.27892e+06
P17156	Hspa2	447870	200504	328959	137440	138455	138516	251294	100869	371958	322355	153212	227643	191929	118641	144712	132360
P17182	Eno1	17557198	19722464	14416442	17353902	12588633	13034590	13571886	10571037	15170879	21325894	13303204	14428297	17371448	19030474	15045786	13692810
P17225	Ptbp1	2.62888e+06	1.87767e+06	1.88389e+06	1.88541e+06	1.34039e+06	1.70215e+06	1.89181e+06	1.87325e+06	2.27824e+06	4214735	1.63444e+06	3.00155e+06	1.92323e+06	1.45242e+06	1.74814e+06	1.72974e+06
P17426	Ap2a1	1.42062e+06	997821	956816	824857	869867	723722	949522	994369	1.23639e+06	2.44045e+06	928278	1.161e+06	1.1123e+06	996305	791523	753075
P17427	Ap2a2	1.41909e+06	999339	1.00355e+06	1.02402e+06	1.05538e+06	944602	995768	1161142	1.18853e+06	2.44886e+06	1.14701e+06	1164444	1.1485e+06	1.07346e+06	881977	958894
P17439	Gba	597471	467707	413135	473162	471156	377860	487650	529318	491478	1.29669e+06	412254	383831	411164	430393	385782	291231
P17563	Selenbp1	46840544	28337998	31808270	25702340	23498500	28321928	23100748	18590478	36033708	19200962	19167432	24333002	11504311	15937560	27853952	23935652
P17665	Cox7c	3775117	2979999	2758678	3.98315e+06	3.25799e+06	4.18218e+06	3840186	2.87414e+06	2765136	1982105	3.33069e+06	2.09387e+06	2.54097e+06	2.62901e+06	3.17821e+06	2.50473e+06
P17710	Hk1	485627	120994	142841	111512	105784	117457	209616	197811	312801	1.07512e+06	118821	631535	178827	129107	123803	133827
P17717	Ugt2b17	9080004	15393756	7.91067e+06	18384418	14530321	13440582	11681571	11249102	7.45302e+06	1.89138e+06	12637625	7.14415e+06	10079956	12403558	12076622	9658313
P17742	Ppia	34831540	32441248	31554562	30020330	23127336	22393822	24767452	26962266	32469192	39982440	29120596	39950252	26257674	30124694	27529076	29766920
P17751	Tpi1	15541241	13159336	14214271	13214170	11368242	11317277	12240551	10310611	16881230	24995962	12564842	12651312	14084096	12044175	12378216	12289076
P17809	Slc2a1	77033.2	33773.6	32729.5	38836.3	8995.44	19362.9	34300.6	25325.2	99572.2	1.09593e+06	23780.8	120475	33469.8	18855.6	24125.5	13582.9
P17879;Q61696	Hspa1b;Hspa1a	162905	289021	72366.7	222240	214305	164551	150505	154149	135169	398678	227954	164883	154223	146237	144182	162786
P17918	Pcna	1.09246e+06	269542	200512	193069	202644	220343	439890	321899	653272	1.83201e+06	179411	881353	249046	221364	242420	243030
P18181	Cd48	11285.6	1493.55	Filtered	Filtered	Filtered	Filtered	6851.6	5641.02	11269.4	43877.4	3167.69	18873.6	3483.15	Filtered	Filtered	Filtered
P18242	Ctsd	8636682	7.13448e+06	7038442	5771569	5.95864e+06	6377168	7342056	9839563	11886099	16015364	5752444	8850716	8870693	7230056	5342821	5.45646e+06
P18468;P20040	H2-Eb1;	45257.9	16615.5	6865.01	9104.01	3823.59	12273	47865.2	17707.2	63533.5	359731	6091.29	96083.3	9498.28	Filtered	7364.42	7160.92
P18525		Filtered	NaN	Filtered	Filtered	Filtered	Filtered	Filtered	NaN	1	Filtered	5.09154	NaN	Filtered	Filtered	NaN	NaN
P18528		171130	40407.6	31604.5	111466	19199.8	708384	45334.4	145474	96807.6	55770	147239	81086.6	46651.7	115249	53127.1	140288
P18572	Bsg	1.01515e+06	878753	1197010	785709	1.10572e+06	1.14748e+06	987113	1.21595e+06	1.02087e+06	758297	774787	681169	1281310	956149	943633	735293
P18581	Slc7a2	54275.6	63814.6	183310	37107.5	87582.8	71534.4	67491.7	31991	95991.3	66514.3	50541.8	32938.6	28731.3	36152.1	50635.4	136823
P18653	Rps6ka1	144013	108417	81548.3	116528	66220.1	45747.1	60487.5	52242.9	119125	386281	40776.4	122898	45455.7	48438.3	44408.5	59473.2
P18654	Rps6ka3	697404	216774	177493	130083	101599	134638	214164	187759	426001	1824676	144954	576247	176187	139196	156534	157443
P18760	Cfl1	4.84615e+06	1863239	1.88902e+06	1.3784e+06	1.684e+06	1.57035e+06	2.46539e+06	2114120	3.88882e+06	14922979	1.86653e+06	6.09769e+06	2.10443e+06	1.2214e+06	1.76327e+06	1926110
P19001	Krt19	3.55426e+06	8553217	3.0467e+06	5.39032e+06	2.95926e+06	3.02877e+06	2.16845e+06	2.08393e+06	2084557	1.75735e+06	3.16076e+06	5614343	2.33018e+06	1.81366e+06	5.70429e+06	2.81023e+06
P19096	Fasn	8287023	21976370	11376438	14605659	10052620	8965588	7695621	4.01675e+06	8616741	1.76172e+06	12109645	8795797	15501132	14289878	12455257	9268148
P19157	Gstp1	40496608	73421616	17674632	50317460	7.76262e+06	9408350	11479073	18800954	31310548	21576448	27851236	30799290	14794620	17164604	9783142	11626104
P19221	F2	1.05067e+06	1.02457e+06	1.27245e+06	1.07058e+06	566087	1.07593e+06	815964	1.55222e+06	1.00826e+06	883054	1.3507e+06	1.1806e+06	1.21389e+06	1.22947e+06	836818	1.06417e+06
P19253	Rpl13a	1.47784e+06	1.03203e+06	1.16318e+06	962937	1.02853e+06	828772	961739	1.0023e+06	1.20801e+06	1.66495e+06	821955	1078118	1.17429e+06	743766	813072	685658
P19324	Serpinh1	407287	144201	90627.1	134334	85072.1	214788	170496	181264	255021	1481871	88922.4	645036	250612	106572	154648	193240
P19536	Cox5b	511239	328630	337565	300432	363142	366397	396658	216272	303689	268506	304288	252194	331213	320441	331622	387589
P19639	Gstm3	108881952	26373722	54391528	21405278	15945786	21207368	29526194	19389610	87842104	34175480	19610902	67626544	22906302	23000662	31359370	21510718
P19783	Cox4i1	2264987	2.9956e+06	2.83901e+06	3.34316e+06	3.0391e+06	3.59701e+06	3.76929e+06	2.72332e+06	2.49288e+06	1.75195e+06	3.15498e+06	2.53465e+06	3195297	3.90571e+06	3.54062e+06	3.70092e+06
P19973	Lsp1	88570.1	26206	21495.1	26931.5	22163.4	33470.6	68355.6	25424.2	64466	154758	18859.9	404442	13789.6	10407.6	24778.5	20157.9
P20029	Hspa5	7757966	7011528	7661501	6715444	7.95863e+06	6.20653e+06	6556879	9662426	8555027	13142441	8409248	7196756	12601516	8.04614e+06	5.81458e+06	7090239
P20060	Hexb	374010	171048	198561	137538	197821	262650	364848	457663	463742	908984	162547	424193	320508	266235	243031	220886
P20108	Prdx3	3167798	2.95195e+06	3.75414e+06	3.65757e+06	4520908	5005166	4255750	3.63322e+06	3481940	2.77844e+06	3483514	3492605	4774655	3.75918e+06	4.40223e+06	4037627
P20152	Vim	8923919	2.67366e+06	2.29082e+06	2.66958e+06	1.29452e+06	3.0061e+06	4.06874e+06	3.44912e+06	5585841	23703512	1.66005e+06	23882018	2759119	2088762	2.56334e+06	2.96892e+06
P20491	Fcer1g	716070	49624.2	75102.6	32474.5	7306.33	31897.3	239475	174399	308601	1.70124e+06	42472.2	230910	55233.9	33537.8	50357.6	47279.1
P20852	Cyp2a5	1.22409e+06	1.29691e+06	1.95732e+06	2.44219e+06	5.49588e+06	9523410	8424009	5.12307e+06	318011	120057	1163306	1.28009e+06	3755975	6097127	8694852	6.35871e+06
P20918	Plg	967728	1.01922e+06	1.17058e+06	1.04659e+06	778249	1.21361e+06	894794	1.42984e+06	947202	913475	1389346	1.11074e+06	1.42761e+06	1.18669e+06	979692	1.03931e+06
P21107	Tpm3	624661	309678	237255	269240	212154	375979	359420	339398	340453	1.19466e+06	319990	787673	326747	262426	375342	336373
P21278	Gna11	97365.9	96784.4	95256	99700.6	136047	124392	117590	108165	71954.1	83171.3	114435	113943	134687	146334	134863	122537
P21279	Gnaq	376158	199166	188870	159701	166562	236858	254513	191885	292216	996080	114676	145100	183165	211597	217553	104464
P21300	Akr1b7	82189.6	5228.24	57600	13078.7	52851.1	179689	388192	445739	249512	112247	11125.4	80176.7	595856	346776	111173	1.16103e+06
P21440	Abcb4	246525	253983	206032	199644	239565	310424	321766	211555	150248	127271	181014	200215	289487	310288	258083	214532
P21550	Eno3	106863	155543	228514	218558	181952	199351	170207	116206	89199.5	9433.57	79036.9	84246.4	51779.2	64242.2	179207	95619
P21614	Gc	703166	735188	724039	707094	638998	970202	629907	992420	581950	592407	1.09383e+06	721265	940635	1.1635e+06	664357	861958
P21619	Lmnb2	283860	297913	221162	261970	106221	250100	272354	291634	210970	237472	245681	288023	161633	227153	300210	234473
P21956	Mfge8	23029.2	Filtered	21481.7	Filtered	Filtered	23566	18176.3	Filtered	30754.1	67963.5	Filtered	54441.2	18835.6	1780.17	6150.93	71120.1
P21958	Tap1	712385	241041	280931	159057	245180	197908	613926	655416	553293	1.20755e+06	205765	1.05812e+06	317005	226061	202052	190064
P21981	Tgm2	6250204	1.87472e+06	2.43956e+06	2.55124e+06	4.15235e+06	1.81067e+06	3.43347e+06	4.5833e+06	7.96879e+06	11733498	2.71475e+06	4110921	9522037	2.87802e+06	2097495	2473233
P22315	Fech	1106424	1501610	1193799	1.35331e+06	1.49562e+06	1.14705e+06	1.63365e+06	1045896	920800	908714	1.24257e+06	959994	972701	976050	1.23963e+06	1.12175e+06
P22437	Ptgs1	1259553	266879	296825	218371	407269	247971	648467	582903	818119	5.66909e+06	317100	625963	573871	405425	275913	253360
P22599	Serpina1b	1.06785e+06	1108282	793010	1359185	450067	1.19125e+06	786712	1.39391e+06	508061	1.21755e+06	1.97161e+06	1.3453e+06	1.1807e+06	2.02245e+06	993348	1.158e+06
P22682	Cbl	303929	74602.4	263424	114364	213025	157542	152646	198098	227663	1.24631e+06	151895	477077	156809	185067	107539	133451
P22892	Ap1g1	1.01133e+06	648756	691168	639383	702118	672312	689648	709503	806222	1.32433e+06	590677	709639	746895	733745	651571	634734
P22907	Hmbs	304623	217737	194506	198106	213342	201990	175888	264563	319937	310321	197813	194656	210513	200968	215434	174151
P23116	Eif3a	1083465	827090	948280	850946	829437	780138	778087	855821	876185	1.30243e+06	801364	1.03974e+06	1.01749e+06	860851	754018	746676
P23198	Cbx3	205486	125321	81040.7	90920.4	55417	88611.4	137210	113969	113274	308452	104303	220876	91339.2	71945.7	134609	122641
P23249	Mov10	262425	192097	219305	225427	197119	206902	213035	295604	324920	238441	191339	276761	245501	280485	180610	260381
P23298	Prkch	151159	Filtered	34662.1	Filtered	Filtered	Filtered	112315	Filtered	34906.8	299232	Filtered	137576	69589.9	Filtered	Filtered	65634.5
P23440;P27664	Pde6b;Pde6a	490501	316965	271653	293715	262577	256146	334418	315519	433715	Filtered	321724	422397	449522	322384	305170	263742
P23475	Xrcc6	180663	192129	208051	165984	111478	133393	169712	127867	157174	145865	128528	265932	84396.6	108488	168399	156020
P23492	Pnp	4328349	3.756e+06	4562132	3560218	3923880	4445100	4833871	5.19006e+06	4.54612e+06	4949507	4.64394e+06	5.03297e+06	5535177	4.96436e+06	4.85105e+06	4218545
P23506	Pcmt1	320512	169259	127964	145724	125226	131370	117311	142572	201149	218296	138801	218470	119161	121915	139748	127063
P23589	Ca5a	290546	642300	741451	966032	1.71888e+06	1.66024e+06	1.32566e+06	819714	358860	67940.5	890938	448424	651965	1111895	1.5674e+06	1.38979e+06
P23591	Tsta3	840866	697245	591061	684643	438274	467092	542067	562558	667128	979609	454832	545883	499742	468800	456608	503294
P23780	Glb1	536820	307605	233136	240634	226342	186717	336382	416853	553747	813704	199036	398343	337173	307790	203768	191992
P23953	Ces1c	707431	830990	934482	867362	529052	1370724	1.01267e+06	1.82663e+06	671222	301081	1.18698e+06	1.301e+06	776560	1.52629e+06	1.22473e+06	1.30002e+06
P24063	Itgal	250367	52633.5	60628.8	72419.8	60551.6	49747.6	112179	109009	141715	628214	56133.7	440830	85145.8	39810	48624.4	55337.4
P24270	Cat	16235915	29160652	19281608	26350962	31040316	31426634	25179864	24919770	18661456	5.50574e+06	24812714	15592433	22835974	36632592	38546944	27694992
P24369	Ppib	4.35683e+06	3.64437e+06	4.05864e+06	3.45181e+06	4648390	3784571	3.59224e+06	5.98151e+06	4.9779e+06	6557643	4.29583e+06	4.65515e+06	6867179	4253957	3.56192e+06	4.379e+06
P24452	Capg	6887180	722507	461372	404584	452662	669852	2.43586e+06	966500	2168831	23518480	531113	5.60892e+06	696356	545685	778594	706093
P24456	Cyp2d10	6.95094e+06	10003369	7319623	8871890	7.29459e+06	8.27141e+06	6.85571e+06	6474543	6.83071e+06	2826890	7189538	5876043	6.29932e+06	6074947	6.51191e+06	6101259
P24457	Cyp2d11	1.72924e+06	2.19818e+06	1.9037e+06	2365738	1.06637e+06	1.87209e+06	1.60524e+06	1.39313e+06	2.18295e+06	833622	1.51369e+06	1.3924e+06	981568	731945	1.66414e+06	1638388
P24472	Gsta4	4886458	4609726	3.34783e+06	2.85667e+06	2.52792e+06	4.35952e+06	5709881	2.43737e+06	2.90614e+06	1.71601e+06	2.47921e+06	3.00169e+06	1.44893e+06	3.06802e+06	5.09767e+06	4.76834e+06
P24527	Lta4h	1.53826e+06	1.23734e+06	1263324	1.22821e+06	1.30983e+06	1205997	1.18322e+06	1.40911e+06	1360636	2599776	1257778	2.19812e+06	1257022	1.35954e+06	1.17102e+06	1.10281e+06
P24547	Impdh2	559211	428347	426840	376695	222119	314386	331206	365275	476538	678929	309258	627340	297825	247322	351153	341047
P24549	Aldh1a1	12128956	19575596	15858128	25187600	8787624	13379565	9576487	8823600	7359520	2.97676e+06	21550076	10222656	4256751	4326176	13531664	4769415
P24638	Acp2	1.97021e+06	569760	664833	436621	863081	478739	901786	1.01528e+06	1.27427e+06	4941086	751080	1.06658e+06	867491	777335	645466	764792
P24668	M6pr	630337	170231	245437	182108	285422	249238	327258	293729	538893	2.20005e+06	193372	321529	254657	193439	218584	244512
P24721	Asgr2	146029	301612	376036	296047	349267	500490	365993	770966	206945	25767	321367	227405	224929	445748	388051	358948
P24788	Cdk11b	124417	69150.8	81686.5	82227.9	62306.2	69717	93131.8	100390	118889	216755	81422.9	192303	84990.3	96418.3	71847	81156.5
P25206	Mcm3	412882	25105.4	18983.3	4578.03	23432.9	13154.9	101047	66910.8	159374	497088	30095.3	338055	54537.6	35830.5	30938.5	51761.2
P25444	Rps2	6833159	5.96749e+06	5609480	5573502	6190440	5300374	5922858	6545570	6.7504e+06	10292774	5.16075e+06	6368936	7.09086e+06	5.48407e+06	5189180	4.49468e+06
P25688	Uox	54148836	58406972	29251788	43495940	35454080	40752796	45365748	37858592	40514740	22606218	39462368	37479284	27422686	30470528	53134656	40746508
P25799	Nfkb1	106471	95209	90853.5	195058	62494.6	176370	144435	126437	117952	222650	115742	210311	90294.4	113460	117089	175854
P25911	Lyn	355178	142042	147647	118458	105378	122261	167601	174071	301966	1.09228e+06	147848	192420	143228	142128	115132	124623
P25976	Ubtf	64458.1	25550.1	28964.2	36332	23952.7	30412.6	34835.1	38172.9	47940.6	93104.7	25014.1	91932	19603	35539.2	47127.9	48054.9
P26039	Tln1	3.55292e+06	1353943	1.50179e+06	1.27444e+06	1.04139e+06	1.29291e+06	1.5532e+06	1669301	2341439	6.44369e+06	1.29299e+06	2814659	1.51678e+06	1.24975e+06	1.27215e+06	1.25778e+06
P26040	Ezr	299252	93008	84484.9	80357.6	32584.6	69904.4	167616	117176	213194	654432	59546.2	497601	72436.1	53987.1	61664.2	38848.3
P26041	Msn	4.38211e+06	888496	791469	638721	694931	668215	1.3007e+06	1.18424e+06	2433338	12830049	821424	3667129	1.04208e+06	721968	763627	749303
P26043	Rdx	4733677	4.351e+06	3.94082e+06	4.20909e+06	4483211	5.16552e+06	4535689	3.68177e+06	4203943	3.98858e+06	3951352	4503008	3.8584e+06	4.17993e+06	5.07773e+06	4173835
P26150	Hsd3b3	967668	1.87895e+06	836893	1810173	522398	665986	413298	700579	815316	409056	1.12508e+06	868451	286323	401403	637905	805870
P26151	Fcgr1	196186	5836.54	8035.8	Filtered	4538.17	Filtered	48366.1	20211.5	74276	1.02403e+06	32880.4	27817.8	12922.8	8526.29	7126.85	6316.47
P26187	Mgmt	37638.7	35038	18433.9	30985.5	47474.2	Filtered	31021.1	48001.8	95234	85043.1	25366.3	52421.2	23646.2	49196.4	18126.1	80247.3
P26231	Ctnna1	1.19872e+06	955025	1.01988e+06	953990	1.11844e+06	1.14096e+06	1.13104e+06	1.15155e+06	1.01753e+06	1.15828e+06	950353	1.04774e+06	1.12445e+06	1.10441e+06	1.12572e+06	1.26674e+06
P26262	Klkb1	107280	129187	126021	181957	128294	296143	120453	104685	Filtered	53547.4	170698	126267	66567.5	68003.8	59356.2	104128
P26350	Ptma	28030.5	16059.4	17489.7	20423.7	5171.57	20537.7	11796.9	18742.8	29593.5	57329.4	30847.3	45842.1	11995.4	16376.3	24002.9	33890
P26369	U2af2	1.42667e+06	809986	789630	726636	498318	777192	816819	836235	1.11426e+06	2070039	740820	1.55081e+06	775219	735783	712535	815232
P26443	Glud1	15894570	20781850	25244602	21075222	36652348	27587884	26830356	26096848	17488684	11860851	26589906	17217668	34607948	29205052	26624256	21888562
P26450	Pik3r1	197179	119565	119074	94833.1	88106.9	103992	114376	99580.1	176993	390349	74096.6	221371	70295.6	65641	101419	95531.1
P26516	Psmd7	1056803	1000142	1.03879e+06	982794	1.01393e+06	1.00276e+06	874229	924490	966084	1.13519e+06	1.04535e+06	1.03527e+06	1.03402e+06	853127	1.09442e+06	919502
P26638	Sars	1.27795e+06	1.05506e+06	876919	939336	766516	724294	867560	860851	1.17256e+06	1.84082e+06	903310	1.45608e+06	1.11335e+06	929995	759079	840710
P26645	Marcks	106165	10610.2	10429.1	21782.3	63.2643	34374.6	13401.2	15990.5	25534.4	56371.4	NaN	10237.8	6947.97	2223.04	11970.5	23695.3
P26883	Fkbp1a	271036	251909	174987	218212	133823	154607	154756	216123	241154	424368	193289	345692	254691	313604	178589	231217
P27005	S100a8	426935	58743.6	91042.4	49840.1	104592	50445.6	126494	277628	812902	2.063e+06	89128.8	133345	195872	90052.7	49801.1	44237
P27046	Man2a1	852194	542786	883203	475866	853183	596038	618329	895486	986760	1.45888e+06	645464	666678	1.17955e+06	750284	507113	482907
P27048;P63163	Snrpb;Snrpn	1.58614e+06	879081	965711	1.07806e+06	802809	830926	1.02795e+06	1.09047e+06	1378415	2527923	910659	2.1379e+06	850546	753337	1.04083e+06	1.00142e+06
P27512	Cd40	Filtered	Filtered	Filtered	Filtered	Filtered	Filtered	Filtered	Filtered	Filtered	43289.9	Filtered	Filtered	Filtered	Filtered	Filtered	Filtered
P27546	Map4	12576.7	18784.1	11808.2	23328.2	Filtered	3430.48	8277.89	16189.6	10283.8	23788.4	NaN	32579	15930.7	43643.2	8754.05	3596.35
P27600	Gna12	87241.7	45270.5	46546.1	50896	35475.4	46689.7	70205.2	40441.8	54612	166619	35487.8	37344.9	27970.2	20063.2	48876	36914.6
P27601	Gna13	536293	313905	290347	234814	265891	238348	289115	297835	465881	917409	231594	535436	210563	224922	248867	245656
P27612	Plaa	367469	324978	263482	301314	322829	296633	298843	283400	359568	490116	266944	342777	344390	288768	292542	230528
P27641	Xrcc5	201976	193781	209094	168626	128893	148416	180908	171070	178538	152036	172628	322494	104488	129982	164614	168566
P27659	Rpl3	3.05896e+06	2.93553e+06	3.04495e+06	2642077	3.21633e+06	2.68675e+06	2.74787e+06	3210046	3.21136e+06	4573005	3.21549e+06	3.36672e+06	4.0641e+06	3916387	2.64838e+06	2885469
P27773	Pdia3	8732865	7088574	8127976	7297875	9105503	6894776	7.49815e+06	10519357	9390056	14656429	8582132	9363010	11743161	8473048	6.60887e+06	7832283
P27786	Cyp17a1	177890	117081	744420	127399	3067479	2.44726e+06	813453	1.15827e+06	362970	160095	621630	581864	5.99329e+06	4448270	1.73103e+06	1.33243e+06
P27808	Mgat1	119298	83720.8	113030	68432.2	116908	82296.4	57343.5	95651.3	93615.3	132665	72230.5	81391.6	112933	89775.5	72132.1	72884
P27870	Vav1	269948	31766	37074.2	17991.7	36802.6	34376.8	101668	82145	151585	1.04638e+06	37308.5	221790	53870.8	31953.8	33227.5	28195.1
P28028	Braf	642774	415911	427620	466733	267185	377408	363344	313176	410773	583301	277763	435538	298240	228644	234283	177023
P28063	Psmb8	1.77948e+06	1.13206e+06	1.26246e+06	827524	1.46099e+06	1.08591e+06	1.76685e+06	1.66762e+06	1.52793e+06	2481955	987106	1.95064e+06	1.24565e+06	1059557	1.00465e+06	971204
P28076	Psmb9	1135018	560815	684095	498662	772247	685030	1.4625e+06	1.28364e+06	988791	2288154	538285	1.91929e+06	673059	618726	600012	573199
P28078	H2-DMa	9442.87	Filtered	Filtered	821.109	Filtered	1310.13	9415.63	3747.33	14717.7	81447.9	NaN	12924.7	4999.15	7039.6	1640.05	Filtered
P28230	Gjb1	173775	245825	409015	276400	74845	323754	298031	259957	220850	101788	237853	194508	188261	249742	304876	414181
P28271	Aco1	6.99829e+06	8853714	8556024	8870200	7964799	8479073	7.70654e+06	5.92446e+06	7.21976e+06	4582825	8248567	6.94523e+06	6860303	6849928	8926964	7.42091e+06
P28293	Ctsg	275524	Filtered	194740	Filtered	Filtered	Filtered	66068.1	202038	259763	940536	33515.1	177900	65977.5	130372	81143	45976.5
P28352	Apex1	1.20148e+06	868036	730660	706484	646257	543140	669105	702691	972384	2.0594e+06	637027	1.21476e+06	786202	684332	665382	900750
P28474	Adh5	7002666	8809791	9207811	8235553	6920116	7.77375e+06	7.80789e+06	6.89491e+06	8429260	3.5312e+06	7419938	7001557	5.54623e+06	5975348	8.10648e+06	7.46018e+06
P28571	Slc6a9	Filtered	Filtered	Filtered	Filtered	1	Filtered	Filtered	Filtered	NaN	Filtered	Filtered	Filtered	NaN	1.60556	Filtered	Filtered
P28650	Adss1	224782	210247	290547	173880	216564	248604	314019	205202	301730	358425	159057	107108	47605.7	87789.5	287169	269974
P28651	Ca8	291488	360899	394440	355557	359006	442011	334890	317119	242516	104274	377678	270595	156118	196056	429464	378022
P28653	Bgn	136035	519314	69973.9	294466	26685.8	137642	223122	114486	84526.6	379401	156346	187048	231130	34504	283741	309126
P28654	Dcn	103539	169691	47825.1	175441	24672.2	61089.3	141410	49217.4	51777	120549	44968.2	13674	99659	17768.9	104213	15585.3
P28656	Nap1l1	528289	204963	177509	164336	115616	129323	154629	212408	281340	588016	153125	322096	201819	165479	139497	161045
P28658	Atxn10	197566	130890	108513	122318	112596	109143	133873	112148	140086	272174	96274.4	151182	139769	96590.5	116573	129746
P28659	Celf1	117678	115308	125949	116368	104609	114849	98463.9	96996	113546	112128	140331	158539	131184	125933	132325	131838
P28660	Nckap1	334776	201518	218440	154745	113661	190311	176900	185317	256851	226614	157758	237418	169709	153913	189061	203858
P28661	Septin4	109766	44122.1	32206.4	35055.6	35541.4	73754.5	38869	56138.6	63383.9	110257	27792.5	58745.6	50068.4	48754	46265	44455.7
P28665	Mug1	1.23149e+06	1.42576e+06	1.08946e+06	1.46955e+06	138980	215563	243574	257894	599279	1.27535e+06	1.39304e+06	1.20631e+06	59516.6	43774.9	282138	219785
P28666	Mug2	105948	137505	171046	110780	39641.4	52123.2	60587.9	66391	169996	189115	137870	97209.6	12936	43169.9	23058.5	81484.8
P28667	Marcksl1	35205.5	10337.1	13038	13134.5	3875.99	12700.9	12808.2	11761.7	17713.4	48019	12428.7	9685.02	7317.57	6911.61	7901.76	10526.6
P28700	Rxra	87982.5	56645.7	72741.5	60523.1	63360.5	70165.6	64739	72841	77347	158834	59211.8	75492.4	49345.7	53919.7	57413	53470.4
P28740	Kif2a	193925	194286	195816	185340	120246	139468	103331	136618	202840	238450	116567	207844	76225.8	120754	127236	122371
P28741	Kif3a	76072.2	Filtered	49771.5	7930.93	Filtered	18887	38951.9	37833.8	63065.6	228280	20555.3	37665.6	28773	12952.3	26495.7	Filtered
P28798	Grn	7848.69	3610.85	2812.55	3623.26	5730.78	4481.55	6050.3	6559.37	16138.1	12319.9	6798.77	7193.67	5531.21	7036.37	4770	5060.58
P28843	Dpp4	1.55228e+06	2.12836e+06	1.86335e+06	2.00285e+06	1.99638e+06	2.27797e+06	2.08056e+06	1.37276e+06	1646974	408017	1.71225e+06	1.40089e+06	1.0634e+06	1737215	2.22149e+06	1.78083e+06
P28867	Prkcd	199636	43238.1	43912.5	20474.9	27006.7	39474.1	70022.4	61019.2	117617	589778	20621.9	114676	40774.1	38956.9	32505	24119.6
P29341	Pabpc1	4.57896e+06	3.79481e+06	3.76144e+06	3705876	3822393	3.43155e+06	3604788	3.65753e+06	4.04058e+06	6851142	3.83402e+06	4.19503e+06	5.14484e+06	4300730	3.4327e+06	3534326
P29351	Ptpn6	4832617	862647	680139	602956	789898	814738	2.09135e+06	1.27996e+06	2.69804e+06	12653035	794550	2.79802e+06	889766	688614	823340	777828
P29391	Ftl1	17505606	6.21317e+06	5.50523e+06	4.38276e+06	14350829	11469744	14482526	14241198	3.07421e+06	1.46574e+06	5.84554e+06	5836960	4524741	13179030	20603698	16996962
P29416	Hexa	329044	150215	142617	113039	125337	167157	227335	304266	332135	769678	124998	311606	223208	172602	170916	208015
P29452	Casp1	530122	41824.7	64685.5	19109.4	34073.7	33213.9	156574	118633	251842	849988	34577.2	293193	84839.5	44947.9	32029.2	30727.5
P29477	Nos2	Filtered	Filtered	Filtered	Filtered	Filtered	Filtered	19351	22401.4	60465.5	64858.6	Filtered	60598.5	Filtered	Filtered	5637.4	176.283
P29533	Vcam1	79038.3	10420.4	25918.6	17256.1	4824.05	NaN	23019.8	43989.1	111746	231618	12611.7	71388.1	20990.9	3605.51	Filtered	6885.23
P29595	Nedd8	180206	215460	167794	197058	62221.6	190807	148849	150668	205523	245242	157306	223697	146599	152655	179476	215306
P29699	Ahsg	223411	186446	223807	197034	121210	229399	219305	335302	157761	287832	294368	273992	351333	441405	221903	235268
P29758	Oat	2.56028e+06	3.40248e+06	8627867	7.1266e+06	6.71862e+06	9253463	7.41609e+06	5696786	1768609	2.00181e+06	9331561	3.94017e+06	2425939	2.45838e+06	8451833	6.33139e+06
P29788	Vtn	640248	426550	649145	381426	338055	389845	370544	680939	545921	692253	589025	409563	514145	339127	333362	420045
P30115	Gsta3	41969540	62391900	61330680	78570608	43485752	58448432	54274016	49337160	37076264	10059705	59792376	46851524	34125156	40179644	71914784	50457924
P30204	Msr1	122903	27605.6	28409.6	22437.3	26962.5	19072.7	32115.7	41230	47742.4	276951	26009.6	45749.3	36058.6	25388	23109	24392.5
P30285	Cdk4	152132	57724.8	56912.1	53710.6	95149.6	133790	116488	139430	83146.3	189338	41258.7	122671	129370	155988	132272	162518
P30355	Alox5ap	2.87409e+06	266827	198971	115801	145800	77340.3	663945	210842	872809	5.83981e+06	191777	539998	228454	90741	131399	98765.5
P30412	Ppic	79082.6	12417.5	8712.99	17054	17434.3	19153	24481.8	20923.1	76519.1	117542	Filtered	39149	14812.7	11257.9	Filtered	10997.5
P30416	Fkbp4	468680	613359	424094	615742	954850	840116	663784	637024	473715	470104	744240	558860	1.05671e+06	1416201	856778	898516
P30561	Ahr	68864.7	23797.5	47674.1	Filtered	7190.02	25127.3	Filtered	37427.4	30782.1	27486.6	25038.2	33214.1	31031.9	15671.6	30998.1	24932.5
P30681	Hmgb2	1403635	324140	186754	243215	161693	230255	476501	418114	910179	2621311	209465	2.55382e+06	347388	216911	290307	320281
P30993	C5ar1	133361	3179.48	1419.61	Filtered	4309.13	9708.6	4959.59	10129	35066.2	724292	Filtered	27072.9	8161.84	5073.61	Filtered	Filtered
P30999	Ctnnd1	551694	380522	463778	363563	392609	454156	491519	438734	424932	610006	384234	408246	432999	383670	464110	457863
P31001	Des	474944	257787	194630	292755	155382	271181	285404	235749	264212	830593	153704	794536	347595	200649	279042	288249
P31230	Aimp1	365614	314102	385174	361384	377009	396743	346678	476433	382869	317413	395920	492813	419312	381695	355416	435247
P31324	Prkar2b	79736.2	25959.3	33889.5	45396.4	23298.3	20097.8	42950.1	62161.2	87830.4	186629	20509.7	86459.5	23906.7	21011.4	16179.3	37850.8
P31532	Saa4	114319	81431.6	Filtered	139950	35621.4	140910	117165	80022.5	65931.7	68005	110706	108832	92962.6	70978.7	87465.9	Filtered
P31649	Slc6a13	221011	368548	265396	309939	303971	290816	355862	187791	301056	94948.7	113735	201602	262652	294395	252291	254745
P31651	Slc6a12	408787	291671	422330	333589	381215	501858	442043	296797	325253	105303	252908	240457	442515	465147	461749	478620
P31725	S100a9	1.00108e+06	198576	160913	154562	168612	248079	326824	513989	1.23637e+06	3.50507e+06	195873	326653	336473	155712	92566.6	99461
P31750	Akt1	169386	53473.1	92758.5	43226.9	108496	83644.5	96950.1	108221	127764	442796	44543.3	124714	128434	96474.1	71890.7	60526.9
P31786	Dbi	723992	1.40194e+06	1.15497e+06	1.15209e+06	1.07236e+06	895183	760243	935894	671533	408298	1.38567e+06	720404	873489	1.0189e+06	1.05528e+06	1.49063e+06
P31809	Ceacam1	41849.8	73532.8	52094.1	68479.1	68863.7	111811	66257.2	44362.1	47405.1	Filtered	75736.6	34123.7	32105.2	84005.3	88543	81524.2
P31938	Map2k1	602870	392545	337834	385974	251296	274347	305999	375702	452348	843255	334208	424449	344493	262369	298986	133197
P31996	Cd68	1.82749e+06	108987	175726	137396	184544	209274	442321	390503	1.53338e+06	3.08674e+06	106759	291484	221515	154881	141197	214345
P32020	Scp2	14765726	33280700	16836232	33845152	8860235	7039048	7429661	9089596	15133655	6.00756e+06	27060636	13145907	8445979	10664743	9083719	8476906
P32037	Slc2a3	195826	31796.5	38275.4	32201.1	8415.51	13099.7	24420.9	40901.8	122860	334983	31296.2	77516.4	19547.9	10038.1	14636.5	22105.8
P32067	Ssb	801642	535032	465619	497706	294451	398007	514733	527174	688776	1.27613e+06	467899	1.0469e+06	424355	341720	464056	478637
P32233	Drg1	324945	279621	237959	276489	276881	260026	254313	295104	269925	383300	247086	300144	276032	249396	253370	245168
P32261	Serpinc1	719645	834404	949628	828444	500481	843892	723294	768747	804959	497172	914456	652733	794604	857958	1.02456e+06	1.12462e+06
P32507	Nectin2	61134.5	26824	30849.2	16418.3	31701.6	21185.2	6140.8	24253.9	23121.1	54954.4	54530.7	51611.5	32286.1	27109.2	17213.4	16221.8
P32921	Wars	745863	454166	596879	442197	507024	426750	632900	983196	835146	1.14693e+06	429062	1.0087e+06	721474	566139	396218	435882
P33267	Cyp2f2	4061502	6.36854e+06	3.62832e+06	4644301	3.18189e+06	2.54797e+06	2.28454e+06	1.5843e+06	3595349	1.00371e+06	4.91234e+06	4329805	4.08591e+06	4602558	2.54662e+06	473003
P33587	Proc	137884	123407	202412	118506	21822.3	43613.7	74930.7	54171.4	105695	46952.8	101612	46947.7	49731.8	45727.8	86595.4	66356.1
P33610	Prim2	79596.4	Filtered	Filtered	Filtered	Filtered	Filtered	11814.4	3986.43	41300	122902	Filtered	33199.1	533.855	27.7968	Filtered	2724.55
P33611	Pola2	1.22738e+06	31709.3	31621.6	Filtered	Filtered	103297	220892	91572	939741	324934	94050.5	17863.1	82054.7	46633.7	326407	Filtered
P33622	Apoc3	150047	210418	242169	247658	135877	265575	169482	163844	91170.6	50567.4	217643	198521	275395	404924	209020	202223
P33766	Fpr1	142072	10901.1	12987.8	Filtered	17807.5	34130.1	46738.7	17159.4	35633.7	352451	6408.54	9769.5	8018.28	2857.12	Filtered	3025.59
P34022	Ranbp1	379564	324440	358347	319056	309617	257021	267508	350450	376997	615512	257175	467041	260890	213697	291712	349107
P34152	Ptk2	133893	76265.4	106263	58066.9	47124.3	69940.2	74598.1	65258.4	72780.3	141986	42167.6	58697.8	52733.4	48157.5	50372.3	44975.9
P34884	Mif	566564	938113	680643	1.02871e+06	414899	555539	729550	557309	751348	1.06706e+06	615051	1.11318e+06	684641	670991	706308	750031
P34902	Il2rg	5671.47	Filtered	Filtered	Filtered	Filtered	Filtered	Filtered	Filtered	Filtered	119151	Filtered	43685.7	Filtered	Filtered	Filtered	Filtered
P34914	Ephx2	4.1388e+06	11493008	5.49875e+06	11541268	6.22779e+06	7.46055e+06	6.27119e+06	5646330	3.96778e+06	1.16929e+06	7958966	3.59785e+06	3329701	9305836	8315648	6754058
P34927	Asgr1	563210	1156359	1.3343e+06	1.22837e+06	1503621	1.80786e+06	1.34155e+06	2.80688e+06	921132	227196	1.37555e+06	912141	1.23724e+06	1.91721e+06	1.43977e+06	1.70443e+06
P34928	Apoc1	275401	360146	220810	421886	124790	320695	343953	256585	216977	168290	229228	195729	79590.6	215900	374413	259815
P34960	Mmp12	Filtered	Filtered	Filtered	Filtered	4126.17	Filtered	Filtered	Filtered	Filtered	65145.3	Filtered	1346.84	Filtered	22458.1	Filtered	Filtered
P35123	Usp4	181666	160943	156758	160270	181298	177518	170778	168750	182377	244632	175781	212751	182363	171658	182187	164171
P35174	Stfa2	52526.6	Filtered	5605.23	Filtered	Filtered	Filtered	Filtered	Filtered	14110.3	205068	Filtered	Filtered	Filtered	Filtered	Filtered	Filtered
P35235	Ptpn11	214453	161723	151984	156812	85492.9	132320	128212	131931	172351	197318	133976	161585	134918	117975	114725	120124
P35276	Rab3d	52788.3	30119.1	50974.2	31796.8	56993.1	32074	34779.1	42082.4	52484.4	112278	21119.6	84197.3	Filtered	45713.5	Filtered	51988.7
P35278	Rab5c	850450	391511	366782	350304	392190	368569	441806	465785	495228	1.65736e+06	362088	542645	412482	407428	372568	356482
P35279	Rab6a	876993	638304	589504	547652	648370	524033	552058	624988	780837	1414822	563222	653380	925909	621666	556716	613102
P35282	Rab21	414871	249471	234492	245511	232410	225900	265703	261777	332639	572841	266478	325188	313745	234297	220174	235643
P35283	Rab12	56884.6	38844.9	37781	32335.4	31485.6	16829.4	43320.9	53249.1	55909.6	164873	16817.1	50047.1	65543.5	55104.4	49323.7	41268
P35290	Rab24	236783	150904	85169.5	121350	98081.1	Filtered	103077	121748	152854	363678	147586	129239	139787	148524	138125	108937
P35293	Rab18	1.87959e+06	1.80495e+06	2.19285e+06	1841783	2.14939e+06	1905680	1.79194e+06	2.35997e+06	2.17154e+06	2.00915e+06	2.06758e+06	1.80026e+06	2.39592e+06	2.1243e+06	1.77167e+06	1.957e+06
P35329	Cd22	8873.61	1262.33	Filtered	Filtered	NaN	NaN	5159.19	2646.32	11374.7	39329.8	NaN	NaN	2984.76	1250.23	2032.94	NaN
P35330	Icam2	229510	42292.2	32590.6	37934.2	36973	40351.1	72464.6	52548.1	74683	359364	25766.2	90651.7	35302.8	25445.5	39108.4	33662.7
P35441	Thbs1	406826	159323	104869	178443	42726.4	53629.2	55753.8	113917	257474	427447	129376	93175.3	31432.3	43540	49802.5	46319.3
P35486	Pdha1	1.62621e+06	2.49792e+06	1939582	2.8962e+06	1878938	1.87825e+06	2.11746e+06	1.65691e+06	1.59854e+06	1.63488e+06	2.15632e+06	1884247	2351883	3.04667e+06	2215584	1.8756e+06
P35492	Hal	3207905	5819794	6160489	4.49268e+06	9449308	9143956	9841561	4.10205e+06	5.05449e+06	829793	5.93811e+06	3.60877e+06	2.66704e+06	7.34936e+06	9289240	12793359
P35505	Fah	13577088	18629384	23172506	18706912	21312770	21043384	18433968	18533270	16936938	5.78942e+06	19698390	15141984	17524908	18266142	22918654	23463826
P35550	Fbl	1.28008e+06	969550	505943	785500	552619	630446	697115	748675	932442	2111894	869728	2.07272e+06	803986	621778	783789	731701
P35564	Canx	2.76652e+06	2.0763e+06	1.92197e+06	1.99358e+06	2.99539e+06	2.5669e+06	2353953	2.8888e+06	2.75947e+06	3.73284e+06	2182434	2.20498e+06	3.60684e+06	3.18112e+06	2.18039e+06	2.51226e+06
P35576	G6pc	119239	343562	256278	325761	497583	319336	298228	214946	136944	35436	303566	131526	268868	402684	293708	277265
P35585	Ap1m1	631374	461971	524291	448398	557446	521223	560374	543869	565473	943231	461908	637696	580832	587336	477162	491167
P35700	Prdx1	19491000	18580950	21597476	20702040	25628622	26435718	22551152	25084258	19999402	20111934	21821774	17604328	28790794	24862060	24418074	23267136
P35737	H2-DMb1	70253.8	8446.89	6650.75	8540.16	Filtered	24690.9	62131.6	18282.3	69193.6	515705	Filtered	98053.2	24098.9	18028.6	46018.7	Filtered
P35762	Cd81	889698	620038	428887	990275	585976	1.16078e+06	941567	464036	843691	1.50888e+06	550767	689572	755255	645260	725299	662220
P35821	Ptpn1	379324	158843	166319	81103.8	245257	152521	359377	474556	368755	1657539	194166	617309	377827	188713	120367	118765
P35831	Ptpn12	175449	Filtered	9480.02	1299.24	Filtered	Filtered	11650.8	10093.2	Filtered	351102	Filtered	92299.9	Filtered	Filtered	Filtered	37668.9
P35922	Fmr1	30250.8	21717	15345.8	31480.3	13126.8	15828.9	19094.8	15158.8	13661.7	108857	13664.7	7920.13	21523.2	11249.7	5516.31	7374.88
P35951	Ldlr	27438.9	84401.6	45453.3	93642.3	22790.1	58518.1	48975.5	42895.2	45799.5	6478.67	36780.8	37848.8	61961.6	40285	51343.8	73832.4
P35979	Rpl12	4221173	3397754	3.13303e+06	3507187	3580177	3050011	3.52969e+06	3.36864e+06	4.0679e+06	5.21789e+06	3.11281e+06	3.88609e+06	4377694	3.22337e+06	3.24992e+06	3.61314e+06
P35980	Rpl18	4.89464e+06	4503776	4.82384e+06	4864391	5.10908e+06	4333950	4833550	4939340	5.59706e+06	6498420	4817668	5.25407e+06	6.41261e+06	5.07464e+06	3.9406e+06	4105477
P35991	Btk	51264.4	6594	9879.72	NaN	NaN	13023.3	17401.5	12152	34788.7	189751	Filtered	17287.6	9988	NaN	NaN	6893.27
P36371	Tap2	531600	180447	235296	151583	187168	210401	454703	491206	407493	876378	148146	797617	232639	140292	170243	156968
P36423	Tbxas1	289152	50475	29806.8	18885.5	39216.2	29640.1	76909	75315.2	233274	625433	23073.1	113167	67987.4	34530.4	23853.2	28281.1
P36536	Sar1a	296736	166550	217489	204040	165973	150339	155772	182092	180712	168137	172143	160909	201446	137772	127573	150085
P36552	Cpox	1.23005e+06	1.51447e+06	2.09223e+06	2.00426e+06	1.75552e+06	2203772	2.22162e+06	1.27235e+06	1.30202e+06	793778	1.75513e+06	1358878	1.02731e+06	852681	2.11586e+06	1.5665e+06
P36916	Gnl1	185244	154953	153055	139464	163658	135603	149173	147982	176604	389282	151885	184056	119958	123811	143349	141680
P36993	Ppm1b	218330	298999	292186	306403	227878	263312	249012	244269	224364	156760	244932	216469	203826	213765	293662	290223
P37040	Por	4019170	3.68369e+06	6724056	3.64755e+06	6184840	7017924	6467180	5694553	5.29187e+06	2.17844e+06	5.04308e+06	4334442	4931819	5086661	6674431	5.68367e+06
P37804	Tagln	464758	148114	99074.6	187617	91851.7	116550	156317	61048.9	209675	633603	238005	475669	165502	79666.1	135506	328804
P37889	Fbln2	7734.9	Filtered	Filtered	286.025	Filtered	Filtered	Filtered	1511.97	3065.95	9197.34	Filtered	5336.31	1371.96	Filtered	Filtered	Filtered
P37913	Lig1	110890	15380.1	7216.43	3125.64	1791.55	13659.6	28705.1	14642.8	57704.2	175104	10960	71831.8	9410.12	10474.4	5575.18	12066
P38060	Hmgcl	1.1805e+06	1935612	1640946	2.40057e+06	2112883	2.52417e+06	2172174	2.14821e+06	1.30877e+06	896585	1.94835e+06	1.22647e+06	1.80214e+06	2.3426e+06	2531387	2.17749e+06
P38647	Hspa9	5.08343e+06	6.70091e+06	5.07507e+06	6823451	7.0517e+06	6616142	6415980	4.59491e+06	5.15181e+06	3.63649e+06	6003664	4362792	5876923	6.84577e+06	6.49829e+06	6948868
P39039	Mbl1	71917.5	80327.3	98914.9	90177.7	149655	66240.3	56286.8	150233	97817	25265	136473	69426.7	169038	63676.1	85349.8	95212.8
P39054	Dnm2	1.32931e+06	711441	802470	658948	674098	619023	683017	818870	997847	2464812	672667	1.25441e+06	887305	712912	615529	632564
P39061	Col18a1	262993	219503	162167	124042	240516	97766.4	164428	162058	207606	472138	142865	140904	183868	107591	144731	131173
P39098	Man1a2	16149	10275.5	14681.2	12316.1	13488.1	8464.06	12113.7	18853.3	17661.9	23558.3	Filtered	16628.5	14938.8	15682.8	10461	13844.4
P39447	Tjp1	430400	410755	443277	381359	350827	389202	360639	383851	446290	323378	324997	315259	372227	344967	422729	443905
P39654	Alox15	22865.8	2676.62	11246.8	5112.87	1798.07	Filtered	Filtered	Filtered	21793.7	46384.6	9590.97	Filtered	6264.21	5224.11	4363.05	5496.95
P39655	Alox12	241553	80534.3	57776.5	84908	50308.8	65167.1	44396.4	51620.5	171741	212964	53720.1	53593.6	18158.8	25643.6	20253.7	Filtered
P39749	Fen1	522826	97502.2	62682.4	64144.8	43421.1	52649.5	147170	102592	276790	1.04629e+06	49448.4	457040	58935.1	36030.5	59279.1	53071
P39876	Timp3	11595.5	25157.9	24581.2	22068.4	12654.4	14049.4	13082.8	23304.7	16840.8	Filtered	29371.7	12609.4	47660.9	117158	36129.3	34556.7
P40124	Cap1	2.92796e+06	1240195	1.16641e+06	1.08773e+06	996315	1.10695e+06	1.55034e+06	1.46352e+06	2.26534e+06	6615747	1.08166e+06	3.66008e+06	1448609	1.14703e+06	1.09049e+06	1.161e+06
P40142	Tkt	9401000	11300198	8395232	9844285	6781382	7.05919e+06	7409921	5965049	9270962	11391189	6901038	10304295	8.29567e+06	10357783	8409359	6.44984e+06
P40237	Cd82	154680	263363	239564	237033	269345	286121	226848	210804	223574	127793	203724	237654	136754	256025	242779	301398
P40240	Cd9	377326	222371	217038	119006	104864	79898	118506	374969	447449	591300	135759	185082	335837	194320	62731.6	129732
P40336	Vps26a	929936	479292	541098	503981	504998	493401	543983	570073	703738	1.53304e+06	434789	563195	555928	423757	441347	429542
P40630	Tfam	445440	425671	356826	543846	325976	468345	422798	293735	389958	315674	438036	455767	342941	269854	553672	620578
P40936	Inmt	3.688e+06	9138516	3.80637e+06	10265297	6305108	5.97785e+06	6.88633e+06	4270053	3.22234e+06	621220	5.24557e+06	3369524	1.12489e+06	3.55111e+06	8852462	7198192
P41105	Rpl28	1675470	1470846	1.46726e+06	1.62258e+06	1.55573e+06	1.40582e+06	1.56761e+06	1.55037e+06	1.60753e+06	1.92528e+06	1.46252e+06	1.51319e+06	1.84206e+06	1.43311e+06	1.40384e+06	1.45618e+06
P41216	Acsl1	3265094	8.08355e+06	4053492	10562520	5.4367e+06	8076515	6808228	5.13994e+06	4252594	1463262	6859942	3.67222e+06	3.72562e+06	7.98374e+06	8.27823e+06	7.50644e+06
P41233	Abca1	106509	143855	138851	117465	131861	125616	136678	126320	160617	325114	62572.5	115443	71171.2	83877.4	75967.4	111503
P41241	Csk	525835	221300	269005	243002	251909	237020	301311	330687	420507	1180571	238589	707193	239836	193299	240784	205653
P41245	Mmp9	22859.3	1647.4	Filtered	8265.39	4849.55	3492.21	13052.6	10524.6	38844.1	221686	14264.6	6292.83	9158.68	NaN	Filtered	6658.8
P41251	Slc11a1	0.680892	Filtered	1	Filtered	Filtered	Filtered	Filtered	Filtered	NaN	NaN	Filtered	5151.09	NaN	NaN	Filtered	Filtered
P41317	Mbl2	355042	357145	328145	315409	653618	583524	405182	718049	323806	64341.2	547832	290729	705441	672362	463530	688333
P42125	Eci1	1.88676e+06	3006245	2.22728e+06	3.98011e+06	3.92002e+06	5.25676e+06	4658061	3.20719e+06	2.0891e+06	1200632	3.19218e+06	1.75295e+06	2.37907e+06	3.79555e+06	5.1534e+06	3.54289e+06
P42208	Septin2	607600	311109	394837	316048	232745	354392	375507	396555	476064	937725	312547	519793	371431	322725	317207	357106
P42209	Septin1	145037	8576.4	124579	NaN	93082.4	171189	69318.1	44338.3	131972	206302	53027.6	538645	110564	12673.6	10725.9	119321
P42225	Stat1	2.32248e+06	638646	869445	469686	388626	602179	2.02193e+06	1.94061e+06	1.38307e+06	2.37107e+06	479163	2.91115e+06	978806	641534	556271	519664
P42227	Stat3	1.05888e+06	810486	1.57346e+06	782725	1.30368e+06	845086	947358	1.4292e+06	1.28205e+06	1.19671e+06	1170047	1.16039e+06	1.19687e+06	875993	729012	1.04226e+06
P42230	Stat5a	22188.3	13195.4	Filtered	9631.26	11212.1	Filtered	Filtered	22804.1	22721.1	38155.7	17838.1	59652.6	51631.3	31032.5	61316.8	Filtered
P42232	Stat5b	266699	220231	186708	199869	221532	228200	230298	214676	207997	298491	213975	278758	210781	241519	244369	203021
P42337	Pik3ca	77653.7	79116.8	52992.5	73350.4	75663.6	68986.5	79861.6	80242.3	82737.1	94696.9	58850.7	57406.3	69514.1	60269.2	69648.5	65514.4
P42567	Eps15	339683	216468	259232	182176	151329	183324	175995	236997	323979	436219	197026	269223	235124	182704	139973	196936
P42669	Pura	433258	411944	344011	374732	317280	294947	398928	339680	410862	320007	400683	257735	345570	374205	349265	343512
P42703	Lifr	12879.7	20849.9	16050.9	36860.1	22995.8	121378	19914.5	200479	8139.73	11225.5	27566.7	15737.6	124054	348654	13829.4	32976.4
P42859	Htt	60903.7	36355.7	28804.4	24780.5	18197.5	16233.1	29976.6	25678.8	23552.3	100046	22818.5	39818.2	24343.1	20384.8	24024.5	21183.2
P42867	Dpagt1	80720.9	77362.6	99628.1	71007.4	116057	82202.6	71532.8	96051.4	105498	150328	92560	102920	109961	80851.6	60951.2	88083.4
P42925	Pxmp2	1.38282e+06	1.53517e+06	2466412	1.89165e+06	2.65931e+06	2.47865e+06	2.01259e+06	1.98967e+06	1443770	469438	2.04446e+06	1.50056e+06	1.63579e+06	1.91004e+06	2.6469e+06	2.24789e+06
P42932	Cct8	2969928	3.09038e+06	2547760	3.02248e+06	2907831	2.96508e+06	2.83082e+06	2.70459e+06	2.73744e+06	3.99906e+06	2.56207e+06	3387218	2.9663e+06	3.2858e+06	2.97731e+06	3.09959e+06
P43024	Cox6a1	2.05256e+06	3.05186e+06	2.33741e+06	3.91812e+06	2.63882e+06	3.58481e+06	3.15259e+06	2.43692e+06	2.17411e+06	1.28786e+06	3200719	2.71325e+06	2.83706e+06	3.10023e+06	3543901	4445223
P43247	Msh2	100272	45992.6	43454.9	43390.7	12531.8	36333.6	66491.2	67762.5	86759.1	309726	34595.7	159122	37407.6	24395.1	47587.4	38237.7
P43274	H1-4	3.15084e+06	2.33883e+06	1.71426e+06	2.50008e+06	1.19393e+06	2.24828e+06	2.87686e+06	2.20874e+06	2.79965e+06	4.95906e+06	1.38057e+06	3.86771e+06	1798690	2.18276e+06	4.1203e+06	2.96711e+06
P43275	H1-1	1062247	147985	66327.3	113480	105475	89036.7	351720	331793	640124	2.05421e+06	87350.4	700457	184169	126474	233175	210551
P43276	H1-5	3.60781e+06	105834	303102	401987	NaN	162.44	996007	624978	1.57384e+06	4.47709e+06	174830	2.79924e+06	495794	182885	466382	812142
P43277	H1-3	12858.8	6678.99	4517.15	6598.03	24316.5	12889.5	29328.7	16511.7	31100.6	63969	51795.4	83251.3	8003.01	15760.2	32965.8	49925
P43346	Dck	93797.5	Filtered	Filtered	8609.46	Filtered	Filtered	14973.7	11558.2	52376.6	148814	4364.28	46581	13556.6	Filtered	Filtered	Filtered
P43404	Zap70	124381	20012.1	9027.1	10382.9	NaN	27347.7	63243.8	21630.1	41827.1	178770	9624.78	261665	11484.8	7276.55	15366.9	639638
P43406	Itgav	110653	55230.8	70735.4	51580.9	53213.2	64214.8	62473.4	71554.9	82414.2	396498	48140.4	77990.7	66608.7	57043.2	63853.6	64024.1
P43883	Plin2	173210	387679	123325	563233	406820	388245	291923	360050	174620	137192	411929	108771	619352	793458	399666	437575
P45376	Akr1b1	2913591	698305	573649	424051	646962	789324	1.33711e+06	1.265e+06	1.7818e+06	5434194	545622	2.25864e+06	1.61396e+06	1134198	722415	1.38636e+06
P45377	Akr1b8	1.02866e+06	353243	282745	236061	433900	500693	496917	557879	389826	1.62097e+06	355467	424873	510370	532412	429364	527618
P45591	Cfl2	609372	497715	529043	447523	452827	481348	467286	565812	545892	391307	421115	490394	588412	569357	499694	532210
P45700	Man1a1	341147	328495	367327	305833	457965	368087	293771	465376	350139	343453	392484	299259	400693	329808	321783	353049
P45878	Fkbp2	888823	996543	1.18347e+06	1.03462e+06	1.32116e+06	1.15792e+06	948706	1.30629e+06	1.14607e+06	1.344e+06	1.11444e+06	759049	1.2481e+06	959923	1134569	1.39696e+06
P45952	Acadm	7756306	10070946	8665452	10240714	8777747	11841736	11711912	6.36931e+06	7626753	4.14575e+06	7472743	6.24997e+06	4449711	7.08911e+06	12198039	8634807
P46061	Rangap1	515124	287177	275249	270751	276643	267925	279090	296586	416177	760624	226345	595527	383011	295360	227670	267701
P46062	Sipa1	323461	117138	76025.1	144255	67033.5	83539.2	135305	132926	201542	1.09322e+06	72552	375147	107285	96790.7	85443.2	96076.4
P46412	Gpx3	161828	129521	153290	148520	49677.9	122830	109598	77237.6	137965	98356.8	180442	153938	114125	100133	112793	166828
P46414	Cdkn1b	Filtered	Filtered	5259.71	Filtered	Filtered	Filtered	NaN	11416.1	Filtered	14524	Filtered	24635.3	Filtered	7070.62	8780.59	10352.9
P46460	Nsf	1.18708e+06	687987	737773	685943	634687	712935	870296	758945	1.29331e+06	2.06954e+06	697654	1.05742e+06	801716	741470	661562	589732
P46467	Vps4b	576998	325695	366325	355494	258204	392765	408726	385425	444941	927166	326080	533916	344684	324539	386990	367308
P46471	Psmc2	1.9957e+06	1795593	1.84062e+06	1.83038e+06	1.95766e+06	1.85787e+06	1.77215e+06	1.90241e+06	1.77758e+06	2.13762e+06	2.01813e+06	1801115	2.00571e+06	1.86368e+06	1.9295e+06	1.89282e+06
P46638	Rab11b	3.96943e+06	2.40087e+06	2360192	2.11981e+06	2105922	2.01461e+06	2.2869e+06	2.37752e+06	3.29355e+06	7586427	1.99287e+06	2.74464e+06	2.47393e+06	2.05636e+06	1.97712e+06	1719987
P46656	Fdx1	868111	1.67281e+06	1.37381e+06	1.76283e+06	1.28919e+06	975883	872908	828570	933540	296924	1.66482e+06	961314	1.03074e+06	528026	1.13942e+06	982479
P46664	Adss2	627506	501098	473821	486951	382554	415108	412388	361988	529046	776082	402293	589182	404440	349120	416830	333793
P46735	Myo1b	867356	901438	762574	774330	443964	674030	675195	720833	646072	722642	753587	711349	583071	541530	661889	585190
P46737	Brcc3	2702655	3.54308e+06	3.4399e+06	3.18725e+06	2907484	3.42716e+06	2.89541e+06	3.47823e+06	4222627	1.09515e+06	2.83151e+06	1.92349e+06	2984511	3.05961e+06	3.018e+06	4474646
P46935	Nedd4	518646	478446	514906	428204	283807	336287	341754	325237	398860	526489	365687	389468	377827	313109	358096	366618
P46978	Stt3a	2.78808e+06	2502260	2879895	2.46169e+06	2.91927e+06	2.57317e+06	2.39827e+06	3.31322e+06	3.17827e+06	3.71466e+06	2499454	2.25653e+06	3.75531e+06	2.7593e+06	2.0832e+06	2.42894e+06
P47199	Cryz	4.8491e+06	5.23738e+06	5375988	5668881	5.42958e+06	6.1982e+06	5.16375e+06	4189057	4806541	2348290	4.51589e+06	3.30667e+06	3693054	4464248	5814604	4766205
P47226	Tes	2095.42	NaN	NaN	NaN	NaN	127.189	149.601	178.273	628.058	824.115	Filtered	6263.97	NaN	NaN	Filtered	26.7809
P47713	Pla2g4a	167005	13619	15698.4	9198.37	22744.6	77056.2	54776.3	53134.7	70949.1	495666	12161.1	85132.9	39400.9	17595.9	12759.2	12980
P47738	Aldh2	44463124	59402380	58243840	65102876	45197804	55613488	54838604	43811560	39002696	27507660	49411580	43808588	49286272	49221248	54125640	54713836
P47740	Aldh3a2	1.83883e+06	1.94789e+06	1.74254e+06	2.69886e+06	3.49608e+06	4470257	3.60154e+06	3.12002e+06	1.01325e+06	748185	1.93198e+06	1.11606e+06	2884553	4.44175e+06	4423630	3.31868e+06
P47753	Capza1	989804	542216	426000	492611	513265	565561	619275	741210	809867	2.61354e+06	545366	1.57719e+06	671697	491650	516340	527100
P47754	Capza2	5.1474e+06	2.78415e+06	2.29074e+06	2.39881e+06	2.05839e+06	2464579	2.94434e+06	3.02504e+06	3.51664e+06	11105307	2215857	4.01356e+06	2.74622e+06	1.90918e+06	2.31946e+06	2.41037e+06
P47757	Capzb	4331950	2.44593e+06	1.94427e+06	2.07285e+06	1.8998e+06	2.02267e+06	2729428	2774014	3071492	9294862	2144363	4495434	2.57824e+06	2097294	2.14329e+06	2143358
P47758	Srprb	354118	270386	367232	293513	303217	319672	294341	307724	330988	403062	295281	298140	418597	257243	261654	264892
P47791	Gsr	1.78517e+06	1.4411e+06	1479615	1.44059e+06	1.39582e+06	1.27042e+06	1.52153e+06	1.59495e+06	1721752	3.88024e+06	1.68752e+06	2.13e+06	1.28072e+06	1.45478e+06	1.46188e+06	1.51881e+06
P47802	Mtx1	371506	442750	391397	518962	515012	534166	453210	384137	330181	349823	455990	342151	397182	433237	481589	466954
P47809	Map2k4	213783	159128	171378	184498	200759	174178	169091	175421	189997	365687	144615	210189	182124	159088	150389	204900
P47811	Mapk14	605364	322861	379930	292490	378254	338378	413902	411606	488774	1.43484e+06	329088	529519	438386	342840	326687	276584
P47856	Gfpt1	356373	207927	255153	206844	220652	160528	216429	276094	264527	506895	145285	240144	314101	177253	156545	165246
P47857	Pfkm	249045	313444	187462	308552	126726	166976	189057	141840	205962	280880	159902	203519	178735	192804	173120	180879
P47879	Igfbp4	5101.94	Filtered	17438.3	9304.2	9626.27	21467.5	11073.8	14317.8	NaN	Filtered	17255.1	8732.13	15177.2	20990.1	11904.3	15774.3
P47911	Rpl6	7.36058e+06	6.89579e+06	6.99776e+06	8.19019e+06	8.21434e+06	7.01826e+06	7.39817e+06	8247722	8501538	9675737	8113455	7963998	10321420	7837826	6.79537e+06	7.8554e+06
P47915	Rpl29	1.12314e+06	1.24211e+06	1.37165e+06	1.36475e+06	1.26985e+06	1.12546e+06	1107929	1.63296e+06	1.36494e+06	1.0623e+06	1.53789e+06	1.37755e+06	1.69873e+06	1.24103e+06	1.48382e+06	1.39942e+06
P47934	Crat	244072	338590	274675	340662	284937	386988	353736	303959	252270	266745	284648	147577	251134	461749	475708	432140
P47941	Crkl	323082	288031	269789	273331	121934	143260	184610	217226	224553	178870	200175	282526	136034	80059.8	140842	249256
P47962	Rpl5	4.13585e+06	3.77279e+06	3.68905e+06	3.6754e+06	3.89489e+06	3.44536e+06	3226357	4.18339e+06	4.03355e+06	5.01205e+06	3554211	4.04148e+06	4779664	4557878	2.97213e+06	3.31029e+06
P47963	Rpl13	7138969	5.30996e+06	6.1963e+06	5861957	5.64334e+06	4.89826e+06	5.08435e+06	6543915	6374515	8644738	4.44627e+06	6.57835e+06	7434943	5902597	5382718	5.43206e+06
P47964	Rpl36	1.87929e+06	2.24986e+06	2.23113e+06	2.06297e+06	2382626	1820382	1.71482e+06	1.95962e+06	2.2806e+06	2.36944e+06	1.52933e+06	1.9542e+06	2.98166e+06	1972225	1.99885e+06	2840895
P47968	Rpia	106051	69542.7	37683.5	65848.7	30665.3	47043.2	50953.3	46671.3	92346.8	137354	50027.8	94348.1	57957.5	58894.8	45291.9	51107.6
P48024	Eif1	208402	269416	223753	220857	77104	234822	220530	205286	192480	178537	137117	121190	187333	153764	151871	186739
P48025	Syk	179781	24356.2	15666.4	12958	12890.4	15619.8	65387.7	38965.9	74846.9	375617	16247.9	49340.1	18443.4	14924	16167.9	14188.8
P48036	Anxa5	44867416	11649341	14314928	9209148	7.7958e+06	9009465	9673587	9975876	21140882	40337884	6657435	17313336	14412857	7552387	9049979	8159322
P48193	Epb41	287849	245927	268267	238516	72590.8	329051	258516	237118	198861	167991	344182	276269	253045	326396	276404	266094
P48410	Abcd1	162036	121520	233414	127537	224638	196513	142183	155957	156166	396679	163261	183110	98509.4	129082	211102	118284
P48428	Tbca	49356.7	48418.3	37307	45863.5	36173.2	37567.7	28542.4	25188.2	56949.6	65691.1	21102.3	67238	38677.4	35597.8	33696.8	47963.1
P48437	Prox1	70953.3	88951.7	95241.6	83366.4	98323.3	95712.6	79146.7	99197.5	132143	68782.2	82635.3	52957.4	67570.5	90699.1	85180.4	104796
P48441	Idua	54418.1	38045	33406.2	32042.5	13933.2	28468.9	46474.3	48592.6	61560.5	98694	24185.1	56564.5	28935.2	24938.2	31784.8	17535.7
P48678	Lmna	2.74231e+06	2.29241e+06	1.72305e+06	2.03885e+06	983979	1.69339e+06	1.89309e+06	1.85992e+06	1.98568e+06	4.22222e+06	1.76722e+06	2.60884e+06	1.3314e+06	1.46924e+06	2140209	1.57836e+06
P48722	Hspa4l	179285	198253	154963	180119	265252	201540	206726	171578	179376	182430	199207	211314	298903	261852	206951	222418
P48758	Cbr1	5.02716e+06	4.35878e+06	6113136	4.16136e+06	4.13885e+06	3.47638e+06	4.58623e+06	3.97744e+06	6.31847e+06	3.35847e+06	4392133	5.87208e+06	4545128	6131076	4.42764e+06	3939820
P48771	Cox7a2	953082	1377892	1.50648e+06	1.56108e+06	1611060	1.71201e+06	1.47531e+06	1.56609e+06	904981	585050	2106743	1.09186e+06	1.37775e+06	814491	1.08676e+06	769222
P48774	Gstm5	709101	704346	703528	596153	479009	553407	555466	652828	770514	523489	518556	530111	596682	551828	547485	543477
P48776	Tdo2	308259	502336	832799	544274	363575	535653	354768	168977	345781	152414	455336	389426	171603	125395	448460	361710
P48962	Slc25a4	26159124	19730774	17741188	18147604	19376066	20583616	23412960	15606346	21767668	37110052	16206256	17669216	22876124	22800052	20072938	15475284
P48999	Alox5	42459.4	8767.74	Filtered	NaN	18644.3	22881.1	9934.08	9834.79	24485.6	78071	Filtered	NaN	NaN	2274	12129.2	Filtered
P49138;Q3UMW7	Mapkapk2;Mapkapk3	307853	105771	113060	103410	122242	65863.3	93384.4	134476	216825	689995	65868.6	220307	175831	69014	78048.7	97027.5
P49182	Serpind1	260690	258062	291783	273730	130101	270980	218452	225211	225932	200645	269495	311061	209295	233867	229809	248191
P49222	Epb42	110244	69638.5	34988.5	47019.8	Filtered	67412	18683.4	27131.2	51173.1	108286	134978	123142	7074.6	32693	42178.8	44531.8
P49290	Epx	930868	118574	145953	219216	110624	99577.3	104873	90383	987119	1.27816e+06	115727	90949.6	349969	104860	67447.4	157530
P49300	Clec10a	629171	Filtered	Filtered	Filtered	463568	Filtered	86457.6	Filtered	40655.4	548616	215031	9325.14	Filtered	175345	Filtered	Filtered
P49312	Hnrnpa1	1.52359e+06	663562	606265	587360	593584	538636	750239	712519	1188916	3.08135e+06	623753	1.18377e+06	664176	483600	628473	660859
P49429	Hpd	11914499	16968872	30385104	22880806	37945820	40373160	28508214	28477796	17670378	3.48901e+06	26564964	16198896	16393048	25366456	39762976	36574772
P49442	Inpp1	186622	142906	107863	110730	91119.5	101903	124390	139411	144555	175079	94637.6	229986	138338	135272	78616.5	79132.6
P49443	Ppm1a	326606	385350	416498	410720	371194	422102	370273	376553	347975	308342	404215	306308	303924	450243	374398	384899
P49446	Ptpre	63790	Filtered	3787.18	Filtered	5480.49	3396.31	14368.4	18015	35025	199061	Filtered	45508.3	9857.08	Filtered	3536.11	7372.11
P49586	Pcyt1a	254517	286888	274013	222313	202248	242728	236865	285098	181335	216281	231474	194677	203242	324608	262842	287691
P49615	Cdk5	176755	144204	113224	156656	70816.7	162547	136797	125994	166761	226341	116564	195007	165853	83375.2	127089	107986
P49698	Hnf4a	62254.2	132304	145578	115194	117957	147734	90393.7	124241	100746	20593.1	109635	64112.2	98972.5	117438	119838	133303
P49710	Hcls1	317160	38163.2	24956.9	19724.5	9274.45	48678.1	171784	50294.4	109172	261778	20693.2	305338	37219	43644.5	43822	42283.6
P49717	Mcm4	474648	77849.3	149780	78551	87010.8	59145.5	125435	102978	215171	590676	77649.6	401995	92734.2	54230	50915.5	52981.5
P49718	Mcm5	439232	43406.1	8462.09	9846.95	14957.3	16054.5	87733.3	64576.3	205251	497024	8879.15	306868	49305	28357	7702.47	32803.4
P49722	Psma2	1.6664e+06	1.5571e+06	1.57285e+06	1.54541e+06	1.50066e+06	1.45807e+06	1.43313e+06	1.44576e+06	1.45144e+06	1.88591e+06	1.55799e+06	1.67075e+06	1.43729e+06	1.29359e+06	1.49517e+06	1.46286e+06
P49817	Cav1	6572.2	Filtered	20213.7	4722.98	Filtered	15279.6	4807.1	NaN	2101.45	46277.5	9731.78	10274.7	4274.68	Filtered	21999.6	30894.7
P49891	Sult1e1	14966.4	449627	248821	66098.7	217007	1.34977e+06	54105.6	167281	75801	18548.4	16471.1	49329.8	1.54531e+06	67033.5	325554	189344
P49935	Ctsh	96861.2	115391	95273.8	120200	74498.6	55900.1	85321.9	165092	127198	257627	120475	136310	107070	92747.4	58281.9	58335.3
P49962	Srp9	322572	238791	216511	309548	318305	231674	239846	271404	266018	338721	230890	236986	334056	256500	218517	219138
P50136	Bckdha	1417498	1.9707e+06	2.20526e+06	2101682	3010467	3042582	2815662	2.28978e+06	1.52026e+06	712912	2417042	1.52526e+06	1.96641e+06	2.31587e+06	2.61551e+06	2.54315e+06
P50171	Hsd17b8	832331	1.08762e+06	1130558	1.15904e+06	1.06232e+06	1.26171e+06	1.37702e+06	1.02711e+06	1.00679e+06	504573	1.09672e+06	850587	972985	1.09602e+06	1253782	959280
P50172	Hsd11b1	4.68374e+06	7.32339e+06	6.08891e+06	6907072	6.69351e+06	10112513	9057324	11468757	6365420	2.79475e+06	7621858	6.44819e+06	7123997	14077518	9334796	9231466
P50236	Sult2a2	Filtered	Filtered	Filtered	Filtered	1.53547e+06	3.17926e+06	2.92113e+06	1.49003e+06	10531	Filtered	Filtered	Filtered	260422	535923	4321060	1.85946e+06
P50247	Ahcy	25480960	40406260	54198236	41419760	49726820	50249540	46648816	37474736	31247832	11865005	50955036	34545612	34764812	45916888	53631844	44930440
P50285	Fmo1	2404952	2498840	3832144	2.33675e+06	5577075	5023022	3.93038e+06	2.26135e+06	2909335	894247	3.19358e+06	3.44903e+06	3.22402e+06	4474000	5362885	4.62637e+06
P50295	Nat2	957351	1.00815e+06	1.06475e+06	1.03259e+06	775828	1.06975e+06	907170	831819	872324	653354	884518	764869	789177	839671	1.00947e+06	895080
P50396	Gdi1	590404	505897	435169	524309	395203	401627	431593	456145	522525	846561	442922	480853	415134	487893	437340	475596
P50427	Sts	596275	514392	587902	360020	203698	204544	286842	613427	873600	940420	392660	420318	602605	627600	221259	364977
P50428	Arsa	85176.2	77271.6	43327.4	74836.7	17647.2	17003.3	22920.7	40078.6	90117.6	184169	38689.6	78551.6	25340.6	29936.1	13727.4	23523.5
P50429	Arsb	416794	444541	183277	356480	166349	178052	212626	222179	330982	310114	247938	319786	331939	275619	166954	126899
P50431	Shmt1	3134773	5425619	5.50822e+06	5.98901e+06	6.60339e+06	7829796	5.82678e+06	5.33954e+06	3.60699e+06	1107241	5516113	4.20538e+06	5719884	8797209	8.02178e+06	7077760
P50446	Krt6a	3.2693e+06	2475124	2254265	2420515	1.68076e+06	2.05256e+06	1.54359e+06	2.64881e+06	2.62369e+06	3.18295e+06	2.0704e+06	2442599	1614503	1.0682e+06	2.23627e+06	2.22171e+06
P50462	Csrp3	53061.4	68227.2	110617	85600.6	54007.3	119126	49555.2	143474	109669	42680.9	85056.2	67060.4	108032	22879.2	67790.6	66447.1
P50516	Atp6v1a	18283052	7412792	8.18864e+06	6.39489e+06	8594874	8380367	10932111	10356816	15503269	40723668	7422105	12392675	9870076	8391335	7.74655e+06	9111057
P50518	Atp6v1e1	508301	208369	233309	197736	271875	244064	350658	292331	414121	1.17231e+06	217216	320722	282462	234032	232910	295753
P50544	Acadvl	2.92501e+06	4246431	3.36883e+06	4.36261e+06	4.16637e+06	4613154	4748380	4.40486e+06	3.05204e+06	1.63008e+06	3.24252e+06	2.67723e+06	4.01293e+06	5768651	4.8108e+06	3.9854e+06
P50580	Pa2g4	2986064	2.67605e+06	2728997	2.7641e+06	3.05133e+06	2.51251e+06	2.3439e+06	2.83731e+06	2893695	3.05468e+06	3.09367e+06	2.92981e+06	3.08436e+06	3.48041e+06	2524120	2.5672e+06
P50637	Tspo	766097	467926	608515	486185	605462	235474	713319	503188	779391	1.02714e+06	455829	608073	582362	414335	436449	305014
P51150	Rab7a	5016638	2.50832e+06	2.53826e+06	2.36933e+06	2.62077e+06	2340010	2.83706e+06	2.89187e+06	4.50513e+06	10857925	2.4912e+06	3.29217e+06	3.09992e+06	2330258	2.18853e+06	2.33039e+06
P51163	Uros	111470	70640.1	104023	72368.8	93657.1	85647	65202.6	114876	98026.6	119662	70095.7	83773.9	61192.7	62428.5	93528.8	87785.3
P51174	Acadl	2.87495e+06	4.36926e+06	3.93106e+06	5.13973e+06	5441910	6568992	6.71973e+06	5702174	3.05743e+06	2.03605e+06	4.25144e+06	3.18474e+06	4383973	7.30575e+06	7019468	6.56108e+06
P51175	Ppox	307257	260940	222133	233100	191320	200488	238607	217425	290585	404432	199660	240778	215104	212029	195458	166642
P51410	Rpl9	2.92225e+06	3.28558e+06	3.73754e+06	3446320	3923781	3.4801e+06	3.17911e+06	3.95525e+06	3.86224e+06	3.64807e+06	3555448	3.94865e+06	4600633	3.91175e+06	3.23593e+06	3068996
P51432	Plcb3	156784	115093	93431.7	86866.3	77579.1	91639.4	96222.3	96603.8	130347	435368	73418.2	93156.4	81503.2	85849.5	86084.8	82664
P51437	Camp	6006.18	NaN	NaN	NaN	3003.33	323.694	1845.65	2945.94	13945.9	26445.8	Filtered	NaN	NaN	449.095	NaN	Filtered
P51569	Gla	232225	64887.4	54458.2	41433.1	35241.5	45908.1	85585.4	85810.8	262508	533670	40835.8	90502.7	51985.9	36923.9	24210.6	30171.7
P51658	Hsd17b2	994970	1.40584e+06	1.20566e+06	1.24194e+06	2178119	1.42236e+06	1.26386e+06	1.18544e+06	1.08658e+06	580825	1.40739e+06	1.12353e+06	2.34164e+06	1.38687e+06	1261991	1.24194e+06
P51660	Hsd17b4	5487455	8270804	7.37848e+06	8867101	8518588	8117889	6573458	7477298	5.40988e+06	3.59824e+06	8314188	4.76335e+06	8391638	12265103	8809711	6719885
P51791;Q61418;Q9WVD4	Clcn3;Clcn4;Clcn5	47419.4	31182.6	25959.1	21428.1	21265.1	19568	26166.8	21888	39024.8	91942.3	20838.4	26925.7	29520.5	22256.5	24485.6	17673.6
P51855	Gss	1.71588e+06	1.15763e+06	1094586	931583	887384	964156	972187	1.11114e+06	1.34757e+06	1.34869e+06	797879	876727	1.12844e+06	976785	834514	970310
P51859	Hdgf	599132	701917	691715	696890	766709	740303	606050	606318	613496	732566	688288	742635	488638	597268	739163	860364
P51863	Atp6v0d1	1.16563e+06	521565	419648	381767	319287	296852	465401	489649	822302	2.37785e+06	434429	532517	485760	370756	273944	330869
P51880	Fabp7	1.54292e+06	126194	124187	77799.7	157787	154021	340361	187095	192651	3836096	98074.4	210224	160927	104177	108084	82768.2
P51881	Slc25a5	26557742	18870550	18933228	19535636	19363498	20414274	23280786	15371092	21401684	37189696	17661410	18389546	23665340	26822860	20426208	18853700
P51885	Lum	338466	784519	314759	540605	195048	434264	331243	154755	349314	499860	312847	392494	491374	135550	453393	483363
P51908	Apobec1	124559	23244.7	17597	13891.6	16172.3	7909.16	30971.3	28534.1	55230.9	419056	Filtered	40622.9	33522.5	21945.6	18131.8	22473.3
P52019	Sqle	208346	281866	419937	274872	265447	262570	235573	261516	280127	84108.3	234250	244141	457798	264032	278863	236716
P52196	Tst	9011037	13563374	15742605	16049018	21359880	21526376	19444852	15337874	10973735	3998104	17174374	11350829	14067400	13237730	20918466	19641014
P52293	Kpna2	86392.6	53913.4	21738.3	25076.9	37981.7	29499	42000.2	41695.6	62207.1	96014.9	31171.1	56237.4	77793.3	54653.1	22343.9	18290.1
P52332	Jak1	182642	72385.1	78842.9	47029.2	82074	74766.4	84356.2	94197.6	132200	315683	69892.2	177522	103954	83055.5	69090.2	81311.1
P52430	Pon1	1.01742e+06	740533	942434	880655	1.61931e+06	2.00039e+06	1.62595e+06	1332627	724805	630732	1.1046e+06	1.39238e+06	1161045	853993	1.86594e+06	1.01373e+06
P52431	Pold1	75111.5	12072.9	15153.8	Filtered	Filtered	11430.6	20974.8	22747.5	67357.7	210307	10313.4	82472.1	19595.2	19297.3	Filtered	15378.4
P52479	Usp10	135426	149532	150829	184665	103739	116649	93412.3	109915	116649	87867.4	147656	113480	118581	104202	111284	79974.4
P52480	Pkm	28061852	5019871	5314331	3629315	4.40356e+06	4660375	9365239	9837247	25209764	140570880	4.44135e+06	31599106	7.67862e+06	4880919	4.57567e+06	4.74047e+06
P52503	Ndufs6	124542	226133	187948	234361	213805	215024	207171	106579	153565	101625	200781	180674	153127	252884	214450	209665
P52623	Uck1	573142	133357	194204	477218	603770	145132	473636	277809	143352	154896	112586	212748	325203	372529	67206	111020
P52624	Upp1	56586.4	16554.6	20959.4	23570.1	12166.1	14681.2	25799.9	24411.4	53856.6	90067.6	14364	96623.9	9895.37	NaN	12937.4	13003.2
P52633	Stat6	181919	69698.4	80122.9	54152.6	69334.7	72485.9	78920.1	78327.7	139772	342742	52354.5	153848	76830	48138.7	48923.9	47567.5
P52760	Rida	17344646	20609680	19399732	19685024	32659662	35856180	29928356	16726968	16821864	5435735	20443526	17100916	15496089	31070220	31274168	33359390
P52792	Gck	1536182	1.98605e+06	1915792	1.79396e+06	849253	1.36786e+06	1.05469e+06	766104	1.59193e+06	458758	1.21126e+06	1.12275e+06	1.06787e+06	1.1317e+06	1.58026e+06	1.04638e+06
P52825	Cpt2	1.80087e+06	3.2229e+06	2.54047e+06	3669391	4.14414e+06	4.07263e+06	4.3009e+06	2885709	1912348	1.25554e+06	3063461	1.61521e+06	2791110	4.51898e+06	4.01224e+06	3.78204e+06
P52840	Sult1a1	10928250	7682963	15693884	8939716	12125765	16455676	13589013	13577025	9613568	4763301	7.48939e+06	11176973	20790838	17363746	15068180	17957204
P52843	Sult2a1	149062	1.0529e+06	236419	1.0299e+06	1.69767e+06	2215664	1692295	1.48219e+06	84981.3	66594.6	569595	176576	973748	1536863	2.65574e+06	1.15572e+06
P52875	Tmem165	135563	64838.2	15978.5	6951.01	26951	7876.87	40077.7	53019.4	190428	447486	10176.9	86549.8	90559	7545.6	Filtered	19413.2
P52912	Tia1	38655.9	Filtered	Filtered	3095.56	Filtered	68299.7	Filtered	23535.6	45957	194157	Filtered	76022.2	45487	Filtered	Filtered	Filtered
P53026	Rpl10a	3.76528e+06	3.76725e+06	3.87018e+06	3985461	4405039	3677764	4.07874e+06	4335708	4.8028e+06	5663779	5.04702e+06	4971756	5.86179e+06	4.8777e+06	4.28865e+06	5750903
P53395	Dbt	1184947	1.88688e+06	1.73319e+06	1.70346e+06	2666870	2.78179e+06	2.79522e+06	2042452	1.53307e+06	676112	2142440	1.38737e+06	1.50036e+06	1.98453e+06	2.81555e+06	3163654
P53612	Rabggtb	203660	223586	260133	194252	249284	216265	337665	223456	157557	141575	132381	151126	156222	154788	163825	193897
P53657	Pklr	9125665	22383112	9334485	16940798	6801278	9011496	6660935	4625789	7690016	2.0382e+06	7.90004e+06	9759471	5561471	12666803	9606953	6797427
P53702	Hccs	55691.4	46472.4	53495.2	39717.6	37801.7	32006.3	36995.4	43482.3	50088.6	127804	34004.6	30420.9	47749.4	48739.2	24013.2	37155.3
P53798	Fdft1	101506	254460	666566	271739	249305	270254	170810	347764	149195	24375.1	251734	196104	433843	125631	296189	233798
P53808	Pctp	181432	251178	262851	366899	375298	625278	477590	262952	209590	121325	188929	163655	261579	278004	489709	370185
P53810	Pitpna	264204	81865.4	73251.4	78292.6	100702	66640.8	141114	124486	159192	536898	89776.7	199950	115849	96310.4	74562.5	78170.4
P53811	Pitpnb	628335	738081	733912	710466	643168	574656	597960	609684	705701	540886	581651	579640	649828	536573	622108	687636
P53986	Slc16a1	663871	665395	673096	571301	797280	545263	514459	693196	728819	340208	523274	480751	824097	572642	558902	563005
P53994	Rab2a	1.12476e+06	934637	879903	840622	936842	898090	807899	1.08036e+06	992872	1.75029e+06	951530	1.0208e+06	1083838	1.05804e+06	909053	850254
P53996	Cnbp	76119.2	89297.5	95246.4	71200.1	35361.2	96189.7	59656.3	84418.6	67506.9	24451	62963.8	72707.7	67965.1	81332.9	95898	97021
P54071	Idh2	3933623	3023726	3.82576e+06	3.02986e+06	4130762	5.59127e+06	5.90824e+06	5719041	3047605	3.53019e+06	2.73434e+06	2.77403e+06	3192990	4.08185e+06	5686006	5.9624e+06
P54103	Dnajc2	144711	47401.9	79122.6	69749.7	63238.5	64887.7	103860	79022	117541	257481	57543.5	150816	80544.8	72482.5	43124.4	59620.8
P54116	Stom	1.38563e+06	465138	444546	398427	226070	375089	406223	426290	953453	2222968	663231	720514	349887	328118	353573	394437
P54276	Msh6	2.99022e+06	10338546	3.74748e+06	12739769	4801072	10298753	6.21069e+06	4.50322e+06	3.60603e+06	1022085	3.73752e+06	2.32798e+06	3.69178e+06	4.98755e+06	7.73045e+06	9398388
P54310	Lipe	144679	78379.2	83782.2	101250	73651.6	91383.6	116897	91125.3	109909	585970	65079.5	86629.1	64288.2	68360	81903.1	72340.7
P54726	Rad23a	96084.6	66161.2	79629.8	68425.4	37221.5	69903.4	68923.3	80615.2	78962.1	44110	72262.6	85010.5	49523.7	62289.9	78038.4	81423
P54728	Rad23b	440750	430184	460093	488751	259423	422524	363666	331164	384701	284950	365827	416075	349774	326848	430365	411128
P54729	Nub1	115603	98286.3	109349	89781.1	65276.1	95921.3	105131	103246	113092	113132	97879	152637	103082	102967	80145.9	93622.9
P54731	Faf1	99886.9	75374.5	58070.5	37266.5	89871.1	54513.7	73508.8	83489.1	103293	120594	38436	107974	72574.9	88696.9	70062.3	77353.5
P54751	St3gal1	93981.3	77204.3	184004	75924.9	232289	92243.3	91670.8	144292	145162	159298	117570	82827.8	151756	49713.4	80536.4	88190.7
P54775	Psmc4	1.24806e+06	1.07385e+06	1.17821e+06	1.14714e+06	1.0775e+06	1.11694e+06	1.07543e+06	1.11905e+06	1.1321e+06	1.07917e+06	1.12715e+06	1.0419e+06	1.13601e+06	1.10255e+06	1.11134e+06	1.14214e+06
P54797	Tango2	45924.5	65049	84480.4	70426.3	79410.5	67911.7	51612.2	55168.3	43606.7	45518.7	49490.5	33407.7	51952.2	44310.6	49518.6	61270.4
P54818	Galc	118356	44676.2	51610.6	84079.3	30772.4	43056	65921	72337.8	129150	239202	51191.8	54285.2	46146.7	23769.3	80303.5	Filtered
P54822	Adsl	592078	441289	362329	438158	396997	465198	482759	395886	507331	889799	384168	720983	385339	372943	434282	536160
P54823	Ddx6	788365	616729	625850	584738	584225	564437	605515	630078	806270	1.6539e+06	528717	851856	552657	575405	561215	574921
P54869	Hmgcs2	31173916	70192840	53818920	76345424	55322116	67183712	63802900	51761096	29014050	16134942	50080080	33887204	52762936	98102240	74639528	46323924
P54923	Adprh	242147	67337.1	55733	65281.6	39691.5	69750.5	93284.7	98494.8	146496	547964	43122	254512	71042	46786.3	66382.4	35273.4
P55050	Fabp2	180514	587353	425534	636042	221173	314085	291289	253238	160516	51414.4	304705	188402	213561	541769	337730	309441
P55065	Pltp	36469.3	45578.7	41220.4	57652.9	15107.4	29190.7	41281.8	30972	32047.3	172971	41104.6	56501.7	29023.7	42052.9	33746.1	28533.3
P55096	Abcd3	1.66311e+06	3.73928e+06	2112583	3.50771e+06	2.75721e+06	3.11127e+06	2.3134e+06	2.00539e+06	1435212	529921	2.90897e+06	1.32784e+06	3.58171e+06	4982130	3.76387e+06	2335971
P55104	Inhbc	30561.1	31695.9	37265.5	39477.1	33730.1	36024.8	24848.7	63985.7	33478.7	14793.6	43202.9	33670.2	26374.8	28741	39852.5	14576.8
P55194	Sh3bp1	47390.7	3918	5177.78	5792.4	Filtered	7910.81	28924.3	7933.71	22170.6	102824	2229.36	70296.5	5240.54	700.977	13401	2973.18
P55258	Rab8a	659336	488146	467050	467877	429478	516291	465593	499929	626765	878020	399269	669766	451258	466349	486514	430161
P55264	Adk	9506781	11973809	14909140	10900083	12081119	12427069	11395374	10844140	11246088	4844355	11872833	9586961	12213398	12902507	12962016	10613188
P55284	Cdh5	354596	157620	219899	89894	29093.8	53308	48493	211835	18778.1	138389	108813	36774	51720.2	3129.6	17313.5	10592.4
P55292	Dsc2	82355.2	77635.6	109452	85322.8	102469	118664	129436	101206	84187.7	33698.7	68876.4	66303.9	68490.6	42195	104490	93852.6
P55302	Lrpap1	37414.3	22697.5	26040	11463	15535.9	23906.5	16664.4	23593	28203.1	32915.1	25507	15077.9	22961.1	25901.2	24019.1	18560.5
P55772	Entpd1	422692	69906.8	60391.3	57339.4	40149.1	44584.1	89077.9	74747.4	210107	1.62791e+06	73892.1	151974	60356.1	19176.8	37700.2	63252.8
P56135	Atp5mf	5824365	7.19139e+06	5206632	7.31145e+06	7289531	7594653	9332950	5359023	5.62647e+06	5348101	5995423	5.00277e+06	6.67218e+06	11115012	8169004	6444648
P56183	Rrp1	5632.42	8631.52	1858.39	6792.14	Filtered	3473.58	5773.66	7203.71	4846.18	3855.27	3323.42	17386.4	4079.07	3611.93	8661.12	7245.59
P56203	Ctsw	0.17818	Filtered	Filtered	Filtered	Filtered	Filtered	Filtered	NaN	NaN	1	Filtered	4.73713	Filtered	1.31863	NaN	NaN
P56213	Gfer	155177	197082	166535	240720	263290	294997	263113	185851	151026	169134	222614	165765	269646	233103	283202	299172
P56371	Rab4a	52168.4	44039.5	78390.3	47095.6	43589.1	42600.5	39756.3	42522.6	62672.4	56923.7	59218.1	21615.1	42800.5	30581.4	10471.8	22860
P56375	Acyp2	80039	34374.4	46849.6	44392	36196	39974.5	32881.7	31339.6	67593.3	55341.1	33421.9	44965.9	83264.8	39310	32358.5	20513.1
P56376	Acyp1	48510.4	21371.6	18952.1	24763.2	37486.9	29077.9	29202	33942.2	29837.7	30091.3	32855.5	46507.7	32854.2	23570.3	52367.1	44456
P56379	Atp5mpl	1.19633e+06	1.65558e+06	1342630	2.11139e+06	2.14427e+06	1.8465e+06	2.0028e+06	1.74804e+06	1.16658e+06	1.03335e+06	2.528e+06	1.40624e+06	1.70361e+06	2.7031e+06	1.74801e+06	2.14221e+06
P56380	Nudt2	209109	186565	259360	227537	178327	205936	200635	179039	214628	191300	139877	162785	163957	123743	225205	197335
P56382	Atp5f1e	719386	1.14347e+06	827511	1.25454e+06	1.15577e+06	981381	1.32276e+06	789222	701345	560291	1.01272e+06	816336	904593	1096717	1295507	1.14278e+06
P56387	Dynlt3	100976	124226	125790	177159	218716	223135	146467	170103	159848	41133.1	200908	118146	178990	155506	144066	171911
P56389	Cda	235392	188958	384497	217284	411524	273593	228486	219597	264589	194217	227356	152408	301225	241466	321521	287195
P56391	Cox6b1	336633	628492	558295	712290	670048	746268	567186	512593	423781	286984	866282	541429	567057	658279	790861	887012
P56395	Cyb5a	14558796	13679102	24639538	20455720	22690180	25740030	18755026	18566054	13002989	6.17625e+06	18483750	14054080	11700840	9156163	21664868	13620822
P56399	Usp5	1.46568e+06	1.25854e+06	1.24263e+06	1.24882e+06	1.08046e+06	1.13601e+06	1.12628e+06	1.04688e+06	1.31277e+06	2.31396e+06	1100158	1.28668e+06	1.09545e+06	1040208	1.04111e+06	1.08145e+06
P56477	Irf5	190646	Filtered	Filtered	Filtered	Filtered	Filtered	45097	47506	114156	574129	24395.9	68696.8	Filtered	5800.89	44310.4	29808.7
P56480	Atp5f1b	35545108	50241964	42563212	51709596	58442768	57065592	56617488	38812456	35252852	31548998	51753996	39458580	48155264	61401872	57814844	51588456
P56528	Cd38	500436	257311	273212	237489	258210	271840	284507	242050	379380	1.4447e+06	227100	223972	226878	209940	268724	260640
P56542	Dnase2	88768.8	45284.8	59220.2	44124.9	42266.2	47422.9	56282.4	86757.7	81746.6	131711	26972.7	51083.1	56974.7	47708.7	43027.6	55000
P56546	Ctbp2	563615	148364	165769	185662	167039	140678	213493	282034	415899	1295009	104798	351099	131685	141609	133669	164844
P56565	S100a1	114.651	15248.6	13074.5	Filtered	2361.11	3726.43	6029.85	Filtered	9788.44	64.4886	4810.36	6274.79	142.444	NaN	906.178	1505.98
P56593	Cyp2a12	4213007	3.9759e+06	5.96603e+06	3.85481e+06	7441768	7.22158e+06	5.93357e+06	5.66179e+06	2.54801e+06	2.39291e+06	3.40218e+06	4259160	12184521	10023988	6438495	4259000
P56654	Cyp2c37	1133213	1.94409e+06	2.91301e+06	2.71627e+06	3.03667e+06	3.58811e+06	4974913	2.07768e+06	878183	259794	2.61769e+06	1.98668e+06	158037	796162	4.0892e+06	786826
P56655	Cyp2c38	43795.3	16451.2	45244	17417.6	481147	489010	475559	295283	48468.7	1749.94	57030.4	113693	182910	375445	423896	493442
P56657	Cyp2c40	3.59474e+06	4055110	4.23876e+06	4051780	10829803	13196332	10422992	11681444	3835194	1.12744e+06	3.93824e+06	4390029	3.07339e+06	3.98979e+06	11261969	10400456
P56959	Fus	912859	593632	564951	545495	315666	436712	545782	608720	706985	1.05057e+06	428363	837328	357591	485391	616616	652512
P56960	Exosc10	11473	9867.75	11206.3	Filtered	13272	7748.27	9811.52	13604.2	14331.1	29016.4	12197.3	26270.9	10513	14738.8	10490.7	13207.3
P57716	Ncstn	210195	134319	118692	100009	125454	106751	108115	135041	200911	613947	115235	157559	143869	105710	90902.4	119502
P57746	Atp6v1d	339452	135429	144728	117651	152575	166496	224091	197825	280104	631283	158970	260781	217867	114170	162361	208283
P57759	Erp29	2.65148e+06	1.28772e+06	1.08282e+06	1.12732e+06	1.41255e+06	1109041	1.5385e+06	1.60112e+06	2578528	6.69268e+06	1.21264e+06	1.67332e+06	2.0754e+06	1.1919e+06	1.03558e+06	1.15992e+06
P57776	Eef1d	3941365	3.33656e+06	3.07337e+06	3096009	3.50735e+06	3.17557e+06	3.03994e+06	3.52806e+06	4.38138e+06	4.68939e+06	2978016	3956704	4623582	4.16799e+06	2.89231e+06	3.20401e+06
P57780	Actn4	5647461	4.22784e+06	2346623	3.45604e+06	1855474	3.68462e+06	3.53596e+06	3.98055e+06	2.88729e+06	5875335	3.58498e+06	4.32271e+06	3996679	2.62289e+06	3886333	3.81431e+06
P57784	Snrpa1	430750	244753	223985	260120	200192	185270	273988	241705	320271	803272	189574	430265	194043	148811	230849	226215
P57787	Slc16a3	55144.9	18037.2	4888.36	14615.4	5515.1	Filtered	22645.1	22372.1	61006.3	624103	16746.8	51416.6	14844.3	2285.02	17046.2	23119.2
P58021	Tm9sf2	507974	324991	438909	278938	505944	361006	351208	551298	483955	913512	394336	433370	565713	388382	355911	350792
P58022	Loxl2	NaN	Filtered	Filtered	Filtered	Filtered	Filtered	Filtered	Filtered	NaN	1	Filtered	Filtered	Filtered	Filtered	Filtered	NaN
P58044	Idi1	1.84867e+06	2.82764e+06	5.51002e+06	2.64104e+06	1.9466e+06	2543972	2191324	2859057	2.16864e+06	738675	2.20966e+06	2318832	4.70369e+06	1.45045e+06	3.13383e+06	1.79139e+06
P58058	Nadk	141900	79441.9	65425.1	52306.1	75063.8	77474	74609.5	79610.1	68281.6	117064	58309.4	56080.5	112042	82448.5	53725.5	51547.9
P58059	Mrps21	86324.5	76664.9	85195.8	127446	116351	79021.4	72961.6	109107	85016	86456.8	138635	77718.7	131758	139689	87842.9	165213
P58137	Acot8	62302	75056.3	93062.1	84402	117902	82608.2	72648.4	84216.6	57265	58027.4	99756.9	56143.2	91320.6	121993	79402.2	56139
P58242	Smpdl3b	59105.7	Filtered	Filtered	NaN	11100.7	35319.5	12813.6	2001.22	9095.45	125968	8799.29	27107.8	Filtered	19137.2	4888.2	12600.9
P58252	Eef2	11144301	9742456	10472193	8745455	9043906	8183649	7840705	10951035	10061968	13168040	9256438	10535752	14844662	11228481	8013051	8987662
P58281	Opa1	427869	503314	486325	578037	565812	617055	584661	449401	406513	428459	523144	413352	413210	519131	597848	580720
P58389	Ptpa	625065	384395	360959	379687	296607	428937	439199	356982	484972	1.02192e+06	382000	721119	304874	278782	405930	376251
P58404	Strn4	28571.5	20358.4	17911.7	23545.4	24697.7	26472.1	29941.3	27081.7	25854.2	47580.7	24068.5	31769.2	10374.7	24866.9	18631.8	27461
P58466	Ctdsp1	242130	247926	196976	180390	141756	204938	232077	143232	184871	128958	184290	136916	112805	151849	280702	326488
P58681	Tlr7	64969.3	3877.53	2202.23	Filtered	8402.31	4802.09	16604.1	12794.2	36938.4	276633	NaN	11153.5	8437.02	5645.17	Filtered	Filtered
P58710	Gulo	1.48298e+06	1887438	2.54801e+06	2.46051e+06	2.81746e+06	2.85424e+06	2.0716e+06	2.56144e+06	1.55878e+06	1.00005e+06	2.72533e+06	1.99864e+06	2.58859e+06	2508365	2.7105e+06	2696259
P58735	Slc26a1	36716.7	61604.9	70896.3	47955.5	86103.9	105202	86970.7	75240.8	51127.3	3905.47	90538.3	37404.7	102674	94876.8	105580	101398
P58742	Aaas	100187	67127.6	56004.6	32891.9	60095.5	36998.5	54174	51761.7	87373.2	190768	53894.2	99449.4	48525.7	58168	49577.4	53382
P58771	Tpm1	309025	437662	Filtered	1.8147e+06	Filtered	650408	423649	230745	390947	163540	196508	331920	149869	3535.84	890150	540964
P58871	Tnks1bp1	96442.2	107882	122557	112702	128126	144795	125143	92242.5	77490.4	38358.1	92060.6	97270.8	56948.4	62554.7	133353	108347
P59016	Vps33b	78204.5	38900.3	48134.3	32753.8	41905.4	35138.4	38085.8	48400	51254.5	152007	27569.4	67861.9	34515.2	26225.7	35217.6	33748.7
P59017	Bcl2l13	150396	139044	148063	184912	239373	242096	236341	176360	190865	208433	136114	147769	217299	167955	184319	164670
P59108	Cpne2	43073.2	17025.6	Filtered	Filtered	59371.1	91900.4	92080.9	62413.1	54342.5	112567	63320.5	52807.2	39011.5	50703.6	82090.9	121442
P59113	Fermt1	50398.3	41270.4	48138.5	57199.8	40223.5	42167.2	41591.5	45556.1	43610.5	20369.1	40454.7	46157.9	46995.8	318832	38436.1	63508
P59114	Pcif1	16179	6470.56	9805.58	6383.88	9212.29	8903.88	11326.1	7525.01	13087.8	55650.7	6389.92	22116.2	10265.2	5191.48	Filtered	7503.64
P59235	Nup43	187849	123717	117122	152798	134949	65269.7	120832	123940	150112	354603	76831.7	142789	89044.1	93379.3	46667.6	87550.6
P59242	Cgn	424774	507134	345996	417073	271867	332714	313316	323736	305838	178979	339386	301564	217112	233182	407846	285939
P59325	Eif5	674259	759859	688097	841611	556862	650522	583664	722688	736515	606840	714364	762922	711290	697452	612244	747380
P59481	Lman2l	80116.3	52165.1	55799.8	60506.1	103332	93693.8	71386	67355.2	85197.5	107736	69790.1	85730	101260	83940.7	91599.9	103941
P59708	Sf3b6	152198	105641	87200.6	117800	106012	99389.7	126969	147940	146250	287678	114121	191301	98445.2	113335	103273	132094
P59764	Dock4	14361	9336.09	22781	9113.75	11675.7	10521.8	9261.86	11914.1	10473.8	9611.91	5150.38	4626.73	4389.97	8996.52	5387.61	6650.08
P59913	Pcmtd1	189867	188312	261503	261027	45389.2	172932	163743	136044	181024	94053.2	152359	145907	141353	117825	187159	140753
P59999	Arpc4	9199461	4.28495e+06	4.69251e+06	3971193	3.92906e+06	3.8897e+06	5.4005e+06	4958528	7.7525e+06	19535984	3.49639e+06	9173177	4703235	3787737	3.89519e+06	3726461
P60122	Ruvbl1	1.11491e+06	845421	802033	805631	830925	823121	807390	909423	1.12214e+06	1.96083e+06	750827	1.63165e+06	769871	751926	777908	866627
P60229	Eif3e	1.31391e+06	1.00079e+06	1.11522e+06	1.00195e+06	1.12268e+06	925869	1022506	1080257	1.2148e+06	1.69714e+06	1.04304e+06	1.19218e+06	1.22931e+06	1.13812e+06	913216	904200
P60334	Cdo1	104450	199642	350012	156240	413667	569070	273667	358318	138530	59377.7	231004	133134	118225	189235	470646	181873
P60335	Pcbp1	3231082	3091789	2.84798e+06	2956985	210274	2.84709e+06	2.30339e+06	3.0523e+06	2938725	2758264	2.54213e+06	3.34962e+06	2.24251e+06	2.86575e+06	2.59547e+06	3.0439e+06
P60469;Q8BSS9	Ppfia3;Ppfia2	44183	43967.8	35079.2	35747	21482.5	34440.1	27050.6	41607.7	36203.6	34716.5	30944.4	46742	37773.3	33660.8	34133.7	42015.6
P60521	Gabarapl2	128207	65528.7	35458.6	56263.4	47454.8	62318	75799.7	78497.5	88816	181395	60935.5	123352	79974.7	51825	62749.1	48401.6
P60605	Ube2g2	102405	97264.3	95216.5	77452	116996	96902	101402	124297	110765	145244	104164	101678	133434	56562.2	84781	55382.1
P60670	Nploc4	341145	312604	302210	315174	311953	294064	277597	276016	255427	368597	299460	280739	303267	296335	276212	256984
P60710;P63260	Actb;Actg1	43055068	18972346	13634476	15013388	12524490	14432751	22591076	23755588	26989488	99566680	18659066	51211704	23846040	19277116	18140484	19126424
P60762	Morf4l1	41592.4	22821.5	26734.1	25615.3	7759.73	24013.7	30994.4	30068.9	48650.3	66517.4	23063.6	55776.4	20638.6	20678.2	32852.9	42474.3
P60766	Cdc42	1.52559e+06	818084	775851	828457	823770	821260	1.00657e+06	900139	1.25681e+06	2.81034e+06	786781	1.46973e+06	981857	926989	874927	840416
P60824	Cirbp	60216.4	34528.6	106206	12289.2	53993.4	18232.9	26452.3	19783.6	28885.1	31095.1	27674.4	36071.6	15298.5	15363.1	32497.5	47530.2
P60843	Eif4a1	5023050	4.16323e+06	4139672	3.74213e+06	3750491	3.63979e+06	3.66921e+06	4.36398e+06	4376302	6154060	4088479	4.66646e+06	5660116	4736668	3.79792e+06	3.98113e+06
P60867	Rps20	7.89814e+06	6.58978e+06	6.76906e+06	6972465	6.61096e+06	6167677	6.68964e+06	7122334	7.43857e+06	9310065	6266391	7.52971e+06	8.29792e+06	7.22582e+06	6070631	7512859
P60904	Dnajc5	91289.8	62673.9	70041.3	75750	80695.4	53922.7	39738	75031.2	85042.2	108841	78155.8	30405.8	48266.9	51430.9	47554.3	48031.3
P61021	Rab5b	521842	398485	406435	365708	353647	419665	375303	387576	410036	690176	328364	358109	347790	379941	366810	323865
P61022	Chp1	405482	371306	446939	417073	246276	524400	423994	336302	371139	296146	342986	246590	304173	316676	472130	396949
P61027	Rab10	824989	599630	540814	512535	552498	559123	635693	648583	812173	1.31037e+06	563948	736162	559509	395051	564244	433135
P61028	Rab8b	208499	38662.8	41962.8	33517.9	32692.7	39759.7	72889.1	55340.5	137347	522279	41921.6	174473	52366.2	24241.6	30212.9	41399.3
P61079	Ube2d3	1.8299e+06	1.48043e+06	1.46923e+06	1.2428e+06	1270835	1.32928e+06	1.46146e+06	1.40832e+06	1.51553e+06	2.06671e+06	1.29826e+06	1.77609e+06	1.27095e+06	1.21284e+06	1.5006e+06	1.49293e+06
P61082	Ube2m	464371	302198	264751	361655	234986	295615	286768	270351	363529	608039	246154	410193	303090	250979	290018	310375
P61087	Ube2k	467688	464658	429642	461891	435921	365249	372080	377869	450407	646537	372668	452360	457599	375548	364420	313596
P61089	Ube2n	3.17728e+06	2.12281e+06	2.32404e+06	2.22745e+06	2399162	2.08151e+06	2.07728e+06	2.21434e+06	2481073	4222969	2.20649e+06	3.09054e+06	2188118	1.87033e+06	2.31855e+06	2.43149e+06
P61161	Actr2	3.27282e+06	1.68222e+06	1.64249e+06	1.42905e+06	1.45697e+06	1.42487e+06	1.92128e+06	1.82168e+06	2.79541e+06	6940984	1.35062e+06	3663828	1.89753e+06	1513387	1.39748e+06	1.45385e+06
P61164	Actr1a	858966	454075	580229	479157	565749	541882	603418	638730	753965	1.95813e+06	532889	866213	644784	402602	485116	525497
P61166	Tmem258	165933	126622	161517	159332	155679	130785	130503	236073	95948.5	120184	135866	100039	163525	286656	77847.4	28490.5
P61202	Cops2	478950	440792	414181	472777	457050	408102	445106	410839	431379	554722	408223	487990	401184	387893	426148	451982
P61205;P84078;Q8BSL7	Arf3;Arf1;Arf2	2188186	1.60086e+06	1.60034e+06	1.31687e+06	985297	1.24264e+06	1.5865e+06	1.66898e+06	2.00042e+06	3.2292e+06	848146	1.90552e+06	1.71149e+06	1.14149e+06	1.31558e+06	614352
P61211	Arl1	1.27542e+06	859637	879843	668183	880890	688139	796308	920405	955320	1.32923e+06	730809	807910	1029771	713283	677398	613217
P61222	Abce1	1.20068e+06	1.12717e+06	1.00114e+06	1.05939e+06	1.04105e+06	994660	926526	1.03433e+06	1.1493e+06	1.22099e+06	1.02097e+06	1.15166e+06	1.15606e+06	1.06499e+06	1.0077e+06	973022
P61226	Rap2b	1.1938e+06	241278	222542	177492	206109	220386	355813	283874	738412	2.73052e+06	217472	405704	269443	184468	206059	200281
P61255	Rpl26	848927	665050	622778	692369	608324	591098	690360	730377	787404	929519	637940	658282	822443	652925	658050	653671
P61290	Psme3	351747	217798	187823	227365	87165.6	196891	203113	216876	301903	400206	187141	312357	183184	156174	191331	185581
P61327;Q9CQL1	Magoh;Magohb	685150	473233	460634	437760	370024	441809	545286	471994	648949	1.43427e+06	390664	1.03564e+06	411917	389226	376314	480234
P61358	Rpl27	6.81858e+06	5.62091e+06	5.59237e+06	6.43779e+06	5.72521e+06	4.73115e+06	5.84818e+06	6371676	6.73888e+06	7952196	5688071	6.46352e+06	7.80306e+06	5691343	5572543	6.23012e+06
P61458	Pcbd1	5704377	6527098	6302133	6.62146e+06	7.87915e+06	8554237	6.87625e+06	6486185	5255373	2.22227e+06	5703707	4647674	6.45531e+06	6646650	7551945	8.2378e+06
P61514	Rpl37a	542048	463800	452741	461262	475123	456023	589884	684602	578015	706905	416952	587626	676137	569224	552931	561264
P61620	Sec61a1	1.1598e+06	1.11782e+06	1.27457e+06	1.04408e+06	1344600	1.13231e+06	1.11992e+06	1.59928e+06	1.37643e+06	1.25813e+06	1.32396e+06	1.05314e+06	2.12426e+06	1.42494e+06	949026	1.01605e+06
P61750	Arf4	5.87659e+06	3.40825e+06	3.83954e+06	3575423	4055727	3.69197e+06	3.71362e+06	4488079	4.83684e+06	8951805	3.76792e+06	4.78793e+06	5.03995e+06	3.85177e+06	3.43825e+06	3.69395e+06
P61759	Vbp1	13401	5880.67	6545.76	8086.7	7475.98	7224.65	6944.96	6291.83	8149.6	33413.1	5261.61	14505.2	4430.67	5583.87	5838.29	8683.7
P61804	Dad1	1.51956e+06	1.36786e+06	1.50202e+06	1.34946e+06	1.41998e+06	1.43464e+06	1.45372e+06	1.73705e+06	1.89585e+06	1.99459e+06	911417	1.2016e+06	1.7553e+06	1.44016e+06	1.12362e+06	1.05096e+06
P61922	Abat	1.69091e+06	2.58157e+06	3.03279e+06	3.46641e+06	5079871	4.78023e+06	4463253	2604793	1.83395e+06	379961	3.37605e+06	1925157	2237490	3.69153e+06	5.08239e+06	4404567
P61924	Copz1	1.3723e+06	909842	938339	883916	764976	832393	874971	846426	1.06984e+06	1413459	591816	728207	1.01621e+06	722398	680815	479201
P61939	Serpina7	32965.7	37198.4	Filtered	7450.55	Filtered	Filtered	Filtered	26398.5	25541.5	Filtered	41501.8	15028	Filtered	Filtered	Filtered	7676.88
P61957;Q9Z172	Sumo2;Sumo3	189189	52334.9	11759.6	54587.7	Filtered	23654.2	64539	48715	116481	298730	35076.1	101298	47821.7	64518.7	57810.8	29370.9
P61961	Ufm1	380262	254827	212084	191293	155262	171262	242233	184455	265434	277253	127700	163592	238146	143844	196715	90256
P61967	Ap1s1	306942	236850	329046	250693	346569	279958	281830	359513	318951	309103	307509	312392	330316	324062	327302	288151
P61971	Nutf2	688318	457884	463598	435007	441248	375609	467418	451630	517629	1.05649e+06	415329	625238	348266	361634	373437	331892
P61979	Hnrnpk	2.85767e+06	2.27232e+06	2.09645e+06	2.2677e+06	1.51081e+06	2.00993e+06	2355230	2.34613e+06	2409435	3709999	1.95373e+06	3.30664e+06	1.90672e+06	2.191e+06	2199343	2368903
P61982	Ywhag	12508146	8545160	7.76406e+06	8150347	7.449e+06	7657028	8.16362e+06	6923600	10611251	15348340	6479841	10079570	7840400	8097967	7.42881e+06	7.75253e+06
P62069;Q9D9M2	Usp46;Usp12	159728	84907.5	78062.2	76057.6	64396.8	61523.9	90482.5	62176.7	115637	249002	57564.5	56873.6	71910.7	58966.5	78918.2	49997.7
P62071	Rras2	143136	89813	101679	86706.9	93022.1	94022	89378.2	119619	126605	163540	69792.3	163571	102696	119243	78692.4	79151.9
P62082	Rps7	3.06786e+06	2.46359e+06	2.52259e+06	2797148	2.5781e+06	2.22019e+06	2.71761e+06	2863256	2.83801e+06	3.65166e+06	2356284	2.79221e+06	3.14505e+06	2.49532e+06	2.57296e+06	2.50581e+06
P62137	Ppp1ca	1.50976e+06	879986	964644	972605	519806	754402	856498	806432	1.09181e+06	2.47976e+06	714136	1.24702e+06	721779	699366	706848	819275
P62141	Ppp1cb	264146	227022	204411	190239	189582	150414	150070	213297	223236	279687	189554	247168	205327	203637	135180	187083
P62192	Psmc1	1.55602e+06	1.44902e+06	1.50567e+06	1.49121e+06	1.42872e+06	1.48285e+06	1320442	1.49295e+06	1.49107e+06	1.60968e+06	1.47888e+06	1.48947e+06	1.53856e+06	1.59222e+06	1.4447e+06	1.58018e+06
P62196	Psmc5	1.47425e+06	1.22601e+06	1239358	1.22003e+06	1.22088e+06	1.23441e+06	1.26098e+06	1.2461e+06	1.32173e+06	1362350	1.07812e+06	1151824	1.27724e+06	1.14524e+06	1.28185e+06	1.16182e+06
P62242	Rps8	4.56875e+06	4.15937e+06	4.13367e+06	4.10732e+06	4.97132e+06	4.26636e+06	4470901	4752338	5.09217e+06	6.21719e+06	3.9601e+06	4.7366e+06	5.44585e+06	4181642	3.85243e+06	3.73991e+06
P62245	Rps15a	5.55371e+06	5.27241e+06	5.39541e+06	4.94432e+06	5.50299e+06	4639236	4.57627e+06	5.66883e+06	6034330	8005149	5032312	6117459	6566938	5.0118e+06	4.92722e+06	4.72631e+06
P62254	Ube2g1	237422	207528	182720	199296	194930	227785	187777	179188	204033	349132	191772	205676	174871	202460	180296	185890
P62257	Ube2h	217416	155331	130898	157168	145454	137510	123736	139204	177561	253266	142003	216968	130272	111672	146455	189899
P62259	Ywhae	4.53513e+06	3.6522e+06	3.68376e+06	3.3564e+06	3.31038e+06	3.23127e+06	3556683	3396007	4152379	5047967	3.23592e+06	3.77132e+06	3269017	3.14077e+06	3448115	3.64688e+06
P62264	Rps14	2.16633e+06	1.79506e+06	1.99837e+06	1.86457e+06	2.21203e+06	1.73792e+06	1.88818e+06	2.02468e+06	2184214	2.41357e+06	1.97918e+06	2.21695e+06	2485278	1.90341e+06	1.67543e+06	1.66745e+06
P62267	Rps23	354270	347720	318585	306768	369712	277254	303106	386333	368348	483084	339024	409826	456403	351623	341301	351744
P62270	Rps18	9677894	7.6531e+06	9720469	8403065	9041448	7.18602e+06	7.87696e+06	9361793	8631755	12903012	7876788	9611289	9893712	6908732	7.7142e+06	6976968
P62274	Rps29	345343	307102	355558	329079	444174	289044	348999	429791	277375	378478	373905	374485	436197	405213	276552	234618
P62281	Rps11	2328355	2163204	2.00445e+06	2.10908e+06	2191352	1890197	2.25485e+06	2.36248e+06	2252152	3054447	1.99069e+06	2.40691e+06	2.6535e+06	2.09778e+06	1.96452e+06	1.971e+06
P62301	Rps13	4.13503e+06	3.07625e+06	3311099	3197240	3.14296e+06	2859139	3.0424e+06	3.36269e+06	3.65005e+06	4.85264e+06	2.73506e+06	3.66398e+06	3.63711e+06	3.04452e+06	3054261	2.6652e+06
P62305	Snrpe	796295	594219	444037	504290	456180	411053	538794	599719	684857	1.11907e+06	548738	935443	475032	499702	476981	521788
P62307	Snrpf	168322	117495	76928.2	75143.5	58623.2	74803	87125.1	75679.9	109370	247569	64137	170676	65554.8	69078.4	66651.6	22527.9
P62311	Lsm3	251809	170042	182300	152875	164646	167400	172310	206575	217421	453695	178373	350957	141591	138443	188149	219645
P62313	Lsm6	198804	139046	155355	143746	156918	136284	153449	140456	179004	302590	117770	250410	121861	128896	116016	99661.7
P62315	Snrpd1	662465	446364	434743	374764	333683	315084	434103	393692	625176	1.19802e+06	340129	640771	291812	223612	350805	438476
P62317	Snrpd2	604310	368237	303893	327343	253419	273675	323763	348547	505780	962545	287210	662923	324417	282198	322971	342863
P62320	Snrpd3	1.36824e+06	1.03893e+06	795345	866704	761245	762264	885943	950537	1.29211e+06	2.58439e+06	972249	1.68514e+06	863358	996871	875697	820680
P62331	Arf6	1.47637e+06	1.09049e+06	1.12589e+06	1.00159e+06	909501	1.12227e+06	1.26339e+06	1.06266e+06	1233994	1.61125e+06	993099	1.29308e+06	1.19097e+06	1.21885e+06	1.04636e+06	1.04929e+06
P62334	Psmc6	596428	549037	567346	545599	616178	551936	523438	653984	528205	610898	647930	581425	630675	713987	542224	608148
P62342	Selenot	259914	180072	142871	138004	124381	194072	240818	167309	204758	286932	111307	171902	156682	187015	157004	88841
P62482	Kcnab2	111577	2795.89	Filtered	Filtered	Filtered	141313	Filtered	Filtered	58434.3	124422	Filtered	303104	7589.56	Filtered	Filtered	Filtered
P62488	Polr2g	108025	29517.5	31602	14975.9	22644.5	43409.2	50123.5	35322.3	29788.6	279388	37644.3	91209.2	29869	21189.9	69749.7	44475
P62631	Eef1a2	45182096	45260540	41190404	44353352	27951640	40693192	36586508	39142812	40064072	49759588	41629668	44053704	52039572	42366984	37362556	43834084
P62702	Rps4x	6.42218e+06	5190869	5586847	4.94681e+06	5.76814e+06	4.84277e+06	5140334	5.98555e+06	6.49705e+06	8.12101e+06	5.44607e+06	6.47297e+06	7024126	5677596	5.20895e+06	4598974
P62715;P63330	Ppp2cb;Ppp2ca	1.5357e+06	1.22985e+06	1.13539e+06	1174058	1.08298e+06	1.01795e+06	1075625	1.1199e+06	1.28159e+06	2.22758e+06	1.00544e+06	1.43952e+06	1.06221e+06	1.3473e+06	1.01663e+06	997449
P62717	Rpl18a	4.29426e+06	3.56774e+06	3.73651e+06	3.10605e+06	3.49897e+06	3.31891e+06	3.54584e+06	3.51333e+06	4.00231e+06	6.21518e+06	3.19014e+06	3.85801e+06	4.73407e+06	3428250	3.0315e+06	2.84543e+06
P62743	Ap2s1	1.40562e+06	865402	830880	830347	905660	821321	948543	1024368	1.11009e+06	2.29639e+06	884696	1.01528e+06	981348	939640	870292	741976
P62748	Hpcal1	354209	139818	166805	126959	158592	157670	205821	202102	368314	1065935	135761	347710	152459	182507	154785	128851
P62751	Rpl23a	1.52299e+06	1.27743e+06	1458000	1.66899e+06	1.5563e+06	1.26036e+06	1.52266e+06	1768768	1.78872e+06	1.77245e+06	1.60358e+06	1.76624e+06	1.88843e+06	1.32274e+06	1663007	1.91812e+06
P62754	Rps6	4482190	3.77459e+06	3.19979e+06	3.89946e+06	3843691	3.21262e+06	3.69364e+06	4.52006e+06	4633187	6533596	3.41691e+06	4397080	4970530	4.14975e+06	2.77812e+06	3.24979e+06
P62774	Mtpn	156057	139334	147561	151495	137690	152326	122863	144822	167681	390511	120861	182939	112419	121962	118640	164544
P62806	H4c1	65754564	44676040	6.75152e+06	38957992	2.77465e+06	26141254	47767548	40728184	12403601	82276000	37662512	53089100	22256700	4.52632e+06	57447452	42116232
P62814	Atp6v1b2	1.30501e+06	452775	426743	334192	488982	467441	668461	639284	948099	2.77023e+06	375566	700234	554758	427751	478710	534519
P62821	Rab1A	4.02467e+06	2657080	2.58109e+06	2.42319e+06	2.49036e+06	2.40069e+06	2.70439e+06	2967940	3.51816e+06	6.30617e+06	2.52783e+06	2.7152e+06	3412738	2906422	2.22274e+06	2.32375e+06
P62827	Ran	5.00155e+06	3.65704e+06	3.08302e+06	3328318	3278940	3.47863e+06	3.65514e+06	3.10119e+06	4.07686e+06	8054324	2.98284e+06	6.22128e+06	3.63765e+06	2.90839e+06	3.41914e+06	3189192
P62830	Rpl23	2.52874e+06	2.39155e+06	2139712	2.32283e+06	2.32983e+06	1929239	2392459	2614828	2.76007e+06	3.39435e+06	2361154	2.78613e+06	3246785	2.47814e+06	2.30811e+06	2154578
P62835	Rap1a	664345	509122	443996	521119	647697	509710	534176	518125	536697	2.02294e+06	500888	741721	529409	569604	530634	586738
P62843	Rps15	556807	707218	823612	796961	958271	589309	669973	905472	886470	979902	700368	929472	1.09038e+06	1.07735e+06	801667	807313
P62849	Rps24	1.28171e+06	1.09713e+06	1169818	1.06763e+06	1.14408e+06	1.01142e+06	953286	1.3252e+06	1.32155e+06	1.76361e+06	1.21611e+06	1281952	1.58705e+06	1.2118e+06	1.08212e+06	1.12548e+06
P62852	Rps25	5.47347e+06	4.27286e+06	4.38997e+06	4.84733e+06	4.56381e+06	4073305	4915857	5.18788e+06	5.86751e+06	6653942	3.68696e+06	5937482	5574490	4.3968e+06	4740980	5200302
P62855	Rps26	438414	386704	353624	397240	445631	428068	369245	431730	440528	537528	502173	501095	524783	451410	368272	481251
P62858	Rps28	197684	257742	243254	240694	244039	233772	196425	271436	248764	268729	188929	260589	274058	230555	173644	178106
P62862	Fau	122472	194497	134286	176160	149796	128753	134594	111566	189070	144313	152335	167307	180602	163232	196559	223657
P62869	Elob	1.11621e+06	936853	966900	918673	872032	829836	809490	898047	1.11297e+06	1.67308e+06	928728	1.15284e+06	999980	812415	783895	941641
P62874	Gnb1	490623	282565	264732	250209	329612	312145	349554	340621	415184	1.31018e+06	235116	493953	360513	278728	306559	340224
P62878	Rbx1	103579	128657	141691	121028	146502	86635.2	92627.7	85445.4	116700	166346	77106.5	106532	84364.5	100584	93388.9	70597.6
P62880	Gnb2	3.24382e+06	1.77851e+06	1653080	1.68625e+06	1.5939e+06	1799651	2.03637e+06	1.77744e+06	2256025	5150758	1.21362e+06	2151125	1851701	1.49771e+06	1.69788e+06	1.43377e+06
P62889	Rpl30	1.57007e+06	1.27344e+06	1.27377e+06	1.5842e+06	1.32389e+06	1.26388e+06	1.49962e+06	1.6579e+06	1.58897e+06	1.81212e+06	1.5208e+06	1.61854e+06	1730581	1.45927e+06	1.34908e+06	1.5872e+06
P62892	Rpl39	246001	177174	152065	163558	215169	116160	192673	114731	247030	308569	104822	191475	197228	151952	168045	142707
P62897	Cycs	1.58934e+06	1781519	1.63839e+06	1.85094e+06	2.07258e+06	1.2917e+06	1.95515e+06	1.34341e+06	1.33858e+06	960047	1.02532e+06	1.191e+06	2.30604e+06	1.86675e+06	1.83017e+06	1.27267e+06
P62900	Rpl31	1.96183e+06	1476544	1.56624e+06	1.47305e+06	1.44316e+06	1.35522e+06	1.74199e+06	1.57257e+06	1742240	2148585	1.2957e+06	1.55079e+06	1.92995e+06	1.27575e+06	1.3889e+06	1.57059e+06
P62908	Rps3	8954685	8.30865e+06	8.30096e+06	7.99301e+06	8558971	7.66075e+06	7880265	8695498	10012249	13018992	7876300	8735100	10756132	9341777	7641726	8013008
P62911	Rpl32	484238	492894	428010	483897	555274	448905	620309	587259	619869	609365	496226	580506	743952	669789	512299	520027
P62918	Rpl8	1.95261e+06	1776479	1.76617e+06	1.99997e+06	1.8798e+06	1.74628e+06	1.81562e+06	1828614	2.00175e+06	2.56428e+06	2.18638e+06	2.28081e+06	2722720	2.50325e+06	2.11096e+06	2092576
P62960	Ybx1	380228	329528	275984	329233	124380	307475	256432	268218	297654	329729	295219	291852	308685	375467	304667	355773
P62962	Pfn1	10820039	5738343	4828315	4.94113e+06	4901448	4754558	6.57e+06	6559825	9686426	25641522	5208291	14873962	6.43754e+06	5758328	5431657	5629403
P62983	Rps27a	8.22807e+06	5186844	4699733	5345376	2.80536e+06	5122590	5.42248e+06	4.97726e+06	5092285	6.59754e+06	4168112	5849322	6.39036e+06	4.72939e+06	6.35237e+06	6.19056e+06
P62996	Tra2b	436063	311729	209796	294073	191090	276493	311500	397244	198705	343969	479162	405320	249639	196295	270596	254274
P63001	Rac1	5158754	1.75426e+06	1.7747e+06	1.46071e+06	1.66517e+06	1.75727e+06	2.32386e+06	2.16503e+06	2954074	8534710	1.56253e+06	4049192	1.88245e+06	1.38557e+06	1.48411e+06	1613654
P63005	Pafah1b1	513244	299273	261280	265141	303238	254436	319394	321869	395205	851096	294699	473267	390163	314303	272359	251986
P63017	Hspa8	13589680	10653705	9637866	10340001	14728441	13201503	12503051	12160196	11917241	20024242	11518400	13035278	17815242	16885886	12243824	12019569
P63024;P63044	Vamp3;Vamp2	195593	60676	108942	118478	86162.2	113203	121538	105019	114707	252857	91481.2	79995.6	85715.1	91552.8	Filtered	66477.8
P63028	Tpt1	1.50666e+06	1.37119e+06	1335976	1.17893e+06	849961	905874	1.01126e+06	1.3166e+06	1.03427e+06	1.94619e+06	1.22673e+06	1.48187e+06	1617156	1.78913e+06	793571	881967
P63030	Mpc1	296103	468428	360206	373103	605410	756233	580850	562388	303976	134611	346537	277491	504735	763868	704290	549107
P63037	Dnaja1	1.03519e+06	1.21973e+06	1.11272e+06	1193978	1.54601e+06	1.49788e+06	1.0779e+06	1.1791e+06	1.05079e+06	780593	1500629	1.27088e+06	1.96789e+06	1.86917e+06	1.27645e+06	1106463
P63038	Hspd1	7.33348e+06	9986790	8814441	11328097	13728020	14622686	13581424	10457987	8191716	4.53753e+06	11670935	8.20563e+06	12116973	14083482	12842570	13854559
P63073	Eif4e	429022	308483	288658	314666	288121	231840	273677	254877	326012	649706	252794	304794	325112	287606	257760	245285
P63082	Atp6v0c	238130	114265	110722	92482.2	120127	81199.5	174398	176526	236950	605973	182202	161211	179061	224276	81221.6	110503
P63085	Mapk1	282155	179638	151852	169538	173461	158861	197711	199898	248891	724944	154168	328620	171412	156908	152287	181093
P63087	Ppp1cc	1.34405e+06	835763	748138	723742	704195	705050	874638	839940	1.1913e+06	2584592	629657	1.29049e+06	806480	763374	761009	690441
P63094;Q6R0H7	Gnas	742343	613326	477299	517016	501932	487636	551926	472337	618420	817484	357420	598942	503284	522625	517492	466603
P63101	Ywhaz	4.0046e+06	1.94903e+06	1.93178e+06	1.89909e+06	1.89609e+06	1.77022e+06	2.31323e+06	2.03308e+06	3.07612e+06	5.92752e+06	1.71782e+06	3684232	2.08705e+06	1751640	2.19758e+06	2.10602e+06
P63154	Crnkl1	65898.2	70969.8	46421	54272.3	40038	51598.8	48276.2	52453.8	72283.5	121304	55332.2	100747	48799	52520.7	29970.1	38373.2
P63158	Hmgb1	1.66533e+06	1.09652e+06	854991	1.1231e+06	790225	838199	1.04605e+06	978529	1.3092e+06	2260471	891381	1.98876e+06	789567	822557	1.33547e+06	1044473
P63166	Sumo1	225644	162687	131113	124196	138515	123995	155631	120497	148094	365138	83282.8	331332	122869	90142.6	127967	96329
P63168	Dynll1	22846.5	Filtered	0.711627	Filtered	51858.3	NaN	Filtered	50601.9	32402.7	156813	NaN	71108.7	39551.1	51737.8	NaN	Filtered
P63242	Eif5a	2.38878e+06	2.62537e+06	2.77237e+06	2248060	2432095	2330749	2.05976e+06	2.29e+06	2.27406e+06	2831556	2856156	2717366	2.55111e+06	2371627	2.58837e+06	2441663
P63254	Crip1	166787	83887	49185.8	23338	Filtered	41238	64830.8	131917	119094	170329	24795.1	750914	53734.1	27208.5	75988.7	72022.8
P63276	Rps17	2852377	2.08633e+06	2.14958e+06	2.18169e+06	2.29887e+06	1.80246e+06	2.08361e+06	2472321	2520423	3.93473e+06	1.85893e+06	2686556	2591952	1.96644e+06	2.09885e+06	1.92885e+06
P63280	Ube2i	594751	319089	284994	339978	295211	244871	390050	351712	520050	1.63569e+06	246771	1221975	291944	242741	351394	330162
P63321	Rala	278252	213178	164002	211211	203047	186212	205287	208389	291818	493340	167847	239447	154092	155197	211758	191720
P63323	Rps12	1.39881e+06	1.35034e+06	1.69604e+06	1.5598e+06	1.91085e+06	1.47711e+06	1.46574e+06	1.91033e+06	1.7601e+06	2.08906e+06	1.7544e+06	1922392	2.42066e+06	1.71667e+06	1.56106e+06	1552505
P63325	Rps10	5.65316e+06	3867793	3901450	4.41919e+06	3641554	3.66914e+06	4362544	4.69987e+06	5.28151e+06	5524060	3.7045e+06	4.73518e+06	4861969	3.54949e+06	3.60056e+06	3961967
P63328	Ppp3ca	332457	174048	148705	136339	142486	155570	208343	176331	265125	794981	161361	319903	173299	129342	168676	157383
P67778	Phb	5062881	6088142	5.83246e+06	6.87577e+06	7.15229e+06	7.9861e+06	7353638	5004716	5.24685e+06	5.39208e+06	6096283	4.85902e+06	4.65937e+06	6044756	7471699	6636541
P67871	Csnk2b	359141	321619	343012	346511	257886	371617	313148	329339	358412	620595	341143	405332	305002	302396	341918	325063
P67984	Rpl22	3.94482e+06	3.90903e+06	3.68266e+06	3.91869e+06	4.64261e+06	3.76534e+06	3943058	4330442	3.99124e+06	6.08637e+06	3755213	3.67632e+06	5745380	4.23596e+06	3.56968e+06	3.87746e+06
P68033	Actc1	93285560	41840036	26998486	32480990	27068922	30082152	42785564	44237740	57887104	186486576	40493616	100100888	46606080	38205532	36830696	43485468
P68037	Ube2l3	981230	637456	723679	705021	662614	695924	656963	682383	820983	1.06107e+06	559977	739041	625911	501388	690525	676808
P68040	Rack1	6054223	4966692	5.36898e+06	5023078	5.26718e+06	4.87142e+06	4786213	5670973	6.26361e+06	7.9341e+06	4.91952e+06	5.80845e+06	6750749	5258860	4792859	4309697
P68181	Prkacb	951392	460475	440547	483579	512878	444124	523663	493901	665153	1.39556e+06	431300	1.06305e+06	525233	615814	523457	445921
P68254	Ywhaq	778257	636889	579343	663042	626885	546491	640016	668854	835303	1.15507e+06	711209	1.08241e+06	589998	518209	639464	704283
P68368	Tuba4a	2.30105e+06	2.37382e+06	1.88566e+06	2533238	1.02491e+06	1.89652e+06	2.12001e+06	1931005	1.89067e+06	1.43574e+06	1.98077e+06	2002744	1.48869e+06	1.83211e+06	2.06433e+06	1.76732e+06
P68369	Tuba1a	17684432	10803349	11286802	9642352	7.99935e+06	10139448	10851341	10944883	13595385	24369688	10197814	16668602	12254954	11365837	10899216	9535416
P68372	Tubb4b	8177711	6081300	5.80517e+06	5.41162e+06	4485795	5.17149e+06	5848432	6341995	6.78771e+06	12456116	6.5936e+06	9034709	7.30456e+06	8405343	6.00275e+06	5.6345e+06
P68373	Tuba1c	1.50676e+06	1.26348e+06	1.49239e+06	1.01153e+06	1.05984e+06	1.362e+06	1.10655e+06	1.17446e+06	1.07405e+06	1.65558e+06	1.27716e+06	1.3058e+06	1.36911e+06	1.17095e+06	1.14276e+06	1.03095e+06
P68404	Prkcb	380936	160167	91516.6	97256.6	129364	98493.1	168987	92572.3	207135	711162	41430.1	231486	110847	106408	91538.2	84198.7
P68510	Ywhah	1.14757e+06	485545	532391	447577	585302	504682	592542	614330	867713	1.64354e+06	454733	1.05289e+06	683991	494253	469898	515473
P69566	Ranbp9	90246	33684.4	43819	29874.5	41737.4	34533.5	42764.3	42901.2	52894	162960	40671.6	65957.4	57363	40983.4	33915.5	36791.3
P70122	Sbds	438065	376379	356295	383665	248331	261843	326916	297930	405155	490327	254911	394623	266628	242309	284013	263943
P70158	Smpdl3a	108845	64289.8	54427.5	63376.8	62311.7	70381.9	61350.6	119869	62618.6	158344	50678.6	85999.6	70967.6	75446.4	64786.2	70618.8
P70168	Kpnb1	1.0445e+06	593769	592660	554530	617386	586787	629754	680464	803716	1.52497e+06	586539	1.07398e+06	791068	747294	582364	678409
P70170	Abcc9	93281.7	23293.9	41853.2	20812.5	20823.5	22022.8	22741.4	32488.5	64841.3	168788	19935.9	33003.8	50074.8	17269.9	26480.6	33291.8
P70194	Clec4f	1940796	237861	277842	191032	395608	211441	539073	625100	1.03352e+06	6305341	227540	243835	696281	328917	256164	206915
P70195	Psmb7	680769	850289	791799	831776	796690	699750	622536	564945	648259	650274	840892	591140	703872	909808	716937	745746
P70202	Lxn	160277	75640.8	62430.9	87712.9	50725.5	46424.6	91533.1	91314.6	126315	274684	50290.1	120246	16604.2	29664.9	42528.5	39608.4
P70206	Plxna1	93809.5	5504	9237.21	3515.21	14241.6	6400.78	26409.3	10466	68235.2	182099	NaN	16383.3	10038.7	2472.36	Filtered	3617.33
P70218	Map4k1	4025.31	Filtered	Filtered	Filtered	Filtered	Filtered	5927.59	Filtered	5762.04	8708.91	Filtered	36392	Filtered	Filtered	Filtered	Filtered
P70227	Itpr3	209445	200262	208252	143011	210933	126045	102840	66085.7	152768	534198	120070	173897	81092.4	40641.8	62010.5	124458
P70245	Ebp	1135371	1.36513e+06	2.22442e+06	1.44288e+06	2.2119e+06	2169782	1.75314e+06	1.76703e+06	1.76587e+06	855593	1.66259e+06	1.05079e+06	1.90123e+06	1.10248e+06	1.93272e+06	1.96837e+06
P70248	Myo1f	257250	10765.4	NaN	43595.4	51282.4	30968.1	116610	70611.6	200211	718534	25222.3	247973	52363.8	46567.8	27195	31039.3
P70261	Pald1	293819	87251.9	108496	100203	89886.2	85294.1	112565	103782	143018	787667	97193.1	100293	101902	94137.9	77915.6	82322
P70266	Pfkfb1	464829	659274	601204	837104	331389	437035	263057	259877	402693	192092	562717	563025	620428	395730	364440	340946
P70268	Pkn1	273645	71290	64814.7	49506.5	54890.8	69648	103433	85320.9	160103	480635	39476.1	201758	73143	57738.5	67167.8	54394.2
P70269	Ctse	250098	Filtered	Filtered	Filtered	Filtered	Filtered	Filtered	129688	282665	212451	Filtered	Filtered	Filtered	Filtered	Filtered	87759.7
P70274	Selenop	4817.25	2637.48	2304.87	3639.18	2512.58	4586.49	3399.61	3100.19	2724.69	5706.51	5948.3	4426.61	2985.6	5134.18	2605.76	5257.93
P70279	Surf6	54893	38555.2	30256.9	31300.1	21420.1	22125.7	24894.3	30158.9	28922.6	42195.3	15434.8	28390.2	15732.4	11709	13082.4	15339.9
P70280	Vamp7	445644	239005	273842	188964	201612	181298	211041	258150	318092	953776	194443	232602	282381	190464	145095	130127
P70288	Hdac2	260064	212726	187375	167063	231190	227013	200702	195960	169733	411798	179807	365090	193887	169311	244616	199691
P70290	Mpp1	515818	125685	124810	105323	70661.4	142561	140236	156290	259603	653187	161751	192678	118099	119569	125092	111421
P70295	Aup1	317231	280056	224881	220264	272161	274901	273960	261114	272524	421403	218400	221067	235994	185771	225543	193427
P70296	Pebp1	2.33099e+06	2.57168e+06	2.586e+06	2869076	2.92162e+06	2.69549e+06	2.59733e+06	2.06444e+06	2.24174e+06	2.14917e+06	2602064	2.10989e+06	1.60031e+06	1.92105e+06	3.22104e+06	2.38363e+06
P70302	Stim1	278267	222136	256016	217069	228494	218458	218213	233819	265775	331164	222622	320019	360412	284385	195452	219242
P70303	Ctps2	27783.5	9802.91	11689.2	10560.6	9493.36	12765.4	11746.8	8075.47	20709.7	76908.3	5538.08	16972.7	11810.2	6498.82	4582.02	7284.17
P70315	Was	545157	89625.4	133393	79806.3	274673	255405	283329	150511	275115	895338	74595.9	446156	181558	451674	119204	116891
P70318	Tial1	203657	187701	146198	129685	101429	139975	146178	131838	181772	293728	186406	200184	154522	143937	134578	139297
P70333	Hnrnph2	193629	135954	168298	134280	73021	114368	118950	157790	137307	251728	168686	188281	149565	161690	99668.8	141597
P70335	Rock1	383221	231903	352258	230526	148116	124762	328905	196161	176641	55624	115164	186801	152153	235476	208672	184023
P70336	Rock2	374941	145271	154588	135172	121375	128786	179257	144996	239710	638207	104808	243958	163755	151306	123757	140247
P70340;P97454	Smad1;Smad5	1.22202e+06	60783.6	44766.2	NaN	Filtered	NaN	Filtered	1.16545e+06	42219.4	122354	95265.4	118115	184861	1.18812e+06	1.83412e+06	141466
P70349	Hint1	961780	1085598	1.01123e+06	1.20963e+06	1029545	938289	837506	905653	894629	645241	1.16841e+06	1.03027e+06	867784	969875	1.05283e+06	1.18241e+06
P70362	Ufd1	271302	294978	206501	242383	246140	267481	230852	285775	290098	283029	272985	254514	283101	262902	310529	233749
P70372	Elavl1	670186	544423	409258	466905	340562	407522	479054	529540	627346	1.0487e+06	459544	761435	515819	396388	474196	497834
P70380	Il18	35456.9	10822.8	14775.9	18236.6	Filtered	Filtered	19440.2	45361.1	27781.3	67205.3	Filtered	NaN	Filtered	11455.5	Filtered	Filtered
P70388	Rad50	35435.5	9226.51	Filtered	Filtered	Filtered	NaN	4597.65	11769.9	8363.26	103435	6208.08	45531.1	Filtered	Filtered	Filtered	446.021
P70389	Igfals	6509.77	7094.48	4704.02	6491.32	6381.54	16595.9	4416.52	NaN	4378.66	NaN	9992.82	6284.81	9195.05	7159.41	6366.17	5083.9
P70398	Usp9x	474739	341213	399426	329063	334811	301517	330606	333786	391204	733881	331419	396690	337553	292359	287738	310162
P70404	Idh3g	484866	418243	503051	431361	557642	550703	510911	387978	431490	553121	464769	579276	752479	582609	536078	478507
P70407	Cdh9	Filtered	9133.16	13000.2	9492.68	8483.63	10960.6	Filtered	4352.76	2686.73	Filtered	Filtered	8107.13	3664.59	Filtered	Filtered	Filtered
P70426	Rit1	45599.7	14761.8	14951.3	Filtered	16228.8	10105.3	14806.1	24970.7	28652.9	149028	11262.7	20682.4	18086.2	12637.5	9250.6	15906.8
P70429	Evl	112341	33615	17528.5	29375	24567.6	47030.3	136747	80054.7	78644	72132.5	32346.1	403619	29774.5	36285.9	28640.9	51500.7
P70441	Slc9a3r1	539361	660212	812282	726122	550703	868781	700643	610410	560538	322232	696854	625344	559522	584159	841735	650738
P70444	Bid	143173	24378.4	108434	103997	58901	79358.7	109333	81566.7	98127.9	178237	101973	28531.2	20498.1	43089.5	61413.1	100667
P70452	Stx4	495926	320754	449151	353555	353673	465156	401069	442488	419862	646736	259742	358455	351231	342356	389832	357509
P70460	Vasp	96355.4	31408.7	29463.8	41686.6	23980.8	40803.9	55262.3	43979.9	83501.7	171075	22751.7	179198	35532.3	19500.7	40419.3	34040.6
P70665	Siae	55884.9	39472.8	82338.3	61732.2	47275.4	49118.3	49642.6	66118.6	97222.1	68674.9	38393.7	40312.7	64128.3	52768.2	54237.2	Filtered
P70670;Q60817	Naca	957519	989598	888574	926710	648263	945044	700526	857841	928104	1.11942e+06	820494	957919	857099	968721	887157	866049
P70671	Irf3	163013	167032	173876	146873	149540	161743	138247	161271	121607	131803	156364	156697	128361	132880	160812	160074
P70677	Casp3	377677	322725	249971	270180	223431	231210	288253	259900	381835	663352	239077	300275	284024	246960	241588	359635
P70691	Ugt1a2	70637.4	82722.5	242264	121626	223786	217189	184555	331428	243372	30593.4	130326	97656.2	490431	954370	217644	174509
P70694	Akr1c6	16929660	27175928	26672984	30799778	16940234	20735616	16651953	22821124	12660410	5.32277e+06	23684414	20776834	16626455	20944142	23743852	18107808
P70697	Urod	401050	594575	509657	557475	373193	375500	368367	398661	479195	347521	448686	378559	353323	397799	405310	349405
P70698	Ctps1	45655.7	18536.5	10068	11120.3	NaN	17829.6	13400.4	5142.36	26340.3	122687	10592	66318.8	18875.7	18066.9	31096.4	NaN
P70699	Gaa	127822	244824	142401	226797	119840	106664	146205	126582	210793	109696	154241	117672	104031	150841	108962	85881.1
P70704	Atp8a1	121532	27597	26531	20677.1	18079.9	13589.6	45519.2	48899.3	156152	298007	28148.9	55973.1	29323.4	23280.1	50616.2	30691.2
P80313	Cct7	2.67723e+06	2.79518e+06	2.21627e+06	2.69807e+06	2.46683e+06	2.63611e+06	2.49579e+06	2.42053e+06	2624087	3.78126e+06	2.35701e+06	3272508	2.7587e+06	2.88663e+06	2.57319e+06	2720252
P80314	Cct2	2.72866e+06	2754004	2.33378e+06	2.6159e+06	2.63073e+06	2.81816e+06	2491249	2.67266e+06	2640040	3.64598e+06	2.63294e+06	3317727	2.82186e+06	2.88746e+06	2.72405e+06	2.97295e+06
P80315	Cct4	1.59833e+06	1517840	1.26838e+06	1.504e+06	1.44636e+06	1.55014e+06	1.48896e+06	1.41241e+06	1.46673e+06	2.00987e+06	1.39888e+06	1.68943e+06	1.50142e+06	1621026	1.41883e+06	1.47422e+06
P80316	Cct5	1.17397e+06	1.2457e+06	952429	1.09095e+06	1125455	1.10285e+06	1.05625e+06	1.03931e+06	1.0808e+06	1.71256e+06	1.06032e+06	1.34943e+06	1.15311e+06	1.21296e+06	1103277	1.13921e+06
P80317	Cct6a	2.00095e+06	2137584	1.8804e+06	2.16307e+06	2.09326e+06	2.14123e+06	2.02317e+06	2.00823e+06	2.07223e+06	2.8264e+06	1.86047e+06	2.51012e+06	2.20564e+06	2.19401e+06	2.06672e+06	2.21385e+06
P80318	Cct3	2.282e+06	2.37659e+06	1.8498e+06	2.38259e+06	2.34906e+06	2.28944e+06	2.32425e+06	2203432	2.15242e+06	3096570	2157576	2.7493e+06	2.34096e+06	2.60182e+06	2.29661e+06	2.47176e+06
P81117	Nucb2	80364.9	16345.8	7812.75	Filtered	13491.7	9411.26	30313.7	15126	41213.3	312406	6010.82	26488.6	40558.2	13312.9	13253.6	13753.3
P82198	Tgfbi	284514	247989	262728	188537	106338	173170	125270	145231	194666	354088	110283	319680	328955	56303.5	184470	292937
P82343	Renbp	5.58541e+06	1.27803e+06	911007	933110	719346	690697	2364540	1.29023e+06	4503396	12933505	706356	1.48943e+06	885606	911593	879894	936122
P83093	Stim2	82218	38075.3	54200.2	52820	90898	52661.6	108509	37532.6	60537	59387.9	64721.6	65238.7	122419	43114.2	50584.1	80649.5
P83741	Wnk1	161208	47876.4	63278.7	48198.5	50012	50401.2	69144.5	38777	105428	417059	31815.9	99693.3	45858.4	35427.2	43825.9	31094.5
P83882	Rpl36a	939290	1.04883e+06	907579	992746	1.00425e+06	766152	1.05846e+06	1089036	1.03464e+06	1.58254e+06	910259	1.06946e+06	1.23003e+06	1.01883e+06	853749	870890
P83887;Q8VCK3	Tubg1;Tubg2	102631	58365	45851.3	36247.5	37606.8	36703.9	42252.6	49488.3	69335.8	100957	37747.6	78616.9	39500.1	40377.2	22552.2	23744.3
P83917	Cbx1	604555	550894	531501	387829	Filtered	Filtered	552256	534530	Filtered	697134	520080	757154	Filtered	Filtered	Filtered	684980
P83940	Eloc	247453	231572	231341	235364	215400	207657	189477	244507	238011	398962	235228	289594	224317	260514	193370	204167
P84075	Hpca	67971.7	34997.1	101453	76953.6	85601.9	102679	134716	64946.4	40669.2	36265.7	53138.4	72275.5	82518.1	72174.6	102283	89140.4
P84084	Arf5	854996	758478	664512	724783	951160	771786	823504	797884	907813	1070647	831846	883811	897004	766390	630728	187721
P84089	Erh	1.1504e+06	783502	750535	866163	920333	754940	818901	859419	845280	1.97541e+06	675616	1.25454e+06	590128	680265	691640	647237
P84091	Ap2m1	1.31172e+06	861381	888548	776300	769997	805415	888116	993282	1.06753e+06	2.21598e+06	899912	1.02036e+06	1.07041e+06	1.03825e+06	964271	870213
P84096	Rhog	862542	181138	176427	164065	199210	193066	289366	329695	596548	2.49619e+06	159886	617248	304861	198768	176216	145098
P84099	Rpl19	2329557	2.09899e+06	2141847	1.94719e+06	2.84608e+06	1.90898e+06	2108205	2.28478e+06	2.42677e+06	3.08233e+06	2181609	2.218e+06	3.00818e+06	2.11153e+06	1.84266e+06	2.01533e+06
P84104	Srsf3	2.5305e+06	1.80136e+06	1.3672e+06	1.79502e+06	1.28891e+06	1.40544e+06	1.53951e+06	1.57331e+06	2684020	3.97304e+06	1371805	2.40216e+06	1.66719e+06	1.1898e+06	1.63797e+06	1.50854e+06
P84228	Hist1h3b	454209	164213	3743.22	136556	2214.31	36401.1	184273	135139	49665.3	253278	148325	527211	243544	33659.5	98733.4	304402
P85094	Isoc2a	373548	638507	605104	722688	963644	1.00568e+06	939092	710634	347016	174430	680752	419711	531200	623218	931738	876424
P97290	Serping1	437601	449100	618004	435092	422490	385644	445482	820356	531331	309629	609039	585984	608612	354784	273413	426534
P97298	Serpinf1	64181.6	73325.1	59499.9	63056.8	55157.5	69086.3	69806.3	36732.1	56068.9	53628.1	43250.5	51892.3	48273.7	29826.2	45970.4	52482.7
P97300	Nptn	242442	126161	132563	114919	121503	135120	117545	129475	162230	397485	123661	199526	148008	175527	133369	143690
P97310	Mcm2	487549	46741.8	25716.2	14205.1	Filtered	26501.6	136212	53851	134380	564398	28499.8	261387	34978	45229.7	37958.8	45504
P97311	Mcm6	222102	35995.6	26741.6	19873	14932.3	24637.7	58039.8	36293.5	98772.8	248205	9139.06	186856	30473.1	19903.8	5950.52	13973.8
P97314	Csrp2	372495	91639.9	176755	99910.2	106921	402505	110986	129351	232998	372580	76361.1	189099	91332	81349.5	119754	44938
P97315	Csrp1	349976	146547	126050	170954	62299.5	125433	172999	177654	219631	476715	106609	351752	113999	71696.2	134757	216574
P97328	Khk	2.48809e+06	4411460	3.44936e+06	3566473	2.80686e+06	2.40501e+06	2440290	1.08921e+06	2.25694e+06	785508	3.11552e+06	2.35739e+06	2.3856e+06	2542814	2.86823e+06	1.95245e+06
P97333	Nrp1	64068.9	7062.75	6467	9545.85	10797.4	7574.53	10788.1	21622.6	37627.9	135900	15211.7	1994.8	20150.1	14628.6	4759.11	11714.4
P97348	Rhod	32631.4	33167.5	34720.3	34010.2	33619.7	25466.8	36091.2	41384.7	29479.6	16634.9	29365.2	19484.6	Filtered	23264.1	35113.1	27161.6
P97351	Rps3a	3.89431e+06	3127115	3.07065e+06	3.44352e+06	3334649	2.9568e+06	3086886	3.84782e+06	3878388	4810317	3.20862e+06	3.92676e+06	4.54859e+06	3.63831e+06	3.50638e+06	3.73311e+06
P97355	Sms	80081.2	12783.7	12053.4	10488.7	15942.1	18378.2	21066.3	31272.2	44546.4	346911	14479.4	60068.6	11584.9	18171.4	19385.7	23230.8
P97363	Sptlc2	63742.6	15685.9	22062.4	44121.9	28912.8	15849.3	24355.2	27326.7	42893.3	110989	21870.3	37670.6	32325.9	19232.6	22558	14896.2
P97364	Sephs2	2.12759e+06	3.22316e+06	3153935	3.24543e+06	2.1893e+06	2.71643e+06	2.48855e+06	2.02809e+06	2.20095e+06	995124	2.96761e+06	2.05717e+06	1.26931e+06	1738802	2.72084e+06	2482409
P97369	Ncf4	273625	25614.9	24980.1	11457.6	18595.1	13166.7	67866.5	46037.4	97398.9	848150	19807.7	74341.6	40703.7	13592.4	15377.4	13768.5
P97370	Atp1b3	242384	147979	154160	149025	147824	117187	164368	170560	188251	432890	143519	216593	159007	106658	133015	87716.1
P97371	Psme1	1.49411e+06	1.11845e+06	1.46902e+06	1.23554e+06	1.51561e+06	1.49927e+06	1.52563e+06	1.77986e+06	1.44937e+06	2549554	1.35572e+06	2.81983e+06	1.13705e+06	1084011	1404860	1.27078e+06
P97372	Psme2	1.17631e+06	857756	967677	1.03337e+06	1.17561e+06	930360	1.39811e+06	1.37674e+06	1.05348e+06	1.18491e+06	864292	1983182	925354	796736	1.11666e+06	1.1263e+06
P97376	Frg1	189841	143703	74999.9	46023.9	127596	59782.6	65616.9	59035.7	86404.6	220331	80639.4	162568	38374.6	69522.9	95848.5	120588
P97377	Cdk2	48858.4	16096.9	29068	20016.9	16390.6	20929.4	23912.8	25006.2	25041.4	61353.1	22419.9	35081.5	28658.1	16083.3	16896.9	18502.8
P97379	G3bp2	116182	106775	110638	120832	96850.6	125392	81958.9	116989	92349.5	97236.8	82026.7	81656.7	114052	122348	126247	115328
P97384	Anxa11	1.30161e+06	993301	1.04995e+06	984686	1.01963e+06	996946	937375	1.06541e+06	1.09037e+06	2.13219e+06	1.02695e+06	1.47389e+06	982790	951545	1.02037e+06	1.04195e+06
P97386	Lig3	110593	71389	62091.4	44905.4	29084	31530.8	53620.1	27186.5	73280.5	194832	45454.4	85407.7	41836	26827.7	28184.4	38545.1
P97390	Vps45	183714	97617.6	105235	85225.9	121160	91137.5	117175	111282	147372	366733	89414.6	105702	116651	85340.5	88409.4	86570.7
P97393	Arhgap5	45329.4	34383.8	48953.8	40842	43792.8	27437.6	30229.2	32384.8	33728.5	43539.8	31906	35701.2	44631.4	32023	35957.1	28852.7
P97412	Lyst	22599.1	14223.2	15369.9	9698.2	6064.16	2475.49	12840.3	7117.3	19889.5	20078.9	8035.1	21770.3	7104.7	8623.55	17045.4	13476
P97427	Crmp1	185066	78990.4	115876	129657	84188.3	67430.3	103330	79737	161350	403355	89712.5	504460	110865	51421.3	87318.3	98757.1
P97429	Anxa4	2488822	1.44639e+06	1331496	1.3968e+06	1.11251e+06	1.19991e+06	1.56362e+06	1.47392e+06	2.09422e+06	2.90024e+06	1.05974e+06	1.38808e+06	979071	1.095e+06	1.44546e+06	1.40854e+06
P97434	Mprip	81241.7	50025	50791.4	41526.3	12501.1	47828.1	40273.6	41122.8	37407.8	25029.6	36579.4	47454.3	31854.7	17909.8	35160.8	37164.3
P97447	Fhl1	215480	37017.2	37344.1	55862.8	54969.2	36422.9	64726.4	50452.7	111801	318787	50283.7	114842	57531.6	45893.1	52212.5	58685.1
P97449	Anpep	538305	634428	554148	595788	586491	737448	559918	810847	600973	328017	592017	593777	703119	749900	578759	715462
P97452	Bop1	101055	81176.2	41058.2	42796.3	13972.2	25967.7	36151	54529.3	42878.8	186241	49600.3	137719	35692.2	11751.8	24417.8	34951.1
P97461	Rps5	674400	590652	657210	703613	692613	606060	579006	692415	703160	853475	582767	706284	772077	529122	558357	566045
P97465	Dok1	74698.9	2491.63	Filtered	3045.53	Filtered	Filtered	4780.56	277.709	22340.3	204747	Filtered	21603.9	Filtered	Filtered	Filtered	1657.89
P97468	Cmklr1	105400	21416.9	46411.3	37848	85615.4	34443	50939.8	68072.4	141746	459381	Filtered	68812.2	99531.1	19124.5	118080	32464
P97470	Ppp4c	198749	151911	133538	117988	140254	139527	131979	163479	131705	297228	162670	213881	115228	132088	113379	141417
P97478	Coq7	140950	187800	192618	213711	194095	177173	194398	130232	143642	74289.4	123491	129843	64179.6	103064	173896	172690
P97479	Myo7a	91738.5	98812.5	88023.6	102966	18968.7	95440.7	87013	38509.8	49917.7	74855.1	53469	70989.9	50485.3	53207.9	93480.3	84274.5
P97493	Txn2	342885	344388	425021	450213	651083	666785	484466	350187	264993	267302	524707	361141	435075	500505	628069	775525
P97494	Gclc	1.65256e+06	2.40571e+06	1.21215e+06	2555445	1.17726e+06	1.85353e+06	1.64777e+06	1.31866e+06	1.10643e+06	689766	1.46673e+06	1.13887e+06	912152	1.44075e+06	1.82769e+06	2.00125e+06
P97499	Tep1	45257.3	54586.9	56000	32807.3	20770.8	12448.9	25379.6	24949.1	36287.5	30200.2	32300.7	30116.2	29651.6	16245.8	14193.6	15057.4
P97501	Fmo3	73234.8	8093.42	1.45595e+06	62010.2	2.91537e+06	4961804	4.44589e+06	1.86835e+06	728024	143906	106333	574546	36682.6	259554	3.49985e+06	4662399
P97742	Cpt1a	1.23458e+06	1.48368e+06	1.8457e+06	1.68125e+06	1.98062e+06	2.07402e+06	1.71998e+06	1.68705e+06	1.22127e+06	933490	1.74912e+06	1.13891e+06	1354291	1.75093e+06	1.96274e+06	1.83525e+06
P97760	Polr2c	51410	17425.5	1762.94	26355.5	Filtered	18157.1	37453.4	23076.5	9314.9	38529.4	18703.2	52123.6	17215.7	3851.97	72871.2	Filtered
P97765	Wbp2	259274	248039	236967	188357	183640	161058	155530	174921	271710	239549	160684	186608	178195	147956	157154	201239
P97770	Thumpd3	144379	67522.2	69962.1	65180.7	43740.3	46036.5	64294.2	65024.1	95562	277138	40789.8	117693	67684.6	59955.8	49751.5	46665.5
P97772	Grm1	3805.12	9043.27	18084.3	21739	11667.2	12616.3	26197	21303.2	19872.5	32117.6	17340.1	45024.7	16684.2	21233.4	11285	20028.8
P97789	Xrn1	90615.8	70545.6	109470	95283.1	27686.6	70721.4	51088.7	8258.16	16050.3	94506.7	62716.6	77185.7	28277.4	23244.9	65676.2	59073.9
P97792	Cxadr	80674.1	86200.4	95691.4	89690.4	51019.7	50450.7	38999.3	41705.4	92906.6	20952.6	57684.8	52567.5	47176.6	34172.7	49112.6	58681.1
P97797	Sirpa	28645.3	2220.53	Filtered	268.887	3095.82	2745.34	4069.48	5841.89	19328.6	75914.6	Filtered	9400.63	Filtered	993.926	Filtered	Filtered
P97807	Fh	5.26119e+06	6888776	8.00729e+06	7466054	9934587	6271466	6.29679e+06	5.8773e+06	5195226	2.63628e+06	10247995	4.25271e+06	7.64023e+06	6802170	6150162	6414148
P97819	Pla2g6	63144.9	130897	108922	155118	48772.2	57943.3	80023.3	71368.6	91579	95576.4	84281.1	38597.5	66973.9	79286.1	86615.9	65304.9
P97821	Ctsc	2.23595e+06	458025	639250	389971	1.0491e+06	606068	1.21528e+06	1.40158e+06	1.40543e+06	6129451	615283	1.29909e+06	1.0313e+06	893626	505285	502617
P97822	Anp32e	330261	159676	158609	142062	106234	119460	178378	191194	291379	1.3814e+06	128175	590086	127728	128330	135037	133896
P97823	Lypla1	1.91866e+06	2499244	2.65932e+06	2994090	3713471	3557365	2839458	2.50482e+06	1.86563e+06	1.33201e+06	2.44146e+06	2.4811e+06	2.48782e+06	2490462	3.18049e+06	3.08419e+06
P97855	G3bp1	549359	506273	548006	534934	98186.7	505685	487790	465568	406428	303071	495689	587411	309646	399068	549718	460640
P97858	Slc35b1	722587	883588	765569	793996	1.42855e+06	919427	821507	840712	565196	477853	989457	799303	1.66735e+06	1.0012e+06	680033	694352
P97863	Nfib	175383	290572	203546	315437	76623.3	283360	279547	157442	196693	85175.9	140769	147318	127585	105958	216011	176930
P97864	Casp7	331951	171684	243594	191001	107279	211592	273022	197666	202476	315654	151479	164912	137118	175704	197983	197596
P97865	Pex7	106633	179331	153623	178560	155201	177745	131693	121790	142522	63650.8	178174	107391	92377.1	202828	191446	131806
P97872	Fmo5	9280422	7.28574e+06	8463107	6.77691e+06	4.34039e+06	5378326	5.63434e+06	3.16969e+06	8.27979e+06	4.10636e+06	7.50455e+06	8620642	3.62312e+06	2.91985e+06	5.54778e+06	5373976
P98064	Masp1	59945.2	23570.4	55980.8	39851.2	23461.6	34120.2	37233	28839.4	29733.7	63830.9	37829.2	30456.2	37524.4	21002	13460.9	21914.6
P98078	Dab2	516476	88491.2	66607	66437.3	76819.9	82371	112317	113159	206631	2.62723e+06	117401	127014	107269	77088.5	83033.5	91514.8
P98083	Shc1	40144.4	52714.6	79246.1	43066.3	39615.2	38837.5	46036.7	50599.6	23901.2	24181.2	32865.1	31411.5	29637.6	25118.2	40051.9	30765.1
P98086	C1qa	131176	25283.9	15944.8	9570.01	56274.2	9823.95	33798	44711	76266.4	1.13947e+06	30021.8	31243.8	26617.3	17139.7	16936.7	11852
P98192	Gnpat	38463.6	43261.1	42142.2	50215.9	49630.7	36351	37439.5	48046.9	41073.4	45360	33569.2	43091.2	51139.5	51000.7	46312.6	44643.2
P98195	Atp9b	58862.6	50357.4	71546.4	64502.5	51546.8	47728.8	45794	60485.3	66057.4	139752	59934.7	50197.5	61456.7	48677.8	31239	35643.8
P98203	Arvcf	87726.4	61965.7	72602.7	56519.5	43910.8	65213.5	46197.6	50760.5	74174	47217.5	40769.9	42298.2	55058.4	36909.6	59204.9	64382.9
P99024	Tubb5	5200077	1.53881e+06	1.52301e+06	1.28544e+06	819431	1.32882e+06	2177466	2.07577e+06	3.3624e+06	9345184	1.31743e+06	4315294	1.7328e+06	1.40159e+06	1.44374e+06	1.50217e+06
P99025	Gchfr	620498	1.22658e+06	1367560	1.28034e+06	1.3802e+06	1.36417e+06	1.05382e+06	798767	873950	277019	1.31269e+06	952851	704153	1.0679e+06	1.50163e+06	1.64337e+06
P99026	Psmb4	1.90734e+06	1.76081e+06	2.08604e+06	1.8654e+06	1.78361e+06	1.7444e+06	1.86642e+06	1818187	1.72249e+06	2465626	1.59904e+06	2.00272e+06	1.64265e+06	1.60307e+06	1.6388e+06	1.57581e+06
P99027	Rplp2	391488	427158	505274	447206	430687	463763	382144	493499	502411	448285	592073	497525	565606	384202	544209	570688
P99028	Uqcrh	151063	167672	168836	220887	232741	199475	160040	130061	130807	78665.4	184648	105086	105560	91804.7	155807	132959
P99029	Prdx5	14120562	11347320	10829889	12482908	10498387	10451742	11895453	9263901	14294564	37677720	10879445	11625197	10350542	9478186	9952329	10209108
Q00262	Stx2	36982.5	27751.2	30286.8	29483	39195.9	34896.8	35756.4	39362.2	34329.6	75189.2	42605.4	39154.1	24968.1	36660	29309.5	39377.7
Q00422	Gabpa	105359	48864.9	42838.2	44788.1	53762.1	34131.3	51996.3	46817.9	66714.4	202502	29358.1	107263	34600.8	38206.7	55659.6	43203.5
Q00519	Xdh	3022976	2719747	3456856	2.40799e+06	2.46201e+06	2.35349e+06	2833677	2.66535e+06	2.81364e+06	4.066e+06	2632111	3586009	2443410	2.33645e+06	2132032	2.05573e+06
Q00560	Il6st	54365.1	29975.7	54572.6	30918	52250.7	29646.2	31028	52061.9	50882	41290.3	37862.2	44818.2	53961.5	36942.4	27576	29905.4
Q00612	G6pdx	2399474	594950	389477	496289	219522	229581	831575	507654	2.00956e+06	7.1513e+06	427082	1.22778e+06	467367	313790	289787	310312
Q00623	Apoa1	12504461	10494890	12200694	14949004	2.69367e+06	9005600	7.13534e+06	5.52838e+06	8708279	8049489	14028876	11834022	5660244	7.0404e+06	8448758	7593785
Q00651	Itga4	68519.8	1348.66	Filtered	Filtered	Filtered	Filtered	14294.5	Filtered	19904.1	213007	Filtered	27672.5	6110.37	2630.65	Filtered	Filtered
Q00724	Rbp4	797083	1.14029e+06	908572	1201231	393274	866876	931611	430584	577368	554791	591899	863102	618206	603894	1.0068e+06	489761
Q00897	Serpina1d	1.64441e+06	2.262e+06	2.13006e+06	2673210	1.26991e+06	2.7081e+06	1731105	2.79878e+06	1.34453e+06	1.04795e+06	3.17035e+06	2.2645e+06	1.97924e+06	3065305	2.99342e+06	2.62802e+06
Q00898	Serpina1e	129408	87639.8	46329.7	373362	2949.05	6590.97	9970.71	47502.6	130992	454621	208130	419506	11276.1	7524.05	NaN	10043.3
Q00899	Yy1	56468	41790.2	31660.6	11166.4	18333.5	42991	40517.4	34562.9	59805.6	79951.9	27304	62219	26659.4	24691.4	34491.5	56591.8
Q00915	Rbp1	1.07788e+06	393707	702636	321754	361337	430626	417363	791199	1.10542e+06	1.55852e+06	264509	918895	1.12211e+06	368463	528038	989844
Q00977	Gjb2	5275.26	1196.6	9338.22	5642.41	13803.9	Filtered	7364.7	11313.3	5218.34	1504.56	10913.6	5576.66	11046.9	8523.81	4070.71	7169.29
Q00993	Axl	282770	18033.3	42596.7	24154.8	70563.2	34336.9	77132.6	47997.7	171866	771933	36758.2	41580	52847.8	34211	48087.7	31329.6
Q00PI9	Hnrnpul2	2360862	1208792	1.13005e+06	1.08662e+06	1.0528e+06	1.06728e+06	1.32611e+06	1.10698e+06	1.8046e+06	5.3146e+06	962452	2.1938e+06	1.19738e+06	1.13206e+06	1.12403e+06	1.15846e+06
Q01065	Pde1b	Filtered	4749.51	9726.52	NaN	8393.69	444.71	8878.38	8544.14	9097.75	12442.3	7566.23	9655.05	12555.7	7763.36	8019.82	848.417
Q01149	Col1a2	1.40965e+06	1.97604e+06	1.91661e+06	1482378	1.4075e+06	679563	417856	568515	677906	2.19995e+06	733040	1.39737e+06	667675	463150	777432	616469
Q01279	Egfr	786565	1.1735e+06	1.16474e+06	946713	895517	177172	232864	944324	1.10213e+06	432341	1.3381e+06	636468	1.0518e+06	203932	102026	296748
Q01320	Top2a	92234.6	Filtered	Filtered	Filtered	Filtered	Filtered	9061.59	27446.6	50965.4	157890	Filtered	89302.9	Filtered	Filtered	Filtered	5315.18
Q01339	Apoh	477717	633974	549925	884386	306621	667557	544475	592886	494425	305160	775552	707044	504157	599509	551969	672828
Q01405	Sec23a	929218	994449	1124095	983026	1085449	937559	941266	1.07347e+06	1115847	928220	1.06516e+06	842142	1.26301e+06	1.10523e+06	890574	904903
Q01514	Gbp1	34948.5	24520.7	17725.2	60165.5	17143.6	Filtered	140815	63734.9	38635.6	159257	37864.9	100112	30727.1	16400	7588.51	5478.52
Q01730	Rsu1	773048	436940	445596	410080	377507	408642	466521	403947	570628	1.19849e+06	306581	522570	335034	329202	349333	317682
Q01768	Nme2	11907159	12323095	12332084	12290090	12618621	9637096	10410743	11922761	13017737	10667934	12714436	13854607	14557576	9568576	9670391	11391328
Q01853	Vcp	6056332	6.2155e+06	5.66909e+06	6751761	6.47401e+06	7077117	5.98806e+06	6.08705e+06	5917148	8224639	6324470	5690992	6776231	7187862	6356656	6056912
Q01965	Ly9	107978	Filtered	Filtered	2702.99	Filtered	Filtered	12893.7	13329.5	40945.7	209373	Filtered	62010.1	Filtered	Filtered	Filtered	Filtered
Q02013	Aqp1	584925	607810	475853	521963	353440	605908	679227	411003	468936	237690	411715	405282	415418	477962	642664	449121
Q02053	Uba1	3150926	2.5252e+06	2.19628e+06	2323627	2.05254e+06	2.18857e+06	2287363	2301028	2.69579e+06	5072691	1.95737e+06	3.16673e+06	2.15923e+06	2.20107e+06	2166687	2.17042e+06
Q02105	C1qc	187185	37202.6	32526.9	19274	23412.5	35062.2	62015.2	86094.7	107030	1.44938e+06	31104.9	68041.7	53938.9	41968.2	22704.6	7269.66
Q02248	Ctnnb1	1250310	1.00836e+06	1.05497e+06	836901	1.09359e+06	1.12267e+06	1.04385e+06	1.11933e+06	1.00897e+06	946051	889657	984214	1163947	1.08766e+06	1.11432e+06	1160793
Q02257	Jup	452431	392298	410008	356861	439597	562093	449052	460135	442082	388325	377712	354428	373107	395039	534234	511109
Q02357	Ank1	376782	245108	170185	223293	23144.7	270895	108415	153080	181905	283337	540137	478074	56857.4	134210	178248	214628
Q02566;Q91Z83	Myh6;Myh7	51700	36101.6	32604.8	11610.9	Filtered	Filtered	Filtered	17104.5	27094.6	Filtered	10454.5	42127.8	2567.55	15316.8	Filtered	102.288
Q02780	Nfia	234269	256188	273604	279318	191858	261719	279301	218224	218408	159316	260657	231073	194418	291194	307145	245743
Q02788	Col6a2	168469	658653	59371	485790	41545.3	173740	180249	91122.8	67836.5	561403	144833	222840	297934	10325.4	259786	296858
Q02819	Nucb1	139549	87312.5	101397	92528.9	97522.2	130084	95157.7	156344	109012	255976	141796	143972	165122	109157	96502.2	91614.5
Q03160	Grb7	61618.8	101559	103911	104565	104708	97329	77953	78982.9	73354.5	38287.6	96116	70315	77195.1	94006	98216.4	99314.4
Q03249	Galt	530507	785566	740518	936821	529865	504405	541688	534386	661400	292329	583391	531928	356481	330646	634949	605461
Q03265	Atp5f1a	19418546	25879330	22181462	27816376	31667408	31668738	30311162	22557202	18739348	15783819	29227306	21036030	26787414	36547828	31969408	30913378
Q03267	Ikzf1	NaN	Filtered	Filtered	Filtered	Filtered	Filtered	Filtered	Filtered	1330.65	Filtered	Filtered	14705.5	Filtered	Filtered	Filtered	Filtered
Q03311	Bche	187316	160326	201855	158038	197881	290682	214988	263038	201631	117555	131981	135950	278978	328808	243539	251296
Q03734	Serpina3m	831123	1.21671e+06	757782	1.15944e+06	263575	389981	314596	504413	518180	681529	1.76373e+06	1.09583e+06	808649	225727	329830	374684
Q03963	Eif2ak2	252365	90882.9	102965	79838.9	78755.5	60856.5	92091.6	134839	134416	273665	85778.9	115118	128238	120910	74478.2	91848.6
Q04207	Rela	576134	331075	335717	277715	297172	303553	321370	320449	401673	811860	268755	506347	344969	232767	257152	259457
Q04447	Ckb	2.38561e+06	588566	627152	463119	672277	492052	1.34776e+06	1.13484e+06	1.86911e+06	8288691	557686	2.09365e+06	891626	520277	488929	634101
Q04736	Yes1	1.69185e+06	941452	956777	651390	780319	776492	894041	877961	1.35352e+06	1.72989e+06	670469	1.21732e+06	759135	636449	969823	867802
Q04750	Top1	570019	391533	184597	303692	298756	278694	378664	339408	442254	1.21562e+06	321141	421327	347384	292189	328171	345820
Q04857	Col6a1	334330	1.12374e+06	104067	833181	48996.2	308058	346087	164164	113051	980737	296083	389965	531327	35802.9	453598	523596
Q05117	Acp5	388740	614064	396674	479902	433953	474326	486476	711650	297902	446208	425253	343022	709193	742295	386691	451042
Q05144	Rac2	2.33355e+06	108365	88296.7	53426.3	110666	71777.1	745004	313900	1.08231e+06	4853938	138842	2.05747e+06	122518	43673.9	132258	56438.7
Q05186	Rcn1	780998	1.27658e+06	1.0277e+06	334614	911437	589984	1.08432e+06	857887	871047	325040	1.27733e+06	543916	273301	445127	669370	761050
Q05421	Cyp2e1	5.39e+06	7.61515e+06	10281815	11263895	9440141	9908997	8.13165e+06	8527775	4.18922e+06	626510	10909401	6534673	3463888	3694434	10075347	4.95314e+06
Q05685	Folr2	73473.8	11560.9	8135.26	8691.91	44233.9	Filtered	13716.2	45560.5	23447.4	334480	14293.4	19944.1	53397.2	22754	17367.5	8197.05
Q05793	Hspg2	496428	354416	180007	221113	296328	242254	412966	338112	314359	1.00436e+06	276409	425471	325998	281824	331535	261683
Q05816	Fabp5	2.2903e+06	3.05226e+06	3829088	2.71778e+06	2.68125e+06	670955	1.01549e+06	2.65254e+06	8982523	1.89867e+06	1.38738e+06	4134860	8294248	1.96208e+06	923533	4.23273e+06
Q05915	Gch1	275812	305192	323794	289851	605079	442399	451126	351578	278524	128762	393382	258274	657820	495346	434890	396720
Q05920	Pc	9767317	14168633	17284910	15860384	24319354	16725692	17874736	15209765	14098019	6.00665e+06	18001754	9927785	21661132	17685448	15761140	14597156
Q05921	Rnasel	55439.7	3350.48	1639.41	NaN	1037.61	7569.97	10910.5	10554.7	27778.2	123608	Filtered	19582.7	2847.37	13361.5	1542.43	8533.72
Q05CL8	Larp7	21798.7	48238.1	13581.3	20546.6	18143.4	22054.7	6564.32	24769.8	31370.5	31176	25105.6	34950.7	22053	14748	25130	13090.1
Q05D44	Eif5b	370590	291522	284696	285607	278317	291525	270646	338569	315421	583871	305270	370118	330876	308037	241286	276733
Q06138	Cab39	411114	247064	246122	304403	268965	257476	273062	263538	350650	686154	215956	385824	262915	218850	233848	247298
Q06185	Atp5me	2650427	3642071	2.83817e+06	4645450	3.9412e+06	4.10545e+06	4.90633e+06	3.1684e+06	2713941	2.15076e+06	3.45855e+06	2.9979e+06	3.20568e+06	3.46865e+06	4.70368e+06	4.39369e+06
Q06770	Serpina6	68486	35670.3	11053.7	50109.6	27860.7	240253	91383.5	883540	31524.4	1680.41	44104.2	21695.1	306542	870258	120835	202062
Q06890	Clu	622577	342331	612181	367044	256944	304859	272410	414907	416239	934287	613563	446857	475125	196268	250130	261679
Q07076	Anxa7	2.53598e+06	1.80513e+06	1.94776e+06	1.86253e+06	1256759	1.26701e+06	1.39049e+06	1.29765e+06	1.85685e+06	1.87911e+06	1.36222e+06	1.71478e+06	1.43921e+06	1.14976e+06	1.27741e+06	1.36476e+06
Q07113	Igf2r	57768.2	47243.2	49455.5	47656.4	45039.7	40571.9	36176.8	51575.9	77233.1	57094.5	54337	78743.7	49088.1	44138.9	41559.6	43089
Q07417	Acads	2629078	4.38387e+06	3.46916e+06	4296119	4.71409e+06	4.9295e+06	4.65559e+06	3.97535e+06	2.84124e+06	1.869e+06	4465011	2.68134e+06	3719059	5335914	4.82487e+06	4.2732e+06
Q07456	Ambp	789833	541380	1.02284e+06	598478	444319	496654	567097	796552	796877	1.35131e+06	901544	621908	1.11375e+06	406682	478483	471500
Q07646	Mest	823.915	Filtered	Filtered	Filtered	NaN	Filtered	Filtered	NaN	3323.88	16153	Filtered	Filtered	Filtered	Filtered	Filtered	Filtered
Q07797	Lgals3bp	894127	302344	358500	237105	301707	311870	440531	882709	480697	583602	309363	686562	440940	562944	251598	437257
Q07813	Bax	155735	49820.6	54299.5	43717.8	47916.7	36556.4	52715.3	78225.2	119965	285515	44255.2	134952	74648.8	51116.7	32246.2	34086.7
Q08024	Cbfb	2.04675e+06	945386	745264	841866	942559	851271	1.30554e+06	997279	699657	820510	883400	960974	745178	110605	530514	411832
Q08093	Cnn2	134380	35380	41870.6	39164.3	22910.6	49130.5	41837.9	42795.9	114501	249675	35530.6	458874	31138.3	22703.6	24291.6	25843.2
Q08481	Pecam1	58836.5	23303	30668.6	25900.9	20996.1	9593.3	34914.2	29431.6	35745.8	84989.6	8521.3	32613.1	25250.8	22750.6	14078	21153.3
Q08642	Padi2	596.181	Filtered	Filtered	Filtered	107.486	Filtered	308.152	244.038	396.773	880.707	Filtered	3001.56	Filtered	Filtered	Filtered	Filtered
Q08857	Cd36	1.03536e+06	345292	479503	467851	805107	1203384	903332	960166	662631	1.65951e+06	358651	278367	916215	1.20117e+06	870630	617414
Q08879	Fbln1	72964.6	29074.9	12589.5	16114	NaN	23766	31889.1	20436.7	64555.1	72723.2	26188.1	48009.9	30038.7	Filtered	22656	34588.8
Q08943	Ssrp1	189738	141485	109360	112282	118845	98005	137887	118376	139933	313055	123903	210986	110946	96202.2	100337	112225
Q09014	Ncf1	518651	101893	95519.5	75050.9	81295.4	113051	184796	190371	230831	1.23914e+06	81637.3	229950	129786	66242.6	74440.3	57708.8
Q09200	B4galnt1	84681.6	61705.3	105306	44612.8	103588	72748.5	71990.9	86481.2	118165	120163	59809.2	213060	116462	47897.8	61341.1	60695.9
Q0GNC1	Inf2	97990.7	59575	98380.5	51284.1	93500.9	77253.4	93693.6	95134.4	87754.4	146945	72656.5	51697.4	81884.5	46009.3	67940.4	62681.8
Q0P5W1	Vps8	55353.2	23915.5	29934.2	17134.6	26752.6	21804.8	31431.2	29066.3	32012	68387.5	21866.6	34818.7	13107	16249	21727.1	31928.5
Q0P678	Zc3h18	101946	130364	89036.1	82867.9	30617.3	95835.5	63728.2	43625.1	94372	44225.9	57463.5	96914.4	44850.2	64741.5	33991.1	29177.1
Q0VGY8	Tanc1	36149.4	22727	26146.9	23051.6	21014.5	21915.8	19892.8	26967	25872.1	40261.6	19527.1	35232.7	27303.2	27062.7	26988.2	29461.7
Q11011	Npepps	768313	555687	461433	551654	468154	457357	537869	475724	671038	1178194	502054	661755	512431	520910	458222	455430
Q11136	Pepd	1.37714e+06	655912	603591	563857	777552	628964	695109	826444	839525	2.21422e+06	559991	848044	1.25719e+06	1.04291e+06	560697	661090
Q148V7	Relch	27604.2	35982.5	56836.5	15656.2	25088.7	22550	23527.6	63447.5	30925.2	50352.6	7838.21	24340.5	39327.3	22624.8	21963	23362.2
Q148V8	Fam83h	24728.3	18534.7	30873.5	29599.1	27235.1	19342.1	14481.2	14402.4	7580.98	16334.3	18089.3	8295.92	10484.7	NaN	10795.1	22343.8
Q14C51	Ptcd3	429504	443367	451938	528694	475363	421042	468299	336831	396798	388195	406417	360637	493599	490014	424639	453703
Q14CH1	Mocos	313051	325092	428131	345456	410032	326761	289411	311818	279224	125173	311902	262076	291666	342610	345628	264193
Q14CH7	Aars2	62934.9	53688.2	74016.9	67679.7	52334.2	51960.1	59425.2	40449.6	60411.4	49079.6	40892.9	49169.9	34654.8	50183.1	47543.5	12197.5
Q14DH7	Acss3	56107.1	115666	154341	165563	509779	503059	377442	313719	55484.6	4402.61	187030	98249.3	517777	677208	500827	322565
Q18PI6	Cd84	54935.5	5843.83	3133.58	8921.11	3563	Filtered	13211.8	13601.2	19517.8	134511	3087.21	12768.6	7830.22	9973.64	3202.92	6833.06
Q19LI2	A1bg	70681.7	49615.4	174746	22177.2	412672	1986039	772591	1.01001e+06	32318.1	94918	68991.6	49001.3	522650	1.51344e+06	992632	1.35063e+06
Q1ERP8	Cd300lg	20639.2	4934.9	8392.26	5371.39	NaN	14483.9	11662.8	14537.6	10301	NaN	Filtered	6739.85	4499.98	8102.33	15541	NaN
Q1HFZ0	Nsun2	208233	149121	133050	109751	126701	111788	145631	120432	175462	372702	125601	273399	140592	135484	106851	144358
Q283N4	Urad	462171	343953	913393	294736	544574	514870	425921	572075	522220	217890	509035	523443	551971	329064	432199	457188
Q2EMV9	Parp14	22229.2	Filtered	19284.6	6149.56	23070.4	13320.9	17495.3	11796.7	318.785	16949.6	16799.3	19935.5	14168	14791.2	8632.94	11800.1
Q2HXL6	Edem3	36424.4	34382.7	51507.2	23805.3	16909.9	18359.1	18934.6	38900.2	31994.8	117909	27128.3	26364.1	41935.1	28254.1	18341.3	28974.6
Q2NL51	Gsk3a	23749.9	17341.8	18494.6	19685.6	19738.9	13907.6	10338.6	17985.8	12022.5	15265	8101.55	17169.1	10694.6	6395.97	16346.5	10023.7
Q2TBE6	Pi4k2a	172391	62760.7	80571.8	62263.1	62064.1	56920.4	76219.1	60140.1	116063	238890	55896.2	89643.9	75669.4	55214.8	54881.1	48597.8
Q2TPA8	Hsdl2	386287	636029	502271	594198	1.04565e+06	1.00469e+06	943739	793168	389217	218127	740596	355941	945927	1.66488e+06	1.02572e+06	991642
Q2TUM3	Kcnrg	880111	1.44495e+06	1.6365e+06	1.12729e+06	2.01134e+06	1.29498e+06	1.64943e+06	1.93509e+06	1.48722e+06	284299	2.31486e+06	1.26722e+06	1.47472e+06	2.54156e+06	1.47602e+06	1.87829e+06
Q2VLH6	Cd163	194737	667675	Filtered	Filtered	74423.4	70960.7	343586	93629	451609	130309	52147.4	77996.6	52721	23425.9	43288.6	316072
Q31125	Slc39a7	165630	166227	226158	197522	211652	179688	196028	203363	222931	321479	177337	183765	262991	142744	175869	167496
Q3B7Z2	Osbp	765098	613421	717698	549716	552029	494428	490869	567577	732086	871154	533937	548433	610367	441260	502724	602142
Q3KNM2	March5	121717	156672	128361	133343	135668	136250	138196	144687	145441	126143	92953.6	53352.3	92477.7	110680	72630.1	130861
Q3SXD3	Hddc2	Filtered	Filtered	Filtered	Filtered	Filtered	Filtered	Filtered	5861.07	29011.2	104797	Filtered	64426	Filtered	Filtered	Filtered	Filtered
Q3T9E4;Q62293	Tgtp2;Tgtp1	137881	23231.8	60219	9831.11	46253	32692.9	339295	293688	124668	138600	12126.3	451281	53190.9	76794.4	24734.9	22900.1
Q3T9X0	Slc2a9	165371	301184	306486	264641	280112	300334	297887	160223	191823	77136.4	229200	150462	145314	202273	290674	219212
Q3TB82	Plekhf1	104512	55700	59921.9	65979.5	9033	NaN	22001.2	41002.3	71083.2	80014.3	45207.2	73722.9	48043.3	17478.1	NaN	37754.1
Q3TBD2	Arhgap45	84438.9	27012.7	21126.2	18637.4	17109.7	25555.2	40302.1	27059.7	69443.6	208694	24633.3	295078	30419.1	18864.2	14300.1	22763.9
Q3TBT3	Tmem173	73520	Filtered	11783.2	8639.66	15811.7	Filtered	75374.2	34655.9	106702	397049	4115.74	166332	13044.7	14933.6	14352.2	11390.4
Q3TBW2	Mrpl10	165723	170550	183504	143083	216815	233817	230907	147519	187253	136132	208320	197679	161436	142098	250772	235398
Q3TC72	Fahd2	147398	270212	261159	330373	299412	356604	221051	239316	154489	49694.9	291647	146972	174712	200853	228545	306655
Q3TC93	Hs1bp3	28841.4	17797.3	22856.1	17193.2	19713.3	19983.3	17502.9	25996.8	33937.2	49045.7	15986.6	17423.5	12966.2	11685.4	9610.98	23324.8
Q3TCH7	Cul4a	340164	346214	342863	363935	312021	346904	332324	285423	324683	326088	315875	296795	239063	230708	365182	335036
Q3TCJ1	Abraxas2	89151.5	69470.7	60790.1	59374	56911.5	68064.2	63760.7	66500.7	79172.7	113324	55265.6	82012.3	80704.3	70330.5	61919.6	54700
Q3TCN2	Plbd2	240146	214855	147902	197232	169803	134655	212920	266900	219100	327626	157370	190008	143729	216516	123807	106532
Q3TDD9	Ppp1r21	100200	53967.2	61974.6	59151.9	31338.7	55757.6	58008.9	54960.5	65232.7	172014	51065.1	63366.6	52490.3	49580.4	48874.6	50332.5
Q3TDN2	Faf2	356449	356773	363519	400758	385858	393863	353499	408165	391237	386300	414162	379285	404340	343912	368538	450081
Q3TDQ1	Stt3b	975627	975704	1.18782e+06	926186	1.24038e+06	1.16673e+06	1.08136e+06	1.41115e+06	1.16388e+06	1.45967e+06	946053	917679	1.75825e+06	1.50721e+06	1.01564e+06	1.20498e+06
Q3TEA8	Hp1bp3	359272	228311	211018	240274	155207	239662	262499	224189	300959	640421	191497	509722	170574	186730	303123	277723
Q3TFD2	Lpcat1	20453.4	8969.62	10111.8	5612.28	13028.6	10562.9	11617	14616.9	16124.3	62468.1	9793.37	28375.5	7864.92	4874.69	7238.87	12129.2
Q3TFQ1	Spryd7	146909	153746	172796	144471	149816	114549	147242	131067	128392	272761	128634	146074	182506	102415	89053.5	96019.4
Q3THE2	Myl12b	3.04877e+06	1.79088e+06	1118856	1.32401e+06	449436	1.37346e+06	1.51217e+06	2.03755e+06	1.32149e+06	5667393	2.38257e+06	3.36478e+06	1.77479e+06	912231	1.62704e+06	2.0019e+06
Q3THG9	Aarsd1	313207	315876	321657	317875	235879	248908	226525	197726	227414	220873	242160	214000	203830	212618	258106	181153
Q3THK3	Gtf2f1	104194	59778.1	62849.8	53633.5	42841	12580	55090.4	77719.8	78520.2	168142	27906	146846	19233.2	35663.5	66601.6	68760.3
Q3THK7	Gmps	1.88315e+06	1.70479e+06	1.6085e+06	1.66676e+06	1.06023e+06	1.22805e+06	1381448	1.30933e+06	1.65819e+06	2.35696e+06	1014708	1.74198e+06	1.22509e+06	1.34969e+06	1.2101e+06	1.17073e+06
Q3THS6	Mat2a	13082108	14436320	28902176	16513581	20263346	16956034	16345020	20626246	13682329	7.13849e+06	16788640	15854334	13095980	13205725	17738536	10564839
Q3TIR1	Trappc13	164482	Filtered	Filtered	30065.5	Filtered	34389.1	46596.4	59444.2	128225	177184	Filtered	70744.1	42524.7	46844.4	61458.6	62498.5
Q3TIR3	Ric8a	30893.4	13711.6	24650.8	19773.2	17442.1	18807.1	10773.5	21066.6	21722.9	49481.9	21631.6	56504.3	26741.5	12957.6	20320	25527.8
Q3TIU4	Pde12	106704	129281	117006	90339.2	88377.1	119991	101407	84916	102093	135300	90196.1	145714	101709	77634.8	81323.1	77492.4
Q3TIV5	Zc3h15	153401	119637	89095.9	106082	88853.4	119430	85449.4	132672	110710	138791	112288	142918	102756	96496.5	86984.5	113127
Q3TIX9	Usp39	114037	55929.2	81889.6	67222.5	91062.6	71518.4	79486.1	93632.4	95696.1	239459	66392	149578	77536.1	80970.1	67120.7	77130
Q3TJ91	Llgl2	55044.4	78452.9	68143.5	66210.2	73056.3	45665.8	64884.9	48991.2	44908.5	13315.3	61507.3	57153.1	31091.4	47183.5	93881.6	57796.7
Q3TJD7	Pdlim7	3117.98	2335.42	Filtered	NaN	NaN	2239.64	NaN	Filtered	2316.46	25323.8	NaN	11710.1	3783.48	Filtered	Filtered	Filtered
Q3TJZ6	Fam98a	173864	176519	157602	180782	138951	166981	150828	264033	155230	175376	168349	164603	253223	215897	134998	162477
Q3TKT4	Smarca4	84671.9	46772.9	53985.6	43425.6	60899.3	43934.8	55480	33021.3	68688.9	159425	27383.2	90597.6	45001.8	38607.6	49222.4	36250.3
Q3TL44	Nlrx1	85816.1	84724.3	96890.9	90816.8	84829.6	85308.2	84489.4	73504.3	95851.7	136622	89825.2	72373.1	86166.9	87624.8	72166.8	90085.2
Q3TLH4	Prrc2c	38407	20233.1	13321.7	47317.1	2945.69	17392.4	10946.9	13623.9	17214.2	38518.9	10563.9	36667.6	7059.72	10081.2	7897.76	7306.36
Q3TLP5	Echdc2	1.56618e+06	1.55503e+06	1662394	2.06682e+06	994199	1.05472e+06	1.2243e+06	1.31039e+06	1.52874e+06	618923	1.57864e+06	1.0389e+06	898341	914212	1.08631e+06	962568
Q3TLS3	Gdpgp1	190480	124847	200440	132232	163797	205262	188621	118031	154786	156709	78025.4	121555	128243	93248	103716	75080.6
Q3TMH2	Scrn3	419286	546469	457990	583171	380358	498384	404245	389874	394891	169763	525408	355046	318653	427481	494032	529085
Q3TNA1	Xylb	1590824	1.86794e+06	1.94812e+06	1965438	1.31782e+06	1.63171e+06	1.48118e+06	1.33888e+06	1.76861e+06	707913	1.62163e+06	1.33278e+06	1.03044e+06	1.13772e+06	1.62661e+06	1.62252e+06
Q3TPX4	Exoc5	90878.9	47697.2	45474	46291.8	30679.4	35852.3	51021.9	52977.3	60727.8	129708	25818.4	53674.1	35241.3	30573.2	20271.1	23474.5
Q3TRM4	Pnpla6	30493.3	26094.9	32014.6	33702	33559.6	Filtered	21713.9	23102.2	32102.8	34145.2	46275	30683.3	37061.4	25029.2	20259.5	14979.1
Q3TRM8	Hk3	441744	50680.8	57923.3	26128.1	73185.6	48977.9	202684	198668	377637	1296598	47828.4	295719	126582	64156.6	48329.3	43658.7
Q3TTY5	Krt2	843409	510398	721730	706058	302650	941965	387432	534500	557316	593876	550564	592758	512647	722288	961694	1.00845e+06
Q3TUH1	Tamm41	38782.4	8382.04	15653.1	10965.4	10445.5	13512.4	14241.8	18416.5	21637.2	88934.6	16428.5	26625.7	16257.4	11638.5	13211	12823.2
Q3TVP5	Otulinl	244269	27871	11472.9	8469.39	26675.1	76092.6	75247.5	24024	102363	417008	7514.62	72343.6	27493	23672	13760.9	34758.6
Q3TW96	Uap1l1	505128	124792	160558	132223	85251.3	83549.4	143044	155488	402401	924370	91985.3	219208	114485	77677.2	79274.4	112046
Q3TWL2	Pip4p1	79623.5	31725.2	47887.5	17570.1	29900.9	17777.4	22389	47281.6	62863.6	175447	20303	33294.4	41737	29512	29153.4	21320.1
Q3TWW8	Srsf6	660795	416798	331590	378052	262572	301328	392874	359511	563107	1.16142e+06	367741	639780	363142	313472	346570	323725
Q3TXS7	Psmd1	686432	702434	752154	748525	852436	747434	694225	755191	667459	787594	762998	757413	887880	813833	781642	753004
Q3TYS2	Cybc1	282431	81930.6	101118	89105.8	73177.8	62737.1	76726.1	91154.7	218236	600069	65346.6	228940	124600	88622	57726.5	58362.6
Q3TYX3	Smyd5	281153	122529	61493.8	81008.7	41106.4	78901.5	153148	63105.9	91057.3	361558	48596.9	104372	89697.8	76001.4	89143.3	64313.8
Q3TZZ7	Esyt2	108210	88324.6	93623.3	84885.6	65533.6	80099.8	74521.7	62343.4	112324	134332	65688.6	161060	99930	57385.3	86226.9	81736.9
Q3U0B3	Dhrs11	477884	421533	372055	460455	304092	398708	376936	257369	429682	291688	457551	361907	155204	228377	424601	309504
Q3U0J8	Tbc1d2b	87707.6	16666.2	26802.7	22316.1	17305.7	19396.6	27247.8	22414	45868.8	166890	19197	34954.3	26585	16730.9	24378.6	21891.8
Q3U0S6	Rasip1	76394.5	58698.6	58819.1	56755.1	25951.7	58591	52483.9	56655.6	54535.6	56124.2	39605.6	49151	30807.5	33478.7	51107.2	60123.9
Q3U0V1	Khsrp	488964	356765	373694	366977	25310.2	333324	293219	343345	382774	645774	309855	506116	253612	296796	318347	339864
Q3U108	Arid5a	19230.7	Filtered	Filtered	Filtered	Filtered	Filtered	Filtered	7249.31	14592.7	50407.5	Filtered	Filtered	Filtered	Filtered	Filtered	Filtered
Q3U186	Rars2	25087.1	29400.7	39322	30811.2	45641.5	37882.6	31665.2	28121.4	27748.3	28854	35468	32532.7	26433.6	22700.7	24024.1	39167.6
Q3U1J4	Ddb1	1538014	1358286	1.34519e+06	1.33235e+06	1.07143e+06	1.12081e+06	1.12903e+06	1.17448e+06	1292214	1.71113e+06	1.23098e+06	1457843	1.15919e+06	1.08214e+06	1.12732e+06	1.17207e+06
Q3U276	Sdhaf1	6673.1	21492.8	7112.74	28175.3	17362.6	11937.7	17617.8	16908.5	13646	4381.38	14817.1	12927.3	21273.9	14071.3	13690	18577.3
Q3U2C5	Rnf149	29820	21170.4	25899.3	19635.3	27761.2	16125.3	8165.16	19469.9	30881.4	59367.6	27107.2	9414.82	25068.6	21772.2	21081.1	12844.7
Q3U2P1	Sec24a	761222	985082	1.00448e+06	957277	997317	940700	826955	877982	911335	563100	958635	800934	1.09276e+06	1.05081e+06	907195	805979
Q3U308	Ctu2	61492	18616.9	37836.6	20582.1	16563.9	21015.5	10170.9	14881.2	23234.8	34109	18135	34264.3	18645.7	16066	19044.8	7546.51
Q3U319	Rnf40	28551.8	20426.1	22683.3	Filtered	Filtered	26347.9	17881.4	13639.7	48359.1	25057.5	Filtered	34430.2	31491.2	22713	23618.7	40626.9
Q3U3R4	Lmf1	507196	624782	628375	673077	654503	657394	525523	708203	725470	366539	607781	458052	788038	859735	610392	662480
Q3U487	Hectd3	142775	92709.3	120567	122015	101518	95745.9	119613	105792	95272.4	148861	103328	111899	96929.7	122339	98613.5	87133
Q3U4I7	Pyroxd2	53197.6	Filtered	23110	162006	13615.8	7192.46	25292	37557.5	34620.5	141726	4910.63	Filtered	12259.6	9498.99	8949.15	3181.76
Q3U5Q7	Cmpk2	1.25437e+06	204675	293467	188567	165815	185243	351115	482852	562733	343941	167045	601701	324983	312338	174621	178924
Q3U6Q4	Pik3r6	5261.93	Filtered	530.786	Filtered	NaN	Filtered	4355.63	Filtered	Filtered	49374.7	Filtered	9330.5	Filtered	Filtered	1501.3	Filtered
Q3U7R1	Esyt1	693395	308012	406885	271206	247002	252267	353980	332452	605066	1.43373e+06	251031	1.85662e+06	342032	249368	249474	249445
Q3U821	Wdr75	54717.8	28852.3	Filtered	Filtered	9931.68	Filtered	30194	Filtered	44009.4	130513	29500.4	65655.1	8740.9	Filtered	18967.5	18998.1
Q3U829	Ap5z1	37026.6	15591.7	21063.1	16168.2	17021.3	14115.4	14011	19296.3	26366.8	43304.7	12577.9	21372.3	14845.9	16062.6	13134.9	15960.5
Q3U9G9	Lbr	536115	227861	220059	191111	104078	193249	267118	284668	443268	840857	176117	1.05649e+06	220529	148583	231839	222713
Q3U9N9	Slc16a10	127226	79830	201291	84520.4	270069	175216	212347	166856	103056	136733	168733	130129	230991	139630	184847	141316
Q3UA37	Qrich1	25608.3	33073.4	27437.7	23605.4	Filtered	21259.2	24650.4	23670.1	37877	56512.4	19596.5	31570	23437.9	20115.2	33638.2	26588.4
Q3UBG2	Pid1	107090	81015	137405	95129.1	103052	87461.4	99127	129181	112865	198039	139151	92364.5	118337	101396	102131	96215.5
Q3UBX0	Tmem109	2.19805e+06	1219493	1.68971e+06	1228451	1.33915e+06	1.23582e+06	1.23225e+06	1.25071e+06	1910566	3.77899e+06	1269970	1.70687e+06	1.22242e+06	963707	1.23332e+06	1.27203e+06
Q3UBZ5	Mif4gd	96231.9	43987.6	40217.1	38211.3	42243.6	37299.7	41232.4	33694.6	27655.2	114480	69068.9	30722.7	10019	11241.2	15406.5	27167.8
Q3UD01	Atxn7l3b	199865	195017	288972	161587	88998.3	153017	146780	135137	214928	73499.2	126662	114169	131628	114501	70632.9	126570
Q3UDE2	Ttll12	480055	283802	244351	280074	280481	290062	307398	287360	429842	839476	251276	507083	321937	259849	252214	253007
Q3UDR8	Yipf3	6706.17	12896.8	9518.45	8657.85	11706.3	5.18813	5889.73	10226.2	12642.9	16704.4	20085	12376.8	12863.3	12777.2	11847.7	13088.8
Q3UDW8	Hgsnat	713539	249069	267729	143077	254698	196562	273045	425534	1.9432e+06	3.00297e+06	168885	374262	339071	144897	174618	97395.2
Q3UE37	Ube2z	223576	170293	157663	156350	150293	106911	97062.4	155676	229529	285697	104393	152988	120262	80687	70528.6	126483
Q3UEB3	Puf60	587551	344713	346245	312209	265910	314955	339833	347858	427448	886446	307252	566106	325946	341485	298965	324619
Q3UEG6	Agxt2	1.91155e+06	2.43605e+06	2.85529e+06	2763606	2.17467e+06	2.7348e+06	2.60624e+06	1.67358e+06	1.77116e+06	790507	2717262	1799883	914938	899438	3.21508e+06	2.4726e+06
Q3UFF7	Lyplal1	234294	181780	267695	167603	247332	272605	279759	242315	219600	180392	203545	182909	191732	272036	257589	227020
Q3UFK8	Frmd8	115085	48341.1	69586.6	57131.8	53721.4	46128.3	49537.2	53211.6	68316	179822	42900.2	101681	87387.2	47935.1	53327.3	27309.2
Q3UFS0	Zyg11b	11564.4	10344.7	12162.6	8817.17	10792.7	7894.15	9151.87	7204.43	9702.74	15018.9	11796.6	14602.9	9305.96	10958.1	12208.7	11523.8
Q3UFY7	Nt5c3b	27526.3	Filtered	Filtered	80765.4	47230.6	Filtered	10330.1	51343.3	93891.1	40810.8	6474.43	34368	Filtered	Filtered	6432.78	10670.4
Q3UFY8	Trmt10c	63090.5	101787	66877.7	84629.4	85143	98251.7	102513	70409.9	66081.4	80225.6	62293.2	101260	64285.9	68288.8	67247.7	77662.1
Q3UGC7;Q66JS6	Eif3j1;Eif3j2	511932	477546	373361	446511	253344	411261	378453	366764	416946	434914	390818	372689	427623	391870	385403	425996
Q3UGP8	Alg10b	35027.3	45558.9	36156.1	42767.9	33586.7	50625.9	44823.4	60038.7	57428.1	64708.6	51301.7	45425.9	37647.3	43417.2	48449.5	49518.1
Q3UGP9	Lrrc58	15636.7	22284.2	10765.3	18630.8	7838.93	6629.74	13534.3	12218.1	18753	41790.6	9341.42	13217.7	15676.6	12182.6	10736.3	13192.7
Q3UGR5	Hdhd2	555188	612863	555457	559677	547418	603513	621632	461024	579028	630374	470266	515072	526128	507587	679751	658968
Q3UH60	Dip2b	66611.1	75560.1	Filtered	Filtered	Filtered	Filtered	44173	Filtered	74448.8	112638	108056	52614.8	49121.7	14925.8	Filtered	31180.9
Q3UHA3	Spg11	Filtered	4758.72	2936.12	6517.33	7574.94	Filtered	Filtered	10506.4	17760.7	26322.3	3763.39	12373.9	Filtered	10831.3	2895.36	4928.5
Q3UHC7	Dab2ip	618001	689199	764055	734310	798287	557988	717014	903519	691056	698628	736163	830333	712099	892100	522963	754982
Q3UHD6	Snx27	286080	157131	172834	138483	148921	153139	193041	164513	206152	512791	92529.3	190849	157524	136077	121843	131457
Q3UHJ0	Aak1	34995.8	4780.67	7546.22	9668	4007.23	13880.8	NaN	10322.9	9304.7	28480	9349.05	54662.7	4970.62	Filtered	11688.1	30117
Q3UHQ6	Dop1b	18423.8	14726.7	17741	12239.1	14819.6	26978	16291	28582	19326.8	15871.9	23995.5	12935.7	14579.6	9570.8	14705.5	20755.3
Q3UHX2	Pdap1	4791.16	Filtered	5775.84	4722.22	3572.2	5727.41	2569.34	2843.54	4716.46	3587.14	2749.44	4577.77	4947.69	4220.46	5429.3	6422.63
Q3UI43	Babam1	91830.2	81334.7	76599.1	80210.3	49368.5	74149.5	79611.4	56118.6	78741.7	126351	57463.4	73025.8	72720.1	68723.6	65836.2	47058.8
Q3UIA2	Arhgap17	123623	71293.2	66440.5	63127.6	37709.1	52300.5	58873.7	57911.8	78655.4	192951	37945.6	111337	51300.4	33819.5	53584.6	32885.8
Q3UIL6	Plekha7	51555.8	54995	24175.8	71304.2	19578.4	45877.4	38809.2	26610.6	53961.7	Filtered	54573.4	25858.2	57887.7	38930.7	55663.1	41949.9
Q3UIR3	Dtx3l	344778	171216	235742	174803	224472	201443	262506	247424	233521	211003	175310	236364	205559	177865	200047	151514
Q3UIU2	Ndufb6	1.14886e+06	1.64908e+06	1.44484e+06	1.58879e+06	1.4207e+06	1.38565e+06	1.55568e+06	1.10434e+06	1.18826e+06	876045	1293276	1.10132e+06	1.13741e+06	1.22732e+06	1.56234e+06	1.25612e+06
Q3UJB9	Edc4	154538	79614	92828	81571.6	69671.7	83067.9	79823.2	91192.7	103370	183085	61438.9	150916	87166.2	62825.7	73365.7	93898.9
Q3UJD6	Usp19	151210	127033	98916.7	126290	146533	98562	123961	132415	153504	231756	127433	98897.7	129608	103956	81010.4	79321
Q3UJU9	Rmdn3	429085	561868	463683	612592	604330	707064	657298	676232	417275	209163	541455	493859	603513	741750	599244	501130
Q3UK78	Pcgf5	83003.9	106363	94081.2	129289	120010	229055	162750	76566.8	126106	71094	252.607	95053.8	23390.9	21912.1	140967	128416
Q3UKJ7	Smu1	253948	163777	128483	153655	138018	131570	152869	166030	225401	518881	150099	350366	187101	148288	162214	167784
Q3ULD5	Mccc2	725001	1.02328e+06	1.01676e+06	1.16106e+06	1.63294e+06	1.82976e+06	1.73906e+06	1201876	850703	376443	1175399	735419	1005175	1.34487e+06	1.60746e+06	1.44999e+06
Q3ULF4	Spg7	73673.3	107168	80142.3	118773	109489	123301	106039	79055.5	81461.9	93825.3	65516.4	71921.5	55280.9	85854.3	79661.3	71864.3
Q3ULJ0	Gpd1l	648516	843703	877949	846927	748252	826289	817904	521399	602637	633517	675605	717985	439369	577642	901101	654114
Q3ULW8	Parp3	316267	253150	297205	203885	129814	125776	202067	167187	287708	319218	138235	294822	137730	100432	135615	110529
Q3UM18	Lsg1	94550.4	78962.8	Filtered	57156.1	78343.9	67051.8	69869.3	Filtered	127179	262820	58425.1	88712.2	115911	77407.7	Filtered	48596.6
Q3UM29	Cog7	45424.4	28101.3	43960.2	29945.1	33463.1	31301.8	25120.1	36346.7	28340.1	80628.7	21038.4	34792.8	35004.8	28107.8	15939.5	20769.4
Q3UM45	Ppp1r7	674278	587237	556858	507200	522884	551529	524055	555345	591417	896148	511746	689622	511210	543707	552449	620716
Q3UMB5	Smcr8	21248.3	3506.32	Filtered	Filtered	18674.9	6698.3	6901.36	17144.7	3328.13	41403.3	Filtered	19317.7	18109.2	7199.99	10606	11846.7
Q3UMB9	Washc4	201630	68813.7	97336	53583.9	73125.2	70858	72240.2	106073	125697	322054	61939.7	99554	92908.6	58848.9	74473	59914
Q3UMF0	Cobll1	248801	301198	370443	359214	162646	325671	279493	276628	252124	89053.8	281026	212090	188406	220342	328898	232730
Q3UMR5	Mcu	160508	94322.3	118815	73975.3	196448	176074	157301	174941	129382	302737	148963	124290	162066	155308	138902	140699
Q3UMT1	Ppp1r12c	39052.2	10274.5	20750.8	16574	Filtered	13702.1	10661.7	18436.6	11328.1	14896.4	6993.64	23387.2	4517.97	5030.19	22952	9541.17
Q3UMU9	Hdgfl2	85384	72609.7	65306.5	88927.8	9544.48	67317.2	45801.1	57283.1	54366.5	58536	47600.7	89731.6	35830.6	43092.6	66293.5	63404.6
Q3UMW8	Cln5	190921	Filtered	121594	98928.8	94038.8	127793	85997.2	133287	205852	273597	56937.9	119833	97025.2	61177.4	40729.9	75777.3
Q3UMY5	Eml4	184674	99166.8	109884	112349	131595	113364	146560	128556	165157	407364	109373	215705	121727	105403	124855	123948
Q3UN02	Lclat1	218945	154844	205901	127302	157752	192582	186561	161720	202738	328307	139600	160309	204373	203014	196967	226278
Q3UN04	Usp30	14146.3	23640.6	22380.4	18504.8	10835.9	10479.3	14568	26943.5	6389.93	8491.48	20412.4	22050	19732.3	19391.2	25474.5	41620.7
Q3UND0	Skap2	283735	2210.52	17620	33841.8	Filtered	5341.54	15171.3	22215.8	82314.4	594834	7316.22	33594.7	11381.1	4523.56	10183.6	24908
Q3UNX5	Acsm3	144003	331106	285069	442559	387991	386221	360581	189193	153319	63763.2	293535	145412	172961	216331	365984	326534
Q3UNZ8	Cryzl2	337650	287490	256560	321753	442771	437572	472971	373900	260802	330432	311534	248133	443906	385134	394502	395231
Q3UP75	Ugt3a1	79615.2	106266	82587.3	140799	285576	225714	150267	152793	61815.2	43789.5	165234	39297.3	42646.4	135717	197924	107171
Q3UP87	Elane	279700	22446.3	14496.5	Filtered	7774.12	11240.2	49323.8	186917	278421	955836	12316.6	48294.7	99018.9	17126.5	Filtered	20423.7
Q3UPF5	Zc3hav1	160042	91166.6	89414.5	89949.9	135057	98393.5	100792	134477	140334	189373	86435.9	159712	118007	120393	91760.9	65984
Q3UPH1	Prrc1	204526	153469	219769	211534	382412	225338	237819	295077	205642	308079	225547	167328	320525	243414	157882	166656
Q3UPL0	Sec31a	1.62332e+06	1.44625e+06	1.61447e+06	1.50179e+06	1566953	1.43305e+06	1.44688e+06	1.66743e+06	1.65895e+06	1807332	1.53369e+06	1.43099e+06	1.98582e+06	1.44763e+06	1.34797e+06	1365709
Q3UQ44	Iqgap2	2392861	2569669	3.3782e+06	2577337	2.75341e+06	3.15112e+06	2.86817e+06	3.44039e+06	2.17627e+06	1.53443e+06	2556512	2.49314e+06	3175730	3.32867e+06	2.97137e+06	2858325
Q3UQ84	Tars2	71478.5	54278	58026.3	58403.1	65954.4	52580	58111.5	58456.7	47530	92440.4	58517.7	69842.9	69388.4	52085.2	54379.9	56470
Q3UQA7	Selenoh	Filtered	NaN	NaN	1	NaN	4.7618	NaN	0.816379	NaN	5.32573	NaN	10.9095	Filtered	NaN	0.973651	0.874715
Q3UQN2	Fcho2	81027	42639.9	49075.2	49053.4	47783.3	39213.1	56916.8	52508.6	67631.9	174486	26741.4	52667.7	39544	41533	45069.6	56627.2
Q3URD3	Slmap	146956	76048.8	61792.8	63447.1	62230.6	66240.1	70384	54544.1	129341	109988	50046.7	79470.8	53841.1	59987.6	71216.9	73084
Q3URE1	Acsf3	168773	228360	168265	280879	298640	376620	267065	245648	132183	64521.9	194577	126251	234828	336531	334594	316792
Q3URS9	Ccdc51	107533	124544	95303.6	137848	140605	96028.4	110467	108888	83619.6	98492.4	121694	91909	133949	127665	113410	118996
Q3USZ8	Dipk2a	171139	65598.9	107067	67164.2	65500.6	53433.9	62070.2	76667.4	144635	164446	59431.2	75725.3	103057	52614.8	46669.2	53172.7
Q3UTH8;Q5DU57;Q7TNR9	Arhgef9;Spata13;Arhgef4	37189.6	15200.7	18916.2	14264.9	18365	13755.4	Filtered	24019.9	28874.7	57332.2	15217.3	52188	22261.6	15658.9	Filtered	Filtered
Q3UTJ2	Sorbs2	710102	464911	391553	317355	72724.7	247752	264955	229469	335153	278004	215136	336040	208248	114044	310422	278249
Q3UUG6	Tbc1d24	102829	95525.4	103850	74571	63560.1	57360.9	44982	92856.8	105538	113587	52346.5	86583.6	64771.9	54722.6	46419.6	28177.6
Q3UUI3	Them4	242074	270638	178894	260931	163404	215086	208955	202747	140907	79786.9	318698	133228	233302	292418	218561	217496
Q3UUQ7	Pgap1	143553	87810.2	79663.7	62175	91192	84732.4	118066	106377	175676	190701	81162.8	100786	82434.4	49353.8	58396.4	101949
Q3UV17	Krt76	3722271	1.75152e+06	1.55095e+06	1.24294e+06	1.09593e+06	6.66198e+06	1.51942e+06	2.21977e+06	2.22142e+06	2.08526e+06	1.23979e+06	2.08595e+06	1.87237e+06	2776979	3.84226e+06	1.49839e+06
Q3UV70	Pdp1	11245.2	33494.1	Filtered	8788.89	6179.64	7718.2	5598.87	19450.8	9222.07	45370	Filtered	27277.3	21846.9	12975.9	5169.8	6691.26
Q3UVG3	Fam91a1	74889.2	39932.9	38122.1	34983.5	36095.8	38769	52811.7	57383.5	47225.2	99284.8	36119.5	30247.8	33404.9	29556.4	27713.3	35115.5
Q3UVK0	Ermp1	416124	232766	216649	216334	142004	179484	169006	164566	411683	741676	137679	199207	185316	112773	136630	114889
Q3UVL4	Vps51	238691	91944.9	112103	72945.8	97588.4	80109.8	100737	94854.9	152149	392677	69867.7	111341	102156	71778.9	80386.6	79339.4
Q3UVU3	Slc30a10	4644.95	10764.2	7025.86	11643.8	19048.5	11220.2	7946.26	9189.5	8289.77	1125.36	15160.2	6730.14	10936.1	9418.49	426.472	8001.46
Q3UW53	Niban1	755818	101136	118237	78695.1	123615	102578	283598	202380	374791	2498098	85032	357371	158173	88201.2	89495.8	107470
Q3UX61;Q9QY36	Naa11;Naa10	131459	99995.6	111817	114607	129458	66703.4	88379.1	118844	104477	148926	44363.7	138071	112368	121473	72586.1	113480
Q3UYV9	Ncbp1	312341	236547	185115	178746	182783	172437	218258	247406	298768	623976	197322	462484	217585	202284	197541	166466
Q3UZZ6	Sult1d1	1.56974e+06	1.70436e+06	3.52357e+06	1.90368e+06	3965635	4254145	4.11955e+06	2.03885e+06	2200122	736936	2.44406e+06	2946210	2757391	3.91555e+06	4597600	4324457
Q3V009	Tmed1	169079	110309	158403	155970	128379	132993	116164	141977	128041	185672	109355	118891	135177	144777	137110	144555
Q3V0K9	Pls1	130798	409044	706966	489597	651575	681685	304350	530883	411212	123956	412936	123511	236259	2833.49	554320	653960
Q3V1L4	Nt5c2	366869	214042	240420	186150	153408	149989	156389	198396	314321	487178	156753	242109	147639	107736	162422	154027
Q3V1T4	P3h1	36681.9	6415.12	53608	11043.8	1771.9	6471.25	49581.6	9631.18	16298.3	183721	18248.1	26280.3	22249.8	68633.6	Filtered	21118.9
Q3V2C1	Krtap9-3	Filtered	Filtered	Filtered	Filtered	Filtered	Filtered	Filtered	NaN	1	NaN	Filtered	NaN	Filtered	Filtered	NaN	Filtered
Q3V384	Afg1l	92286.9	79301.4	65155.3	71306.5	57713.5	16646.2	63702.1	31000.5	39552.1	40205.1	42840.5	45784.1	40074.7	50878.7	45919.6	47052.8
Q3V3R1	Mthfd1l	1.08015e+06	259373	154120	307171	178881	164534	174841	122388	511081	1.54777e+06	124530	1260921	141376	135234	104406	131830
Q3V3R4	Itga1	367565	198903	257094	161990	205615	224193	226924	216408	269366	340426	168025	236539	244124	204445	219072	262230
Q3ZT31	Snx25	81684.9	75712.2	87921.6	90214.9	173390	162206	123459	150499	108454	12861.1	179912	32338.6	106082	115632	131500	150403
Q45VN2	Defa20	Filtered	Filtered	24921.6	8847.12	38416.2	11085	28690.1	21483.9	Filtered	Filtered	37050	15148.8	15087.8	25530.3	17034.7	32090
Q497I4	Krt35	33667.8	31416.9	32446.4	259847	NaN	33437	49716.2	Filtered	1.55183e+06	Filtered	Filtered	33021.4	49831.3	Filtered	Filtered	Filtered
Q497J1	Tmem86b	182643	253039	530033	315556	408748	358106	301881	155288	114509	63462.5	373135	169806	274798	290381	327267	283515
Q497V5	Srbd1	82902.6	62129.4	45165.5	38783.8	32807.2	36521.7	44610.1	39233.7	43189.1	110014	34151.5	60324.4	33098.4	35529.9	42594.3	34955.6
Q4FK66	Prpf38a	90190.7	64258.9	33152.4	26763.7	18620.5	14107	54526.6	64529.3	73421.8	169629	34675.8	69427.2	47636.5	30121.7	31531.3	42855.6
Q4FZF3	Ddx49	59801.1	Filtered	Filtered	102202	100708	87429.5	Filtered	97401	170320	Filtered	51470.7	104577	Filtered	Filtered	66854.5	69096.7
Q4KML4	Abracl	1.42026e+06	398190	556830	246097	352358	361156	495428	639246	1.01283e+06	2.49524e+06	363424	1.43358e+06	516184	400292	302421	345872
Q4KMM3	Oxr1	119559	34024.7	52661.4	34723.6	55379.7	37267.4	29858.8	19910	46359	66984.7	13647.1	17745.4	36497.5	13842.3	33981.4	32082.2
Q4KWH5	Plch1	1.23486e+06	896141	898042	951430	967029	772168	949506	1.03889e+06	1.20303e+06	1.66637e+06	736676	703613	1586148	745196	602243	885626
Q4LDD4	Arap1	42897.2	29645.6	35883.3	19092.7	24959.6	24885.6	32533.7	29967.9	37799.1	126880	20154.2	41090.3	19693.9	20141.9	21940.9	18520.9
Q4LDG0	Slc27a5	3.93645e+06	4688458	6922518	3.9163e+06	6.24891e+06	6.18045e+06	6.67822e+06	6.24381e+06	6.13515e+06	1681950	5650095	4725771	5.79203e+06	4.93007e+06	6041937	4.71861e+06
Q4PJX1	Odr4	171284	104405	132816	114846	156285	138728	155074	123141	147508	138599	108433	118655	163971	125353	111487	102576
Q4PZA2	Ece1	49166.8	61206.5	71896.7	62053.6	67287	76509.8	69420.5	43768.4	50963.5	60977.2	63961	63204.1	63148	74384.3	56655.8	79579.9
Q4QRL3	Ccdc88b	12174.9	5015.84	Filtered	NaN	Filtered	Filtered	378.688	NaN	1964.64	37140.3	2968.19	21305.5	Filtered	NaN	2833.64	Filtered
Q4VA53	Pds5b	100668	77279	70302.4	75037.8	66949.9	65976	67593.8	69830.4	65900.5	128833	71487.5	142260	62946.8	68587.7	67654.7	80995.1
Q4VAE3	Tmem65	233684	88345.6	32000.1	Filtered	Filtered	Filtered	66171.8	21613.4	105190	523892	34391.8	53469.4	31421.9	40269.1	25194.6	23773.3
Q4VBD2	Tapt1	73220.9	85242.1	102067	94215.2	139356	119941	111025	119875	96403.9	65052.2	117021	90883.1	137106	108222	114757	100325
Q4VBE8	Wdr18	110800	55723.6	65329.2	49560.8	40166.8	34943.1	57871.8	39664	64328.8	154383	34969.4	87729	33672.1	30233.8	29476.4	40855.6
Q501J2	Antkmt	43527.8	33526.6	44646.6	29446.7	23659.5	21956	26346.9	22004.7	35164.7	64484.2	12928.9	26494.2	18634.5	18718.6	22908.3	14579.1
Q501J6	Ddx17	689882	461472	390918	427910	440387	426311	450497	417932	651437	1492372	438722	820126	467728	351069	461240	460205
Q501J7	Phactr4	6799.78	12789	9359.67	14861.6	NaN	16914.3	Filtered	11079.3	Filtered	Filtered	8208.84	7276.89	7480.46	10633.4	21431.6	22490.3
Q504N7;Q8BV49	;Pyhin1	701170	148023	111104	179070	9530.83	259680	164239	122782	160049	690931	164205	938569	103208	51046.7	67133.2	153219
Q505B7	Zbtb8os	767425	584448	565701	569583	365707	433266	437868	562609	618849	826435	426347	518368	439302	367458	380357	391054
Q505D1	Ankrd28	90157.8	145830	153768	142821	151315	144172	119395	96540.5	77233.3	62057	77305.9	92344.8	110936	92574	121930	72207.4
Q505D7	Opa3	371469	300396	466392	534207	753004	654313	523723	430654	301897	208057	591626	448009	578805	520016	659468	541347
Q505F5	Lrrc47	974558	817365	736465	761351	482085	606494	670677	686146	835768	1.63962e+06	585170	821408	576331	514879	565046	569462
Q52KI8	Srrm1	13522.4	16717.8	16772	20407.8	33421.5	18923.6	15673.9	12117.2	19358.3	20882.7	13377.3	30890.3	11295.1	10323.5	11574.2	20902.6
Q52KR3	Prune2	20635	Filtered	2847.1	Filtered	Filtered	Filtered	Filtered	Filtered	Filtered	99945.6	Filtered	Filtered	Filtered	Filtered	Filtered	Filtered
Q566J8	Coq8b	955102	900101	437182	551231	542937	696962	599238	576706	824641	1.14615e+06	382929	576512	716040	534314	534809	561183
Q569Z5	Ddx46	166142	153003	100300	111113	125086	111972	114495	110160	123396	256342	95494.8	176428	88464.7	108111	110158	101784
Q569Z6	Thrap3	70044	64507	71865.7	74097	27980	67310.9	73476.4	69017.8	77125.8	53146.5	54833.1	105200	47998.5	62049.3	71791.7	78472.7
Q570Y9	Deptor	66407.2	90216	69219.1	82554.2	49023.9	61803.9	52528.9	63761.5	59647.6	35595.5	33726.9	44148.1	43002.4	48763.7	38063.8	59582.7
Q571E4	Galns	527064	409080	319378	268246	108301	87573.8	204291	219943	472537	606298	199238	303850	185715	114200	65076.1	77703.1
Q571F8	Gls2	892922	1.06184e+06	1710203	1.5906e+06	1342113	2109590	2.08102e+06	1.09045e+06	1.19244e+06	178051	1.53606e+06	1.08667e+06	773999	1.37495e+06	2100396	2.61789e+06
Q571I9	Aldh16a1	750364	999181	1.11113e+06	892922	822383	925779	906987	802939	755590	907085	849602	758328	581965	755089	923085	961404
Q58A65	Spag9	153472	93685.9	89733.4	91703.6	49597.3	77092.9	71403	72834.1	103720	210106	76400.2	101357	68952.4	70693.2	75851.3	95309.5
Q59J78	Ndufaf2	59681.4	80710.5	62459.4	86039.1	82851.7	80127.8	101068	78155.3	52046.7	55949.1	99564.3	76137.7	94241.1	87114.2	87746.1	44759.2
Q5BL07	Pex1	132728	197853	206175	197374	149181	192702	147915	171205	144846	55721.8	198576	123367	170962	216019	197732	132034
Q5BLK4	Tut7	127391	71443.2	77007.3	56312.4	40435.7	46147.9	59723.8	66876.2	92214.8	174953	47522.9	83527.5	58060.3	48177.3	40304.4	38868.6
Q5DU37	Zfyve26	8654.1	7503.49	8500.09	8115.49	7731.56	7942.64	9153.37	10042.8	11059.1	13696.4	7339.09	9882.4	11020.8	9707.63	5212.09	8689.76
Q5EBG8		83183.9	72099.4	192886	150871	220492	241202	165931	125518	118182	Filtered	175441	112281	180821	210162	234249	221707
Q5EG47	Prkaa1	437211	208205	224553	149908	155880	161935	236100	217517	338099	827990	130835	314918	229740	188803	164295	159025
Q5F285	Tmem256	1.24336e+06	2.69069e+06	2.28301e+06	2588732	3.34324e+06	2475365	2.06463e+06	2.21244e+06	1.25923e+06	1.13986e+06	2.82184e+06	1.44445e+06	1.80243e+06	1.81118e+06	1.53507e+06	2612285
Q5F2E8;Q6ZQ29	Taok1;Taok2	118933	84956.8	107388	93316.6	76313.8	109635	69598.2	128440	69404.3	114611	30548.7	64673.7	60670.7	30083.8	97556.8	114163
Q5F2F2	Abhd15	115120	95942.2	131190	122220	98795.1	110940	89717.1	75583.6	101641	67929.6	93898.5	81567.4	52228.2	34495.2	96127	78325.6
Q5F2L2	Fut10	468562	349970	334483	378176	166634	228570	290808	170986	326632	141051	310509	210115	144047	243491	Filtered	143192
Q5FW57	Gm4952	617461	1.55155e+06	1.0826e+06	1968873	2976759	3.30619e+06	3.18916e+06	2.26705e+06	1.02089e+06	378968	1.44476e+06	715813	629772	1.84995e+06	3277574	2315878
Q5FW60	Mup20	1.97018e+06	5025373	238205	3471821	83211.9	39437.9	56928.6	30843.7	263289	80016.4	999944	336770	31938	121471	14981.4	15132.6
Q5FWK3	Arhgap1	688164	278381	301661	226564	291186	242628	373364	308700	521617	1614291	225561	711334	379841	218776	244849	227623
Q5HZI1	Mtus1	22115.2	24287.1	41500.4	31176.2	16190.6	44925.5	21428.8	16658.1	19565.4	5982.64	25795.6	21895.7	17003.2	18303.2	24322.9	6824.85
Q5HZI9	Slc25a51	42488.8	6767.78	29577.8	12619.6	65560.3	24826.4	41364.4	16226.1	26341.1	47098.5	27086.7	21748.9	27535.7	29013.9	23850.5	23034
Q5KU39	Vps41	37921.5	7140.26	8697.67	9677.95	2891	9466.03	7216.93	14410.1	13896	71391.9	12078.9	17316.5	13791.6	7192.44	7968.18	12390.6
Q5M8N0	Cnrip1	244731	373405	214845	326844	292536	315039	307390	287219	282597	169405	266260	134566	255342	215740	323481	361243
Q5M8N4	Sdr39u1	143052	144377	144809	154769	99880.6	90881.1	112160	89904.5	152369	84264.7	130070	162717	129908	106204	103627	99157.8
Q5NCF2	Trappc1	110955	48556.2	52235.8	46827.2	52659.6	63415.2	52893.2	48097.3	66549.7	134730	46410.9	56917	44246.6	37404.2	41664.8	42043.1
Q5NCI0	Urgcp	48039.7	43069.3	40970.7	34931.4	32322.3	41044.3	38146.6	35089.2	36414.8	46817.3	33513.5	33933.4	39773.9	50462.9	44469	30926.7
Q5NCQ5	Dph1	73420.7	72526.2	73596.3	48353.2	52336.3	66029.7	59311	52365	57969.9	85895.8	51209.7	83106	63293.8	60710.1	58475.2	48962.4
Q5ND29	Rilp	18942.8	24846.5	27015.8	27980.2	20447.4	19227.1	25426.5	24460.9	19899.2	6761.95	34276.3	14620.9	39483	51958.2	31246.8	25117
Q5ND34	Wdr81	52042.2	21706.7	24354.6	29745.9	30782	18701.8	33058.6	17779.2	28784.1	68547.7	18166.8	28473.2	26923.5	22554.7	23661.3	17693.6
Q5PRF0	Heatr5a	24295	9315.4	11022.2	10839.3	11029.2	8875.93	11366.4	11882.3	14286.6	55643.7	10523.7	16432.1	13482.8	7820.41	5237.66	8428.42
Q5RJG1	Nol10	4489.84	2941.48	1158.13	2555.7	1842.85	1319.05	2457.95	3705.67	1954.9	18866.2	Filtered	11714.3	1449.36	Filtered	Filtered	1682.49
Q5RKZ7	Mocs1	115107	168495	157302	211505	203840	193257	166099	152581	118619	80831	156704	120913	136974	140800	170507	164573
Q5RL79	Krtcap2	376726	313162	271326	227947	366762	323713	203716	418540	483692	585584	220199	286711	463216	292289	248269	261096
Q5SPW0	Vps54	Filtered	NaN	Filtered	Filtered	Filtered	NaN	0.625206	Filtered	1.20255	NaN	1.18902	NaN	1	0.916473	NaN	NaN
Q5SRX1	Tom1l2	82955.1	38692.4	46326	Filtered	22292.3	32104.3	44563.1	25276.5	57694.8	88127.5	2314.53	52609.8	32523.3	22697.3	36805.9	38739
Q5SRY7	Fbxw11	21095.3	18151.3	12129	5433.91	8252.83	8688.61	8714.63	9034.29	20345.5	36214.2	13714.8	17397.5	14327.5	3172.84	13707.8	1827.83
Q5SSH7	Zzef1	77234.6	42535.1	56715	49586.8	44446.6	40804.2	42974.4	38092.4	60642.4	85027.5	41758.6	61324.1	59929.8	61080.1	39323	39456.9
Q5SSK3	Tefm	31883.9	28792.4	27283.8	Filtered	47296.1	35575.7	22383.5	28469.8	15829.7	35867.5	38373.4	44190.1	39181.7	21700	52027.9	61908.4
Q5SSL4	Abr	497027	43409	24602.1	Filtered	Filtered	155282	95748.7	118030	181505	661641	235152	200488	59617.4	12061.1	Filtered	Filtered
Q5SSW2	Psme4	121623	100101	100914	105741	74606.7	87577.5	69555.6	77732.8	94355.4	112373	77631.5	84425.2	88915.7	75493.5	79257	61821.1
Q5SSZ5	Tns3	211933	92458.7	124839	98151.7	78147.3	102402	113205	74544.6	132942	169948	60121.3	114160	80504.9	43301.7	74778	74917.5
Q5SUA5	Myo1g	161404	26862.8	10404.5	16568.7	8960	38221.3	55571.7	43178.4	85846.8	318201	18157.3	344957	27168.4	9194.61	24496.3	26145.2
Q5SUF2	Luc7l3	109745	85977.2	70567.2	92841.2	40390.1	57289.1	61023.2	65480.3	112103	164925	65884.9	110123	66697.5	60642.6	1847.78	65618.5
Q5SUR0	Pfas	418276	250560	218344	205675	182160	212732	206428	219257	371118	701208	181413	487719	187458	229292	180696	234775
Q5SVQ0	Kat7	40899.5	1709874	2.00099e+06	23611.4	40782.7	28426.6	26653.4	22432.3	27049.7	111556	19093.6	43829.7	23239.4	13017.8	23838.5	Filtered
Q5SVR0	Tbc1d9b	64146.1	32617.7	35525.9	33440	24563.4	32071.8	42821.2	33118	62322.2	144074	22083.7	42338.8	29065.5	33537.2	35337.3	28575.5
Q5SW19	Cluh	949438	1.16688e+06	1.09849e+06	1.22761e+06	1.15208e+06	1.20289e+06	1.02426e+06	894062	908982	560255	1.00437e+06	763326	826016	1.16412e+06	1.21108e+06	1.1262e+06
Q5SWK7	Rnf145	2397.67	597.64	1381.85	NaN	Filtered	1180.31	782.823	1046.95	1150.56	Filtered	NaN	258.246	Filtered	NaN	NaN	NaN
Q5SWU9	Acaca	1.69869e+06	3.03671e+06	2.05752e+06	2.00041e+06	1.54114e+06	1.18846e+06	1.1984e+06	953107	1.85881e+06	621290	1.75966e+06	1.62903e+06	2345284	1.89837e+06	1445037	1.23899e+06
Q5SX79	Shroom1	Filtered	2198.47	6321.15	Filtered	Filtered	Filtered	Filtered	Filtered	2945.71	21765.8	5424.8	1916.85	Filtered	Filtered	5342.27	14188.3
Q5SYD0	Myo1d	118527	127526	86162.9	99018.7	36951.6	112636	98925	96974.7	96598.9	103292	71564.4	106833	76826.5	60555.8	107414	108925
Q5U3K5	Rabl6	51221.3	15004	32833.9	13745.6	43047.7	34108	30796.4	38725.4	18769.9	195774	26023.9	51948.3	30917.3	24745.5	34389.1	32591.7
Q5U419	Mfsd3	121021	107908	108188	123898	98728.8	103132	94571.1	94207.3	109063	102572	66359.2	68201.3	90225.9	81579.2	121318	61104.4
Q5U430	Ubr3	36952.6	35419.2	28873.1	27834.6	29843.1	34128.1	33593.2	30151.2	32477.4	30526.6	35220.2	33900.7	32419	33590.4	21240	28524.3
Q5U458	Dnajc11	263401	326493	287522	328811	341101	301861	286294	223949	282653	213766	322029	227386	348809	349322	283238	296620
Q5U4D9	Thoc6	47286.5	31506.9	17095.2	26474.3	22961	18772.2	32239.8	32034.8	31842.9	99710.6	17973.5	38065.8	23693.4	25991.6	11353.7	9153.41
Q5U5Q9	Uimc1	208024	84681.3	107628	NaN	130431	93439.3	118686	137314	126570	325801	52865.9	128835	111641	81348.2	149009	93959.9
Q5U5V2	Hykk	572147	782585	844037	879134	827768	978706	831789	612340	448555	171843	737081	428428	376369	716367	926266	885578
Q5XG73	Acbd5	564015	832769	806950	965357	445193	643364	552325	423086	628591	156515	666913	445086	337098	360284	816015	672443
Q5XJY4	Parl	141682	154830	145650	168753	172765	180272	225545	151536	133653	114037	163304	126246	124737	108693	190863	189413
Q5XJY5	Arcn1	5.61027e+06	4721190	5.04614e+06	5021329	5.25603e+06	4.59095e+06	4427016	5272716	5525703	6964644	5333172	5.11611e+06	6219389	4.77513e+06	4348707	4.51431e+06
Q5XKN4	Jagn1	98658.7	93855.4	93288	80209.9	Filtered	92021.8	76948.1	77942.6	129320	157788	111199	90183.1	123636	119455	97555.2	88768.9
Q5XPI3	Rnf123	44380.2	27590.8	29961.9	34309.7	23962.6	29914.8	20858.6	30031.9	29638.7	43243.2	49151.4	51797.7	27972.2	31954.4	33622.6	22644
Q5YD48	A1cf	286273	494586	404507	493978	416714	460746	397818	375901	321656	97343.4	453867	301362	497779	560747	458156	448201
Q60575	Kif1b	272081	279135	291502	269815	199725	203895	265821	223791	245065	247228	228937	240840	218668	224960	249821	225684
Q60590	Orm1	320263	194591	884353	162153	542666	181824	184772	556411	355141	569446	791514	386499	1.05986e+06	185194	112572	136283
Q60591	Nfatc2	Filtered	Filtered	Filtered	Filtered	Filtered	Filtered	NaN	Filtered	Filtered	Filtered	Filtered	1	Filtered	Filtered	NaN	NaN
Q60596	Xrcc1	22785	21256.5	21002.4	17611.6	7061.34	12635.8	6636.23	11245	22430.5	27978.7	3460.23	29740.4	10237.8	4941.95	15017.2	10012
Q60597	Ogdh	2598602	2456272	2.39372e+06	2.23822e+06	2.68574e+06	2.5051e+06	2.96379e+06	2.21611e+06	2.44622e+06	2.23311e+06	2.24628e+06	2.27735e+06	3.30816e+06	3.62649e+06	2.41596e+06	2.61001e+06
Q60598	Cttn	419486	339989	425772	340487	12371.1	313374	294419	313285	339024	150614	234702	251640	226617	186709	293469	364478
Q60605	Myl6	2.14158e+06	1.15852e+06	727242	782526	301061	943986	1.05088e+06	1150327	888466	3579841	1.20863e+06	2.25123e+06	835807	405574	1.00182e+06	1.12976e+06
Q60631	Grb2	992816	267166	308544	281187	381255	385016	452691	410503	781163	1.97421e+06	281139	817093	362626	356166	397698	304391
Q60634	Flot2	163751	166515	206849	138830	236571	193114	221210	220706	238575	300412	196999	155211	190855	152456	218563	144837
Q60649	Clpb	91567.5	123135	86445.7	111995	108146	101143	106763	103341	73932.2	76718.8	85747.5	74536.3	95471.5	118089	105526	99820.5
Q60668	Hnrnpd	1265593	912484	926466	937486	794115	879444	1.05866e+06	912915	1194367	2.85611e+06	840502	1.80887e+06	846254	860300	1.05004e+06	1.09617e+06
Q60676	Ppp5c	141975	122025	98496.9	126383	128987	108110	112608	121840	132144	228353	119182	149370	97495.1	135197	118574	146941
Q60680	Chuk	126006	117312	104326	115061	78190.7	108541	104400	86665.6	125584	187344	119477	119073	132361	104935	111156	95120.1
Q60692	Psmb6	1.57417e+06	1.79652e+06	1.9509e+06	2.31276e+06	1.76431e+06	1888262	1.31926e+06	1.25331e+06	1.55687e+06	1.51642e+06	1.88126e+06	1.20226e+06	1.76363e+06	1.67429e+06	1.77222e+06	2052671
Q60710	Samhd1	1.41391e+06	400284	409374	300870	401454	360664	897947	817689	782193	3.04845e+06	349717	3.16844e+06	630068	520219	377122	307786
Q60715	P4ha1	95153.6	17682.3	23640.7	19148.6	16262.9	24379.4	30271.9	24532.6	48468.4	516297	18653.7	50227.2	33509.7	17328.9	15819	15696.6
Q60716	P4ha2	23816	7647.13	7400.72	Filtered	6178.17	4267.84	Filtered	5427.57	16028	158362	Filtered	14310.5	16056	41653.5	Filtered	Filtered
Q60737	Csnk2a1	623829	530186	559958	554745	491201	632340	617097	576063	547238	913863	580718	719594	528958	547945	571958	553565
Q60738	Slc30a1	9803.71	36814.7	29414.9	7785.05	44207	24618.2	7338.23	46396.7	38570.3	21642.8	15228.1	31151.1	55625.8	16148	NaN	25916.5
Q60749	Khdrbs1	532454	411230	326350	283576	207589	290962	395731	360137	413009	1.19057e+06	277557	679974	298392	257347	299943	281555
Q60754	Marco	290463	102640	29134.5	23119.1	37921.1	14160.6	31158.2	293312	9820.85	1.06311	138535	230425	66649.4	13678.5	6561.57	46899.3
Q60759	Gcdh	2.13789e+06	3.92143e+06	4.57192e+06	5093758	6377667	6653144	5.55878e+06	4.65887e+06	2.91635e+06	858881	5266128	3.1246e+06	3.84948e+06	5811157	6513877	6.15061e+06
Q60766	Irgm1	1270287	529390	937251	523689	1.01907e+06	733557	1.60436e+06	1438274	1.0127e+06	764124	600704	1.58742e+06	781821	760282	687536	490832
Q60770	Stxbp3	402583	230131	259741	203554	201402	257759	294044	280386	336733	613733	185719	277414	257945	250552	277486	275706
Q60787	Lcp2	86111.9	Filtered	4497.19	Filtered	Filtered	Filtered	Filtered	28671.5	48285.5	63945.5	Filtered	56998.6	12512.8	Filtered	Filtered	Filtered
Q60790	Rasa3	92274	27462.5	27793.9	31313.9	27867.3	33665.4	39919.4	41785.4	80762.4	196464	26624.8	129508	30070.1	22499	29992.9	26723.5
Q60809	Cnot7	193834	134086	105049	97580.2	94246.6	94256	129201	115514	137307	307806	74423.6	175910	107976	112422	102316	107567
Q60823	Akt2	165599	163705	181172	143648	207007	194939	171293	220074	182162	180370	145172	211278	174483	182082	163085	187133
Q60838;Q61062	Dvl2;Dvl3	11560.9	7906.49	5745.16	5657.83	Filtered	6314.59	3196.47	5539.7	6446.09	5887.72	Filtered	9046.06	7253.52	7194.2	3677.99	7312.24
Q60847	Col12a1	47483.7	37545.8	31060.5	28389.9	18821.8	11895.1	27975	9905.05	14063.9	144285	8136.8	13994.5	31561.3	6918.47	28736.7	7425.71
Q60854	Serpinb6	4.38938e+06	708986	699382	509056	272203	638863	1.201e+06	1.0374e+06	1.84694e+06	5.51048e+06	602310	1.26017e+06	820595	646860	696912	706765
Q60855	Ripk1	505689	211874	296267	276139	194813	182675	238286	321775	315224	729210	306786	339474	265641	153198	234904	160270
Q60864	Stip1	1632518	1.43332e+06	1054183	1.3497e+06	1.52194e+06	1.60764e+06	1.54432e+06	1.42493e+06	1.31912e+06	2.10594e+06	1.40982e+06	1.79951e+06	1.80608e+06	2.0647e+06	1.60751e+06	1.68316e+06
Q60865	Caprin1	548762	567995	561124	551967	635080	645612	516265	530099	524061	579791	623663	532150	568189	648432	597782	531339
Q60866	Pter	2522705	2201347	3.00246e+06	2265420	2965936	2075783	1.93974e+06	2728430	3284292	1.19531e+06	2794984	2053736	1.69525e+06	1.38999e+06	1.93758e+06	2.45314e+06
Q60870	Reep5	446885	164773	107122	133297	123239	88279.3	208216	207901	316721	692366	140707	287738	270029	175187	63750.5	108001
Q60872	Eif1a	154684	103039	110194	118879	85824.7	90327.5	98477.5	142553	125928	175521	97544.7	111539	157204	87062.8	63907.2	57382.4
Q60875	Arhgef2	128491	15063.5	25182.6	14274.7	14828.6	35121.6	55882.8	56645.2	95102.4	581031	27949.7	130077	49957.7	10385.2	10665.9	20550.2
Q60902	Eps15l1	496473	274080	297233	252098	198822	274822	303567	261524	395281	579840	241914	327061	212460	120481	239278	235372
Q60930	Vdac2	4.86943e+06	2920482	2717703	2858266	2.00635e+06	2.84528e+06	3.74806e+06	2.48017e+06	4.32548e+06	11786665	2.72362e+06	4165668	3.24057e+06	2.97662e+06	2.97982e+06	2.81029e+06
Q60931	Vdac3	1.63887e+06	1.53724e+06	1.4123e+06	1.46102e+06	975134	1.4584e+06	1.57244e+06	1.36662e+06	1.84794e+06	1.8767e+06	1.54674e+06	1.77469e+06	1.77864e+06	1.44536e+06	1.46915e+06	1.63375e+06
Q60932	Vdac1	4.97742e+06	5068145	5.15997e+06	5305278	4659150	5945442	5987080	4997757	5.73445e+06	5.58622e+06	5458614	5192725	6367333	6.33048e+06	5.86023e+06	5607608
Q60936	Coq8a	573428	1.30458e+06	816917	1.28003e+06	1.01494e+06	1.38357e+06	1.16819e+06	556857	693540	168350	686016	715677	331407	868689	1.83464e+06	1.33526e+06
Q60949	Tbc1d1	65332.9	15897.9	12513.5	11887.6	15698.2	12401	8779.44	19434.9	43297.5	185134	2598.06	88925.7	24782.2	21607.2	6110.84	Filtered
Q60953	Pml	643699	140793	184550	122376	192165	192721	291122	265345	325106	948919	139099	404811	180959	173746	178631	167062
Q60960	Kpna1	149058	146632	117203	125732	121478	132416	109333	113465	139471	147405	47056.2	102133	105137	110478	96815.6	122011
Q60967	Papss1	148927	220440	178684	55362.7	108328	76191.9	245275	110729	198376	328843	62063.9	120332	70806.1	56774.1	84218.4	79248.9
Q60972	Rbbp4	317641	222791	155538	154991	195925	158051	191529	208632	268403	507843	152655	383005	191698	170312	159396	177829
Q60973	Rbbp7	1.43217e+06	727572	663332	622268	650039	685519	838211	822699	1.07861e+06	2.86361e+06	647194	1.55939e+06	762261	679169	659936	771292
Q60991	Cyp7b1	1.86878e+06	3.67859e+06	1.8678e+06	5570448	551361	890380	716882	2.31366e+06	1608325	336856	3766907	2568941	1593051	1.09391e+06	451020	927129
Q60992	Vav2	110011	57799.3	68075.9	50436.2	70204.8	59871.4	88861.7	65762.4	86624	128966	46264.2	55194.3	66911.8	58981.7	63070.3	63379.2
Q60994	Adipoq	40852.4	42651.1	Filtered	39298.2	25419.4	97611.4	59942.6	49967	Filtered	25920.4	58551.7	48471.7	Filtered	91238.6	92542.1	106468
Q60996	Ppp2r5c	65281.8	38928.1	34371.2	31958	36908.1	24255.8	29044	32576.9	71321.9	137463	35076.9	99083	38283.4	28055.1	22207.7	31975.6
Q61001	Lama5	Filtered	NaN	NaN	NaN	1.90922	NaN	0.711763	NaN	1	1.95046	NaN	NaN	NaN	Filtered	Filtered	Filtered
Q61009	Scarb1	292762	324021	511975	327483	473524	413826	378152	344620	456739	310164	360157	327624	450774	392591	371540	382717
Q61024	Asns	61212.2	74540.7	41078.2	170775	Filtered	Filtered	Filtered	55346.9	183289	139164	27904.9	47795.1	30135	Filtered	33254.5	235195
Q61029	Tmpo	491912	303744	252855	253339	113172	280590	350147	228281	373840	785366	182198	559442	190892	168775	229551	212850
Q61033	Tmpo	180901	109535	113307	133798	42700.8	116229	95640.3	64438.3	70866.9	42728.8	62619.4	213162	52890.7	55834.8	156313	165786
Q61035	Hars	1.31079e+06	976140	926333	880461	851484	870065	922424	915262	1.07123e+06	1.49826e+06	786221	1.09539e+06	987115	795393	800782	842996
Q61037	Tsc2	10353.1	11261.3	17359.9	17776.2	7046.65	14423.7	17024.8	6746.22	15331.2	12278.2	5037.37	12091.3	10676.4	11522.9	1333.15	12006.2
Q61070	Ei24	653693	469251	607252	572104	851438	1143955	693529	861407	611654	673818	674381	500727	829516	955661	941476	784462
Q61074	Ppm1g	86678.5	75437.3	81332.9	56468.8	48061.2	45442.1	33958.5	58467.4	93705.5	122996	67540.5	97115.1	49291.4	56034.8	47689.7	64166.5
Q61081	Cdc37	523459	384837	320820	373752	393339	369235	297048	451417	438684	786285	365875	621188	488551	462511	372502	439325
Q61093	Cybb	1.31919e+06	129120	124855	68588.4	164937	105617	364252	294700	817680	5188749	133433	393109	245299	123546	98544.5	122104
Q61096	Prtn3	34502.9	5081.25	3976.11	NaN	7860.08	1054.27	19526.5	40010.8	34470.3	167982	Filtered	12031.8	14670.1	NaN	3575.23	858.143
Q61102	Abcb7	169359	215600	180483	190790	238754	183280	219543	189871	149405	245364	198329	181519	236269	231397	160951	184630
Q61107	Gbp4	314893	68295.3	133397	81885.7	150211	140495	396685	390739	233230	418994	54155.2	569412	235484	238712	105056	147727
Q61129	Cfi	123075	84450.6	106399	74776.4	38579.4	52981.2	71500.5	121097	61165.5	77990.1	60449.7	108097	66614.4	52248.9	35338	42240.2
Q61133	Gstt2	694378	1.03092e+06	1.05687e+06	1.18018e+06	1.04017e+06	1534801	1.52827e+06	993076	449112	241747	607734	629438	709578	1.16641e+06	1.48916e+06	1.51363e+06
Q61136	Prpf4b	44751.6	31308.8	7547.46	16956.1	Filtered	9088.92	15005.8	43689.3	25462.6	101570	38409.5	76557.5	44950.1	7126.59	16919.5	29618.3
Q61144	Psen2	5808.86	3192.13	10175.8	3972.3	6053.42	5495.46	3852.21	3249.43	5639.39	18939.7	2012.5	5947.7	4947.31	3716.26	10662.4	3921.53
Q61147	Cp	1.96484e+06	899568	1608956	687566	536254	929211	824521	2.98979e+06	1.4327e+06	3272904	1.3165e+06	1.76274e+06	2.8063e+06	2.47747e+06	627574	1.00218e+06
Q61151	Ppp2r5e	161391	151344	147009	156438	109018	139513	126973	76914.7	169031	215324	92826.3	200827	129959	93243.4	139488	95349.9
Q61153	Dio1	Filtered	27181.2	Filtered	5346.94	110575	82277.8	30915.3	86670.1	Filtered	Filtered	41777.5	21064.6	395572	281491	68735.8	39414.2
Q61160	Fadd	26195.1	Filtered	Filtered	6418.28	Filtered	7780.43	5314.48	7552.43	11825.7	Filtered	9261.03	6615.36	Filtered	Filtered	6013.58	9173.33
Q61164	Ctcf	14582.5	NaN	NaN	4499.79	757.298	6961.64	13108.4	21326.2	22524.1	23990.2	NaN	24087.6	10149.6	1815.56	NaN	16225.5
Q61166	Mapre1	344395	154506	149907	160032	125264	165004	204329	175836	275732	478816	104015	470129	198111	174819	152480	205440
Q61171	Prdx2	6156677	5222911	4.46146e+06	4.68616e+06	3.21913e+06	4.89672e+06	4.02735e+06	3.80267e+06	4.93732e+06	7200562	6437347	5.89799e+06	3.06535e+06	3.33717e+06	4336562	4.55969e+06
Q61176	Arg1	29861580	36195092	49205240	33963172	40791740	38952048	35500892	35654144	41982228	17204906	38286824	31483844	42687008	46856532	43391540	50009268
Q61187	Tsg101	151098	119851	110342	96862.3	113687	117511	103633	124203	113945	211467	98074.4	131390	98348.1	90375.3	99150.9	100190
Q61191	Hcfc1	309863	212620	147371	138084	141609	123767	191025	151917	243768	655936	111888	272607	131735	157529	133477	121097
Q61194	Pik3c2a	80419	52154.2	44078	49600.4	32720	37097.5	42103.6	44193.5	57719.2	145778	53449.8	39436.4	38523.3	31586.8	31493.5	22111.6
Q61205	Pafah1b3	190790	100841	106952	149802	34954	23734.1	125699	90889	240794	375989	79921.5	181554	60229.5	21586.8	64458.9	28606.5
Q61206	Pafah1b2	591876	402251	428958	372912	378564	284257	353021	348260	468746	910258	305114	477112	373962	283291	320803	270295
Q61207	Psap	379161	Filtered	201222	88667.2	117379	197187	332100	503754	429915	847655	137807	418843	309939	369590	183977	194630
Q61210	Arhgef1	255352	120545	119674	121184	103379	115125	127254	145281	199647	458584	105474	611722	110978	92864.4	109595	126100
Q61211	Eif2d	84738.5	71162.4	84643.4	74083.9	48865.9	66893.5	62624.6	76066.3	77272.3	46896	78386	108728	86912.1	64681.8	49752.2	54158.3
Q61216	Mre11	27846.2	11485	14661.9	11348.5	11425.7	13797.1	15175.3	13921.4	17598.8	46179	10660.7	38895.5	7705.61	9698.31	10539.7	12525.7
Q61233	Lcp1	14490690	3.83575e+06	3.50459e+06	3.10109e+06	2754436	3.01818e+06	5.55579e+06	5612827	10816916	42218568	3.17771e+06	18581914	3.67062e+06	2.6014e+06	3.24894e+06	3.04439e+06
Q61234	Snta1	135149	142388	126095	110316	119812	154763	139503	117524	128920	112748	87364	65837.4	112213	139308	100101	116250
Q61235	Sntb2	251284	208236	201115	181326	113998	204830	211277	227320	224323	220274	231385	268826	192902	38228.8	230184	183743
Q61239	Fnta	281648	212983	199510	198300	170134	170750	215611	177318	219587	413567	130712	216012	174326	157692	177030	184801
Q61247	Serpinf2	649674	567179	706848	554930	317807	666700	556763	743874	556741	570409	931524	675579	517380	578272	603893	611366
Q61249	Igbp1	112097	135098	148135	153869	60661.6	121756	106708	102597	93218.5	99300.2	70155.6	123039	80451.7	93825.2	138797	139233
Q61263	Soat1	311043	45722.6	37373.2	33359.9	49580.8	39609.2	145395	126559	242153	1.06335e+06	32607.2	184833	90790.1	44141.3	30329.9	29359.7
Q61285	Abcd2	239529	226223	282467	210815	405631	779514	583149	501145	243485	223525	179709	235801	717692	1.09183e+06	801776	960892
Q61316	Hspa4	2531820	1.9083e+06	1.6825e+06	1.92993e+06	1.56753e+06	1.95152e+06	1.94831e+06	1832532	2.06091e+06	3.06229e+06	1.89134e+06	2.24141e+06	1.87948e+06	2151002	1.89705e+06	1.79252e+06
Q61333	Tnfaip2	15213.3	Filtered	1625.9	NaN	Filtered	3093.3	10240.2	2172.58	21601.7	43610	2617.26	5195.84	NaN	4045.15	3570.47	2375.46
Q61335	Bcap31	347439	313972	324515	349449	406006	351879	310309	433923	394587	421904	443580	359348	426216	625044	361692	419386
Q61387	Cox7a2l	111103	120196	105365	125727	93354.2	149339	140643	114157	111653	49315	150626	88795.4	131621	85229.6	163308	183703
Q61391	Mme	61320.7	135072	41011.8	150321	65186.3	95462.6	68832.8	64447.3	63873.5	14824.4	77739	74093.5	32331.1	121495	45302.7	54883.5
Q61398	Pcolce	53676.7	19.514	14348.9	34936.9	25744.5	41787.2	36767.8	32031.9	58476.9	101157	Filtered	43862.9	29663.2	Filtered	30880.1	30292.2
Q61409	Pde3b	51492.1	62562.6	53957.9	50388.2	2998.9	72149.9	52028.5	54561.2	52586.5	21664.1	52330.8	47528.1	33288.5	33470.3	50344.8	63210.9
Q61419	Cmah	426833	710999	352836	678774	509219	256127	260034	413869	352648	151988	579355	263846	501655	376220	278391	217015
[truncated: 2,753 more rows]

## Sheet: screenshots_Volcanoplots
Screenshots of the various Volcanoplots
Applied (default) settings

## Sheet: Candidates
Comparison (group1/group2)	Group	ProteinGroups	AVG Log2 Ratio	Absolute AVG Log2 Ratio	Pvalue	Qvalue	# of Ratios	UniProtIds	Genes	ProteinDescriptions	ProteinNames	# Unique Total Peptides	% Change	Ratio	Condition Numerator	Condition Denominator
V_female / V_male	O55060	O55060	-1.37799	1.37799	1.40501e-12	1.10939e-08	16	O55060	Tpmt	Thiopurine S-methyltransferase	TPMT_MOUSE	11	-61.5246	0.384754	V_female	V_male
GCV_male / V_female	P15392	P15392	-3.04425	3.04425	1.55954e-11	6.15706e-08	16	P15392	Cyp2a4	Cytochrome P450 2A4	CP2A4_MOUSE	7	-87.8775	0.121225	GCV_male	V_female
GCV_female / V_male	P28665	P28665	-3.1075	3.1075	5.02122e-11	1.32159e-07	16	P28665	Mug1	Murinoglobulin-1	MUG1_MOUSE	34	-88.3975	0.116025	GCV_female	V_male
V_female / V_male	O09043	O09043	1.52777	1.52777	1.85641e-10	3.66455e-07	16	O09043	Napsa	Napsin-A	NAPSA_MOUSE	1	188.34	2.8834	V_female	V_male
GCV_female / V_male	P05063	P05063	-2.17432	2.17432	4.79129e-10	6.30534e-07	16	P05063	Aldoc	Fructose-bisphosphate aldolase C	ALDOC_MOUSE	8	-77.8454	0.221546	GCV_female	V_male
GCV_male / V_female	Q8JZN5	Q8JZN5	-0.620944	0.620944	6.22787e-10	7.02503e-07	16	Q8JZN5	Acad9	Complex I assembly factor ACAD9, mitochondrial	ACAD9_MOUSE	17	-34.9755	0.650245	GCV_male	V_female
GCV_male / V_female	O09043	O09043	-1.39928	1.39928	1.70623e-09	1.34724e-06	16	O09043	Napsa	Napsin-A	NAPSA_MOUSE	1	-62.0883	0.379117	GCV_male	V_female
V_female / V_male	Q8K182	Q8K182	-2.24121	2.24121	1.5751e-09	1.34724e-06	14	Q8K182	C8a	Complement component C8 alpha chain	CO8A_MOUSE	10	-78.8492	0.211508	V_female	V_male
GCV_female / V_male	Q9DB60	Q9DB60	-2.04204	2.04204	1.38971e-09	1.34724e-06	16	Q9DB60	Prxl2b	Prostamide/prostaglandin F synthase	PXL2B_MOUSE	2	-75.718	0.24282	GCV_female	V_male
GCV_female / V_female	Q61549	Q61549	-1.06911	1.06911	2.27847e-09	1.49923e-06	16	Q61549	Adgre1	Adhesion G protein-coupled receptor E1	AGRE1_MOUSE	11	-52.3386	0.476614	GCV_female	V_female
GCV_female / V_female	Q9QYY9	Q9QYY9	-1.31595	1.31595	2.17424e-09	1.49923e-06	16	Q9QYY9	Adh4	All-trans-retinol dehydrogenase [NAD(+)] ADH4	ADH4_MOUSE	3	-59.8338	0.401662	GCV_female	V_female
GCV_male / V_male	P20852	P20852	-1.26408	1.26408	3.27543e-09	1.98944e-06	16	P20852	Cyp2a5	Cytochrome P450 2A5	CP2A5_MOUSE	27	-58.3635	0.416365	GCV_male	V_male
GCV_male / V_female	P47740	P47740	-1.61068	1.61068	5.26837e-09	2.97136e-06	16	P47740	Aldh3a2	Aldehyde dehydrogenase family 3 member A2	AL3A2_MOUSE	17	-67.2555	0.327445	GCV_male	V_female
GCV_male / V_female	P29391	P29391	-1.74944	1.74944	6.88689e-09	3.59775e-06	16	P29391	Ftl1	Ferritin light chain 1	FRIL1_MOUSE	11	-70.2582	0.297418	GCV_male	V_female
GCV_male / V_female	P56657	P56657	-1.79528	1.79528	7.5592e-09	3.59775e-06	16	P56657	Cyp2c40	Cytochrome P450 2C40	CP240_MOUSE	17	-71.1885	0.288115	GCV_male	V_female
GCV_male / V_female	P63030	P63030	-1.23712	1.23712	1.22914e-08	5.27085e-06	16	P63030	Mpc1	Mitochondrial pyruvate carrier 1	MPC1_MOUSE	4	-57.5782	0.424218	GCV_male	V_female
GCV_male / V_female	Q91XE4	Q91XE4	-1.03531	1.03531	1.26832e-08	5.27085e-06	16	Q91XE4	Acy3	N-acyl-aromatic-L-amino acid amidohydrolase (carboxylate-forming)	ACY3_MOUSE	11	-51.209	0.48791	GCV_male	V_female
GCV_female / V_female	P13516	P13516	1.37249	1.37249	2.03733e-08	6.90217e-06	16	P13516	Scd1	Acyl-CoA desaturase 1	ACOD1_MOUSE	10	158.917	2.58917	GCV_female	V_female
V_female / V_male	P28665	P28665	-2.60732	2.60732	2.07764e-08	6.90217e-06	16	P28665	Mug1	Murinoglobulin-1	MUG1_MOUSE	34	-83.5896	0.164104	V_female	V_male
GCV_male / V_female	P56593	P56593	-1.05911	1.05911	1.84345e-08	6.90217e-06	16	P56593	Cyp2a12	Cytochrome P450 2A12	CP2AC_MOUSE	30	-52.0073	0.479927	GCV_male	V_female
GCV_male / V_female	Q5FW57	Q5FW57	-1.7212	1.7212	2.75116e-08	8.2179e-06	16	Q5FW57	Gm4952	Glycine N-acyltransferase-like protein	GLYAL_MOUSE	19	-69.6704	0.303296	GCV_male	V_female
GCV_male / V_female	Q8BWN8	Q8BWN8	-1.56519	1.56519	2.81007e-08	8.2179e-06	16	Q8BWN8	Acot4	Peroxisomal succinyl-coenzyme A thioesterase	ACOT4_MOUSE	6	-66.2067	0.337933	GCV_male	V_female
GCV_male / V_female	Q9WU19	Q9WU19	1.15834	1.15834	3.08667e-08	8.70441e-06	16	Q9WU19	Hao1	Hydroxyacid oxidase 1	HAOX1_MOUSE	13	123.201	2.23201	GCV_male	V_female
V_female / V_male	Q9CZS1	Q9CZS1	1.08074	1.08074	3.21419e-08	8.75146e-06	16	Q9CZS1	Aldh1b1	Aldehyde dehydrogenase X, mitochondrial	AL1B1_MOUSE	28	111.512	2.11512	V_female	V_male
GCV_male / V_female	Q8VCZ9	Q8VCZ9	-1.81476	1.81476	3.63876e-08	9.57721e-06	16	Q8VCZ9	Prodh2	Hydroxyproline dehydrogenase	HYPDH_MOUSE	12	-71.5748	0.284252	GCV_male	V_female
GCV_female / V_male	E9PYK3	E9PYK3	-0.978847	0.978847	4.56315e-08	1.01648e-05	16	E9PYK3	Parp4	Protein mono-ADP-ribosyltransferase PARP4	PARP4_MOUSE	5	-49.2615	0.507385	GCV_female	V_male
GCV_male / V_female	P19157	P19157	1.23302	1.23302	4.60339e-08	1.01648e-05	16	P19157	Gstp1	Glutathione S-transferase P 1	GSTP1_MOUSE	12	135.058	2.35058	GCV_male	V_female
GCV_male / V_female	Q14DH7	Q14DH7	-2.30356	2.30356	4.63441e-08	1.01648e-05	16	Q14DH7	Acss3	Acyl-CoA synthetase short-chain family member 3, mitochondrial	ACSS3_MOUSE	16	-79.7438	0.202562	GCV_male	V_female
V_female / V_male	Q64514	Q64514	-0.699431	0.699431	4.35624e-08	1.01648e-05	16	Q64514	Tpp2	Tripeptidyl-peptidase 2	TPP2_MOUSE	33	-38.4185	0.615815	V_female	V_male
GCV_female / V_male	Q64514	Q64514	-0.734991	0.734991	4.53121e-08	1.01648e-05	16	Q64514	Tpp2	Tripeptidyl-peptidase 2	TPP2_MOUSE	33	-39.9178	0.600822	GCV_female	V_male
GCV_female / V_male	Q9DC50	Q9DC50	1.13954	1.13954	5.42541e-08	1.15781e-05	16	Q9DC50	Crot	Peroxisomal carnitine O-octanoyltransferase	OCTC_MOUSE	23	120.31	2.2031	GCV_female	V_male
GCV_female / V_male	Q811J3	Q811J3	-1.22927	1.22927	5.59538e-08	1.16266e-05	16	Q811J3	Ireb2	Iron-responsive element-binding protein 2	IREB2_MOUSE	1	-57.3466	0.426534	GCV_female	V_male
GCV_female / GCV_male	P47740	P47740	1.6476	1.6476	6.66832e-08	1.35008e-05	16	P47740	Aldh3a2	Aldehyde dehydrogenase family 3 member A2	AL3A2_MOUSE	17	213.311	3.13311	GCV_female	GCV_male
V_female / V_male	P05063	P05063	-1.68409	1.68409	7.04704e-08	1.39109e-05	16	P05063	Aldoc	Fructose-bisphosphate aldolase C	ALDOC_MOUSE	8	-68.8801	0.311199	V_female	V_male
V_female / V_male	P15392	P15392	1.70929	1.70929	7.64837e-08	1.47296e-05	16	P15392	Cyp2a4	Cytochrome P450 2A4	CP2A4_MOUSE	7	227	3.27	V_female	V_male
GCV_male / V_female	Q9JIY7	Q9JIY7	3.05195	3.05195	8.09106e-08	1.47915e-05	16	Q9JIY7	Nat8	N-acetyltransferase 8	NAT8_MOUSE	2	729.334	8.29334	GCV_male	V_female
GCV_female / V_male	Q501J2	Q501J2	-1.01407	1.01407	8.45154e-08	1.48296e-05	16	Q501J2	Antkmt	Adenine nucleotide translocase lysine N-methyltransferase	ANKMT_MOUSE	1	-50.4853	0.495147	GCV_female	V_male
GCV_female / V_male	Q91VF2	Q91VF2	-1.16233	1.16233	9.29767e-08	1.57785e-05	16	Q91VF2	Hnmt	Histamine N-methyltransferase	HNMT_MOUSE	6	-55.3209	0.446791	GCV_female	V_male
GCV_female / V_male	Q9DCP2	Q9DCP2	1.19141	1.19141	9.39195e-08	1.57785e-05	16	Q9DCP2	Slc38a3	Sodium-coupled neutral amino acid transporter 3	S38A3_MOUSE	6	128.376	2.28376	GCV_female	V_male
GCV_male / V_male	Q8BWJ3	Q8BWJ3	-0.86917	0.86917	9.67731e-08	1.59192e-05	16	Q8BWJ3	Phka2	Phosphorylase b kinase regulatory subunit alpha, liver isoform	KPB2_MOUSE	4	-45.2538	0.547462	GCV_male	V_male
GCV_female / V_male	Q9JMD0	Q9JMD0	-0.860714	0.860714	1.05848e-07	1.70566e-05	16	Q9JMD0	Znf207	BUB3-interacting and GLEBS motif-containing protein ZNF207	ZN207_MOUSE	2	-44.932	0.55068	GCV_female	V_male
GCV_female / V_female	Q8K1X4	Q8K1X4	-0.615111	0.615111	1.16525e-07	1.80409e-05	16	Q8K1X4	Nckap1l	Nck-associated protein 1-like	NCKPL_MOUSE	13	-34.712	0.65288	GCV_female	V_female
GCV_female / GCV_male	Q920A5	Q920A5	-0.692758	0.692758	1.19836e-07	1.81966e-05	16	Q920A5	Scpep1	Retinoid-inducible serine carboxypeptidase	RISC_MOUSE	7	-38.133	0.61867	GCV_female	GCV_male
GCV_male / V_female	Q71RI9	Q71RI9	-1.59972	1.59972	1.2514e-07	1.86436e-05	16	Q71RI9	Kyat3	Kynurenine--oxoglutarate transaminase 3	KAT3_MOUSE	17	-67.0058	0.329942	GCV_male	V_female
V_female / V_male	P46935	P46935	-0.592098	0.592098	1.30497e-07	1.87346e-05	16	P46935	Nedd4	E3 ubiquitin-protein ligase NEDD4	NEDD4_MOUSE	14	-33.6623	0.663377	V_female	V_male
GCV_female / GCV_male	Q9QYI5	Q9QYI5	1.43993	1.43993	1.28647e-07	1.87346e-05	16	Q9QYI5	Dnajb2	DnaJ homolog subfamily B member 2	DNJB2_MOUSE	1	171.307	2.71307	GCV_female	GCV_male
GCV_female / V_male	Q923D2	Q923D2	-0.854147	0.854147	1.43825e-07	2.02794e-05	16	Q923D2	Blvrb	Flavin reductase (NADPH)	BLVRB_MOUSE	8	-44.6808	0.553192	GCV_female	V_male
GCV_female / GCV_male	O88428	O88428	1.77187	1.77187	1.65204e-07	2.10598e-05	16	O88428	Papss2	Bifunctional 3'-phosphoadenosine 5'-phosphosulfate synthase 2	PAPS2_MOUSE	30	241.496	3.41496	GCV_female	GCV_male
V_female / V_male	Q62392	Q62392	-1.30902	1.30902	1.57555e-07	2.10598e-05	16	Q62392	Phlda1	Pleckstrin homology-like domain family A member 1	PHLA1_MOUSE	1	-59.6405	0.403595	V_female	V_male
GCV_female / GCV_male	Q7TSE6	Q7TSE6	-0.80241	0.80241	1.62702e-07	2.10598e-05	16	Q7TSE6	Stk38l	Serine/threonine-protein kinase 38-like	ST38L_MOUSE	2	-42.661	0.57339	GCV_female	GCV_male
V_female / V_male	Q811J3	Q811J3	-1.27085	1.27085	1.63277e-07	2.10598e-05	16	Q811J3	Ireb2	Iron-responsive element-binding protein 2	IREB2_MOUSE	1	-58.5585	0.414415	V_female	V_male
V_female / V_male	Q8BWN8	Q8BWN8	1.0701	1.0701	1.65364e-07	2.10598e-05	16	Q8BWN8	Acot4	Peroxisomal succinyl-coenzyme A thioesterase	ACOT4_MOUSE	6	109.958	2.09958	V_female	V_male
GCV_female / V_male	Q6ZQH8	Q6ZQH8	-0.92781	0.92781	1.70492e-07	2.13683e-05	16	Q6ZQH8	Nup188	Nucleoporin NUP188 homolog	NU188_MOUSE	2	-47.4344	0.525656	GCV_female	V_male
GCV_male / V_female	O35459	O35459	-1.1748	1.1748	1.79489e-07	2.14734e-05	16	O35459	Ech1	Delta(3,5)-Delta(2,4)-dienoyl-CoA isomerase, mitochondrial	ECH1_MOUSE	14	-55.7055	0.442945	GCV_male	V_female
V_female / V_male	Q99JT9	Q99JT9	-0.646186	0.646186	1.76607e-07	2.14734e-05	16	Q99JT9	Adi1	1,2-dihydroxy-3-keto-5-methylthiopentene dioxygenase	MTND_MOUSE	7	-36.1033	0.638967	V_female	V_male
GCV_male / V_female	Q9D023	Q9D023	-1.02294	1.02294	1.8593e-07	2.1912e-05	16	Q9D023	Mpc2	Mitochondrial pyruvate carrier 2	MPC2_MOUSE	7	-50.7889	0.492111	GCV_male	V_female
GCV_male / V_female	P09528	P09528	-1.19661	1.19661	1.90124e-07	2.20767e-05	16	P09528	Fth1	Ferritin heavy chain	FRIH_MOUSE	9	-56.3702	0.436298	GCV_male	V_female
GCV_female / V_male	Q61070	Q61070	0.608854	0.608854	2.00712e-07	2.29684e-05	16	Q61070	Ei24	Etoposide-induced protein 2.4	EI24_MOUSE	1	52.5047	1.52505	GCV_female	V_male
GCV_male / V_female	O35423	O35423	-1.51009	1.51009	2.08277e-07	2.34936e-05	16	O35423	Agxt	Serine--pyruvate aminotransferase, mitochondrial	SPYA_MOUSE	17	-64.8911	0.351089	GCV_male	V_female
GCV_female / V_female	Q63836	Q63836	1.2951	1.2951	2.25495e-07	2.47293e-05	16	Q63836	Selenbp2	Selenium-binding protein 2	SBP2_MOUSE	3	145.394	2.45394	GCV_female	V_female
GCV_female / V_female	P04939	P04939	-1.38916	1.38916	2.39258e-07	2.58792e-05	16	P04939	Mup3	Major urinary protein 3	MUP3_MOUSE	7	-61.8212	0.381788	GCV_female	V_female
V_female / V_male	P17809	P17809	-1.05157	1.05157	2.49128e-07	2.6101e-05	16	P17809	Slc2a1	Solute carrier family 2, facilitated glucose transporter member 1	GTR1_MOUSE	2	-51.7558	0.482442	V_female	V_male
GCV_female / V_male	Q8K021	Q8K021	-0.810316	0.810316	2.51226e-07	2.6101e-05	16	Q8K021	Scamp1	Secretory carrier-associated membrane protein 1	SCAM1_MOUSE	2	-42.9743	0.570257	GCV_female	V_male
GCV_male / V_female	Q9EPB5	Q9EPB5	-0.686862	0.686862	2.49069e-07	2.6101e-05	16	Q9EPB5	Serhl	Serine hydrolase-like protein	SERHL_MOUSE	4	-37.8796	0.621204	GCV_male	V_female
GCV_female / GCV_male	P52840	P52840	1.10712	1.10712	2.57577e-07	2.64134e-05	16	P52840	Sult1a1	Sulfotransferase 1A1	ST1A1_MOUSE	14	115.415	2.15415	GCV_female	GCV_male
GCV_female / GCV_male	P19157	P19157	-1.06347	1.06347	2.67006e-07	2.66747e-05	16	P19157	Gstp1	Glutathione S-transferase P 1	GSTP1_MOUSE	12	-52.152	0.47848	GCV_female	GCV_male
GCV_female / V_female	Q91W52	Q91W52	-0.95093	0.95093	2.66634e-07	2.66747e-05	16	Q91W52	Tmem19	Transmembrane protein 19	TMM19_MOUSE	2	-48.2701	0.517299	GCV_female	V_female
GCV_male / V_female	O88428	O88428	-1.25661	1.25661	2.94471e-07	2.82936e-05	16	O88428	Papss2	Bifunctional 3'-phosphoadenosine 5'-phosphosulfate synthase 2	PAPS2_MOUSE	30	-58.1472	0.418528	GCV_male	V_female
V_female / V_male	Q9DC63	Q9DC63	-0.929932	0.929932	3.11061e-07	2.92397e-05	16	Q9DC63	Fbxo3	F-box only protein 3	FBX3_MOUSE	1	-47.5117	0.524883	V_female	V_male
GCV_female / V_male	O88531	O88531	-1.16669	1.16669	3.15186e-07	2.92789e-05	16	O88531	Ppt1	Palmitoyl-protein thioesterase 1	PPT1_MOUSE	2	-55.4559	0.445441	GCV_female	V_male
GCV_female / V_male	P09041	P09041	-0.612151	0.612151	3.34023e-07	3.02072e-05	16	P09041	Pgk2	Phosphoglycerate kinase 2	PGK2_MOUSE	2	-34.578	0.65422	GCV_female	V_male
GCV_female / V_male	Q8K182	Q8K182	-2.31422	2.31422	3.31225e-07	3.02072e-05	12	Q8K182	C8a	Complement component C8 alpha chain	CO8A_MOUSE	10	-79.8928	0.201072	GCV_female	V_male
GCV_male / V_female	Q99L20	Q99L20	-1.39589	1.39589	3.36656e-07	3.02072e-05	16	Q99L20	Gstt3	Glutathione S-transferase theta-3	GSTT3_MOUSE	10	-61.999	0.38001	GCV_male	V_female
GCV_female / V_male	P28666	P28666	-1.70917	1.70917	3.50333e-07	3.10813e-05	16	P28666	Mug2	Murinoglobulin-2	MUG2_MOUSE	7	-69.4164	0.305836	GCV_female	V_male
GCV_female / GCV_male	Q6GV12	Q6GV12	-1.80375	1.80375	3.67618e-07	3.22524e-05	16	Q6GV12	Kdsr	3-ketodihydrosphingosine reductase	KDSR_MOUSE	2	-71.357	0.28643	GCV_female	GCV_male
GCV_female / V_male	Q8BX10	Q8BX10	-1.06285	1.06285	3.8128e-07	3.30833e-05	16	Q8BX10	Pgam5	Serine/threonine-protein phosphatase PGAM5, mitochondrial	PGAM5_MOUSE	2	-52.1313	0.478687	GCV_female	V_male
GCV_male / V_female	Q61133	Q61133	-1.40233	1.40233	3.9326e-07	3.32831e-05	16	Q61133	Gstt2	Glutathione S-transferase theta-2	GSTT2_MOUSE	8	-62.1682	0.378318	GCV_male	V_female
V_female / V_male	Q99K30	Q99K30	-1.40288	1.40288	3.96227e-07	3.32831e-05	16	Q99K30	Eps8l2	Epidermal growth factor receptor kinase substrate 8-like protein 2	ES8L2_MOUSE	5	-62.1827	0.378173	V_female	V_male
V_female / V_male	Q9DB60	Q9DB60	-1.08974	1.08974	3.94354e-07	3.32831e-05	16	Q9DB60	Prxl2b	Prostamide/prostaglandin F synthase	PXL2B_MOUSE	2	-53.0154	0.469846	V_female	V_male
GCV_female / V_male	Q9D8S4	Q9D8S4	-0.790806	0.790806	4.12032e-07	3.42464e-05	16	Q9D8S4	Rexo2	Oligoribonuclease, mitochondrial	ORN_MOUSE	2	-42.1979	0.578021	GCV_female	V_male
GCV_female / V_male	P17809	P17809	-1.01835	1.01835	4.2544e-07	3.49924e-05	16	P17809	Slc2a1	Solute carrier family 2, facilitated glucose transporter member 1	GTR1_MOUSE	2	-50.6319	0.493681	GCV_female	V_male
GCV_female / GCV_male	Q5FW60	Q5FW60	-3.19444	3.19444	4.63499e-07	3.77298e-05	16	Q5FW60	Mup20	Major urinary protein 20	MUP20_MOUSE	6	-89.0761	0.109239	GCV_female	GCV_male
GCV_female / GCV_male	Q76M72	Q76M72	1.783	1.783	4.78544e-07	3.82737e-05	16	Q76M72	Slc22a27	Solute carrier family 22 member 27	S22AR_MOUSE	8	244.14	3.4414	GCV_female	GCV_male
GCV_male / V_male	Q61133	Q61133	-1.03922	1.03922	5.04053e-07	3.9406e-05	16	Q61133	Gstt2	Glutathione S-transferase theta-2	GSTT2_MOUSE	8	-51.3411	0.486589	GCV_male	V_male
V_female / V_male	Q8BX10	Q8BX10	-1.17117	1.17117	4.99974e-07	3.9406e-05	16	Q8BX10	Pgam5	Serine/threonine-protein phosphatase PGAM5, mitochondrial	PGAM5_MOUSE	2	-55.5937	0.444063	V_female	V_male
GCV_male / V_female	O88668	O88668	-0.715587	0.715587	5.11561e-07	3.96009e-05	16	O88668	Creg1	Protein CREG1	CREG1_MOUSE	2	-39.1043	0.608957	GCV_male	V_female
GCV_female / GCV_male	P28665	P28665	-2.88604	2.88604	5.71618e-07	4.3399e-05	16	P28665	Mug1	Murinoglobulin-1	MUG1_MOUSE	34	-86.4726	0.135274	GCV_female	GCV_male
GCV_male / V_female	Q8CIM7	Q8CIM7	-0.847944	0.847944	5.77303e-07	4.34132e-05	16	Q8CIM7	Cyp2d26	Cytochrome P450 2D26	CP2DQ_MOUSE	24	-44.4424	0.555576	GCV_male	V_female
GCV_male / V_female	P11714	P11714	4.34306	4.34306	5.99664e-07	4.46693e-05	16	P11714	Cyp2d9	Cytochrome P450 2D9	CP2D9_MOUSE	15	1929.51	20.2951	GCV_male	V_female
GCV_female / GCV_male	Q14DH7	Q14DH7	2.54783	2.54783	6.5646e-07	4.59651e-05	16	Q14DH7	Acss3	Acyl-CoA synthetase short-chain family member 3, mitochondrial	ACSS3_MOUSE	16	484.755	5.84755	GCV_female	GCV_male
GCV_female / GCV_male	Q80XN0	Q80XN0	1.50644	1.50644	6.35008e-07	4.59651e-05	16	Q80XN0	Bdh1	D-beta-hydroxybutyrate dehydrogenase, mitochondrial	BDH_MOUSE	12	184.109	2.84109	GCV_female	GCV_male
GCV_female / V_male	Q8CI32	Q8CI32	-1.08217	1.08217	6.48627e-07	4.59651e-05	16	Q8CI32	Bag5	BAG family molecular chaperone regulator 5	BAG5_MOUSE	2	-52.7682	0.472318	GCV_female	V_male
V_female / V_male	Q923D2	Q923D2	-0.785107	0.785107	6.57809e-07	4.59651e-05	16	Q923D2	Blvrb	Flavin reductase (NADPH)	BLVRB_MOUSE	8	-41.9691	0.580309	V_female	V_male
GCV_male / V_female	Q9DCC7	Q9DCC7	-1.42572	1.42572	6.30721e-07	4.59651e-05	16	Q9DCC7	Isoc2b	Isochorismatase domain-containing protein 2B	ISC2B_MOUSE	2	-62.7766	0.372234	GCV_male	V_female
GCV_female / V_female	Q9WU81	Q9WU81	-1.14565	1.14565	6.46951e-07	4.59651e-05	16	Q9WU81	Slc37a2	Glucose-6-phosphate exchanger SLC37A2	G6PT3_MOUSE	4	-54.8013	0.451987	GCV_female	V_female
GCV_male / V_female	Q3UNZ8	Q3UNZ8	-0.585683	0.585683	6.8048e-07	4.71322e-05	16	Q3UNZ8	Cryzl2	Quinone oxidoreductase-like protein 2	QORL2_MOUSE	10	-33.3666	0.666334	GCV_male	V_female
GCV_female / GCV_male	Q8VCZ9	Q8VCZ9	1.63038	1.63038	7.08438e-07	4.86419e-05	16	Q8VCZ9	Prodh2	Hydroxyproline dehydrogenase	HYPDH_MOUSE	12	209.594	3.09594	GCV_female	GCV_male
GCV_female / V_male	P97792	P97792	-0.897148	0.897148	7.21546e-07	4.91149e-05	16	P97792	Cxadr	Coxsackievirus and adenovirus receptor homolog	CXAR_MOUSE	5	-46.3053	0.536947	GCV_female	V_male
GCV_male / V_female	O09131	O09131	-0.583336	0.583336	7.77963e-07	5.16201e-05	16	O09131	Gsto1	Glutathione S-transferase omega-1	GSTO1_MOUSE	13	-33.2581	0.667419	GCV_male	V_female
GCV_female / GCV_male	Q8K2I4	Q8K2I4	-1.0771	1.0771	7.72553e-07	5.16201e-05	16	Q8K2I4	Manba	Beta-mannosidase	MANBA_MOUSE	4	-52.602	0.47398	GCV_female	GCV_male
GCV_female / GCV_male	P11714	P11714	-4.41226	4.41226	7.86546e-07	5.17017e-05	16	P11714	Cyp2d9	Cytochrome P450 2D9	CP2D9_MOUSE	15	-95.3035	0.0469654	GCV_female	GCV_male
GCV_male / V_male	Q99JT9	Q99JT9	-0.595819	0.595819	7.92288e-07	5.17017e-05	16	Q99JT9	Adi1	1,2-dihydroxy-3-keto-5-methylthiopentene dioxygenase	MTND_MOUSE	7	-33.8331	0.661669	GCV_male	V_male
GCV_female / GCV_male	Q9DCC7	Q9DCC7	1.16914	1.16914	8.13165e-07	5.26291e-05	16	Q9DCC7	Isoc2b	Isochorismatase domain-containing protein 2B	ISC2B_MOUSE	2	124.878	2.24878	GCV_female	GCV_male
GCV_female / V_male	Q9CXW3	Q9CXW3	0.601795	0.601795	8.29198e-07	5.32304e-05	16	Q9CXW3	Cacybp	Calcyclin-binding protein	CYBP_MOUSE	6	51.7604	1.5176	GCV_female	V_male
V_female / V_male	O88428	O88428	0.869801	0.869801	8.48587e-07	5.38492e-05	16	O88428	Papss2	Bifunctional 3'-phosphoadenosine 5'-phosphosulfate synthase 2	PAPS2_MOUSE	30	82.741	1.82741	V_female	V_male
GCV_female / V_male	O89023	O89023	-0.749928	0.749928	8.65906e-07	5.38492e-05	16	O89023	Tpp1	Tripeptidyl-peptidase 1	TPP1_MOUSE	4	-40.5367	0.594633	GCV_female	V_male
GCV_male / V_female	Q76M72	Q76M72	-1.50095	1.50095	8.57777e-07	5.38492e-05	16	Q76M72	Slc22a27	Solute carrier family 22 member 27	S22AR_MOUSE	8	-64.668	0.35332	GCV_male	V_female
GCV_female / V_male	Q9WVD5	Q9WVD5	0.942551	0.942551	8.66116e-07	5.38492e-05	16	Q9WVD5	Slc25a15	Mitochondrial ornithine transporter 1	ORNT1_MOUSE	12	92.1924	1.92192	GCV_female	V_male
GCV_male / V_female	P09671	P09671	-0.781033	0.781033	9.05225e-07	5.5212e-05	16	P09671	Sod2	Superoxide dismutase [Mn], mitochondrial	SODM_MOUSE	6	-41.805	0.58195	GCV_male	V_female
GCV_female / GCV_male	P20852	P20852	3.11166	3.11166	8.96792e-07	5.5212e-05	16	P20852	Cyp2a5	Cytochrome P450 2A5	CP2A5_MOUSE	27	764.376	8.64376	GCV_female	GCV_male
GCV_male / V_female	P51174	P51174	-0.963472	0.963472	9.09012e-07	5.5212e-05	16	P51174	Acadl	Long-chain specific acyl-CoA dehydrogenase, mitochondrial	ACADL_MOUSE	19	-48.7179	0.512821	GCV_male	V_female
GCV_female / V_female	P08103	P08103	-1.12495	1.12495	9.38464e-07	5.63674e-05	16	P08103	Hck	Tyrosine-protein kinase HCK	HCK_MOUSE	8	-54.1482	0.458518	GCV_female	V_female
V_female / V_male	Q2TPA8	Q2TPA8	0.837911	0.837911	9.42313e-07	5.63674e-05	16	Q2TPA8	Hsdl2	Hydroxysteroid dehydrogenase-like protein 2	HSDL2_MOUSE	15	78.746	1.78746	V_female	V_male
GCV_female / V_female	P70202	P70202	-1.1247	1.1247	9.64435e-07	5.70614e-05	16	P70202	Lxn	Latexin	LXN_MOUSE	2	-54.1403	0.458597	GCV_female	V_female
GCV_female / GCV_male	Q3URE1	Q3URE1	1.2404	1.2404	9.68368e-07	5.70614e-05	16	Q3URE1	Acsf3	Malonate--CoA ligase ACSF3, mitochondrial	ACSF3_MOUSE	7	136.264	2.36264	GCV_female	GCV_male
V_female / V_male	Q80X19	Q80X19	-1.30035	1.30035	9.88001e-07	5.77871e-05	16	Q80X19	Col14a1	Collagen alpha-1(XIV) chain	COEA1_MOUSE	28	-59.3971	0.406029	V_female	V_male
GCV_female / GCV_male	P28666	P28666	-1.88701	1.88701	1.0151e-06	5.85051e-05	16	P28666	Mug2	Murinoglobulin-2	MUG2_MOUSE	7	-72.9633	0.270367	GCV_female	GCV_male
GCV_female / V_male	Q63886	Q63886	0.736665	0.736665	1.00806e-06	5.85051e-05	16	Q63886	Ugt1a1	UDP-glucuronosyltransferase 1-1	UD11_MOUSE	13	66.632	1.66632	GCV_female	V_male
GCV_male / V_female	P20852	P20852	-3.30945	3.30945	1.02284e-06	5.8524e-05	16	P20852	Cyp2a5	Cytochrome P450 2A5	CP2A5_MOUSE	27	-89.9131	0.100869	GCV_male	V_female
GCV_female / V_male	Q3UUG6	Q3UUG6	-0.956963	0.956963	1.08865e-06	6.16595e-05	16	Q3UUG6	Tbc1d24	TBC1 domain family member 24	TBC24_MOUSE	2	-48.486	0.51514	GCV_female	V_male
GCV_female / V_male	Q00898	Q00898	-3.20205	3.20205	1.14288e-06	6.35507e-05	12	Q00898	Serpina1e	Alpha-1-antitrypsin 1-5	A1AT5_MOUSE	7	-89.1336	0.108664	GCV_female	V_male
GCV_female / V_male	Q8JZZ0	Q8JZZ0	1.1051	1.1051	1.1668e-06	6.39796e-05	16	Q8JZZ0	Ugt3a2	UDP-glucuronosyltransferase 3A2	UD3A2_MOUSE	15	115.114	2.15114	GCV_female	V_male
GCV_female / V_male	O55060	O55060	-1.23557	1.23557	1.21051e-06	6.59184e-05	16	O55060	Tpmt	Thiopurine S-methyltransferase	TPMT_MOUSE	11	-57.5326	0.424674	GCV_female	V_male
GCV_female / V_female	Q9QVP9	Q9QVP9	-0.936939	0.936939	1.27692e-06	6.90588e-05	16	Q9QVP9	Ptk2b	Protein-tyrosine kinase 2-beta	FAK2_MOUSE	3	-47.766	0.52234	GCV_female	V_female
V_female / V_male	Q9WU19	Q9WU19	-1.58918	1.58918	1.30361e-06	7.00226e-05	16	Q9WU19	Hao1	Hydroxyacid oxidase 1	HAOX1_MOUSE	13	-66.764	0.33236	V_female	V_male
GCV_female / V_male	Q99JT9	Q99JT9	-0.899634	0.899634	1.3464e-06	7.18323e-05	16	Q99JT9	Adi1	1,2-dihydroxy-3-keto-5-methylthiopentene dioxygenase	MTND_MOUSE	7	-46.3977	0.536023	GCV_female	V_male
V_female / V_male	O35423	O35423	1.26297	1.26297	1.37263e-06	7.27402e-05	16	O35423	Agxt	Serine--pyruvate aminotransferase, mitochondrial	SPYA_MOUSE	17	139.99	2.3999	V_female	V_male
V_female / V_male	Q14DH7	Q14DH7	1.79314	1.79314	1.43603e-06	7.41104e-05	16	Q14DH7	Acss3	Acyl-CoA synthetase short-chain family member 3, mitochondrial	ACSS3_MOUSE	16	246.569	3.46569	V_female	V_male
GCV_male / V_female	Q3URE1	Q3URE1	-1.19878	1.19878	1.42782e-06	7.41104e-05	16	Q3URE1	Acsf3	Malonate--CoA ligase ACSF3, mitochondrial	ACSF3_MOUSE	7	-56.4356	0.435644	GCV_male	V_female
GCV_female / GCV_male	Q61285	Q61285	2.01711	2.01711	1.42685e-06	7.41104e-05	16	Q61285	Abcd2	ATP-binding cassette sub-family D member 2	ABCD2_MOUSE	17	304.772	4.04772	GCV_female	GCV_male
GCV_male / V_female	Q9Z0K8	Q9Z0K8	-2.42233	2.42233	1.50476e-06	7.66553e-05	16	Q9Z0K8	Vnn1	Pantetheinase	VNN1_MOUSE	6	-81.3446	0.186554	GCV_male	V_female
V_female / V_male	P56657	P56657	1.53304	1.53304	1.55369e-06	7.79289e-05	16	P56657	Cyp2c40	Cytochrome P450 2C40	CP240_MOUSE	17	189.394	2.89394	V_female	V_male
GCV_female / V_male	Q6XVG2	Q6XVG2	-2.00545	2.00545	1.58898e-06	7.79289e-05	16	Q6XVG2	Cyp2c54	Cytochrome P450 2C54	CP254_MOUSE	20	-75.0943	0.249057	GCV_female	V_male
GCV_female / V_male	Q80UG1	Q80UG1	-0.99733	0.99733	1.55978e-06	7.79289e-05	16	Q80UG1	Fads6	Fatty acid desaturase 6	FADS6_MOUSE	2	-49.9074	0.500926	GCV_female	V_male
GCV_male / V_female	Q8C0L9	Q8C0L9	-0.998963	0.998963	1.57921e-06	7.79289e-05	16	Q8C0L9	Gpcpd1	Glycerophosphocholine phosphodiesterase GPCPD1	GPCP1_MOUSE	2	-49.964	0.50036	GCV_male	V_female
V_female / V_male	Q8VEH5	Q8VEH5	-0.928874	0.928874	1.57163e-06	7.79289e-05	16	Q8VEH5	Epm2aip1	EPM2A-interacting protein 1	EPMIP_MOUSE	3	-47.4732	0.525268	V_female	V_male
V_female / V_male	Q9DCP2	Q9DCP2	0.909807	0.909807	1.54796e-06	7.79289e-05	16	Q9DCP2	Slc38a3	Sodium-coupled neutral amino acid transporter 3	S38A3_MOUSE	6	87.8795	1.87879	V_female	V_male
GCV_female / V_male	Q01149	Q01149	-1.42615	1.42615	1.65862e-06	7.857e-05	16	Q01149	Col1a2	Collagen alpha-2(I) chain	CO1A2_MOUSE	6	-62.7878	0.372122	GCV_female	V_male
GCV_female / GCV_male	Q03311	Q03311	0.90922	0.90922	1.64938e-06	7.857e-05	16	Q03311	Bche	Cholinesterase	CHLE_MOUSE	8	87.803	1.87803	GCV_female	GCV_male
GCV_male / V_female	Q5FW60	Q5FW60	2.99712	2.99712	1.63277e-06	7.857e-05	16	Q5FW60	Mup20	Major urinary protein 20	MUP20_MOUSE	6	698.404	7.98404	GCV_male	V_female
V_female / V_male	Q9D023	Q9D023	0.786977	0.786977	1.63754e-06	7.857e-05	16	Q9D023	Mpc2	Mitochondrial pyruvate carrier 2	MPC2_MOUSE	7	72.5456	1.72546	V_female	V_male
GCV_male / V_male	Q9JMA7	Q9JMA7	-0.652559	0.652559	1.71005e-06	8.03723e-05	16	Q9JMA7	Cyp3a41a	Cytochrome P450 3A41	CP341_MOUSE	23	-36.3849	0.636151	GCV_male	V_male
GCV_male / V_female	P52843	P52843	-2.98096	2.98096	1.72256e-06	8.04811e-05	16	P52843	Sult2a1	Bile salt sulfotransferase 1	ST2A1_MOUSE	19	-87.3339	0.126661	GCV_male	V_female
V_female / V_male	Q63886	Q63886	0.744197	0.744197	1.76399e-06	8.1932e-05	16	Q63886	Ugt1a1	UDP-glucuronosyltransferase 1-1	UD11_MOUSE	13	67.5042	1.67504	V_female	V_male
GCV_female / GCV_male	Q8CC88	Q8CC88	1.40153	1.40153	1.78491e-06	8.24192e-05	16	Q8CC88	Vwa8	von Willebrand factor A domain-containing protein 8	VWA8_MOUSE	42	164.182	2.64182	GCV_female	GCV_male
GCV_female / GCV_male	Q9DC50	Q9DC50	1.32561	1.32561	1.85746e-06	8.42903e-05	16	Q9DC50	Crot	Peroxisomal carnitine O-octanoyltransferase	OCTC_MOUSE	23	150.639	2.50639	GCV_female	GCV_male
GCV_female / V_female	O70451	O70451	-1.03059	1.03059	1.95108e-06	8.4647e-05	16	O70451	Slc16a7	Monocarboxylate transporter 2	MOT2_MOUSE	2	-51.049	0.48951	GCV_female	V_female
GCV_female / V_male	P56655	P56655	3.58574	3.58574	1.90259e-06	8.4647e-05	16	P56655	Cyp2c38	Cytochrome P450 2C38	CP238_MOUSE	2	1100.65	12.0065	GCV_female	V_male
GCV_female / V_male	Q00623	Q00623	-0.803002	0.803002	1.93938e-06	8.4647e-05	16	Q00623	Apoa1	Apolipoprotein A-I	APOA1_MOUSE	16	-42.6845	0.573155	GCV_female	V_male
GCV_female / V_female	Q8VCW4	Q8VCW4	-1.61273	1.61273	1.93839e-06	8.4647e-05	16	Q8VCW4	Unc93b1	Protein unc-93 homolog B1	UN93B_MOUSE	2	-67.3022	0.326978	GCV_female	V_female
V_female / V_male	Q8VCZ9	Q8VCZ9	1.14644	1.14644	1.90879e-06	8.4647e-05	16	Q8VCZ9	Prodh2	Hydroxyproline dehydrogenase	HYPDH_MOUSE	12	121.367	2.21367	V_female	V_male
GCV_female / V_male	Q8VHG0	Q8VHG0	1.01195	1.01195	1.90078e-06	8.4647e-05	16	Q8VHG0	Fmo4	Dimethylaniline monooxygenase [N-oxide-forming] 4	FMO4_MOUSE	6	101.663	2.01663	GCV_female	V_male
GCV_male / V_female	Q9CQ62	Q9CQ62	-1.09437	1.09437	1.93021e-06	8.4647e-05	16	Q9CQ62	Decr1	2,4-dienoyl-CoA reductase, mitochondrial	DECR_MOUSE	14	-53.1659	0.468341	GCV_male	V_female
V_female / V_male	P97792	P97792	-0.9513	0.9513	2.05272e-06	8.76123e-05	16	P97792	Cxadr	Coxsackievirus and adenovirus receptor homolog	CXAR_MOUSE	5	-48.2834	0.517166	V_female	V_male
GCV_female / V_female	Q8K1T1	Q8K1T1	-1.23057	1.23057	2.05229e-06	8.76123e-05	14	Q8K1T1	Lrrc25	Leucine-rich repeat-containing protein 25	LRC25_MOUSE	2	-57.3851	0.426149	GCV_female	V_female
GCV_male / V_male	P62897	P62897	-0.603541	0.603541	2.09828e-06	8.81277e-05	16	P62897	Cycs	Cytochrome c, somatic	CYC_MOUSE	6	-34.1863	0.658137	GCV_male	V_male
GCV_male / V_female	Q8CC88	Q8CC88	-1.33443	1.33443	2.20725e-06	9.22142e-05	16	Q8CC88	Vwa8	von Willebrand factor A domain-containing protein 8	VWA8_MOUSE	42	-60.345	0.39655	GCV_male	V_female
GCV_male / V_female	Q80XN0	Q80XN0	-1.21118	1.21118	2.22218e-06	9.2349e-05	16	Q80XN0	Bdh1	D-beta-hydroxybutyrate dehydrogenase, mitochondrial	BDH_MOUSE	12	-56.8085	0.431915	GCV_male	V_female
GCV_female / GCV_male	Q9CQ62	Q9CQ62	1.13303	1.13303	2.25122e-06	9.3066e-05	16	Q9CQ62	Decr1	2,4-dienoyl-CoA reductase, mitochondrial	DECR_MOUSE	14	119.319	2.19319	GCV_female	GCV_male
GCV_male / V_female	Q8R164	Q8R164	-1.21946	1.21946	2.27091e-06	9.33912e-05	16	Q8R164	Bphl	Valacyclovir hydrolase	BPHL_MOUSE	15	-57.0556	0.429444	GCV_male	V_female
GCV_female / V_male	A2ATU0	A2ATU0	-0.987474	0.987474	2.31377e-06	9.41727e-05	16	A2ATU0	Dhtkd1	Probable 2-oxoglutarate dehydrogenase E1 component DHKTD1, mitochondrial	DHTK1_MOUSE	20	-49.564	0.50436	GCV_female	V_male
GCV_female / GCV_male	A2AJL3	A2AJL3	1.05715	1.05715	2.32661e-06	9.42098e-05	16	A2AJL3	Fggy	FGGY carbohydrate kinase domain-containing protein	FGGY_MOUSE	14	108.082	2.08082	GCV_female	GCV_male
GCV_female / GCV_male	P56213	P56213	0.614937	0.614937	2.42707e-06	9.67887e-05	16	P56213	Gfer	FAD-linked sulfhydryl oxidase ALR	ALR_MOUSE	4	53.1491	1.53149	GCV_female	GCV_male
GCV_female / V_male	O35657	O35657	-1.85598	1.85598	2.44597e-06	9.70523e-05	16	O35657	Neu1	Sialidase-1	NEUR1_MOUSE	2	-72.3754	0.276246	GCV_female	V_male
GCV_female / V_male	Q571E4	Q571E4	-1.78326	1.78326	2.61601e-06	0.000102766	16	Q571E4	Galns	N-acetylgalactosamine-6-sulfatase	GALNS_MOUSE	4	-70.9474	0.290526	GCV_female	V_male
GCV_female / V_male	Q9JLM9	Q9JLM9	-0.692955	0.692955	2.61006e-06	0.000102766	16	Q9JLM9	Grb14	Growth factor receptor-bound protein 14	GRB14_MOUSE	4	-38.1415	0.618585	GCV_female	V_male
GCV_female / GCV_male	Q9DCQ3	Q9DCQ3	1.03017	1.03017	2.70202e-06	0.000105099	14	Q9DCQ3	Golt1a	Vesicle transport protein GOT1A	GOT1A_MOUSE	1	104.226	2.04226	GCV_female	GCV_male
GCV_female / GCV_male	Q7TQK1	Q7TQK1	-1.23575	1.23575	2.74392e-06	0.000105688	16	Q7TQK1	Ints7	Integrator complex subunit 7	INT7_MOUSE	2	-57.5379	0.424621	GCV_female	GCV_male
GCV_female / V_male	Q8CIG8	Q8CIG8	-0.969935	0.969935	2.83451e-06	0.000108647	16	Q8CIG8	Prmt5	Protein arginine N-methyltransferase 5	ANM5_MOUSE	2	-48.9471	0.510529	GCV_female	V_male
GCV_female / GCV_male	Q71RI9	Q71RI9	1.63504	1.63504	2.88068e-06	0.000109883	16	Q71RI9	Kyat3	Kynurenine--oxoglutarate transaminase 3	KAT3_MOUSE	17	210.596	3.10596	GCV_female	GCV_male
GCV_female / V_male	Q61205	Q61205	-1.64881	1.64881	3.00696e-06	0.000113603	16	Q61205	Pafah1b3	Platelet-activating factor acetylhydrolase IB subunit gamma	PA1B3_MOUSE	2	-68.1097	0.318903	GCV_female	V_male
V_female / V_male	P97872	P97872	-0.780009	0.780009	3.04723e-06	0.000114033	16	P97872	Fmo5	Dimethylaniline monooxygenase [N-oxide-forming] 5	FMO5_MOUSE	28	-41.7637	0.582363	V_female	V_male
GCV_female / V_male	Q8R4H2	Q8R4H2	-1.17523	1.17523	3.04129e-06	0.000114033	16	Q8R4H2	Arhgef12	Rho guanine nucleotide exchange factor 12	ARHGC_MOUSE	4	-55.7187	0.442813	GCV_female	V_male
GCV_female / GCV_male	P56655	P56655	2.73966	2.73966	3.08339e-06	0.000114303	16	P56655	Cyp2c38	Cytochrome P450 2C38	CP238_MOUSE	2	567.911	6.67911	GCV_female	GCV_male
GCV_female / V_female	Q8BYW1	Q8BYW1	-1.20692	1.20692	3.07334e-06	0.000114303	16	Q8BYW1	Arhgap25	Rho GTPase-activating protein 25	RHG25_MOUSE	3	-56.6808	0.433192	GCV_female	V_female
GCV_female / V_female	Q9D8Y7	Q9D8Y7	-1.00412	1.00412	3.1653e-06	0.000116377	16	Q9D8Y7	Tnfaip8l2	Tumor necrosis factor alpha-induced protein 8-like protein 2	TP8L2_MOUSE	4	-50.1427	0.498573	GCV_female	V_female
GCV_male / V_male	Q99K30	Q99K30	-1.27134	1.27134	3.2415e-06	0.000118495	16	Q99K30	Eps8l2	Epidermal growth factor receptor kinase substrate 8-like protein 2	ES8L2_MOUSE	5	-58.5725	0.414275	GCV_male	V_male
GCV_male / V_female	Q3ULD5	Q3ULD5	-1.02906	1.02906	3.2808e-06	0.000119379	16	Q3ULD5	Mccc2	Methylcrotonoyl-CoA carboxylase beta chain, mitochondrial	MCCB_MOUSE	18	-50.9971	0.490029	GCV_male	V_female
GCV_female / GCV_male	P15392	P15392	3.20675	3.20675	3.33661e-06	0.000120852	16	P15392	Cyp2a4	Cytochrome P450 2A4	CP2A4_MOUSE	7	823.269	9.23269	GCV_female	GCV_male
GCV_female / GCV_male	P51174	P51174	1.01209	1.01209	3.38056e-06	0.000121885	16	P51174	Acadl	Long-chain specific acyl-CoA dehydrogenase, mitochondrial	ACADL_MOUSE	19	101.684	2.01684	GCV_female	GCV_male
V_female / V_male	Q8JZZ0	Q8JZZ0	1.14142	1.14142	3.42202e-06	0.000122819	16	Q8JZZ0	Ugt3a2	UDP-glucuronosyltransferase 3A2	UD3A2_MOUSE	15	120.598	2.20598	V_female	V_male
GCV_female / V_male	P50428	P50428	-1.60062	1.60062	3.57838e-06	0.000123925	16	P50428	Arsa	Arylsulfatase A	ARSA_MOUSE	2	-67.0265	0.329735	GCV_female	V_male
V_female / V_male	Q9CUN6	Q9CUN6	-0.693461	0.693461	3.55622e-06	0.000123925	16	Q9CUN6	Smurf1	E3 ubiquitin-protein ligase SMURF1	SMUF1_MOUSE	1	-38.1631	0.618369	V_female	V_male
GCV_male / V_male	Q9ESP1	Q9ESP1	0.60233	0.60233	3.57093e-06	0.000123925	16	Q9ESP1	Sdf2l1	Stromal cell-derived factor 2-like protein 1	SDF2L_MOUSE	6	51.8166	1.51817	GCV_male	V_male
GCV_female / GCV_male	Q9WV68	Q9WV68	1.35865	1.35865	3.56996e-06	0.000123925	16	Q9WV68	Decr2	Peroxisomal 2,4-dienoyl-CoA reductase	DECR2_MOUSE	11	156.446	2.56446	GCV_female	GCV_male
V_female / V_male	Q9CYR6	Q9CYR6	-0.793165	0.793165	3.71074e-06	0.000127391	16	Q9CYR6	Pgm3	Phosphoacetylglucosamine mutase	AGM1_MOUSE	8	-42.2923	0.577077	V_female	V_male
GCV_female / V_male	Q9D8X1	Q9D8X1	-0.775055	0.775055	3.69513e-06	0.000127391	16	Q9D8X1	Cutc	Copper homeostasis protein cutC homolog	CUTC_MOUSE	4	-41.5634	0.584366	GCV_female	V_male
GCV_female / GCV_male	Q19LI2	Q19LI2	4.12995	4.12995	3.77308e-06	0.000128971	16	Q19LI2	A1bg	Alpha-1B-glycoprotein	A1BG_MOUSE	12	1650.81	17.5081	GCV_female	GCV_male
GCV_male / V_female	Q8JZZ0	Q8JZZ0	-1.26135	1.26135	3.80796e-06	0.000129602	16	Q8JZZ0	Ugt3a2	UDP-glucuronosyltransferase 3A2	UD3A2_MOUSE	15	-58.2846	0.417154	GCV_male	V_female
GCV_female / V_male	A2AJL3	A2AJL3	0.612029	0.612029	3.92284e-06	0.000131078	16	A2AJL3	Fggy	FGGY carbohydrate kinase domain-containing protein	FGGY_MOUSE	14	52.8408	1.52841	GCV_female	V_male
GCV_female / V_male	P16675	P16675	-0.985054	0.985054	3.96516e-06	0.000131078	16	P16675	Ctsa	Lysosomal protective protein	PPGB_MOUSE	9	-49.4793	0.505207	GCV_female	V_male
V_female / V_male	P33587	P33587	-1.58148	1.58148	3.94444e-06	0.000131078	16	P33587	Proc	Vitamin K-dependent protein C	PROC_MOUSE	1	-66.5862	0.334138	V_female	V_male
GCV_female / V_female	P51880	P51880	-0.880227	0.880227	3.8937e-06	0.000131078	16	P51880	Fabp7	Fatty acid-binding protein, brain	FABP7_MOUSE	6	-45.6718	0.543282	GCV_female	V_female
GCV_male / V_female	Q9DC50	Q9DC50	-1.38982	1.38982	3.9388e-06	0.000131078	16	Q9DC50	Crot	Peroxisomal carnitine O-octanoyltransferase	OCTC_MOUSE	23	-61.8388	0.381612	GCV_male	V_female
GCV_female / V_male	P97872	P97872	-0.864863	0.864863	3.98944e-06	0.000131253	16	P97872	Fmo5	Dimethylaniline monooxygenase [N-oxide-forming] 5	FMO5_MOUSE	28	-45.0901	0.549099	GCV_female	V_male
GCV_female / GCV_male	O88531	O88531	-1.14825	1.14825	4.14353e-06	0.00013476	16	O88531	Ppt1	Palmitoyl-protein thioesterase 1	PPT1_MOUSE	2	-54.8828	0.451172	GCV_female	GCV_male
GCV_female / GCV_male	Q05CL8	Q05CL8	-0.708623	0.708623	4.22327e-06	0.000135557	16	Q05CL8	Larp7	La-related protein 7	LARP7_MOUSE	2	-38.8096	0.611904	GCV_female	GCV_male
GCV_female / GCV_male	Q8JZZ0	Q8JZZ0	1.22503	1.22503	4.2065e-06	0.000135557	16	Q8JZZ0	Ugt3a2	UDP-glucuronosyltransferase 3A2	UD3A2_MOUSE	15	133.76	2.3376	GCV_female	GCV_male
V_female / V_male	Q922E4	Q922E4	-0.680188	0.680188	4.20037e-06	0.000135557	16	Q922E4	Pcyt2	Ethanolamine-phosphate cytidylyltransferase	PCY2_MOUSE	19	-37.5916	0.624084	V_female	V_male
GCV_female / V_male	Q61285	Q61285	1.89716	1.89716	4.40634e-06	0.000139883	16	Q61285	Abcd2	ATP-binding cassette sub-family D member 2	ABCD2_MOUSE	17	272.478	3.72478	GCV_female	V_male
GCV_male / V_female	P10518	P10518	-0.926118	0.926118	4.51487e-06	0.000141466	16	P10518	Alad	Delta-aminolevulinic acid dehydratase	HEM2_MOUSE	18	-47.3728	0.526272	GCV_male	V_female
V_female / V_male	Q9QXE0	Q9QXE0	1.05575	1.05575	4.49195e-06	0.000141466	16	Q9QXE0	Hacl1	2-hydroxyacyl-CoA lyase 1	HACL1_MOUSE	26	107.88	2.0788	V_female	V_male
V_female / V_male	P52792	P52792	-0.840786	0.840786	4.57042e-06	0.00014264	16	P52792	Gck	Hexokinase-4	HXK4_MOUSE	17	-44.1661	0.558339	V_female	V_male
GCV_male / V_female	P52825	P52825	-0.973116	0.973116	4.61364e-06	0.000143423	16	P52825	Cpt2	Carnitine O-palmitoyltransferase 2, mitochondrial	CPT2_MOUSE	23	-49.0595	0.509405	GCV_male	V_female
GCV_female / GCV_male	Q9ESB3	Q9ESB3	-0.945142	0.945142	4.64014e-06	0.000143681	16	Q9ESB3	Hrg	Histidine-rich glycoprotein	HRG_MOUSE	8	-48.0622	0.519378	GCV_female	GCV_male
GCV_female / V_female	Q9QXG4	Q9QXG4	0.706404	0.706404	4.72749e-06	0.000145395	16	Q9QXG4	Acss2	Acetyl-coenzyme A synthetase, cytoplasmic	ACSA_MOUSE	22	63.1732	1.63173	GCV_female	V_female
GCV_male / V_female	Q91XE8	Q91XE8	-0.881732	0.881732	4.76058e-06	0.000145696	16	Q91XE8	Tmem205	Transmembrane protein 205	TM205_MOUSE	3	-45.7284	0.542716	GCV_male	V_female
GCV_female / V_male	O88512	O88512	-2.22777	2.22777	4.90026e-06	0.000147227	12	O88512	Ap1g2	AP-1 complex subunit gamma-like 2	AP1G2_MOUSE	3	-78.6512	0.213488	GCV_female	V_male
V_female / V_male	O89023	O89023	-0.626451	0.626451	4.95597e-06	0.000147227	16	O89023	Tpp1	Tripeptidyl-peptidase 1	TPP1_MOUSE	4	-35.2232	0.647768	V_female	V_male
V_female / V_male	P50428	P50428	-1.52289	1.52289	4.9292e-06	0.000147227	16	P50428	Arsa	Arylsulfatase A	ARSA_MOUSE	2	-65.2012	0.347988	V_female	V_male
V_female / V_male	P53395	P53395	0.660336	0.660336	5.02872e-06	0.000147227	16	P53395	Dbt	Lipoamide acyltransferase component of branched-chain alpha-keto acid dehydrogenase complex, mitochondrial	ODB2_MOUSE	20	58.0451	1.58045	V_female	V_male
V_female / V_male	Q5FW57	Q5FW57	1.16907	1.16907	5.03437e-06	0.000147227	16	Q5FW57	Gm4952	Glycine N-acyltransferase-like protein	GLYAL_MOUSE	19	124.867	2.24867	V_female	V_male
V_female / V_male	Q8BH35	Q8BH35	-2.19335	2.19335	4.91067e-06	0.000147227	15	Q8BH35	C8b	Complement component C8 beta chain	CO8B_MOUSE	3	-78.1358	0.218642	V_female	V_male
GCV_female / V_male	Q8R420	Q8R420	0.942944	0.942944	5.00123e-06	0.000147227	16	Q8R420	Abca3	ATP-binding cassette sub-family A member 3	ABCA3_MOUSE	2	92.2447	1.92245	GCV_female	V_male
GCV_female / GCV_male	Q99L20	Q99L20	1.51071	1.51071	4.99531e-06	0.000147227	16	Q99L20	Gstt3	Glutathione S-transferase theta-3	GSTT3_MOUSE	10	184.95	2.8495	GCV_female	GCV_male
V_female / V_male	Q9DBG5	Q9DBG5	-0.855994	0.855994	4.95403e-06	0.000147227	16	Q9DBG5	Plin3	Perilipin-3	PLIN3_MOUSE	5	-44.7515	0.552485	V_female	V_male
GCV_male / V_female	Q9DCQ3	Q9DCQ3	-1.03927	1.03927	4.9572e-06	0.000147227	14	Q9DCQ3	Golt1a	Vesicle transport protein GOT1A	GOT1A_MOUSE	1	-51.3426	0.486574	GCV_male	V_female
GCV_male / V_female	Q6P3A8	Q6P3A8	-0.918569	0.918569	5.17325e-06	0.000149626	16	Q6P3A8	Bckdhb	2-oxoisovalerate dehydrogenase subunit beta, mitochondrial	ODBB_MOUSE	13	-47.0967	0.529033	GCV_male	V_female
GCV_male / V_female	Q8BXB6	Q8BXB6	-1.35183	1.35183	5.16559e-06	0.000149626	16	Q8BXB6	Slco2b1	Solute carrier organic anion transporter family member 2B1	SO2B1_MOUSE	7	-60.8205	0.391795	GCV_male	V_female
GCV_female / V_female	Q9D964	Q9D964	-0.736378	0.736378	5.14106e-06	0.000149626	16	Q9D964	Gatm	Glycine amidinotransferase, mitochondrial	GATM_MOUSE	9	-39.9756	0.600244	GCV_female	V_female
GCV_male / V_male	P56655	P56655	0.846085	0.846085	5.24989e-06	0.000150655	16	P56655	Cyp2c38	Cytochrome P450 2C38	CP238_MOUSE	2	79.7617	1.79762	GCV_male	V_male
GCV_female / V_female	Q6XVG2	Q6XVG2	-1.29251	1.29251	5.25329e-06	0.000150655	16	Q6XVG2	Cyp2c54	Cytochrome P450 2C54	CP254_MOUSE	20	-59.1759	0.408241	GCV_female	V_female
GCV_female / V_male	Q9CYL5	Q9CYL5	-1.92221	1.92221	5.26607e-06	0.000150655	16	Q9CYL5	Glipr2	Golgi-associated plant pathogenesis-related protein 1	GAPR1_MOUSE	3	-73.615	0.26385	GCV_female	V_male
GCV_male / V_female	A6H611	A6H611	-0.819543	0.819543	5.32424e-06	0.000151224	16	A6H611	Mipep	Mitochondrial intermediate peptidase	MIPEP_MOUSE	4	-43.3379	0.566621	GCV_male	V_female
GCV_female / V_female	B9EJR8	B9EJR8	-0.653289	0.653289	5.31478e-06	0.000151224	16	B9EJR8	Dnaaf5	Dynein assembly factor 5, axonemal	DAAF5_MOUSE	2	-36.4171	0.635829	GCV_female	V_female
GCV_female / GCV_male	P10518	P10518	0.938745	0.938745	5.35328e-06	0.000151504	16	P10518	Alad	Delta-aminolevulinic acid dehydratase	HEM2_MOUSE	18	91.6859	1.91686	GCV_female	GCV_male
GCV_female / V_female	Q80YW0	Q80YW0	-1.82249	1.82249	5.43721e-06	0.000151506	16	Q80YW0	Cyth4	Cytohesin-4	CYH4_MOUSE	3	-71.7267	0.282733	GCV_female	V_female
V_female / V_male	Q8CHP8	Q8CHP8	-0.945047	0.945047	5.4204e-06	0.000151506	16	Q8CHP8	Pgp	Glycerol-3-phosphate phosphatase	PGP_MOUSE	4	-48.0587	0.519413	V_female	V_male
GCV_male / V_female	Q8K370	Q8K370	-0.997751	0.997751	5.37934e-06	0.000151506	16	Q8K370	Acad10	Acyl-CoA dehydrogenase family member 10	ACD10_MOUSE	25	-49.922	0.50078	GCV_male	V_female
GCV_male / V_female	Q91V16	Q91V16	-1.25061	1.25061	5.4493e-06	0.000151506	16	Q91V16	Etfrf1	Electron transfer flavoprotein regulatory factor 1	ETFR1_MOUSE	2	-57.9729	0.420271	GCV_male	V_female
GCV_male / V_female	Q9WV68	Q9WV68	-1.04708	1.04708	5.40801e-06	0.000151506	16	Q9WV68	Decr2	Peroxisomal 2,4-dienoyl-CoA reductase	DECR2_MOUSE	11	-51.6052	0.483948	GCV_male	V_female
GCV_male / V_female	Q8R1G2	Q8R1G2	-1.33061	1.33061	5.47293e-06	0.000151629	16	Q8R1G2	Cmbl	Carboxymethylenebutenolidase homolog	CMBL_MOUSE	14	-60.24	0.3976	GCV_male	V_female
V_female / V_male	P47740	P47740	0.835992	0.835992	5.56513e-06	0.000153644	16	P47740	Aldh3a2	Aldehyde dehydrogenase family 3 member A2	AL3A2_MOUSE	17	78.5084	1.78508	V_female	V_male
GCV_female / GCV_male	A6H8H2	A6H8H2	-0.943024	0.943024	5.61142e-06	0.000154383	16	A6H8H2	Dennd4c	DENN domain-containing protein 4C	DEN4C_MOUSE	3	-47.9858	0.520142	GCV_female	GCV_male
GCV_female / V_male	O70362	O70362	-1.16201	1.16201	5.64283e-06	0.000154708	16	O70362	Gpld1	Phosphatidylinositol-glycan-specific phospholipase D	PHLD_MOUSE	6	-55.3109	0.446891	GCV_female	V_male
GCV_male / V_male	P47740	P47740	-0.774685	0.774685	5.95146e-06	0.000160606	16	P47740	Aldh3a2	Aldehyde dehydrogenase family 3 member A2	AL3A2_MOUSE	17	-41.5484	0.584516	GCV_male	V_male
GCV_male / V_male	Q570Y9	Q570Y9	-0.833029	0.833029	5.95968e-06	0.000160606	16	Q570Y9	Deptor	DEP domain-containing mTOR-interacting protein	DPTOR_MOUSE	4	-43.8651	0.561349	GCV_male	V_male
GCV_female / V_male	D3YXK2	D3YXK2	-1.03865	1.03865	6.22962e-06	0.000164512	16	D3YXK2	Safb	Scaffold attachment factor B1	SAFB1_MOUSE	3	-51.3216	0.486784	GCV_female	V_male
GCV_female / V_female	O55236	O55236	-0.643869	0.643869	6.20584e-06	0.000164512	16	O55236	Rngtt	mRNA-capping enzyme	MCE1_MOUSE	3	-36.0006	0.639994	GCV_female	V_female
GCV_female / GCV_male	P21440	P21440	0.70303	0.70303	6.21349e-06	0.000164512	16	P21440	Abcb4	Phosphatidylcholine translocator ABCB4	MDR3_MOUSE	8	62.792	1.62792	GCV_female	GCV_male
GCV_female / V_male	Q19LI2	Q19LI2	3.60194	3.60194	6.20498e-06	0.000164512	14	Q19LI2	A1bg	Alpha-1B-glycoprotein	A1BG_MOUSE	12	1114.21	12.1421	GCV_female	V_male
GCV_female / GCV_male	Q8BXB6	Q8BXB6	1.4854	1.4854	6.16816e-06	0.000164512	16	Q8BXB6	Slco2b1	Solute carrier organic anion transporter family member 2B1	SO2B1_MOUSE	7	179.995	2.79995	GCV_female	GCV_male
GCV_female / V_male	Q9ESJ0	Q9ESJ0	-0.623864	0.623864	6.12993e-06	0.000164512	16	Q9ESJ0	Xpo4	Exportin-4	XPO4_MOUSE	2	-35.107	0.64893	GCV_female	V_male
GCV_male / V_female	Q91X52	Q91X52	-1.04262	1.04262	6.44734e-06	0.00016857	16	Q91X52	Dcxr	L-xylulose reductase	DCXR_MOUSE	10	-51.4554	0.485446	GCV_male	V_female
GCV_female / GCV_male	P13634	P13634	-1.94372	1.94372	6.54895e-06	0.000170662	16	P13634	Ca1	Carbonic anhydrase 1	CAH1_MOUSE	10	-74.0055	0.259945	GCV_female	GCV_male
GCV_female / V_female	A0A0B4J1G0	A0A0B4J1G0	-1.89839	1.89839	6.60635e-06	0.000171591	16	A0A0B4J1G0	Fcgr4	Low affinity immunoglobulin gamma Fc region receptor IV	FCGR4_MOUSE	4	-73.1757	0.268243	GCV_female	V_female
GCV_male / V_female	Q8QZT1	Q8QZT1	-0.993314	0.993314	6.67628e-06	0.000172274	16	Q8QZT1	Acat1	Acetyl-CoA acetyltransferase, mitochondrial	THIL_MOUSE	22	-49.7678	0.502322	GCV_male	V_female
V_female / V_male	Q9EQU5	Q9EQU5	-0.691258	0.691258	6.67136e-06	0.000172274	16	Q9EQU5	Set	Protein SET	SET_MOUSE	5	-38.0686	0.619314	V_female	V_male
GCV_female / GCV_male	P31651	P31651	1.00015	1.00015	6.78907e-06	0.000173463	16	P31651	Slc6a12	Sodium- and chloride-dependent betaine transporter	S6A12_MOUSE	5	100.021	2.00021	GCV_female	GCV_male
GCV_male / V_female	Q8VCC2	Q8VCC2	-1.09471	1.09471	6.81024e-06	0.000173463	16	Q8VCC2	Ces1	Liver carboxylesterase 1	EST1_MOUSE	18	-53.1769	0.468231	GCV_male	V_female
GCV_female / GCV_male	O09043	O09043	1.11447	1.11447	6.99882e-06	0.000176295	16	O09043	Napsa	Napsin-A	NAPSA_MOUSE	1	116.515	2.16515	GCV_female	GCV_male
GCV_female / V_male	Q3TLP5	Q3TLP5	-0.827056	0.827056	7.01072e-06	0.000176295	16	Q3TLP5	Echdc2	Enoyl-CoA hydratase domain-containing protein 2, mitochondrial	ECHD2_MOUSE	9	-43.6322	0.563678	GCV_female	V_male
GCV_female / V_male	Q8CHP8	Q8CHP8	-0.804181	0.804181	7.31285e-06	0.000182152	16	Q8CHP8	Pgp	Glycerol-3-phosphate phosphatase	PGP_MOUSE	4	-42.7313	0.572687	GCV_female	V_male
GCV_female / V_male	Q9DC63	Q9DC63	-0.761281	0.761281	7.35894e-06	0.000182724	16	Q9DC63	Fbxo3	F-box only protein 3	FBX3_MOUSE	1	-41.0028	0.589972	GCV_female	V_male
GCV_male / V_female	P23589	P23589	-1.64522	1.64522	7.51228e-06	0.000183543	16	P23589	Ca5a	Carbonic anhydrase 5A, mitochondrial	CAH5A_MOUSE	8	-68.0303	0.319697	GCV_male	V_female
V_female / V_male	P28666	P28666	-1.26384	1.26384	7.49586e-06	0.000183543	16	P28666	Mug2	Murinoglobulin-2	MUG2_MOUSE	7	-58.3567	0.416433	V_female	V_male
GCV_male / V_female	P85094	P85094	-1.15792	1.15792	7.53139e-06	0.000183543	16	P85094	Isoc2a	Isochorismatase domain-containing protein 2A	ISC2A_MOUSE	7	-55.1842	0.448158	GCV_male	V_female
GCV_female / V_male	Q9JLI6	Q9JLI6	0.650544	0.650544	7.52537e-06	0.000183543	16	Q9JLI6	Scly	Selenocysteine lyase	SCLY_MOUSE	8	56.976	1.56976	GCV_female	V_male
GCV_female / V_female	Q9WU56	Q9WU56	-0.701524	0.701524	7.45429e-06	0.000183543	16	Q9WU56	Pus1	tRNA pseudouridine synthase A	TRUA_MOUSE	2	-38.5078	0.614922	GCV_female	V_female
GCV_male / V_female	Q99LB7	Q99LB7	-1.41717	1.41717	7.60153e-06	0.000184682	16	Q99LB7	Sardh	Sarcosine dehydrogenase, mitochondrial	SARDH_MOUSE	44	-62.5554	0.374446	GCV_male	V_female
V_female / V_male	Q00623	Q00623	-1.04153	1.04153	7.73706e-06	0.000187398	16	Q00623	Apoa1	Apolipoprotein A-I	APOA1_MOUSE	16	-51.4188	0.485812	V_female	V_male
GCV_male / V_female	Q9QXE0	Q9QXE0	-1.32727	1.32727	7.79439e-06	0.000187636	16	Q9QXE0	Hacl1	2-hydroxyacyl-CoA lyase 1	HACL1_MOUSE	26	-60.1479	0.398521	GCV_male	V_female
GCV_female / GCV_male	P52825	P52825	0.944834	0.944834	7.83526e-06	0.000188046	16	P52825	Cpt2	Carnitine O-palmitoyltransferase 2, mitochondrial	CPT2_MOUSE	23	92.4968	1.92497	GCV_female	GCV_male
V_female / V_male	Q8R164	Q8R164	0.860233	0.860233	7.873e-06	0.00018826	16	Q8R164	Bphl	Valacyclovir hydrolase	BPHL_MOUSE	15	81.5332	1.81533	V_female	V_male
V_female / V_male	Q91VF2	Q91VF2	-0.854508	0.854508	7.89184e-06	0.00018826	16	Q91VF2	Hnmt	Histamine N-methyltransferase	HNMT_MOUSE	6	-44.6946	0.553054	V_female	V_male
V_female / V_male	Q71RI9	Q71RI9	1.15446	1.15446	7.95776e-06	0.000189261	16	Q71RI9	Kyat3	Kynurenine--oxoglutarate transaminase 3	KAT3_MOUSE	17	122.601	2.22601	V_female	V_male
GCV_female / V_male	Q63918	Q63918	-1.38717	1.38717	8.03662e-06	0.000189991	16	Q63918	Cavin2	Caveolae-associated protein 2	CAVN2_MOUSE	2	-61.7685	0.382315	GCV_female	V_male
GCV_female / V_female	Q9D1K2	Q9D1K2	-0.756117	0.756117	8.27059e-06	0.000193782	16	Q9D1K2	Atp6v1f	V-type proton ATPase subunit F	VATF_MOUSE	1	-40.7912	0.592088	GCV_female	V_female
GCV_male / V_female	P01723;P01726;P01727;P01728;P01729	P01723;P01726;P01727;P01728;P01729	2.06752	2.06752	8.48044e-06	0.000197524	16	P01723;P01726;P01727;P01728;P01729	NaN	Ig lambda-1 chain V region;Ig lambda-1 chain V region H2020;Ig lambda-1 chain V region S43;Ig lambda-2 chain V region;Ig lambda-2 chain V region MOPC 315	LV1A_MOUSE;LV1D_MOUSE;LV1E_MOUSE;LV2A_MOUSE;LV2B_MOUSE	1	319.165	4.19165	GCV_male	V_female
GCV_female / V_male	Q14CH7	Q14CH7	-0.8373	0.8373	8.50812e-06	0.000197524	16	Q14CH7	Aars2	Alanine--tRNA ligase, mitochondrial	SYAM_MOUSE	2	-44.031	0.55969	GCV_female	V_male
V_female / V_male	Q8BSE0	Q8BSE0	0.599674	0.599674	8.53034e-06	0.000197524	16	Q8BSE0	Rmdn2	Regulator of microtubule dynamics protein 2	RMD2_MOUSE	8	51.5374	1.51537	V_female	V_male
V_female / V_male	Q03734	Q03734	-1.42901	1.42901	8.55883e-06	0.000197604	16	Q03734	Serpina3m	Serine protease inhibitor A3M	SPA3M_MOUSE	6	-62.8615	0.371385	V_female	V_male
GCV_female / GCV_male	Q9QXE0	Q9QXE0	1.38832	1.38832	8.69637e-06	0.000200194	16	Q9QXE0	Hacl1	2-hydroxyacyl-CoA lyase 1	HACL1_MOUSE	26	161.773	2.61773	GCV_female	GCV_male
GCV_male / V_female	Q2TPA8	Q2TPA8	-1.15233	1.15233	8.86997e-06	0.000203597	16	Q2TPA8	Hsdl2	Hydroxysteroid dehydrogenase-like protein 2	HSDL2_MOUSE	15	-55.0101	0.449899	GCV_male	V_female
GCV_male / V_female	O88343	O88343	-0.732521	0.732521	8.96256e-06	0.00020493	16	O88343	Slc4a4	Electrogenic sodium bicarbonate cotransporter 1	S4A4_MOUSE	5	-39.8149	0.601851	GCV_male	V_female
GCV_male / V_female	Q8R0N6	Q8R0N6	-1.14731	1.14731	9.07637e-06	0.00020493	16	Q8R0N6	Adhfe1	Hydroxyacid-oxoacid transhydrogenase, mitochondrial	HOT_MOUSE	10	-54.8535	0.451465	GCV_male	V_female
V_female / V_male	Q9DC50	Q9DC50	1.20375	1.20375	9.04666e-06	0.00020493	16	Q9DC50	Crot	Peroxisomal carnitine O-octanoyltransferase	OCTC_MOUSE	23	130.337	2.30337	V_female	V_male
GCV_female / V_male	Q9WU19	Q9WU19	-1.18384	1.18384	9.01583e-06	0.00020493	16	Q9WU19	Hao1	Hydroxyacid oxidase 1	HAOX1_MOUSE	13	-55.982	0.44018	GCV_female	V_male
GCV_male / V_female	P28665	P28665	2.38586	2.38586	9.12586e-06	0.000205293	16	P28665	Mug1	Murinoglobulin-1	MUG1_MOUSE	34	422.655	5.22655	GCV_male	V_female
GCV_female / V_male	Q6GV12	Q6GV12	-1.63688	1.63688	9.23128e-06	0.000207074	16	Q6GV12	Kdsr	3-ketodihydrosphingosine reductase	KDSR_MOUSE	2	-67.8449	0.321551	GCV_female	V_male
GCV_female / GCV_male	P50544	P50544	0.80926	0.80926	9.34152e-06	0.000208954	16	P50544	Acadvl	Very long-chain specific acyl-CoA dehydrogenase, mitochondrial	ACADV_MOUSE	33	75.2312	1.75231	GCV_female	GCV_male
GCV_female / V_female	Q63739	Q63739	-0.754077	0.754077	9.3907e-06	0.00020946	16	Q63739	Ptp4a1	Protein tyrosine phosphatase type IVA 1	TP4A1_MOUSE	2	-40.7074	0.592926	GCV_female	V_female
GCV_male / V_male	P15392	P15392	-1.33495	1.33495	9.43078e-06	0.000209762	16	P15392	Cyp2a4	Cytochrome P450 2A4	CP2A4_MOUSE	7	-60.3596	0.396404	GCV_male	V_male
GCV_female / V_female	Q80UP5	Q80UP5	-0.716072	0.716072	9.55226e-06	0.00021054	16	Q80UP5	Ankrd13a	Ankyrin repeat domain-containing protein 13A	AN13A_MOUSE	2	-39.1247	0.608753	GCV_female	V_female
GCV_female / GCV_male	Q91W52	Q91W52	-2.21588	2.21588	9.72182e-06	0.000212641	16	Q91W52	Tmem19	Transmembrane protein 19	TMM19_MOUSE	2	-78.4745	0.215255	GCV_female	GCV_male
GCV_male / V_female	Q922B1	Q922B1	-0.859159	0.859159	9.88415e-06	0.000215001	16	Q922B1	Macrod1	ADP-ribose glycohydrolase MACROD1	MACD1_MOUSE	6	-44.8726	0.551274	GCV_male	V_female
GCV_female / GCV_male	Q7TQG1	Q7TQG1	0.971718	0.971718	1.01599e-05	0.000219701	16	Q7TQG1	Plekha6	Pleckstrin homology domain-containing family A member 6	PKHA6_MOUSE	1	96.1175	1.96117	GCV_female	GCV_male
GCV_female / V_male	Q9D142	Q9D142	-0.937527	0.937527	1.02394e-05	0.000219701	16	Q9D142	Nudt14	Uridine diphosphate glucose pyrophosphatase NUDT14	NUD14_MOUSE	2	-47.7873	0.522127	GCV_female	V_male
GCV_female / V_male	Q14DH7	Q14DH7	2.03741	2.03741	1.02952e-05	0.0002203	16	Q14DH7	Acss3	Acyl-CoA synthetase short-chain family member 3, mitochondrial	ACSS3_MOUSE	16	310.509	4.10509	GCV_female	V_male
GCV_female / V_male	Q80V03	Q80V03	-1.22216	1.22216	1.04381e-05	0.000222755	16	Q80V03	Adck5	Uncharacterized aarF domain-containing protein kinase 5	ADCK5_MOUSE	3	-57.1358	0.428642	GCV_female	V_male
GCV_female / GCV_male	P12710	P12710	1.57602	1.57602	1.06491e-05	0.000223354	16	P12710	Fabp1	Fatty acid-binding protein, liver	FABPL_MOUSE	7	198.147	2.98147	GCV_female	GCV_male
V_female / V_male	P43277	P43277	1.43789	1.43789	1.05432e-05	0.000223354	16	P43277	H1-3	Histone H1.3	H13_MOUSE	1	170.925	2.70925	V_female	V_male
GCV_female / GCV_male	Q63886	Q63886	1.02448	1.02448	1.06522e-05	0.000223354	16	Q63886	Ugt1a1	UDP-glucuronosyltransferase 1-1	UD11_MOUSE	13	103.423	2.03423	GCV_female	GCV_male
GCV_female / V_male	Q8K2I4	Q8K2I4	-1.1072	1.1072	1.05673e-05	0.000223354	16	Q8K2I4	Manba	Beta-mannosidase	MANBA_MOUSE	4	-53.5807	0.464193	GCV_female	V_male
GCV_female / GCV_male	Q2TPA8	Q2TPA8	1.44162	1.44162	1.06935e-05	0.000223375	16	Q2TPA8	Hsdl2	Hydroxysteroid dehydrogenase-like protein 2	HSDL2_MOUSE	15	171.625	2.71625	GCV_female	GCV_male
GCV_male / V_female	P54071	P54071	-0.820834	0.820834	1.07646e-05	0.000223677	16	P54071	Idh2	Isocitrate dehydrogenase [NADP], mitochondrial	IDHP_MOUSE	21	-43.3885	0.566115	GCV_male	V_female
GCV_female / V_male	O88428	O88428	1.38506	1.38506	1.10186e-05	0.000225862	16	O88428	Papss2	Bifunctional 3'-phosphoadenosine 5'-phosphosulfate synthase 2	PAPS2_MOUSE	30	161.184	2.61184	GCV_female	V_male
V_female / V_male	P97501	P97501	3.14951	3.14951	1.0986e-05	0.000225862	16	P97501	Fmo3	Dimethylaniline monooxygenase [N-oxide-forming] 3	FMO3_MOUSE	21	787.357	8.87357	V_female	V_male
GCV_female / V_male	Q62392	Q62392	-1.65277	1.65277	1.10414e-05	0.000225862	16	Q62392	Phlda1	Pleckstrin homology-like domain family A member 1	PHLA1_MOUSE	1	-68.197	0.31803	GCV_female	V_male
GCV_male / V_female	Q8CHT0	Q8CHT0	-1.11204	1.11204	1.0966e-05	0.000225862	16	Q8CHT0	Aldh4a1	Delta-1-pyrroline-5-carboxylate dehydrogenase, mitochondrial	AL4A1_MOUSE	22	-53.7362	0.462638	GCV_male	V_female
GCV_female / V_male	Q9CRT8	Q9CRT8	-0.770104	0.770104	1.09606e-05	0.000225862	16	Q9CRT8	Xpot	Exportin-T	XPOT_MOUSE	4	-41.3625	0.586375	GCV_female	V_male
GCV_female / V_male	Q8BGX2	Q8BGX2	-0.762262	0.762262	1.15175e-05	0.000234387	16	Q8BGX2	Timm29	Mitochondrial import inner membrane translocase subunit Tim29	TIM29_MOUSE	2	-41.0429	0.589571	GCV_female	V_male
GCV_male / V_female	Q922Q1	Q922Q1	-0.908489	0.908489	1.15989e-05	0.000235437	16	Q922Q1	2002-03-01	Mitochondrial amidoxime reducing component 2	MARC2_MOUSE	14	-46.7257	0.532743	GCV_male	V_female
V_female / V_male	O35657	O35657	-1.16972	1.16972	1.18044e-05	0.000238383	16	O35657	Neu1	Sialidase-1	NEUR1_MOUSE	2	-55.5492	0.444508	V_female	V_male
GCV_male / V_female	P13634	P13634	1.76414	1.76414	1.19398e-05	0.000240438	16	P13634	Ca1	Carbonic anhydrase 1	CAH1_MOUSE	10	239.671	3.39671	GCV_male	V_female
GCV_male / V_female	P42125	P42125	-1.04928	1.04928	1.21384e-05	0.000240438	16	P42125	Eci1	Enoyl-CoA delta isomerase 1, mitochondrial	ECI1_MOUSE	11	-51.679	0.48321	GCV_male	V_female
GCV_male / V_female	P52840	P52840	-0.754552	0.754552	1.20614e-05	0.000240438	16	P52840	Sult1a1	Sulfotransferase 1A1	ST1A1_MOUSE	14	-40.7269	0.592731	GCV_male	V_female
GCV_female / V_male	Q505B7	Q505B7	-0.656244	0.656244	1.21732e-05	0.000240438	16	Q505B7	Zbtb8os	Protein archease	ARCH_MOUSE	1	-36.5472	0.634528	GCV_female	V_male
GCV_male / V_female	Q61285	Q61285	-1.36264	1.36264	1.2043e-05	0.000240438	16	Q61285	Abcd2	ATP-binding cassette sub-family D member 2	ABCD2_MOUSE	17	-61.1129	0.388871	GCV_male	V_female
GCV_female / V_male	Q64433	Q64433	0.626619	0.626619	1.23835e-05	0.000242055	16	Q64433	Hspe1	10 kDa heat shock protein, mitochondrial	CH10_MOUSE	6	54.3943	1.54394	GCV_female	V_male
GCV_female / GCV_male	Q8VHG0	Q8VHG0	1.21115	1.21115	1.23776e-05	0.000242055	16	Q8VHG0	Fmo4	Dimethylaniline monooxygenase [N-oxide-forming] 4	FMO4_MOUSE	6	131.523	2.31523	GCV_female	GCV_male
GCV_female / V_female	Q9Z2B9	Q9Z2B9	-1.63251	1.63251	1.23848e-05	0.000242055	16	Q9Z2B9	Rps6ka4	Ribosomal protein S6 kinase alpha-4	KS6A4_MOUSE	2	-67.7474	0.322526	GCV_female	V_female
GCV_female / V_male	Q9QXY1	Q9QXY1	-1.00108	1.00108	1.2482e-05	0.000243353	16	Q9QXY1	Tjp3	Tight junction protein ZO-3	ZO3_MOUSE	3	-50.0373	0.499627	GCV_female	V_male
GCV_male / V_female	Q61425	Q61425	-0.923249	0.923249	1.25603e-05	0.000244276	16	Q61425	Hadh	Hydroxyacyl-coenzyme A dehydrogenase, mitochondrial	HCDH_MOUSE	14	-47.268	0.52732	GCV_male	V_female
GCV_male / V_female	Q7TQG1	Q7TQG1	-0.942026	0.942026	1.26518e-05	0.00024485	16	Q7TQG1	Plekha6	Pleckstrin homology domain-containing family A member 6	PKHA6_MOUSE	1	-47.9498	0.520502	GCV_male	V_female
GCV_female / GCV_male	P01868;P01869	P01868;P01869	1.5789	1.5789	1.28883e-05	0.000248209	16	P01868;P01869	Ighg1	Ig gamma-1 chain C region secreted form;Ig gamma-1 chain C region, membrane-bound form	IGHG1_MOUSE;IGH1M_MOUSE	5	198.742	2.98742	GCV_female	GCV_male
V_female / V_male	Q8VHG0	Q8VHG0	0.713711	0.713711	1.28797e-05	0.000248209	16	Q8VHG0	Fmo4	Dimethylaniline monooxygenase [N-oxide-forming] 4	FMO4_MOUSE	6	64.0017	1.64002	V_female	V_male
GCV_male / V_female	Q64458	Q64458	-1.22528	1.22528	1.29414e-05	0.000248625	16	Q64458	Cyp2c29	Cytochrome P450 2C29	CP2CT_MOUSE	19	-57.2285	0.427715	GCV_male	V_female
GCV_female / V_male	O55242	O55242	-0.628939	0.628939	1.30228e-05	0.000248978	16	O55242	Sigmar1	Sigma non-opioid intracellular receptor 1	SGMR1_MOUSE	4	-35.3348	0.646652	GCV_female	V_male
GCV_female / V_male	Q8C7E7	Q8C7E7	-1.26967	1.26967	1.30189e-05	0.000248978	16	Q8C7E7	Stbd1	Starch-binding domain-containing protein 1	STBD1_MOUSE	6	-58.5245	0.414755	GCV_female	V_male
GCV_female / V_male	Q5F2F2	Q5F2F2	-0.830571	0.830571	1.31971e-05	0.000251095	16	Q5F2F2	Abhd15	Protein ABHD15	ABH15_MOUSE	2	-43.7693	0.562307	GCV_female	V_male
GCV_female / V_male	Q8R1J9	Q8R1J9	-0.996003	0.996003	1.31805e-05	0.000251095	16	Q8R1J9	Tor2a	Torsin-2A	TOR2A_MOUSE	2	-49.8613	0.501387	GCV_female	V_male
GCV_male / V_female	P06802	P06802	-0.656458	0.656458	1.32577e-05	0.000251642	16	P06802	Enpp1	Ectonucleotide pyrophosphatase/phosphodiesterase family member 1	ENPP1_MOUSE	15	-36.5566	0.634434	GCV_male	V_female
GCV_female / V_female	P49717	P49717	-0.588445	0.588445	1.34148e-05	0.00025347	16	P49717	Mcm4	DNA replication licensing factor MCM4	MCM4_MOUSE	9	-33.4941	0.665059	GCV_female	V_female
GCV_female / V_male	Q03734	Q03734	-1.18918	1.18918	1.35032e-05	0.000253859	16	Q03734	Serpina3m	Serine protease inhibitor A3M	SPA3M_MOUSE	6	-56.1447	0.438553	GCV_female	V_male
GCV_female / V_male	P28028	P28028	-1.05777	1.05777	1.38929e-05	0.000259333	16	P28028	Braf	Serine/threonine-protein kinase B-raf	BRAF_MOUSE	4	-51.9625	0.480375	GCV_female	V_male
GCV_female / GCV_male	Q80V03	Q80V03	-0.800017	0.800017	1.39361e-05	0.000259527	16	Q80V03	Adck5	Uncharacterized aarF domain-containing protein kinase 5	ADCK5_MOUSE	3	-42.5658	0.574342	GCV_female	GCV_male
GCV_female / V_male	O70348	O70348	-0.639388	0.639388	1.40982e-05	0.000260092	15	O70348	Dxo	Decapping and exoribonuclease protein	DXO_MOUSE	1	-35.8015	0.641985	GCV_female	V_male
GCV_female / V_male	Q8K337	Q8K337	-0.823305	0.823305	1.40467e-05	0.000260092	16	Q8K337	Inpp5b	Type II inositol 1,4,5-trisphosphate 5-phosphatase	I5P2_MOUSE	2	-43.4854	0.565146	GCV_female	V_male
GCV_female / V_male	Q8VCG4	Q8VCG4	-1.32712	1.32712	1.40911e-05	0.000260092	16	Q8VCG4	C8g	Complement component C8 gamma chain	CO8G_MOUSE	7	-60.1436	0.398564	GCV_female	V_male
GCV_female / GCV_male	Q64433	Q64433	0.681759	0.681759	1.43016e-05	0.000262387	16	Q64433	Hspe1	10 kDa heat shock protein, mitochondrial	CH10_MOUSE	6	60.4094	1.60409	GCV_female	GCV_male
GCV_female / V_male	P07759	P07759	-1.87419	1.87419	1.43759e-05	0.00026276	16	P07759	Serpina3k	Serine protease inhibitor A3K	SPA3K_MOUSE	4	-72.722	0.27278	GCV_female	V_male
GCV_female / V_male	Q7TSE6	Q7TSE6	-1.17526	1.17526	1.46825e-05	0.000266698	16	Q7TSE6	Stk38l	Serine/threonine-protein kinase 38-like	ST38L_MOUSE	2	-55.7195	0.442805	GCV_female	V_male
GCV_female / GCV_male	Q8BWN8	Q8BWN8	1.63837	1.63837	1.47172e-05	0.000266698	16	Q8BWN8	Acot4	Peroxisomal succinyl-coenzyme A thioesterase	ACOT4_MOUSE	6	211.314	3.11314	GCV_female	GCV_male
GCV_female / GCV_male	Q8R1G2	Q8R1G2	1.14664	1.14664	1.47265e-05	0.000266698	16	Q8R1G2	Cmbl	Carboxymethylenebutenolidase homolog	CMBL_MOUSE	14	121.397	2.21397	GCV_female	GCV_male
GCV_female / V_male	Q8VEH5	Q8VEH5	-0.653922	0.653922	1.49129e-05	0.000268841	16	Q8VEH5	Epm2aip1	EPM2A-interacting protein 1	EPMIP_MOUSE	3	-36.445	0.63555	GCV_female	V_male
GCV_female / V_male	Q8C854	Q8C854	-0.838084	0.838084	1.4992e-05	0.000269346	16	Q8C854	Myef2	Myelin expression factor 2	MYEF2_MOUSE	2	-44.0614	0.559386	GCV_female	V_male
GCV_female / GCV_male	Q8QZS1	Q8QZS1	0.878735	0.878735	1.50091e-05	0.000269346	16	Q8QZS1	Hibch	3-hydroxyisobutyryl-CoA hydrolase, mitochondrial	HIBCH_MOUSE	18	83.8762	1.83876	GCV_female	GCV_male
V_female / V_male	P09671	P09671	0.688355	0.688355	1.52068e-05	0.000271658	16	P09671	Sod2	Superoxide dismutase [Mn], mitochondrial	SODM_MOUSE	6	61.1445	1.61145	V_female	V_male
GCV_female / V_female	Q6P9J9	Q6P9J9	-0.636481	0.636481	1.53281e-05	0.000273207	16	Q6P9J9	Ano6	Anoctamin-6	ANO6_MOUSE	7	-35.672	0.64328	GCV_female	V_female
GCV_female / V_male	Q9CYI0	Q9CYI0	-0.702187	0.702187	1.54068e-05	0.000273375	16	Q9CYI0	NaN	Protein Njmu-R1	NJMU_MOUSE	2	-38.536	0.61464	GCV_female	V_male
GCV_female / GCV_male	Q6P6M7	Q6P6M7	0.829639	0.829639	1.55862e-05	0.000275939	16	Q6P6M7	Sepsecs	O-phosphoseryl-tRNA(Sec) selenium transferase	SPCS_MOUSE	7	77.724	1.77724	GCV_female	GCV_male
GCV_female / GCV_male	Q61133	Q61133	1.33939	1.33939	1.58409e-05	0.000277338	16	Q61133	Gstt2	Glutathione S-transferase theta-2	GSTT2_MOUSE	8	153.044	2.53044	GCV_female	GCV_male
GCV_male / V_female	Q8VIB3	Q8VIB3	-2.96943	2.96943	1.58056e-05	0.000277338	12	Q8VIB3	St3gal6	Type 2 lactosamine alpha-2,3-sialyltransferase	SIA10_MOUSE	1	-87.2323	0.127677	GCV_male	V_female
GCV_female / V_male	A2AS89	A2AS89	0.676524	0.676524	1.62972e-05	0.000283442	16	A2AS89	Agmat	Agmatinase, mitochondrial	SPEB_MOUSE	10	59.8284	1.59828	GCV_female	V_male
GCV_female / V_female	Q922L6	Q922L6	-1.3261	1.3261	1.63446e-05	0.000283642	16	Q922L6	Nelfcd	Negative elongation factor D	NELFD_MOUSE	2	-60.1155	0.398845	GCV_female	V_female
GCV_female / GCV_male	Q64471	Q64471	0.872035	0.872035	1.64651e-05	0.000285107	16	Q64471	Gstt1	Glutathione S-transferase theta-1	GSTT1_MOUSE	14	83.0243	1.83024	GCV_female	GCV_male
GCV_male / V_female	P38060	P38060	-0.735432	0.735432	1.65359e-05	0.000285706	16	P38060	Hmgcl	Hydroxymethylglutaryl-CoA lyase, mitochondrial	HMGCL_MOUSE	8	-39.9362	0.600638	GCV_male	V_female
GCV_female / V_female	Q8CIG8	Q8CIG8	-0.950504	0.950504	1.6696e-05	0.000287123	16	Q8CIG8	Prmt5	Protein arginine N-methyltransferase 5	ANM5_MOUSE	2	-48.2548	0.517452	GCV_female	V_female
V_female / V_male	P52430	P52430	0.87733	0.87733	1.68137e-05	0.000287985	16	P52430	Pon1	Serum paraoxonase/arylesterase 1	PON1_MOUSE	8	83.6972	1.83697	V_female	V_male
GCV_male / V_female	O70451	O70451	-1.39769	1.39769	1.70954e-05	0.00028918	16	O70451	Slc16a7	Monocarboxylate transporter 2	MOT2_MOUSE	2	-62.0463	0.379537	GCV_male	V_female
GCV_male / V_female	Q03311	Q03311	-0.719255	0.719255	1.70572e-05	0.00028918	16	Q03311	Bche	Cholinesterase	CHLE_MOUSE	8	-39.2589	0.607411	GCV_male	V_female
GCV_female / GCV_male	Q8K0D5	Q8K0D5	0.648755	0.648755	1.70982e-05	0.00028918	16	Q8K0D5	Gfm1	Elongation factor G, mitochondrial	EFGM_MOUSE	12	56.7815	1.56781	GCV_female	GCV_male
V_female / V_male	Q91XE4	Q91XE4	0.587334	0.587334	1.69496e-05	0.00028918	16	Q91XE4	Acy3	N-acyl-aromatic-L-amino acid amidohydrolase (carboxylate-forming)	ACY3_MOUSE	11	50.2468	1.50247	V_female	V_male
V_female / V_male	Q9D820	Q9D820	-0.638219	0.638219	1.71286e-05	0.00028918	16	Q9D820	Prorsd1	Prolyl-tRNA synthetase associated domain-containing protein 1	PRXD1_MOUSE	2	-35.7495	0.642505	V_female	V_male
GCV_female / V_male	Q9QWR8	Q9QWR8	-1.09521	1.09521	1.71398e-05	0.00028918	16	Q9QWR8	Naga	Alpha-N-acetylgalactosaminidase	NAGAB_MOUSE	11	-53.1932	0.468068	GCV_female	V_male
V_female / V_male	P56655	P56655	3.82426	3.82426	1.78545e-05	0.000298685	16	P56655	Cyp2c38	Cytochrome P450 2C38	CP238_MOUSE	2	1316.5	14.165	V_female	V_male
GCV_male / V_female	A2AJL3	A2AJL3	-0.821259	0.821259	1.80635e-05	0.000301542	16	A2AJL3	Fggy	FGGY carbohydrate kinase domain-containing protein	FGGY_MOUSE	14	-43.4052	0.565948	GCV_male	V_female
GCV_female / GCV_male	O35465	O35465	0.630025	0.630025	1.82554e-05	0.000302341	16	O35465	Fkbp8	Peptidyl-prolyl cis-trans isomerase FKBP8	FKBP8_MOUSE	5	54.7592	1.54759	GCV_female	GCV_male
GCV_female / GCV_male	O35969	O35969	0.867402	0.867402	1.81582e-05	0.000302341	16	O35969	Gamt	Guanidinoacetate N-methyltransferase	GAMT_MOUSE	9	82.4375	1.82437	GCV_female	GCV_male
GCV_female / V_female	Q9Z277	Q9Z277	-0.669824	0.669824	1.82645e-05	0.000302341	16	Q9Z277	Baz1b	Tyrosine-protein kinase BAZ1B	BAZ1B_MOUSE	3	-37.1417	0.628583	GCV_female	V_female
GCV_female / V_male	Q920A5	Q920A5	-0.824013	0.824013	1.83886e-05	0.000303199	16	Q920A5	Scpep1	Retinoid-inducible serine carboxypeptidase	RISC_MOUSE	7	-43.5132	0.564868	GCV_female	V_male
GCV_male / V_female	Q99MR8	Q99MR8	-1.00196	1.00196	1.83938e-05	0.000303199	16	Q99MR8	Mccc1	Methylcrotonoyl-CoA carboxylase subunit alpha, mitochondrial	MCCA_MOUSE	21	-50.0678	0.499322	GCV_male	V_female
GCV_male / V_female	O54909	O54909	-1.00776	1.00776	1.86655e-05	0.000303286	16	O54909	Rdh16	Retinol dehydrogenase 16	RDH16_MOUSE	8	-50.2683	0.497317	GCV_male	V_female
GCV_female / GCV_male	P23589	P23589	1.41849	1.41849	1.86013e-05	0.000303286	16	P23589	Ca5a	Carbonic anhydrase 5A, mitochondrial	CAH5A_MOUSE	8	167.306	2.67306	GCV_female	GCV_male
GCV_female / V_male	Q8K3G5	Q8K3G5	-1.51734	1.51734	1.86435e-05	0.000303286	16	Q8K3G5	Vrk3	Inactive serine/threonine-protein kinase VRK3	VRK3_MOUSE	2	-65.0672	0.349328	GCV_female	V_male
GCV_female / GCV_male	Q61425	Q61425	0.855994	0.855994	1.8958e-05	0.000304409	16	Q61425	Hadh	Hydroxyacyl-coenzyme A dehydrogenase, mitochondrial	HCDH_MOUSE	14	81.0006	1.81001	GCV_female	GCV_male
GCV_female / V_female	Q6P549	Q6P549	-0.898212	0.898212	1.89423e-05	0.000304409	16	Q6P549	Inppl1	Phosphatidylinositol 3,4,5-trisphosphate 5-phosphatase 2	SHIP2_MOUSE	5	-46.3449	0.536551	GCV_female	V_female
GCV_male / V_female	Q8QZS1	Q8QZS1	-0.877833	0.877833	1.89677e-05	0.000304409	16	Q8QZS1	Hibch	3-hydroxyisobutyryl-CoA hydrolase, mitochondrial	HIBCH_MOUSE	18	-45.5816	0.544184	GCV_male	V_female
GCV_male / V_female	O55060	O55060	0.914227	0.914227	1.90573e-05	0.000304467	16	O55060	Tpmt	Thiopurine S-methyltransferase	TPMT_MOUSE	11	88.4559	1.88456	GCV_male	V_female
GCV_female / GCV_male	Q6P6M5	Q6P6M5	1.14034	1.14034	1.90106e-05	0.000304467	16	Q6P6M5	Pex11g	Peroxisomal membrane protein 11C	PX11C_MOUSE	1	120.434	2.20434	GCV_female	GCV_male
GCV_female / V_male	Q80X71	Q80X71	-0.731638	0.731638	1.98007e-05	0.000314581	16	Q80X71	Tmem106b	Transmembrane protein 106B	T106B_MOUSE	2	-39.778	0.60222	GCV_female	V_male
GCV_female / V_male	P15392	P15392	1.8718	1.8718	1.98425e-05	0.000314612	16	P15392	Cyp2a4	Cytochrome P450 2A4	CP2A4_MOUSE	7	265.988	3.65988	GCV_female	V_male
GCV_male / V_female	Q99JY0	Q99JY0	-0.629841	0.629841	1.99694e-05	0.000315989	16	Q99JY0	Hadhb	Trifunctional enzyme subunit beta, mitochondrial	ECHB_MOUSE	21	-35.3752	0.646248	GCV_male	V_female
GCV_female / V_male	Q80X19	Q80X19	-1.02133	1.02133	2.01049e-05	0.000317496	16	Q80X19	Col14a1	Collagen alpha-1(XIV) chain	COEA1_MOUSE	28	-50.7338	0.492662	GCV_female	V_male
GCV_female / GCV_male	Q61171	Q61171	-0.677788	0.677788	2.01536e-05	0.00031763	16	Q61171	Prdx2	Peroxiredoxin-2	PRDX2_MOUSE	12	-37.4877	0.625123	GCV_female	GCV_male
GCV_female / GCV_male	P38060	P38060	0.718613	0.718613	2.03088e-05	0.000319439	16	P38060	Hmgcl	Hydroxymethylglutaryl-CoA lyase, mitochondrial	HMGCL_MOUSE	8	64.56	1.6456	GCV_female	GCV_male
V_female / V_male	P52843	P52843	1.52183	1.52183	2.05579e-05	0.000322074	16	P52843	Sult2a1	Bile salt sulfotransferase 1	ST2A1_MOUSE	19	187.156	2.87156	V_female	V_male
GCV_female / V_female	O88879	O88879	-1.74082	1.74082	2.06409e-05	0.000322096	14	O88879	Apaf1	Apoptotic protease-activating factor 1	APAF_MOUSE	6	-70.08	0.2992	GCV_female	V_female
GCV_female / V_female	Q9DD18	Q9DD18	-1.79081	1.79081	2.06386e-05	0.000322096	16	Q9DD18	Dtd1	D-aminoacyl-tRNA deacylase 1	DTD1_MOUSE	2	-71.0989	0.289011	GCV_female	V_female
GCV_male / V_female	Q9QYR7	Q9QYR7	-3.09337	3.09337	2.08173e-05	0.00032357	16	Q9QYR7	Acot3	Acyl-coenzyme A thioesterase 3	ACOT3_MOUSE	8	-88.2834	0.117166	GCV_male	V_female
GCV_male / V_female	Q9Z0R9	Q9Z0R9	-0.983798	0.983798	2.09298e-05	0.00032468	16	Q9Z0R9	Fads2	Acyl-CoA 6-desaturase	FADS2_MOUSE	9	-49.4353	0.505647	GCV_male	V_female
GCV_male / V_female	Q8BW75	Q8BW75	-1.04969	1.04969	2.13567e-05	0.000330217	16	Q8BW75	Maob	Amine oxidase [flavin-containing] B	AOFB_MOUSE	24	-51.6927	0.483073	GCV_male	V_female
V_female / V_male	P27786	P27786	2.68174	2.68174	2.15351e-05	0.000332112	16	P27786	Cyp17a1	Steroid 17-alpha-hydroxylase/17,20 lyase	CP17A_MOUSE	24	541.629	6.41629	V_female	V_male
GCV_female / V_male	Q9WU56	Q9WU56	-1.24087	1.24087	2.16758e-05	0.00033363	16	Q9WU56	Pus1	tRNA pseudouridine synthase A	TRUA_MOUSE	2	-57.6881	0.423119	GCV_female	V_male
V_female / V_male	O70362	O70362	-0.977879	0.977879	2.18849e-05	0.00033489	16	O70362	Gpld1	Phosphatidylinositol-glycan-specific phospholipase D	PHLD_MOUSE	6	-49.2274	0.507726	V_female	V_male
GCV_male / V_female	Q8BH95	Q8BH95	-0.693171	0.693171	2.18053e-05	0.00033489	16	Q8BH95	Echs1	Enoyl-CoA hydratase, mitochondrial	ECHM_MOUSE	10	-38.1507	0.618493	GCV_male	V_female
V_female / V_male	Q00898	Q00898	-2.17826	2.17826	2.21942e-05	0.00033766	14	Q00898	Serpina1e	Alpha-1-antitrypsin 1-5	A1AT5_MOUSE	7	-77.9058	0.220942	V_female	V_male
V_female / V_male	Q8VCG4	Q8VCG4	-1.30417	1.30417	2.21513e-05	0.00033766	16	Q8VCG4	C8g	Complement component C8 gamma chain	CO8G_MOUSE	7	-59.5045	0.404955	V_female	V_male
GCV_male / V_female	Q9CZS1	Q9CZS1	-1.04283	1.04283	2.21879e-05	0.00033766	16	Q9CZS1	Aldh1b1	Aldehyde dehydrogenase X, mitochondrial	AL1B1_MOUSE	28	-51.4626	0.485374	GCV_male	V_female
GCV_female / V_male	Q91W52	Q91W52	-2.42029	2.42029	2.23149e-05	0.000338843	16	Q91W52	Tmem19	Transmembrane protein 19	TMM19_MOUSE	2	-81.3181	0.186819	GCV_female	V_male
V_female / V_male	Q9D7S7	Q9D7S7	-1.18372	1.18372	2.23909e-05	0.000339345	16	Q9D7S7	Rpl22l1	60S ribosomal protein L22-like 1	RL22L_MOUSE	3	-55.9785	0.440215	V_female	V_male
GCV_male / V_female	Q6P6M5	Q6P6M5	-1.01503	1.01503	2.24414e-05	0.000339458	16	Q6P6M5	Pex11g	Peroxisomal membrane protein 11C	PX11C_MOUSE	1	-50.5181	0.494819	GCV_male	V_female
V_female / V_male	E9PYK3	E9PYK3	-0.6824	0.6824	2.30101e-05	0.000344158	16	E9PYK3	Parp4	Protein mono-ADP-ribosyltransferase PARP4	PARP4_MOUSE	5	-37.6872	0.623128	V_female	V_male
GCV_male / V_male	P01868;P01869	P01868;P01869	-1.26624	1.26624	2.28626e-05	0.000344158	16	P01868;P01869	Ighg1	Ig gamma-1 chain C region secreted form;Ig gamma-1 chain C region, membrane-bound form	IGHG1_MOUSE;IGH1M_MOUSE	5	-58.4259	0.415741	GCV_male	V_male
GCV_male / V_female	P56655	P56655	-2.97818	2.97818	2.29715e-05	0.000344158	16	P56655	Cyp2c38	Cytochrome P450 2C38	CP238_MOUSE	2	-87.3095	0.126905	GCV_male	V_female
GCV_male / V_female	Q61171	Q61171	0.618021	0.618021	2.29146e-05	0.000344158	16	Q61171	Prdx2	Peroxiredoxin-2	PRDX2_MOUSE	12	53.4768	1.53477	GCV_male	V_female
V_female / V_male	Q9R092	Q9R092	2.45726	2.45726	2.2796e-05	0.000344158	16	Q9R092	Hsd17b6	17-beta-hydroxysteroid dehydrogenase type 6	H17B6_MOUSE	7	449.172	5.49172	V_female	V_male
GCV_female / V_female	P70248	P70248	-0.777849	0.777849	2.3259e-05	0.00034717	16	P70248	Myo1f	Unconventional myosin-If	MYO1F_MOUSE	8	-41.6764	0.583236	GCV_female	V_female
GCV_female / V_male	Q9D8P4	Q9D8P4	1.28214	1.28214	2.36745e-05	0.000351533	16	Q9D8P4	Mrpl17	39S ribosomal protein L17, mitochondrial	RM17_MOUSE	1	143.2	2.432	GCV_female	V_male
GCV_male / V_female	Q9JMA7	Q9JMA7	-2.70374	2.70374	2.36848e-05	0.000351533	16	Q9JMA7	Cyp3a41a	Cytochrome P450 3A41	CP341_MOUSE	23	-84.6505	0.153495	GCV_male	V_female
GCV_female / GCV_male	Q8BMS1	Q8BMS1	0.701999	0.701999	2.37613e-05	0.000352006	16	Q8BMS1	Hadha	Trifunctional enzyme subunit alpha, mitochondrial	ECHA_MOUSE	31	62.6757	1.62676	GCV_female	GCV_male
V_female / V_male	Q99MR8	Q99MR8	0.694538	0.694538	2.38441e-05	0.000352571	16	Q99MR8	Mccc1	Methylcrotonoyl-CoA carboxylase subunit alpha, mitochondrial	MCCA_MOUSE	21	61.8366	1.61837	V_female	V_male
GCV_female / V_female	Q64213	Q64213	-1.19613	1.19613	2.39157e-05	0.000352969	16	Q64213	Sf1	Splicing factor 1	SF01_MOUSE	2	-56.3557	0.436443	GCV_female	V_female
GCV_female / V_male	P33587	P33587	-1.22881	1.22881	2.40699e-05	0.000354581	16	P33587	Proc	Vitamin K-dependent protein C	PROC_MOUSE	1	-57.333	0.42667	GCV_female	V_male
GCV_female / V_male	P52479	P52479	-0.583542	0.583542	2.42728e-05	0.000356905	16	P52479	Usp10	Ubiquitin carboxyl-terminal hydrolase 10	UBP10_MOUSE	6	-33.2676	0.667324	GCV_female	V_male
GCV_male / V_female	Q8R0J8	Q8R0J8	-0.830297	0.830297	2.43185e-05	0.000356912	16	Q8R0J8	Idnk	Probable gluconokinase	GNTK_MOUSE	3	-43.7586	0.562414	GCV_male	V_female
GCV_female / V_male	Q8R1F1	Q8R1F1	-1.57647	1.57647	2.44484e-05	0.000358154	16	Q8R1F1	Niban2	Protein Niban 2	NIBA2_MOUSE	5	-66.4698	0.335302	GCV_female	V_male
GCV_female / V_male	O09043	O09043	1.24296	1.24296	2.47898e-05	0.000361812	16	O09043	Napsa	Napsin-A	NAPSA_MOUSE	1	136.683	2.36683	GCV_female	V_male
GCV_male / V_female	P11725	P11725	-1.07699	1.07699	2.52443e-05	0.000364294	16	P11725	Otc	Ornithine carbamoyltransferase, mitochondrial	OTC_MOUSE	26	-52.5984	0.474016	GCV_male	V_female
GCV_female / GCV_male	P52843	P52843	2.81602	2.81602	2.52675e-05	0.000364294	16	P52843	Sult2a1	Bile salt sulfotransferase 1	ST2A1_MOUSE	19	604.215	7.04215	GCV_female	GCV_male
V_female / V_male	Q8BW75	Q8BW75	0.984761	0.984761	2.52846e-05	0.000364294	16	Q8BW75	Maob	Amine oxidase [flavin-containing] B	AOFB_MOUSE	24	97.8985	1.97899	V_female	V_male
GCV_female / V_male	Q8BW75	Q8BW75	0.896477	0.896477	2.55318e-05	0.000364294	16	Q8BW75	Maob	Amine oxidase [flavin-containing] B	AOFB_MOUSE	24	86.1515	1.86151	GCV_female	V_male
GCV_female / GCV_male	Q8C4X7	Q8C4X7	1.38906	1.38906	2.54754e-05	0.000364294	16	Q8C4X7	Minar2	Major intrinsically disordered NOTCH2-binding receptor 1-like homolog	MNARL_MOUSE	1	161.909	2.61909	GCV_female	GCV_male
GCV_female / V_female	Q8R5L3	Q8R5L3	-1.07579	1.07579	2.54063e-05	0.000364294	16	Q8R5L3	Vps39	Vam6/Vps39-like protein	VPS39_MOUSE	6	-52.5589	0.474411	GCV_female	V_female
GCV_male / V_female	Q9CZP5	Q9CZP5	-0.593546	0.593546	2.51544e-05	0.000364294	16	Q9CZP5	Bcs1l	Mitochondrial chaperone BCS1	BCS1_MOUSE	5	-33.7288	0.662712	GCV_male	V_female
GCV_female / V_male	Q9QXE0	Q9QXE0	1.1168	1.1168	2.55596e-05	0.000364294	16	Q9QXE0	Hacl1	2-hydroxyacyl-CoA lyase 1	HACL1_MOUSE	26	116.866	2.16866	GCV_female	V_male
GCV_female / V_male	Q9QYR9	Q9QYR9	1.1691	1.1691	2.54485e-05	0.000364294	16	Q9QYR9	Acot2	Acyl-coenzyme A thioesterase 2, mitochondrial	ACOT2_MOUSE	6	124.871	2.24871	GCV_female	V_male
V_female / V_male	Q9WTX2	Q9WTX2	-0.650366	0.650366	2.52168e-05	0.000364294	16	Q9WTX2	Prkra	Interferon-inducible double-stranded RNA-dependent protein kinase activator A	PRKRA_MOUSE	4	-36.2881	0.637119	V_female	V_male
GCV_male / V_female	A6H8H2	A6H8H2	0.869392	0.869392	2.56348e-05	0.000364707	16	A6H8H2	Dennd4c	DENN domain-containing protein 4C	DEN4C_MOUSE	3	82.6893	1.82689	GCV_male	V_female
GCV_male / V_female	P31651	P31651	-0.811856	0.811856	2.5786e-05	0.000366198	16	P31651	Slc6a12	Sodium- and chloride-dependent betaine transporter	S6A12_MOUSE	5	-43.0351	0.569649	GCV_male	V_female
GCV_female / GCV_male	O70362	O70362	-0.948274	0.948274	2.59078e-05	0.000366609	16	O70362	Gpld1	Phosphatidylinositol-glycan-specific phospholipase D	PHLD_MOUSE	6	-48.1748	0.518252	GCV_female	GCV_male
GCV_female / V_female	P31996	P31996	-0.744923	0.744923	2.60247e-05	0.000367468	16	P31996	Cd68	Macrosialin	CD68_MOUSE	4	-40.33	0.5967	GCV_female	V_female
GCV_male / V_male	Q9WV68	Q9WV68	-0.795016	0.795016	2.60616e-05	0.000367468	16	Q9WV68	Decr2	Peroxisomal 2,4-dienoyl-CoA reductase	DECR2_MOUSE	11	-42.3663	0.576337	GCV_male	V_male
GCV_female / V_female	O88531	O88531	-0.757896	0.757896	2.63202e-05	0.000367735	16	O88531	Ppt1	Palmitoyl-protein thioesterase 1	PPT1_MOUSE	2	-40.8642	0.591358	GCV_female	V_female
V_female / V_male	P20852	P20852	2.04537	2.04537	2.63581e-05	0.000367735	16	P20852	Cyp2a5	Cytochrome P450 2A5	CP2A5_MOUSE	27	312.778	4.12778	V_female	V_male
GCV_female / V_female	P47713	P47713	-1.32799	1.32799	2.63137e-05	0.000367735	16	P47713	Pla2g4a	Cytosolic phospholipase A2	PA24A_MOUSE	11	-60.1678	0.398322	GCV_female	V_female
GCV_female / V_male	P60904	P60904	-0.618215	0.618215	2.64065e-05	0.000367735	16	P60904	Dnajc5	DnaJ homolog subfamily C member 5	DNJC5_MOUSE	2	-34.8523	0.651477	GCV_female	V_male
GCV_female / V_female	Q6GV12	Q6GV12	-1.1506	1.1506	2.62172e-05	0.000367735	16	Q6GV12	Kdsr	3-ketodihydrosphingosine reductase	KDSR_MOUSE	2	-54.9563	0.450437	GCV_female	V_female
GCV_female / GCV_male	P50431	P50431	1.03676	1.03676	2.68696e-05	0.000372603	16	P50431	Shmt1	Serine hydroxymethyltransferase, cytosolic	GLYC_MOUSE	23	105.162	2.05162	GCV_female	GCV_male
GCV_female / GCV_male	Q05915	Q05915	0.906352	0.906352	2.6992e-05	0.000372603	16	Q05915	Gch1	GTP cyclohydrolase 1	GCH1_MOUSE	9	87.4301	1.8743	GCV_female	GCV_male
GCV_male / V_male	Q9CWS0	Q9CWS0	-0.728866	0.728866	2.69628e-05	0.000372603	16	Q9CWS0	Ddah1	N(G),N(G)-dimethylarginine dimethylaminohydrolase 1	DDAH1_MOUSE	12	-39.6622	0.603378	GCV_male	V_male
GCV_male / V_female	Q8K1Z0	Q8K1Z0	-0.914943	0.914943	2.73795e-05	0.000376635	16	Q8K1Z0	Coq9	Ubiquinone biosynthesis protein COQ9, mitochondrial	COQ9_MOUSE	7	-46.9635	0.530365	GCV_male	V_female
V_female / V_male	Q9JHI5	Q9JHI5	0.659804	0.659804	2.78047e-05	0.00037972	16	Q9JHI5	Ivd	Isovaleryl-CoA dehydrogenase, mitochondrial	IVD_MOUSE	13	57.9868	1.57987	V_female	V_male
GCV_female / GCV_male	Q9WUM5	Q9WUM5	0.664155	0.664155	2.77935e-05	0.00037972	16	Q9WUM5	Suclg1	Succinate--CoA ligase [ADP/GDP-forming] subunit alpha, mitochondrial	SUCA_MOUSE	7	58.464	1.58464	GCV_female	GCV_male
GCV_female / GCV_male	P63030	P63030	1.24695	1.24695	2.80261e-05	0.000379778	16	P63030	Mpc1	Mitochondrial pyruvate carrier 1	MPC1_MOUSE	4	137.339	2.37339	GCV_female	GCV_male
GCV_female / GCV_male	Q8C7H1	Q8C7H1	0.957289	0.957289	2.81388e-05	0.000379802	16	Q8C7H1	Mmaa	Methylmalonic aciduria type A homolog, mitochondrial	MMAA_MOUSE	7	94.1658	1.94166	GCV_female	GCV_male
GCV_female / V_male	P52792	P52792	-0.583499	0.583499	2.82019e-05	0.000380004	16	P52792	Gck	Hexokinase-4	HXK4_MOUSE	17	-33.2657	0.667343	GCV_female	V_male
V_female / V_male	Q3ULD5	Q3ULD5	0.705793	0.705793	2.88017e-05	0.000386256	16	Q3ULD5	Mccc2	Methylcrotonoyl-CoA carboxylase beta chain, mitochondrial	MCCB_MOUSE	18	63.1041	1.63104	V_female	V_male
GCV_female / V_male	P24549	P24549	-1.4362	1.4362	2.94994e-05	0.000394057	16	P24549	Aldh1a1	Retinal dehydrogenase 1	AL1A1_MOUSE	23	-63.0462	0.369538	GCV_female	V_male
GCV_male / V_female	Q921G7	Q921G7	-0.961468	0.961468	3.01352e-05	0.000401261	16	Q921G7	Etfdh	Electron transfer flavoprotein-ubiquinone oxidoreductase, mitochondrial	ETFD_MOUSE	21	-48.6466	0.513534	GCV_male	V_female
GCV_male / V_female	Q8BUV3	Q8BUV3	-0.816881	0.816881	3.02311e-05	0.000401859	16	Q8BUV3	Gphn	Gephyrin	GEPH_MOUSE	15	-43.2332	0.567668	GCV_male	V_female
GCV_female / V_male	Q921W4	Q921W4	-0.726137	0.726137	3.04573e-05	0.000404186	16	Q921W4	Cryzl1	Quinone oxidoreductase-like protein 1	QORL1_MOUSE	4	-39.548	0.60452	GCV_female	V_male
GCV_male / V_male	P53808	P53808	-0.636262	0.636262	3.05529e-05	0.000404775	16	P53808	Pctp	Phosphatidylcholine transfer protein	PPCT_MOUSE	4	-35.6622	0.643378	GCV_male	V_male
GCV_female / GCV_male	O55060	O55060	-0.771805	0.771805	3.06973e-05	0.000405429	16	O55060	Tpmt	Thiopurine S-methyltransferase	TPMT_MOUSE	11	-41.4316	0.585684	GCV_female	GCV_male
GCV_female / V_male	Q8BI72	Q8BI72	-0.726993	0.726993	3.0705e-05	0.000405429	16	Q8BI72	Cdkn2aip	CDKN2A-interacting protein	CARF_MOUSE	2	-39.5838	0.604162	GCV_female	V_male
GCV_female / V_male	P20852	P20852	1.84758	1.84758	3.07834e-05	0.000405786	16	P20852	Cyp2a5	Cytochrome P450 2A5	CP2A5_MOUSE	27	259.896	3.59896	GCV_female	V_male
GCV_female / GCV_male	Q8VIB3	Q8VIB3	2.59303	2.59303	3.13438e-05	0.000411799	12	Q8VIB3	St3gal6	Type 2 lactosamine alpha-2,3-sialyltransferase	SIA10_MOUSE	1	503.364	6.03364	GCV_female	GCV_male
GCV_female / V_female	Q9WUD1	Q9WUD1	-1.01198	1.01198	3.13437e-05	0.000411799	16	Q9WUD1	Stub1	STIP1 homology and U box-containing protein 1	CHIP_MOUSE	3	-50.4134	0.495866	GCV_female	V_female
GCV_male / V_female	P54869	P54869	-0.882714	0.882714	3.16331e-05	0.000414909	16	P54869	Hmgcs2	Hydroxymethylglutaryl-CoA synthase, mitochondrial	HMCS2_MOUSE	27	-45.7654	0.542346	GCV_male	V_female
GCV_male / V_female	Q63836	Q63836	3.06117	3.06117	3.22993e-05	0.000422727	16	Q63836	Selenbp2	Selenium-binding protein 2	SBP2_MOUSE	3	734.649	8.34649	GCV_male	V_female
GCV_female / GCV_male	Q9D023	Q9D023	1.19648	1.19648	3.23363e-05	0.000422727	16	Q9D023	Mpc2	Mitochondrial pyruvate carrier 2	MPC2_MOUSE	7	129.18	2.2918	GCV_female	GCV_male
GCV_female / GCV_male	Q6P2B1	Q6P2B1	-0.979657	0.979657	3.2539e-05	0.000423276	16	Q6P2B1	Tnpo3	Transportin-3	TNPO3_MOUSE	2	-49.29	0.5071	GCV_female	GCV_male
V_female / V_male	Q571E4	Q571E4	-1.29705	1.29705	3.27e-05	0.00042467	16	Q571E4	Galns	N-acetylgalactosamine-6-sulfatase	GALNS_MOUSE	4	-59.3043	0.406957	V_female	V_male
GCV_male / V_male	Q9QYI5	Q9QYI5	-0.846954	0.846954	3.27975e-05	0.00042511	16	Q9QYI5	Dnajb2	DnaJ homolog subfamily B member 2	DNJB2_MOUSE	1	-44.4043	0.555957	GCV_male	V_male
GCV_female / V_male	O88587	O88587	-0.990181	0.990181	3.31765e-05	0.000425954	16	O88587	Comt	Catechol O-methyltransferase	COMT_MOUSE	14	-49.6586	0.503414	GCV_female	V_male
GCV_male / V_female	P28666	P28666	1.44168	1.44168	3.31016e-05	0.000425954	16	P28666	Mug2	Murinoglobulin-2	MUG2_MOUSE	7	171.638	2.71638	GCV_male	V_female
GCV_female / V_male	Q6PAV2	Q6PAV2	-0.958247	0.958247	3.31158e-05	0.000425954	16	Q6PAV2	Herc4	Probable E3 ubiquitin-protein ligase HERC4	HERC4_MOUSE	13	-48.5318	0.514682	GCV_female	V_male
V_female / V_male	Q9EQK5	Q9EQK5	-0.693269	0.693269	3.35935e-05	0.000430229	16	Q9EQK5	Mvp	Major vault protein	MVP_MOUSE	27	-38.1549	0.618451	V_female	V_male
GCV_female / V_female	Q08024	Q08024	-1.18795	1.18795	3.37357e-05	0.000431031	16	Q08024	Cbfb	Core-binding factor subunit beta	PEBB_MOUSE	1	-56.1073	0.438927	GCV_female	V_female
GCV_female / V_male	Q91ZI0	Q91ZI0	-0.607809	0.607809	3.40616e-05	0.000433291	16	Q91ZI0	Celsr3	Cadherin EGF LAG seven-pass G-type receptor 3	CELR3_MOUSE	1	-34.3807	0.656193	GCV_female	V_male
GCV_male / V_female	Q9CYW4	Q9CYW4	-0.989249	0.989249	3.39727e-05	0.000433291	16	Q9CYW4	Hdhd3	Haloacid dehalogenase-like hydrolase domain-containing protein 3	HDHD3_MOUSE	11	-49.626	0.50374	GCV_male	V_female
GCV_female / V_male	P18468;P20040	P18468;P20040	-1.40253	1.40253	3.46745e-05	0.000438082	14	P18468;P20040	H2-Eb1;	H-2 class II histocompatibility antigen, I-A beta chain;H-2 class II histocompatibility antigen, E-Q beta chain	HB2I_MOUSE;HB24_MOUSE	5	-62.1736	0.378264	GCV_female	V_male
GCV_female / V_male	P70279	P70279	-1.47233	1.47233	3.46083e-05	0.000438082	16	P70279	Surf6	Surfeit locus protein 6	SURF6_MOUSE	2	-63.9601	0.360399	GCV_female	V_male
GCV_female / V_male	P97499	P97499	-1.32791	1.32791	3.4676e-05	0.000438082	16	P97499	Tep1	Telomerase protein component 1	TEP1_MOUSE	3	-60.1655	0.398345	GCV_female	V_male
GCV_female / V_male	Q03311	Q03311	0.640064	0.640064	3.49107e-05	0.000440343	16	Q03311	Bche	Cholinesterase	CHLE_MOUSE	8	55.8398	1.5584	GCV_female	V_male
GCV_female / V_male	Q9DCL9	Q9DCL9	-0.837113	0.837113	3.54224e-05	0.000446085	16	Q9DCL9	Paics	Multifunctional protein ADE2	PUR6_MOUSE	15	-44.0237	0.559763	GCV_female	V_male
GCV_female / GCV_male	Q3ULD5	Q3ULD5	0.785132	0.785132	3.57164e-05	0.000448357	16	Q3ULD5	Mccc2	Methylcrotonoyl-CoA carboxylase beta chain, mitochondrial	MCCB_MOUSE	18	72.3251	1.72325	GCV_female	GCV_male
GCV_male / V_male	P70335	P70335	-1.16498	1.16498	3.6333e-05	0.000452592	16	P70335	Rock1	Rho-associated protein kinase 1	ROCK1_MOUSE	2	-55.4031	0.445969	GCV_male	V_male
GCV_male / V_female	Q91WK5	Q91WK5	-1.06749	1.06749	3.63404e-05	0.000452592	16	Q91WK5	Gcsh	Glycine cleavage system H protein, mitochondrial	GCSH_MOUSE	2	-52.2851	0.477149	GCV_male	V_female
GCV_male / V_female	P52430	P52430	-0.771909	0.771909	3.65228e-05	0.000454148	16	P52430	Pon1	Serum paraoxonase/arylesterase 1	PON1_MOUSE	8	-41.4358	0.585642	GCV_male	V_female
GCV_male / V_female	Q9WVM8	Q9WVM8	-1.39192	1.39192	3.72262e-05	0.000462167	16	Q9WVM8	Aadat	Kynurenine/alpha-aminoadipate aminotransferase, mitochondrial	AADAT_MOUSE	8	-61.8943	0.381057	GCV_male	V_female
V_female / V_male	P13516	P13516	-2.2474	2.2474	3.74094e-05	0.000462985	16	P13516	Scd1	Acyl-CoA desaturase 1	ACOD1_MOUSE	10	-78.9397	0.210603	V_female	V_male
GCV_female / GCV_male	P06797	P06797	-0.587786	0.587786	3.79225e-05	0.000466051	16	P06797	Ctsl	Cathepsin L1	CATL1_MOUSE	3	-33.4637	0.665363	GCV_female	GCV_male
GCV_female / V_male	Q8BH35	Q8BH35	-2.70852	2.70852	3.79522e-05	0.000466051	12	Q8BH35	C8b	Complement component C8 beta chain	CO8B_MOUSE	3	-84.7013	0.152987	GCV_female	V_male
V_female / V_male	Q8C7E7	Q8C7E7	-1.07964	1.07964	3.77933e-05	0.000466051	16	Q8C7E7	Stbd1	Starch-binding domain-containing protein 1	STBD1_MOUSE	6	-52.6852	0.473148	V_female	V_male
V_female / V_male	P07759	P07759	-1.97664	1.97664	3.80368e-05	0.000466364	16	P07759	Serpina3k	Serine protease inhibitor A3K	SPA3K_MOUSE	4	-74.5918	0.254082	V_female	V_male
GCV_female / GCV_male	Q9DB60	Q9DB60	-2.07269	2.07269	3.81706e-05	0.000467279	16	Q9DB60	Prxl2b	Prostamide/prostaglandin F synthase	PXL2B_MOUSE	2	-76.2285	0.237715	GCV_female	GCV_male
V_female / V_male	P46412	P46412	-0.723054	0.723054	3.83907e-05	0.000469246	16	P46412	Gpx3	Glutathione peroxidase 3	GPX3_MOUSE	4	-39.4187	0.605813	V_female	V_male
GCV_female / GCV_male	Q8BW75	Q8BW75	0.961404	0.961404	3.85909e-05	0.000470965	16	Q8BW75	Maob	Amine oxidase [flavin-containing] B	AOFB_MOUSE	24	94.7204	1.9472	GCV_female	GCV_male
GCV_female / V_male	O35488	O35488	0.587059	0.587059	3.88113e-05	0.000471529	16	O35488	Slc27a2	Very long-chain acyl-CoA synthetase	S27A2_MOUSE	31	50.2181	1.50218	GCV_female	V_male
V_female / V_male	P54071	P54071	0.628167	0.628167	3.91236e-05	0.000473804	16	P54071	Idh2	Isocitrate dehydrogenase [NADP], mitochondrial	IDHP_MOUSE	21	54.56	1.5456	V_female	V_male
GCV_male / V_female	Q63886	Q63886	-1.03202	1.03202	3.94351e-05	0.000476844	16	Q63886	Ugt1a1	UDP-glucuronosyltransferase 1-1	UD11_MOUSE	13	-51.0974	0.489026	GCV_male	V_female
GCV_female / V_male	P13634	P13634	-1.19941	1.19941	3.99884e-05	0.000482796	16	P13634	Ca1	Carbonic anhydrase 1	CAH1_MOUSE	10	-56.4547	0.435453	GCV_female	V_male
GCV_female / GCV_male	Q91ZA3	Q91ZA3	0.670913	0.670913	4.03005e-05	0.000485821	16	Q91ZA3	Pcca	Propionyl-CoA carboxylase alpha chain, mitochondrial	PCCA_MOUSE	29	59.208	1.59208	GCV_female	GCV_male
GCV_female / GCV_male	Q8JZS0	Q8JZS0	1.02391	1.02391	4.04986e-05	0.000486723	16	Q8JZS0	Lin7a	Protein lin-7 homolog A	LIN7A_MOUSE	3	103.342	2.03342	GCV_female	GCV_male
GCV_female / GCV_male	Q9D1G2	Q9D1G2	0.892638	0.892638	4.0442e-05	0.000486723	16	Q9D1G2	Pmvk	Phosphomevalonate kinase	PMVK_MOUSE	7	85.6568	1.85657	GCV_female	GCV_male
V_female / V_male	Q61285	Q61285	1.24268	1.24268	4.07533e-05	0.00048904	16	Q61285	Abcd2	ATP-binding cassette sub-family D member 2	ABCD2_MOUSE	17	136.638	2.36638	V_female	V_male
GCV_male / V_female	P50544	P50544	-0.758279	0.758279	4.08958e-05	0.000489929	16	P50544	Acadvl	Very long-chain specific acyl-CoA dehydrogenase, mitochondrial	ACADV_MOUSE	33	-40.8799	0.591201	GCV_male	V_female
GCV_female / V_female	P18468;P20040	P18468;P20040	-1.37972	1.37972	4.13186e-05	0.000491626	14	P18468;P20040	H2-Eb1;	H-2 class II histocompatibility antigen, I-A beta chain;H-2 class II histocompatibility antigen, E-Q beta chain	HB2I_MOUSE;HB24_MOUSE	5	-61.5707	0.384293	GCV_female	V_female
GCV_female / V_female	Q69ZN7	Q69ZN7	-0.599867	0.599867	4.16939e-05	0.00049506	16	Q69ZN7	Myof	Myoferlin	MYOF_MOUSE	43	-34.0185	0.659815	GCV_female	V_female
GCV_male / V_female	Q8C5H8	Q8C5H8	-0.924406	0.924406	4.20148e-05	0.000498121	16	Q8C5H8	Nadk2	NAD kinase 2, mitochondrial	NAKD2_MOUSE	16	-47.3103	0.526897	GCV_male	V_female
GCV_female / GCV_male	A6X919	A6X919	-1.97355	1.97355	4.22421e-05	0.000499063	16	A6X919	Dpy19l1	Probable C-mannosyltransferase DPY19L1	D19L1_MOUSE	3	-74.5375	0.254625	GCV_female	GCV_male
GCV_female / V_male	Q3ULW8	Q3ULW8	-1.1443	1.1443	4.2347e-05	0.000499063	16	Q3ULW8	Parp3	Protein mono-ADP-ribosyltransferase PARP3	PARP3_MOUSE	6	-54.7591	0.452409	GCV_female	V_male
GCV_female / V_male	Q8BIG7	Q8BIG7	-1.59485	1.59485	4.23297e-05	0.000499063	16	Q8BIG7	Comtd1	Catechol O-methyltransferase domain-containing protein 1	CMTD1_MOUSE	2	-66.8944	0.331056	GCV_female	V_male
GCV_female / V_female	O35855	O35855	-0.821474	0.821474	4.27186e-05	0.000501302	16	O35855	Bcat2	Branched-chain-amino-acid aminotransferase, mitochondrial	BCAT2_MOUSE	8	-43.4136	0.565864	GCV_female	V_female
GCV_female / V_female	P01644;P01645	P01644;P01645	1.55866	1.55866	4.27909e-05	0.000501302	16	P01644;P01645	NaN	Ig kappa chain V-V region HP R16.7;Ig kappa chain V-V region HP 93G7	KV5AB_MOUSE;KV5AC_MOUSE	3	194.58	2.9458	GCV_female	V_female
GCV_female / V_female	Q61462	Q61462	-0.944085	0.944085	4.26159e-05	0.000501302	16	Q61462	Cyba	Cytochrome b-245 light chain	CY24A_MOUSE	4	-48.0241	0.519759	GCV_female	V_female
GCV_female / GCV_male	Q8R164	Q8R164	1.00506	1.00506	4.27397e-05	0.000501302	16	Q8R164	Bphl	Valacyclovir hydrolase	BPHL_MOUSE	15	100.703	2.00703	GCV_female	GCV_male
V_female / V_male	P70266	P70266	-0.988614	0.988614	4.29034e-05	0.000501875	16	P70266	Pfkfb1	6-phosphofructo-2-kinase/fructose-2,6-bisphosphatase 1	F261_MOUSE	17	-49.6038	0.503962	V_female	V_male
GCV_female / V_male	A6X919	A6X919	-1.82139	1.82139	4.30646e-05	0.000502878	16	A6X919	Dpy19l1	Probable C-mannosyltransferase DPY19L1	D19L1_MOUSE	3	-71.7052	0.282948	GCV_female	V_male
GCV_male / V_male	Q505D1	Q505D1	-0.785657	0.785657	4.31894e-05	0.000502985	16	Q505D1	Ankrd28	Serine/threonine-protein phosphatase 6 regulatory ankyrin repeat subunit A	ANR28_MOUSE	2	-41.9912	0.580088	GCV_male	V_male
GCV_female / V_female	O55098	O55098	-0.599172	0.599172	4.35034e-05	0.00050542	16	O55098	Stk10	Serine/threonine-protein kinase 10	STK10_MOUSE	3	-33.9867	0.660133	GCV_female	V_female
GCV_male / V_female	Q05915	Q05915	-0.805044	0.805044	4.38697e-05	0.000507167	16	Q05915	Gch1	GTP cyclohydrolase 1	GCH1_MOUSE	9	-42.7655	0.572345	GCV_male	V_female
GCV_male / V_male	Q8R4H2	Q8R4H2	-0.824219	0.824219	4.38465e-05	0.000507167	16	Q8R4H2	Arhgef12	Rho guanine nucleotide exchange factor 12	ARHGC_MOUSE	4	-43.5212	0.564788	GCV_male	V_male
GCV_female / V_female	Q00898	Q00898	-1.02379	1.02379	4.44678e-05	0.000512581	10	Q00898	Serpina1e	Alpha-1-antitrypsin 1-5	A1AT5_MOUSE	7	-50.8179	0.491821	GCV_female	V_female
GCV_female / V_male	B9EJR8	B9EJR8	-1.18599	1.18599	4.49632e-05	0.000515282	16	B9EJR8	Dnaaf5	Dynein assembly factor 5, axonemal	DAAF5_MOUSE	2	-56.0479	0.439521	GCV_female	V_male
GCV_male / V_female	O35969	O35969	-0.87912	0.87912	4.53659e-05	0.000519144	16	O35969	Gamt	Guanidinoacetate N-methyltransferase	GAMT_MOUSE	9	-45.6301	0.543699	GCV_male	V_female
GCV_male / V_female	Q505D1	Q505D1	-0.727183	0.727183	4.57508e-05	0.000522035	16	Q505D1	Ankrd28	Serine/threonine-protein phosphatase 6 regulatory ankyrin repeat subunit A	ANR28_MOUSE	2	-39.5918	0.604082	GCV_male	V_female
GCV_female / V_female	Q65Z40	Q65Z40	-0.696943	0.696943	4.62986e-05	0.000525617	16	Q65Z40	Wapl	Wings apart-like protein homolog	WAPL_MOUSE	2	-38.3122	0.616878	GCV_female	V_female
GCV_male / V_male	Q8C5W3	Q8C5W3	-0.773503	0.773503	4.63309e-05	0.000525617	16	Q8C5W3	Tbcel	Tubulin-specific chaperone cofactor E-like protein	TBCEL_MOUSE	4	-41.5005	0.584995	GCV_male	V_male
GCV_female / V_male	Q9EQK5	Q9EQK5	-0.716201	0.716201	4.63089e-05	0.000525617	16	Q9EQK5	Mvp	Major vault protein	MVP_MOUSE	27	-39.1302	0.608698	GCV_female	V_male
GCV_female / GCV_male	P55096	P55096	1.24146	1.24146	4.66278e-05	0.000527469	16	P55096	Abcd3	ATP-binding cassette sub-family D member 3	ABCD3_MOUSE	30	136.437	2.36437	GCV_female	GCV_male
V_female / V_male	Q9D7J9	Q9D7J9	0.670151	0.670151	4.68276e-05	0.000528971	16	Q9D7J9	Echdc3	Enoyl-CoA hydratase domain-containing protein 3, mitochondrial	ECHD3_MOUSE	9	59.1239	1.59124	V_female	V_male
GCV_female / V_male	Q62348	Q62348	-0.707845	0.707845	4.71736e-05	0.000532118	16	Q62348	Tsn	Translin	TSN_MOUSE	8	-38.7766	0.612234	GCV_female	V_male
GCV_male / V_female	P97501	P97501	-3.19207	3.19207	4.76916e-05	0.000535666	16	P97501	Fmo3	Dimethylaniline monooxygenase [N-oxide-forming] 3	FMO3_MOUSE	21	-89.0581	0.109419	GCV_male	V_female
GCV_female / GCV_male	Q91XE8	Q91XE8	0.664908	0.664908	4.76826e-05	0.000535666	16	Q91XE8	Tmem205	Transmembrane protein 205	TM205_MOUSE	3	58.5467	1.58547	GCV_female	GCV_male
V_female / V_male	Q9QYR7	Q9QYR7	2.17041	2.17041	4.76724e-05	0.000535666	16	Q9QYR7	Acot3	Acyl-coenzyme A thioesterase 3	ACOT3_MOUSE	8	350.15	4.5015	V_female	V_male
GCV_male / V_female	P55292	P55292	-0.836089	0.836089	4.79608e-05	0.000536117	16	P55292	Dsc2	Desmocollin-2	DSC2_MOUSE	2	-43.984	0.56016	GCV_male	V_female
GCV_female / V_male	Q9Z126	Q9Z126	-2.27383	2.27383	4.80865e-05	0.000536287	16	Q9Z126	Pf4	Platelet factor 4	PLF4_MOUSE	2	-79.322	0.20678	GCV_female	V_male
V_female / V_male	Q91ZI0	Q91ZI0	-0.611104	0.611104	4.82792e-05	0.000537676	16	Q91ZI0	Celsr3	Cadherin EGF LAG seven-pass G-type receptor 3	CELR3_MOUSE	1	-34.5305	0.654695	V_female	V_male
GCV_male / V_female	Q8VHG0	Q8VHG0	-0.912918	0.912918	4.85736e-05	0.000540117	16	Q8VHG0	Fmo4	Dimethylaniline monooxygenase [N-oxide-forming] 4	FMO4_MOUSE	6	-46.889	0.53111	GCV_male	V_female
GCV_male / V_male	Q9QXY1	Q9QXY1	-0.852169	0.852169	4.87036e-05	0.000540117	16	Q9QXY1	Tjp3	Tight junction protein ZO-3	ZO3_MOUSE	3	-44.6049	0.553951	GCV_male	V_male
GCV_male / V_male	P52843	P52843	-1.45913	1.45913	4.88016e-05	0.000540445	16	P52843	Sult2a1	Bile salt sulfotransferase 1	ST2A1_MOUSE	19	-63.6286	0.363714	GCV_male	V_male
GCV_female / GCV_male	E9PYK3	E9PYK3	-0.983051	0.983051	4.89098e-05	0.000540731	16	E9PYK3	Parp4	Protein mono-ADP-ribosyltransferase PARP4	PARP4_MOUSE	5	-49.4091	0.505909	GCV_female	GCV_male
GCV_female / V_female	O08528	O08528	-1.15163	1.15163	4.89643e-05	0.000540731	16	O08528	Hk2	Hexokinase-2	HXK2_MOUSE	18	-54.9883	0.450117	GCV_female	V_female
GCV_female / V_male	P47740	P47740	0.872912	0.872912	4.9103e-05	0.000541505	16	P47740	Aldh3a2	Aldehyde dehydrogenase family 3 member A2	AL3A2_MOUSE	17	83.1355	1.83136	GCV_female	V_male
GCV_male / V_female	Q8BWP5	Q8BWP5	-0.933398	0.933398	4.93776e-05	0.000543773	16	Q8BWP5	Ttpa	Alpha-tocopherol transfer protein	TTPA_MOUSE	15	-47.6377	0.523623	GCV_male	V_female
GCV_female / GCV_male	Q8BK48	Q8BK48	0.650433	0.650433	5.02605e-05	0.000551191	16	Q8BK48	Ces2e	Pyrethroid hydrolase Ces2e	EST2E_MOUSE	18	56.964	1.56964	GCV_female	GCV_male
GCV_female / V_female	P51569	P51569	-0.817587	0.817587	5.0604e-05	0.000553918	16	P51569	Gla	Alpha-galactosidase A	AGAL_MOUSE	5	-43.261	0.56739	GCV_female	V_female
GCV_female / V_male	Q5HZI1	Q5HZI1	-0.841486	0.841486	5.06495e-05	0.000553918	16	Q5HZI1	Mtus1	Microtubule-associated tumor suppressor 1 homolog	MTUS1_MOUSE	4	-44.1931	0.558069	GCV_female	V_male
GCV_male / V_female	Q9EQ20	Q9EQ20	-1.01924	1.01924	5.08603e-05	0.000554686	16	Q9EQ20	Aldh6a1	Methylmalonate-semialdehyde dehydrogenase [acylating], mitochondrial	MMSA_MOUSE	25	-50.6625	0.493375	GCV_male	V_female
GCV_male / V_female	Q99J39	Q99J39	-0.804206	0.804206	5.12386e-05	0.000555197	16	Q99J39	Mlycd	Malonyl-CoA decarboxylase, mitochondrial	DCMC_MOUSE	13	-42.7323	0.572677	GCV_male	V_female
GCV_female / GCV_male	Q9WUR2	Q9WUR2	0.841813	0.841813	5.11351e-05	0.000555197	16	Q9WUR2	Eci2	Enoyl-CoA delta isomerase 2, mitochondrial	ECI2_MOUSE	10	79.2301	1.7923	GCV_female	GCV_male
GCV_female / V_male	Q8CG72	Q8CG72	-0.631184	0.631184	5.17844e-05	0.000559356	16	Q8CG72	Adprhl2	ADP-ribose glycohydrolase ARH3	ARHL2_MOUSE	2	-35.4354	0.645646	GCV_female	V_male
V_female / V_male	P85094	P85094	0.629198	0.629198	5.1948e-05	0.000560357	16	P85094	Isoc2a	Isochorismatase domain-containing protein 2A	ISC2A_MOUSE	7	54.6704	1.5467	V_female	V_male
GCV_male / V_male	Q60598	Q60598	-0.64458	0.64458	5.20556e-05	0.000560417	16	Q60598	Cttn	Src substrate cortactin	SRC8_MOUSE	10	-36.0321	0.639679	GCV_male	V_male
GCV_male / V_male	Q6P6M5	Q6P6M5	-1.00112	1.00112	5.20955e-05	0.000560417	16	Q6P6M5	Pex11g	Peroxisomal membrane protein 11C	PX11C_MOUSE	1	-50.0388	0.499612	GCV_male	V_male
GCV_female / GCV_male	P11725	P11725	1.00082	1.00082	5.2263e-05	0.0005608	16	P11725	Otc	Ornithine carbamoyltransferase, mitochondrial	OTC_MOUSE	26	100.114	2.00114	GCV_female	GCV_male
GCV_male / V_female	Q9JHI5	Q9JHI5	-1.00388	1.00388	5.22732e-05	0.0005608	16	Q9JHI5	Ivd	Isovaleryl-CoA dehydrogenase, mitochondrial	IVD_MOUSE	13	-50.1341	0.498659	GCV_male	V_female
GCV_female / V_male	Q8BH86	Q8BH86	0.642073	0.642073	5.27729e-05	0.000563101	16	Q8BH86	Dglucy	D-glutamate cyclase, mitochondrial	GLUCM_MOUSE	15	56.057	1.56057	GCV_female	V_male
GCV_female / V_male	Q8BM85	Q8BM85	-0.746653	0.746653	5.27534e-05	0.000563101	16	Q8BM85	Tbck	TBC domain-containing protein kinase-like protein	TBCK_MOUSE	2	-40.4015	0.595985	GCV_female	V_male
GCV_male / V_female	Q8CIF4	Q8CIF4	-1.15211	1.15211	5.27006e-05	0.000563101	16	Q8CIF4	Btd	Biotinidase	BTD_MOUSE	2	-55.0032	0.449968	GCV_male	V_female
GCV_male / V_female	Q9DBM2	Q9DBM2	-1.03551	1.03551	5.28746e-05	0.000563425	16	Q9DBM2	Ehhadh	Peroxisomal bifunctional enzyme	ECHP_MOUSE	39	-51.2156	0.487844	GCV_male	V_female
V_female / V_male	P82198	P82198	-0.838866	0.838866	5.29808e-05	0.000563795	16	P82198	Tgfbi	Transforming growth factor-beta-induced protein ig-h3	BGH3_MOUSE	7	-44.0917	0.559083	V_female	V_male
GCV_female / GCV_male	O35488	O35488	1.02566	1.02566	5.3185e-05	0.000564447	16	O35488	Slc27a2	Very long-chain acyl-CoA synthetase	S27A2_MOUSE	31	103.589	2.03589	GCV_female	GCV_male
GCV_male / V_male	Q8CIV2	Q8CIV2	-0.699225	0.699225	5.38097e-05	0.00057031	16	Q8CIV2	Tmem259	Membralin	MBRL_MOUSE	1	-38.4097	0.615903	GCV_male	V_male
GCV_female / V_male	Q07076	Q07076	-0.639923	0.639923	5.39714e-05	0.000570841	16	Q07076	Anxa7	Annexin A7	ANXA7_MOUSE	16	-35.8253	0.641747	GCV_female	V_male
GCV_male / V_female	Q91V76	Q91V76	-0.655276	0.655276	5.40043e-05	0.000570841	16	Q91V76	NaN	Ester hydrolase C11orf54 homolog	CK054_MOUSE	14	-36.5046	0.634954	GCV_male	V_female
V_female / V_male	Q64669	Q64669	0.841585	0.841585	5.42622e-05	0.000572035	16	Q64669	Nqo1	NAD(P)H dehydrogenase [quinone] 1	NQO1_MOUSE	6	79.2018	1.79202	V_female	V_male
GCV_female / V_male	Q9QYY9	Q9QYY9	-2.87906	2.87906	5.43469e-05	0.000572165	16	Q9QYY9	Adh4	All-trans-retinol dehydrogenase [NAD(+)] ADH4	ADH4_MOUSE	3	-86.407	0.13593	GCV_female	V_male
GCV_female / GCV_male	B9EJ86	B9EJ86	-0.839946	0.839946	5.47046e-05	0.00057386	16	B9EJ86	Osbpl8	Oxysterol-binding protein-related protein 8	OSBL8_MOUSE	7	-44.1336	0.558664	GCV_female	GCV_male
GCV_female / V_male	Q8BWJ3	Q8BWJ3	-0.643	0.643	5.4726e-05	0.00057386	16	Q8BWJ3	Phka2	Phosphorylase b kinase regulatory subunit alpha, liver isoform	KPB2_MOUSE	4	-35.962	0.64038	GCV_female	V_male
V_female / V_male	O35660	O35660	-0.63291	0.63291	5.5016e-05	0.000575094	16	O35660	Gstm6	Glutathione S-transferase Mu 6	GSTM6_MOUSE	8	-35.5125	0.644875	V_female	V_male
GCV_female / V_male	P05784	P05784	-0.786418	0.786418	5.50175e-05	0.000575094	16	P05784	Krt18	Keratin, type I cytoskeletal 18	K1C18_MOUSE	29	-42.0218	0.579782	GCV_female	V_male
GCV_female / GCV_male	Q6P3A8	Q6P3A8	0.638829	0.638829	5.50622e-05	0.000575094	16	Q6P3A8	Bckdhb	2-oxoisovalerate dehydrogenase subunit beta, mitochondrial	ODBB_MOUSE	13	55.7064	1.55706	GCV_female	GCV_male
GCV_female / V_male	Q6Y7W8	Q6Y7W8	-0.587223	0.587223	5.58915e-05	0.000580853	16	Q6Y7W8	Gigyf2	GRB10-interacting GYF protein 2	GGYF2_MOUSE	2	-33.4377	0.665623	GCV_female	V_male
GCV_female / GCV_male	Q8BH86	Q8BH86	0.668	0.668	5.57703e-05	0.000580853	16	Q8BH86	Dglucy	D-glutamate cyclase, mitochondrial	GLUCM_MOUSE	15	58.8868	1.58887	GCV_female	GCV_male
GCV_male / V_female	Q9D7J9	Q9D7J9	-0.891414	0.891414	5.59078e-05	0.000580853	16	Q9D7J9	Echdc3	Enoyl-CoA hydratase domain-containing protein 3, mitochondrial	ECHD3_MOUSE	9	-46.0914	0.539086	GCV_male	V_female
GCV_female / V_male	P58735	P58735	0.897396	0.897396	5.60655e-05	0.000581725	16	P58735	Slc26a1	Sulfate anion transporter 1	S26A1_MOUSE	11	86.2701	1.8627	GCV_female	V_male
GCV_male / V_female	P21440	P21440	-0.717647	0.717647	5.62371e-05	0.000582741	16	P21440	Abcb4	Phosphatidylcholine translocator ABCB4	MDR3_MOUSE	8	-39.1912	0.608088	GCV_male	V_female
V_female / V_male	P11725	P11725	0.726384	0.726384	5.75269e-05	0.000591448	16	P11725	Otc	Ornithine carbamoyltransferase, mitochondrial	OTC_MOUSE	26	65.4487	1.65449	V_female	V_male
GCV_female / V_female	P39749	P39749	-0.738244	0.738244	5.75075e-05	0.000591448	16	P39749	Fen1	Flap endonuclease 1	FEN1_MOUSE	4	-40.0532	0.599468	GCV_female	V_female
GCV_female / GCV_male	O35459	O35459	1.13406	1.13406	5.76153e-05	0.000591587	16	O35459	Ech1	Delta(3,5)-Delta(2,4)-dienoyl-CoA isomerase, mitochondrial	ECH1_MOUSE	14	119.476	2.19476	GCV_female	GCV_male
V_female / V_male	P33267	P33267	-0.962331	0.962331	5.78145e-05	0.000591891	16	P33267	Cyp2f2	Cytochrome P450 2F2	CP2F2_MOUSE	29	-48.6773	0.513227	V_female	V_male
GCV_male / V_male	Q148V8	Q148V8	-1.04427	1.04427	5.78731e-05	0.000591891	16	Q148V8	Fam83h	Protein FAM83H	FA83H_MOUSE	2	-51.5108	0.484892	GCV_male	V_male
GCV_male / V_male	Q8K2C6	Q8K2C6	-0.704126	0.704126	5.7849e-05	0.000591891	16	Q8K2C6	Sirt5	NAD-dependent protein deacylase sirtuin-5, mitochondrial	SIR5_MOUSE	5	-38.6186	0.613814	GCV_male	V_male
GCV_female / GCV_male	Q921G7	Q921G7	0.885132	0.885132	5.82618e-05	0.000593594	16	Q921G7	Etfdh	Electron transfer flavoprotein-ubiquinone oxidoreductase, mitochondrial	ETFD_MOUSE	21	84.6934	1.84693	GCV_female	GCV_male
GCV_male / V_male	Q9DCQ3	Q9DCQ3	-0.649962	0.649962	5.89233e-05	0.000596485	14	Q9DCQ3	Golt1a	Vesicle transport protein GOT1A	GOT1A_MOUSE	1	-36.2703	0.637297	GCV_male	V_male
GCV_male / V_female	P61922	P61922	-1.17155	1.17155	5.92238e-05	0.000598759	16	P61922	Abat	4-aminobutyrate aminotransferase, mitochondrial	GABT_MOUSE	24	-55.6057	0.443943	GCV_male	V_female
GCV_male / V_female	Q19LI2	Q19LI2	-4.04641	4.04641	5.97323e-05	0.000603129	16	Q19LI2	A1bg	Alpha-1B-glycoprotein	A1BG_MOUSE	12	-93.9478	0.0605215	GCV_male	V_female
GCV_female / GCV_male	P06802	P06802	0.597082	0.597082	5.98556e-05	0.000603602	16	P06802	Enpp1	Ectonucleotide pyrophosphatase/phosphodiesterase family member 1	ENPP1_MOUSE	15	51.2654	1.51265	GCV_female	GCV_male
GCV_male / V_male	Q91V16	Q91V16	-0.861014	0.861014	5.99623e-05	0.000603906	16	Q91V16	Etfrf1	Electron transfer flavoprotein regulatory factor 1	ETFR1_MOUSE	2	-44.9434	0.550566	GCV_male	V_male
V_female / V_male	Q8R238	Q8R238	-0.704036	0.704036	6.03354e-05	0.00060689	16	Q8R238	Sdsl	Serine dehydratase-like	SDSL_MOUSE	3	-38.6148	0.613852	V_female	V_male
GCV_male / V_female	Q8C4X7	Q8C4X7	-0.986707	0.986707	6.05721e-05	0.000607722	16	Q8C4X7	Minar2	Major intrinsically disordered NOTCH2-binding receptor 1-like homolog	MNARL_MOUSE	1	-49.5372	0.504628	GCV_male	V_female
GCV_female / V_male	P41317	P41317	0.899866	0.899866	6.08108e-05	0.000608388	16	P41317	Mbl2	Mannose-binding protein C	MBL2_MOUSE	6	86.5892	1.86589	GCV_female	V_male
GCV_female / V_male	P70227	P70227	-1.30396	1.30396	6.08081e-05	0.000608388	16	P70227	Itpr3	Inositol 1,4,5-trisphosphate receptor type 3	ITPR3_MOUSE	10	-59.4988	0.405012	GCV_female	V_male
GCV_female / GCV_male	Q9DCL9	Q9DCL9	-0.828729	0.828729	6.08696e-05	0.000608388	16	Q9DCL9	Paics	Multifunctional protein ADE2	PUR6_MOUSE	15	-43.6975	0.563025	GCV_female	GCV_male
GCV_female / V_female	Q8C052	Q8C052	-0.686494	0.686494	6.12674e-05	0.000610047	16	Q8C052	Map1s	Microtubule-associated protein 1S	MAP1S_MOUSE	5	-37.8638	0.621362	GCV_female	V_female
GCV_female / V_female	P14069	P14069	-0.689956	0.689956	6.15252e-05	0.000610974	16	P14069	S100a6	Protein S100-A6	S10A6_MOUSE	2	-38.0127	0.619873	GCV_female	V_female
GCV_female / V_male	P24457	P24457	-0.708521	0.708521	6.20584e-05	0.000613206	16	P24457	Cyp2d11	Cytochrome P450 2D11	CP2DB_MOUSE	1	-38.8053	0.611947	GCV_female	V_male
GCV_male / V_female	Q64433	Q64433	-0.585356	0.585356	6.21283e-05	0.000613206	16	Q64433	Hspe1	10 kDa heat shock protein, mitochondrial	CH10_MOUSE	6	-33.3515	0.666485	GCV_male	V_female
GCV_female / V_female	Q8CI32	Q8CI32	-0.624432	0.624432	6.2366e-05	0.000614018	16	Q8CI32	Bag5	BAG family molecular chaperone regulator 5	BAG5_MOUSE	2	-35.1325	0.648675	GCV_female	V_female
GCV_male / V_female	O88962	O88962	-1.87182	1.87182	6.29271e-05	0.000615562	16	O88962	Cyp8b1	7-alpha-hydroxycholest-4-en-3-one 12-alpha-hydroxylase	CP8B1_MOUSE	16	-72.6772	0.273228	GCV_male	V_female
GCV_male / V_female	P61458	P61458	-0.740883	0.740883	6.29809e-05	0.000615562	16	P61458	Pcbd1	Pterin-4-alpha-carbinolamine dehydratase	PHS_MOUSE	6	-40.1627	0.598373	GCV_male	V_female
V_female / V_male	Q8BYH7	Q8BYH7	-0.599914	0.599914	6.28951e-05	0.000615562	16	Q8BYH7	Tbc1d17	TBC1 domain family member 17	TBC17_MOUSE	5	-34.0207	0.659793	V_female	V_male
GCV_female / V_female	Q9D142	Q9D142	-0.673125	0.673125	6.2632e-05	0.000615562	16	Q9D142	Nudt14	Uridine diphosphate glucose pyrophosphatase NUDT14	NUD14_MOUSE	2	-37.2853	0.627147	GCV_female	V_female
GCV_female / V_male	P16294	P16294	-0.648789	0.648789	6.34523e-05	0.000615649	16	P16294	F9	Coagulation factor IX	FA9_MOUSE	2	-36.2185	0.637815	GCV_female	V_male
GCV_male / V_female	Q3UNX5	Q3UNX5	-1.01306	1.01306	6.31625e-05	0.000615649	16	Q3UNX5	Acsm3	Acyl-coenzyme A synthetase ACSM3, mitochondrial	ACSM3_MOUSE	9	-50.4505	0.495495	GCV_male	V_female
GCV_female / V_female	Q9JHK5	Q9JHK5	-0.615293	0.615293	6.32911e-05	0.000615649	16	Q9JHK5	Plek	Pleckstrin	PLEK_MOUSE	5	-34.7203	0.652797	GCV_female	V_female
GCV_female / GCV_male	O88962	O88962	1.12332	1.12332	6.36149e-05	0.000615876	16	O88962	Cyp8b1	7-alpha-hydroxycholest-4-en-3-one 12-alpha-hydroxylase	CP8B1_MOUSE	16	117.848	2.17848	GCV_female	GCV_male
GCV_female / GCV_male	Q80XL6	Q80XL6	1.09172	1.09172	6.37422e-05	0.000615876	16	Q80XL6	Acad11	Acyl-CoA dehydrogenase family member 11	ACD11_MOUSE	28	113.128	2.13128	GCV_female	GCV_male
V_female / V_male	A2AS89	A2AS89	0.645888	0.645888	6.56482e-05	0.00062984	16	A2AS89	Agmat	Agmatinase, mitochondrial	SPEB_MOUSE	10	56.4703	1.5647	V_female	V_male
V_female / V_male	Q9Z0U1	Q9Z0U1	-0.597478	0.597478	6.60234e-05	0.000632082	16	Q9Z0U1	Tjp2	Tight junction protein ZO-2	ZO2_MOUSE	10	-33.9092	0.660908	V_female	V_male
GCV_male / V_male	Q91ZJ5	Q91ZJ5	-0.585647	0.585647	6.618e-05	0.000632636	16	Q91ZJ5	Ugp2	UTP--glucose-1-phosphate uridylyltransferase	UGPA_MOUSE	23	-33.3649	0.666351	GCV_male	V_male
GCV_female / V_male	Q99K30	Q99K30	-1.42101	1.42101	6.6755e-05	0.000635823	16	Q99K30	Eps8l2	Epidermal growth factor receptor kinase substrate 8-like protein 2	ES8L2_MOUSE	5	-62.6549	0.373451	GCV_female	V_male
GCV_female / V_male	P50285	P50285	0.675707	0.675707	6.74227e-05	0.000636638	16	P50285	Fmo1	Dimethylaniline monooxygenase [N-oxide-forming] 1	FMO1_MOUSE	22	59.7379	1.59738	GCV_female	V_male
GCV_male / V_female	P54276	P54276	-1.27139	1.27139	6.79694e-05	0.000636638	16	P54276	Msh6	DNA mismatch repair protein Msh6	MSH6_MOUSE	1	-58.5739	0.414261	GCV_male	V_female
GCV_female / V_male	Q61194	Q61194	-0.870904	0.870904	6.72927e-05	0.000636638	16	Q61194	Pik3c2a	Phosphatidylinositol 4-phosphate 3-kinase C2 domain-containing subunit alpha	P3C2A_MOUSE	5	-45.3196	0.546804	GCV_female	V_male
GCV_female / V_female	Q6QLQ4	Q6QLQ4	-1.08373	1.08373	6.76748e-05	0.000636638	14	Q6QLQ4	Clec7a	C-type lectin domain family 7 member A	CLC7A_MOUSE	1	-52.8193	0.471807	GCV_female	V_female
[truncated: 6,464 more rows]

## Sheet: alldata_Volcanoplots
Comparison (group1/group2)	Group	ProteinGroups	AVG Log2 Ratio	Absolute AVG Log2 Ratio	Pvalue	Qvalue	# of Ratios	UniProtIds	Genes	ProteinDescriptions	ProteinNames	# Unique Total Peptides	% Change	Ratio	Condition Numerator	Condition Denominator
[truncated: 27,080 more rows]
