# Supplementary material for: Integrative Omics Reveal Female‐Specific Benefits of p16+ Cell Clearance in Aging Mice
Source: Adv Sci (Weinh). 2025 Oct 30;13(3):e09444. doi: 10.1002/advs.202509444 (PMC12806465; doi:10.1002/advs.202509444)
Supplement: Supplementary file 2 — Supporting Information [file ADVS-13-e09444-s001.zip › Supplementary Tables/Table_S6_GSEA_all_NES_from_proteomics.xlsx]

## Sheet: GSEA_all_NES_proteomics
GSEA_all_NES_proteomics
	Aca_Female_NES	Aca_Male_NES	aging_F_NES	aging_M_NES	CR_Female_NES	CR_Male_NES	GCV_F_NES	GCV_M_NES	Rapa_Female_NES	Rapa_Male_NES
KEGG_ALZHEIMERS_DISEASE	0.990009	-1.2198	-0.879058	-1.54399	1.6431	1.31807	1.38177	-2.65724	0.650191	-1.19736
KEGG_AMINO_SUGAR_AND_NUCLEOTIDE_SUGAR_METABOLISM	-1.49524	-1.37828	2.00147	1.09954	0.840684	-1.36968	-1.39395	-1.42066	0.54418	-1.63108
KEGG_APOPTOSIS	-0.586919	-1.05797	1.75456	1.03485	-0.962534	-0.781492	-1.13492	-0.862677	-1.43011	-1.39883
KEGG_BUTANOATE_METABOLISM	0.866168	-0.91731	0.786391	0.695517	0.950566	1.13036	1.31264	-3.24232	1.43503	-1.30616
KEGG_CHEMOKINE_SIGNALING_PATHWAY	-1.34913	-1.05977	1.65569	1.90031	-0.627271	-1.21277	-2.10892	1.99949	-1.54017	-1.65931
KEGG_ENDOCYTOSIS	0.84118	0.84045	0.7248	1.29282	0.838692	-0.885413	-1.41975	1.40967	-0.831291	-0.95841
KEGG_EPITHELIAL_CELL_SIGNALING_IN_HELICOBACTER_PYLORI_INFECTION	1.23636	0.964734	0.74296	-0.992282	1.19844	0.44713	-1.39463	1.84068	-1.01089	0.81799
KEGG_FOCAL_ADHESION	0.819279	-1.05878	-1.32469	1.85422	-1.01136	1.13168	-1.15109	1.17824	-0.931931	-1.08753
KEGG_GLYCEROPHOSPHOLIPID_METABOLISM	-1.71917	-1.59377	1.42681	1.09412	-1.19886	-1.53514	1.19048	-1.75427	1.30489	0.852533
KEGG_GLYCOLYSIS_GLUCONEOGENESIS	-1.28005	-1.5523	1.38161	1.51081	1.26265	-0.811528	1.35761	-2.39712	1.35807	-1.56753
KEGG_HUNTINGTONS_DISEASE	0.625988	0.61929	-0.863473	-1.67768	1.78158	1.6351	1.59665	-2.28284	-1.02068	-1.11271
KEGG_INSULIN_SIGNALING_PATHWAY	-1.73854	-1.70191	1.63952	1.81549	0.970217	-1.24809	-1.34275	-1.28434	0.8614	-1.42902
KEGG_LEUKOCYTE_TRANSENDOTHELIAL_MIGRATION	0.688903	1.03799	0.788687	1.63022	0.797685	0.71827	-2.23396	1.39051	0.542959	-1.45182
KEGG_LYSOSOME	1.64606	1.24108	-2.15987	-1.79136	1.76449	1.76304	-1.98397	2.1575	1.6862	2.04148
KEGG_MAPK_SIGNALING_PATHWAY	-0.944783	0.638795	1.43123	1.53373	0.796432	-0.563835	-1.40064	1.523	-0.880675	-0.871051
KEGG_NEUROTROPHIN_SIGNALING_PATHWAY	-0.789997	-0.915121	1.70874	1.6866	-0.894229	-1.19033	-1.72856	1.96336	-1.27988	-1.56035
KEGG_OXIDATIVE_PHOSPHORYLATION	1.35981	1.37095	-1.23998	-2.39589	1.95105	1.87702	1.18185	-3.07991	-0.617953	-1.24047
KEGG_PARKINSONS_DISEASE	1.0967	0.721376	-1.18042	-2.15721	1.84034	1.77192	1.97662	-2.97152	-0.652523	-1.1986
KEGG_PATHWAYS_IN_CANCER	-1.09126	0.87652	1.10342	1.36018	-1.25205	0.862592	-1.40155	2.06405	-1.74101	-0.903167
KEGG_PEROXISOME	0.837448	-1.3476	1.84669	1.99974	-1.26533	-1.33387	1.96177	-3.42165	1.51527	-0.984019
KEGG_PPAR_SIGNALING_PATHWAY	-0.831261	-1.27398	1.66768	1.75522	0.880573	-1.29664	1.87124	-2.68029	1.45762	-1.26318
KEGG_PYRIMIDINE_METABOLISM	0.638474	0.862548	1.24096	1.2011	1.63826	1.30751	-0.995597	-0.555297	1.26853	-1.18028
KEGG_PYRUVATE_METABOLISM	-1.42823	-1.66359	1.45733	1.22816	0.830555	-1.38679	1.5632	-2.53698	1.42122	-1.53517
KEGG_REGULATION_OF_ACTIN_CYTOSKELETON	1.21959	0.97497	0.809271	1.78187	-0.551494	-0.590928	-1.53342	1.71054	-1.2246	-0.988534
KEGG_RIBOSOME	-0.467922	1.19681	1.35615	-2.88142	1.45907	1.10694	2.93094	4.03731	-1.59433	1.08743
KEGG_SPLICEOSOME	-0.736852	0.922572	0.874739	-1.06538	1.40486	1.43727	-0.943217	3.90193	0.679854	0.867917
KEGG_TRYPTOPHAN_METABOLISM	1.3665	-0.989895	-0.799705	-1.4769	0.9872	-0.869839	0.715919	-2.83819	1.40138	-1.45305
KEGG_UBIQUITIN_MEDIATED_PROTEOLYSIS	-1.1586	-0.845339	1.43552	1.19569	-1.21387	-0.872825	-1.19013	1.6706	1.3482	-0.979042
KEGG_VALINE_LEUCINE_AND_ISOLEUCINE_DEGRADATION	1.46773	-0.836971	-1.20091	-1.0435	1.12283	1.15174	-0.442066	-3.30471	1.2226	-1.14804
KEGG_WNT_SIGNALING_PATHWAY	-0.598475	0.694745	1.3972	1.26207	-1.09726	-0.868301	-1.06429	1.65132	-1.32614	-1.35846
GOBP_ACETYL_COA_METABOLIC_PROCESS	-0.818218	-1.10947	1.36001	0.877856	0.89674	-0.941202	2.40565	-3.07877	1.58125	-1.42536
GOBP_ACTIN_CYTOSKELETON_REORGANIZATION	-1.01158	0.795829	-0.792305	1.47265	-1.1212	-0.647581	-1.78723	-0.924478	-1.09284	-0.798207
GOBP_ACTIN_FILAMENT_BASED_MOVEMENT	1.70906	1.51145	-1.72262	1.55168	-0.736378	1.38512	-0.756594	-1.14811	-1.10613	-0.928847
GOBP_ACTIN_FILAMENT_BASED_PROCESS	0.733189	1.19114	-1.2091	1.96616	-0.866398	0.827937	-1.74532	1.62653	-1.34374	-1.0123
GOBP_ACTIN_FILAMENT_BUNDLE_ORGANIZATION	-0.882698	-0.727413	-0.844946	1.76016	0.990095	-0.79059	-1.62091	1.02768	-1.14244	-1.15368
GOBP_ACTIN_FILAMENT_ORGANIZATION	-0.76018	-0.572889	-1.1232	2.08747	0.826777	-0.892105	-1.84458	1.86745	-0.888406	-1.38438
GOBP_ACTIN_FILAMENT_POLYMERIZATION	-0.883244	0.63173	-1.14662	1.76617	-0.608427	-0.733929	-1.87121	2.17151	0.754677	-1.31366
GOBP_ACTIN_POLYMERIZATION_OR_DEPOLYMERIZATION	-0.940136	0.629701	-1.03064	1.87798	-0.532738	-0.878568	-1.97047	2.15622	0.737671	-1.33244
GOBP_ACTIVATION_OF_IMMUNE_RESPONSE	1.05027	-0.721685	1.3041	1.60176	-1.33095	-1.0237	-1.62948	1.59093	-1.62944	-0.970497
GOBP_ACTOMYOSIN_STRUCTURE_ORGANIZATION	0.958097	1.01774	-1.39204	1.73266	1.05295	-0.755001	-0.987467	1.18018	0.788054	-1.02284
GOBP_ADAPTIVE_IMMUNE_RESPONSE	0.768183	-0.939661	1.38479	1.71203	-1.33244	-0.931909	-2.4257	2.16536	-1.56732	-0.92726
GOBP_ADAPTIVE_IMMUNE_RESPONSE_BASED_ON_SOMATIC_RECOMBINATION_OF_IMMUNE_RECEPTORS_BUILT_FROM_IMMUNOGLOBULIN_SUPERFAMILY_DOMAINS	0.918758	-0.853568	1.26533	1.5266	-1.37888	-1.00975	-2.25363	1.95714	-1.72899	-1.01208
GOBP_ADP_METABOLIC_PROCESS	-1.62402	-1.67382	1.67611	1.14289	0.851045	-1.31398	-0.850554	-1.43931	1.27182	-1.4692
GOBP_AEROBIC_RESPIRATION	0.982084	1.0618	-1.40836	-2.17654	1.71136	1.84653	1.5177	-3.42402	1.42872	-1.01792
GOBP_ALCOHOL_BIOSYNTHETIC_PROCESS	1.27951	1.19487	0.95466	1.37806	-0.894726	1.07249	0.879376	-2.41243	1.56501	1.12315
GOBP_ALCOHOL_METABOLIC_PROCESS	1.05057	-0.998569	0.962633	1.14565	1.0017	1.25043	1.14396	-2.87436	1.44358	-1.04447
GOBP_ALPHA_AMINO_ACID_CATABOLIC_PROCESS	1.72421	1.56402	0.876025	-1.96954	1.38344	1.68067	0.822951	-3.53239	1.10517	-1.6269
GOBP_ALPHA_AMINO_ACID_METABOLIC_PROCESS	1.79916	1.60151	0.948081	-1.97251	1.33892	1.73297	0.715084	-3.36321	1.08744	-1.6543
GOBP_AMEBOIDAL_TYPE_CELL_MIGRATION	1.28067	1.29125	-1.07476	1.27277	-0.994697	0.864863	-2.01205	1.01786	0.695371	0.939123
GOBP_AMINE_METABOLIC_PROCESS	1.23651	1.10763	0.866176	-1.60522	1.11754	0.823344	-0.972289	-2.36604	-1.32866	-1.51701
GOBP_AMINO_ACID_TRANSPORT	1.5639	1.40031	0.597371	-1.53575	1.60628	1.56263	-1.14595	0.701941	-1.64021	0.543075
GOBP_ANATOMICAL_STRUCTURE_FORMATION_INVOLVED_IN_MORPHOGENESIS	0.956805	0.697598	-1.08677	1.53212	-0.959259	1.03083	-1.41894	1.41429	0.819228	-1.01889
GOBP_ANTIGEN_RECEPTOR_MEDIATED_SIGNALING_PATHWAY	-1.1357	-0.968495	1.69667	1.65551	0.751409	-0.676289	-1.86519	1.72577	-1.68626	-1.50127
GOBP_ASPARTATE_FAMILY_AMINO_ACID_METABOLIC_PROCESS	1.57811	1.53322	1.23863	-1.3198	1.39035	1.71718	-0.717556	-2.21342	1.29861	-1.36373
GOBP_ATP_METABOLIC_PROCESS	-1.35388	-1.67503	0.880998	-1.62305	1.30454	-0.932536	1.21014	-2.70703	1.33996	-1.49089
GOBP_AXO_DENDRITIC_TRANSPORT	0.799237	-0.940498	0.917909	0.99528	0.603749	-0.81134	0.851012	1.95052	-0.884844	-0.957379
GOBP_AXON_DEVELOPMENT	-0.683622	-1.25591	-1.30851	1.54583	-1.2852	-1.02417	-1.11304	1.43013	-1.57765	-0.970664
GOBP_B_CELL_ACTIVATION	-1.21051	-0.834449	1.7449	1.897	1.04226	1.11052	-2.08689	1.51164	-1.70101	-1.52203
GOBP_B_CELL_MEDIATED_IMMUNITY	0.868273	-0.713858	1.35837	1.28448	-1.62265	-1.20843	-2.08574	1.24882	-1.78585	-1.06338
GOBP_BIOLOGICAL_ADHESION	1.14189	1.12094	-1.15337	1.72945	-0.86278	1.12775	-1.46431	1.34628	-1.44964	-0.842359
GOBP_BIOLOGICAL_PROCESS_INVOLVED_IN_INTERACTION_WITH_HOST	0.955047	0.998431	0.843618	1.00241	0.79757	0.749693	-1.19213	1.6567	-1.47349	1.37563
GOBP_BIOLOGICAL_PROCESS_INVOLVED_IN_SYMBIOTIC_INTERACTION	0.994249	0.709129	-0.957218	-0.994318	-0.974349	-0.733578	-1.17507	1.57029	-1.70236	1.30033
GOBP_BLOOD_VESSEL_MORPHOGENESIS	1.07822	-0.671663	-1.05558	1.45854	-0.850707	1.30528	-1.42896	0.87964	0.979471	-1.40802
GOBP_CALCIUM_ION_TRANSMEMBRANE_TRANSPORT	0.631333	-0.695329	1.15521	1.66471	-0.929479	0.721657	-1.39194	1.27457	0.695133	-1.16174
GOBP_CALCIUM_ION_TRANSPORT	-0.917052	-0.956487	1.04313	1.50478	-1.05386	0.791908	-1.39359	1.2305	0.647851	-1.4115
GOBP_CALCIUM_MEDIATED_SIGNALING	0.516343	-0.599646	-1.21927	1.35223	-0.94182	0.83921	-1.89753	1.01847	-1.06569	-0.91834
GOBP_CANONICAL_WNT_SIGNALING_PATHWAY	0.709798	0.853801	-1.21216	0.824702	0.565396	1.0547	-0.714495	-0.61429	-1.60487	-0.770493
GOBP_CARBOHYDRATE_BIOSYNTHETIC_PROCESS	-1.26147	-1.54996	1.41788	0.899254	1.2144	-0.96143	1.06305	-1.90951	1.45913	-1.51389
GOBP_CARBOHYDRATE_CATABOLIC_PROCESS	-1.54328	-1.71397	1.63398	0.938234	1.32141	-1.28768	-0.905806	-2.28336	1.56854	-1.25146
GOBP_CARBOHYDRATE_DERIVATIVE_BIOSYNTHETIC_PROCESS	-1.41557	-1.61127	1.49437	0.976426	1.09173	-1.12577	1.22125	-1.05447	1.47621	-1.24024
GOBP_CARBOHYDRATE_DERIVATIVE_CATABOLIC_PROCESS	0.982312	1.05527	0.919856	-1.3464	1.52055	1.36312	-1.7365	1.00254	1.23223	0.945259
GOBP_CARBOHYDRATE_DERIVATIVE_METABOLIC_PROCESS	-1.30125	-1.5549	1.57982	0.926443	1.27505	-1.02441	-0.849294	-1.79324	1.47252	-1.24847
GOBP_CARBOHYDRATE_METABOLIC_PROCESS	-1.39017	-1.67223	1.63026	1.05499	1.34717	-1.05702	-0.883819	-2.17942	1.52309	-1.37373
GOBP_CARBOXYLIC_ACID_TRANSPORT	1.70813	0.889484	0.818446	-1.08233	1.6795	1.00695	-1.23332	-1.75392	0.68663	-0.817417
GOBP_CELL_ACTIVATION	0.946838	-0.806194	1.34074	1.8969	1.08933	1.07168	-2.04355	1.9663	-1.43064	-1.11352
GOBP_CELL_ACTIVATION_INVOLVED_IN_IMMUNE_RESPONSE	0.763047	-0.552267	1.3736	1.82703	1.28103	0.97445	-2.72305	2.23266	-1.40684	-0.604232
GOBP_CELL_CELL_ADHESION	1.20101	1.07952	-1.06398	1.72452	-0.922069	1.15949	-1.55043	1.08414	-1.40477	-0.783297
GOBP_CELL_CELL_JUNCTION_ORGANIZATION	0.671745	0.865063	-1.37703	1.39873	-1.04879	1.05158	-0.853862	-1.14122	-1.65684	-1.18273
GOBP_CELL_CELL_SIGNALING	0.833733	-0.942359	-0.961642	1.2969	-0.754789	0.922002	-0.99523	0.874199	-1.15092	-1.06031
GOBP_CELL_CELL_SIGNALING_BY_WNT	0.825175	0.849503	-0.954025	0.961041	-0.524251	1.02299	-0.639906	1.20594	-1.7504	-0.805281
GOBP_CELL_CHEMOTAXIS	-0.966966	-0.89645	1.25797	1.64727	1.39917	0.540306	-2.22458	1.48979	-1.36175	-1.06764
GOBP_CELL_CYCLE_PHASE_TRANSITION	-1.43566	0.634199	1.30597	1.06478	-0.805037	-0.954126	-1.09144	2.15277	-1.45147	0.975685
GOBP_CELL_CYCLE_PROCESS	-1.24162	0.879935	1.25138	1.24215	0.957451	-0.95688	-1.17849	2.66612	-1.47664	-0.615626
GOBP_CELL_DIVISION	-1.11587	0.870921	0.941197	1.24929	1.14925	-0.946237	-0.859659	2.61022	-1.69455	-0.410131
GOBP_CELL_JUNCTION_ASSEMBLY	1.05455	0.833778	-1.88631	1.27755	-0.830819	1.02623	-1.24584	0.788284	-0.926582	-0.87593
GOBP_CELL_JUNCTION_ORGANIZATION	1.04062	0.856399	-1.38044	1.3331	-1.00929	0.851907	-1.01718	0.82222	-1.38959	-1.07649
GOBP_CELL_KILLING	1.46047	-1.20294	0.960138	1.5219	-0.736366	-1.15983	-1.79768	1.82965	-1.67957	-1.22683
GOBP_CELL_MATRIX_ADHESION	1.14522	0.780349	0.688124	1.56904	-0.722377	0.886243	-1.45965	0.888861	-0.706399	-0.905093
GOBP_CELL_MIGRATION	1.28393	0.943013	0.925685	1.82144	-0.873018	0.789112	-1.84399	1.52465	-0.911181	-0.732761
GOBP_CELL_MORPHOGENESIS	0.68333	-0.751567	-1.02497	1.60667	-1.37155	-1.01225	-1.59606	1.77451	-1.40528	-0.959442
GOBP_CELL_MORPHOGENESIS_INVOLVED_IN_DIFFERENTIATION	0.721793	-0.987523	-1.01654	1.39378	-1.4384	-1.11732	-1.29778	1.40394	-1.35276	-0.899362
GOBP_CELL_PART_MORPHOGENESIS	-0.776975	-0.948149	-1.08233	1.36243	-1.21223	-1.08419	-1.18105	1.56048	-1.60675	-1.00785
GOBP_CELL_PROJECTION_ASSEMBLY	-1.28901	-0.662521	-1.10786	1.46144	1.10474	0.541905	-1.75399	1.93057	-1.88823	-1.17649
GOBP_CELL_PROJECTION_ORGANIZATION	-0.834176	-0.661574	-1.05989	1.59404	-1.04518	-0.707371	-1.52084	1.96646	-1.79418	-0.710699
GOBP_CELL_RECOGNITION	0.629165	-1.15433	1.52	1.73949	-1.57286	-1.02447	1.25951	1.89733	-0.972571	-1.33448
GOBP_CELL_SUBSTRATE_ADHESION	0.965382	0.741342	0.743748	1.61216	-0.865611	1.00393	-1.61022	1.24948	0.616537	-0.814984
GOBP_CELL_SURFACE_RECEPTOR_SIGNALING_PATHWAY_INVOLVED_IN_CELL_CELL_SIGNALING	0.848544	1.07153	-1.07699	1.05705	-0.88134	1.19778	-0.906072	1.03779	-1.75345	-0.690057
GOBP_CELLULAR_ALDEHYDE_METABOLIC_PROCESS	1.17546	-1.05736	0.819617	0.675539	0.974568	1.22163	-0.722886	-2.72904	0.924776	-1.54437
GOBP_CELLULAR_AMINO_ACID_BIOSYNTHETIC_PROCESS	1.70129	1.5882	-0.964627	-1.71877	1.30816	1.62022	-0.778536	-1.94172	0.875471	-1.49267
GOBP_CELLULAR_AMINO_ACID_CATABOLIC_PROCESS	1.78005	1.66551	0.898247	-2.04761	1.60469	1.75109	0.846031	-3.79612	1.07691	-1.6084
GOBP_CELLULAR_AMINO_ACID_METABOLIC_PROCESS	1.69984	1.67044	0.829522	-1.98248	1.3783	1.61445	-0.634392	-3.2659	1.07216	-1.61389
GOBP_CELLULAR_CARBOHYDRATE_METABOLIC_PROCESS	-1.3195	-1.57128	1.5124	1.25768	1.31481	-1.04847	-0.787249	-2.17487	1.35334	-1.57035
GOBP_CELLULAR_COMPONENT_DISASSEMBLY	-0.724135	0.721621	-1.03984	1.17919	-0.829478	-0.875756	-1.18371	1.77793	-1.19115	-1.23211
GOBP_CELLULAR_COMPONENT_MORPHOGENESIS	-0.828022	-0.873006	-1.14456	1.47522	-1.28012	-1.0618	-1.08793	1.59312	-1.46508	-0.980682
GOBP_CELLULAR_GLUCAN_METABOLIC_PROCESS	-0.9739	-1.54563	1.09388	1.49391	1.39762	-1.10725	-0.889565	-2.49467	1.45626	-1.44742
GOBP_CELLULAR_HORMONE_METABOLIC_PROCESS	1.44813	-0.850066	-1.18838	-1.12407	-1.08178	0.829972	-0.798981	-1.63567	1.1841	1.04024
GOBP_CELLULAR_ION_HOMEOSTASIS	0.788027	-0.756908	0.736864	1.14558	-0.984285	0.947037	-1.56049	1.56766	0.998921	-1.04697
GOBP_CELLULAR_KETONE_METABOLIC_PROCESS	0.852493	-1.19232	1.09681	-1.39876	-0.909751	-0.973971	0.937507	-2.60645	1.08711	-0.937969
GOBP_CELLULAR_LIPID_CATABOLIC_PROCESS	1.60294	-1.237	1.07402	1.07198	1.18954	-1.10886	1.06958	-2.94723	1.81888	1.12511
GOBP_CELLULAR_LIPID_METABOLIC_PROCESS	1.35394	-1.37327	1.36802	1.45818	-1.15296	-1.23603	-0.677045	-2.58141	1.70742	-0.848944
GOBP_CELLULAR_MODIFIED_AMINO_ACID_METABOLIC_PROCESS	1.32751	1.31841	1.65201	-1.47621	1.20207	1.46844	-0.62671	-2.70784	1.12237	-1.60752
GOBP_CELLULAR_PROCESS_INVOLVED_IN_REPRODUCTION_IN_MULTICELLULAR_ORGANISM	0.917825	-0.806125	0.77171	0.884271	1.22486	-0.614867	1.12689	1.61501	-1.50103	0.506852
GOBP_CELLULAR_PROTEIN_CATABOLIC_PROCESS	0.843756	-0.939611	0.974494	-1.21963	-1.23634	-1.22653	-0.972088	1.34139	-1.22412	-0.82511
GOBP_CELLULAR_RESPIRATION	-0.84739	-1.16408	-1.39796	-2.13818	1.76458	1.61737	1.37156	-3.42711	1.46901	-0.899315
GOBP_CELLULAR_RESPONSE_TO_ABIOTIC_STIMULUS	1.08094	0.723057	1.25092	1.00062	-0.960588	0.735185	-0.705453	1.51633	-0.750581	-1.3424
GOBP_CELLULAR_RESPONSE_TO_BIOTIC_STIMULUS	-0.815913	-1.21543	1.29483	1.40266	1.02158	-0.871606	-1.23809	1.75295	1.41685	1.20846
GOBP_CELLULAR_RESPONSE_TO_DNA_DAMAGE_STIMULUS	-1.28577	1.03297	1.61988	1.27482	-0.617422	-0.753826	-1.38224	1.81262	0.596338	-0.727922
GOBP_CELLULAR_RESPONSE_TO_ENDOGENOUS_STIMULUS	-0.877318	-1.3341	0.822278	1.30076	-0.828774	-0.851723	-1.01385	1.13838	1.03447	-0.984495
GOBP_CELLULAR_RESPONSE_TO_OXYGEN_CONTAINING_COMPOUND	0.934324	-1.29009	0.927914	1.30985	1.09953	0.929826	-1.2755	-0.718841	1.24234	-1.04716
GOBP_CELLULAR_RESPONSE_TO_PEPTIDE	-0.960458	-1.26737	0.787921	1.41939	1.1035	0.860022	-1.07415	0.73382	0.867812	-1.38707
GOBP_CELLULAR_RESPONSE_TO_TOPOLOGICALLY_INCORRECT_PROTEIN	1.40384	1.29911	1.09845	0.974654	-1.63255	-1.24457	-0.717749	1.68904	-1.17878	-1.04786
GOBP_CELLULAR_RESPONSE_TO_TOXIC_SUBSTANCE	1.53586	-1.22702	1.24144	-0.826811	-1.02883	-1.39979	-0.924175	-1.56359	0.635645	-1.12774
GOBP_CELLULAR_RESPONSE_TO_XENOBIOTIC_STIMULUS	1.78121	1.44491	1.37047	0.995011	-0.742984	-0.879587	-0.497965	-2.60563	-0.984713	-1.2728
GOBP_CENTRAL_NERVOUS_SYSTEM_DEVELOPMENT	0.794552	-1.01116	0.906899	1.35755	0.756724	-0.927465	-1.10524	0.848393	-1.17808	-0.909545
GOBP_CHAPERONE_MEDIATED_PROTEIN_FOLDING	1.11653	-0.712601	-0.704591	-1.03101	-1.4294	-1.36384	2.5559	2.41857	-1.18455	0.560496
GOBP_CHROMATIN_ASSEMBLY_OR_DISASSEMBLY	-1.45145	0.668455	1.37783	0.912084	1.0158	1.14838	-1.54527	2.15957	-1.08495	-0.659421
GOBP_CHROMATIN_ORGANIZATION	-1.31924	-0.554729	1.52793	0.921852	0.602321	0.763985	-1.30969	2.14875	-1.34043	-1.01929
GOBP_CHROMATIN_REMODELING	-1.34037	-0.466547	1.49245	0.808238	0.924357	1.1536	-1.40997	2.72763	-1.19991	-0.741541
GOBP_CHROMOSOME_ORGANIZATION	-1.21125	0.630437	1.58136	1.08839	0.75372	-0.769849	-1.14605	2.7791	-1.42834	-0.755116
GOBP_CHROMOSOME_SEGREGATION	0.60834	-0.485531	1.00318	0.775284	1.02578	-0.800012	-1.12068	2.94471	0.493613	0.74953
GOBP_CILIUM_ORGANIZATION	-1.50546	0.7214	-0.799375	1.22169	1.21345	0.634534	-1.23216	1.9898	-1.80063	-1.14729
GOBP_CIRCULATORY_SYSTEM_DEVELOPMENT	1.02512	-0.738366	-1.08127	1.43511	-1.17518	0.975366	-1.22544	0.706665	1.36466	-0.976306
GOBP_CYTOKINE_MEDIATED_SIGNALING_PATHWAY	0.980978	0.473998	1.38435	1.54382	-1.09543	-1.34488	-1.8625	1.51227	-1.32175	1.09636
GOBP_CYTOKINE_PRODUCTION	-1.12089	-0.850066	1.30228	1.59989	-1.19287	-0.825351	-1.43397	1.72721	-1.07753	1.48515
GOBP_CYTOKINESIS	0.541514	1.13654	-0.647324	1.58396	1.22508	0.831665	-0.918098	1.87026	-1.26742	0.508684
GOBP_CYTOPLASMIC_TRANSLATION	-0.963033	0.689167	1.23109	-2.61091	0.869023	-1.16024	2.74814	3.87873	-1.19484	-0.482729
GOBP_CYTOSKELETON_DEPENDENT_CYTOKINESIS	0.821743	1.20458	-0.885974	1.62618	1.01232	-0.822547	-0.997851	2.04928	-1.3477	-0.77524
GOBP_CYTOSKELETON_DEPENDENT_INTRACELLULAR_TRANSPORT	0.911149	-1.17201	0.741934	1.50919	-1.05973	-1.14701	-0.784831	1.29893	-1.14345	-0.90078
GOBP_CYTOSOLIC_CALCIUM_ION_TRANSPORT	-0.771409	-0.675204	0.757702	1.59246	-0.925667	-0.602514	-1.66163	1.47838	-0.752316	-0.925504
GOBP_CYTOSOLIC_TRANSPORT	-1.47088	-0.616485	0.59745	1.50581	-0.781796	-0.646216	-1.35563	2.42428	-1.63767	-0.634312
GOBP_DEFENSE_RESPONSE	-1.10752	-1.17979	1.30471	1.5009	-1.55974	-1.19368	-1.59929	1.96944	-1.07646	1.29975
GOBP_DEFENSE_RESPONSE_TO_BACTERIUM	-1.30593	-1.18928	1.57517	1.74937	-1.3968	-0.794417	-1.47138	1.49355	-1.30429	-1.05765
GOBP_DEFENSE_RESPONSE_TO_OTHER_ORGANISM	-1.24617	-0.903918	1.24849	1.50668	-1.38853	-1.22402	-1.58853	2.06479	-1.61248	-0.753816
GOBP_DEPHOSPHORYLATION	-0.786223	1.01605	1.27933	1.51531	0.985467	-0.968931	-1.44551	0.830453	-1.20254	-0.998487
GOBP_DETOXIFICATION	1.52968	-1.01152	1.26337	-0.833403	-1.03787	-1.38859	-0.897907	-1.55736	-0.847828	-1.09566
GOBP_DEVELOPMENTAL_PROCESS_INVOLVED_IN_REPRODUCTION	-0.738863	-0.980158	0.907677	1.09817	-1.23442	-1.148	-0.650882	1.37701	-1.18691	0.961564
GOBP_DICARBOXYLIC_ACID_METABOLIC_PROCESS	1.35761	-0.943566	1.05224	-1.43878	1.42833	1.25635	1.007	-3.27493	0.970846	-1.59049
GOBP_DIVALENT_INORGANIC_CATION_HOMEOSTASIS	-0.721203	-0.567885	0.848305	1.46642	-1.05783	-0.760246	-1.47927	1.71436	1.10424	-0.942916
GOBP_DNA_BIOSYNTHETIC_PROCESS	-0.697488	0.788617	1.32974	0.809811	0.68258	0.632537	1.22563	1.73161	-1.6514	-1.05424
GOBP_DNA_CONFORMATION_CHANGE	-1.27412	0.498047	1.40375	0.864596	1.12754	0.982511	-1.52177	2.14162	0.809583	0.613813
GOBP_DNA_METABOLIC_PROCESS	-1.25543	0.960164	1.57642	0.931593	-0.800852	-0.765982	-1.2039	2.19369	-1.28871	1.05632
GOBP_DNA_RECOMBINATION	-0.934836	0.476596	1.52677	1.32187	1.06554	1.09874	-1.72212	1.86641	0.991871	0.720245
GOBP_DNA_REPAIR	-1.28807	1.21951	1.73111	1.10059	-1.2125	-0.914609	-1.32967	1.8359	-0.688781	1.12316
GOBP_DNA_REPLICATION	-1.19931	1.05162	1.32984	0.692458	0.839001	-0.669191	-1.51925	1.83649	0.841982	1.01601
GOBP_DOUBLE_STRAND_BREAK_REPAIR	-1.25715	0.656015	1.71888	1.36735	-1.38557	-0.783053	-1.56794	2.19997	0.634509	-0.955021
GOBP_ELECTRON_TRANSPORT_CHAIN	-1.00444	-1.28709	-1.04715	-1.79474	1.499	1.19595	0.761572	-3.35272	1.19081	-1.04342
GOBP_ENDOCYTIC_RECYCLING	-1.32369	1.06043	-1.38345	1.01119	-1.13574	0.695086	-1.55966	2.40193	-1.47847	0.63914
GOBP_ENDOCYTOSIS	0.809409	0.906297	-0.964394	1.69028	-1.12234	0.889089	-1.7964	1.86426	-1.72661	-1.21009
GOBP_ENDOMEMBRANE_SYSTEM_ORGANIZATION	-0.905811	0.761797	-0.911974	1.50874	-1.08109	-1.05687	-1.10553	1.73947	-1.2018	1.19937
GOBP_ENDOPLASMIC_RETICULUM_TO_GOLGI_VESICLE_MEDIATED_TRANSPORT	-1.1417	-1.40433	1.0141	0.786237	-1.67095	-1.58102	-0.628862	1.75086	0.603409	1.27293
GOBP_ENDOSOMAL_TRANSPORT	-1.35614	1.10077	-0.782341	1.06972	-1.08951	-0.930919	-1.37003	2.3017	-1.50941	0.897838
GOBP_ENDOSOME_ORGANIZATION	0.463526	0.764586	-0.72558	1.25402	0.880932	-0.519197	-1.2914	0.809719	-1.61612	0.674539
GOBP_ENDOTHELIAL_CELL_MIGRATION	0.895163	0.818205	-1.21495	1.08165	-0.821239	0.893655	-2.02923	0.473908	-0.601818	-0.645389
GOBP_ENDOTHELIUM_DEVELOPMENT	-1.42553	-1.53984	0.694181	0.771073	-1.13558	-0.948905	-0.761924	-1.01397	-1.61458	-1.57012
GOBP_ENERGY_DERIVATION_BY_OXIDATION_OF_ORGANIC_COMPOUNDS	-0.925072	-1.47846	-1.29037	-1.63689	1.81195	1.4945	1.14086	-3.58134	1.55885	-1.2594
GOBP_ENERGY_RESERVE_METABOLIC_PROCESS	-0.96144	-1.55156	1.10175	1.39424	1.31156	-1.10725	-0.976562	-2.39294	1.45626	-1.44922
GOBP_ENZYME_LINKED_RECEPTOR_PROTEIN_SIGNALING_PATHWAY	1.10961	0.722653	-1.20062	1.43532	-0.893237	0.741576	-1.53177	1.11081	1.11413	1.05361
GOBP_EPIDERMIS_DEVELOPMENT	0.748282	-0.875628	0.945827	0.922953	-1.81	-0.959963	-0.863451	-0.552907	-0.84342	1.09258
GOBP_ERK1_AND_ERK2_CASCADE	-0.614017	-0.991707	1.18906	1.47522	-0.742069	-0.586285	-1.74452	1.22418	0.676433	1.03388
GOBP_ESTABLISHMENT_OF_CELL_POLARITY	-1.09696	0.575355	-1.17145	1.58074	-0.728035	-1.12033	-1.28298	1.42571	-1.75054	-0.77613
GOBP_ESTABLISHMENT_OF_ORGANELLE_LOCALIZATION	-0.7327	-0.542502	0.80743	1.15301	0.721708	-1.32398	-0.866357	1.42895	-1.15982	0.777895
GOBP_ESTABLISHMENT_OF_PROTEIN_LOCALIZATION_TO_ORGANELLE	-0.937956	-0.985642	1.11809	1.03464	-0.981693	-0.996333	-1.10108	1.289	-1.69731	-0.727071
GOBP_ESTABLISHMENT_OF_RNA_LOCALIZATION	-0.643703	0.720536	-0.894566	-0.918215	0.771061	0.796977	-0.924451	2.63786	-1.00479	0.814846
GOBP_ESTABLISHMENT_OR_MAINTENANCE_OF_CELL_POLARITY	-0.992199	-0.614257	-1.33927	1.68972	0.688961	-1.19447	-1.39948	1.66279	-1.83237	-0.752253
GOBP_EXOCYTOSIS	-1.11233	-0.687804	0.801764	1.39292	-0.820998	-1.21864	-1.78024	2.24471	-1.2343	-0.940353
GOBP_EXPORT_FROM_CELL	0.970919	-0.837195	-1.00583	1.15321	-0.994304	-1.22602	-1.67301	1.14032	-1.04463	-1.16054
GOBP_EXTERNAL_ENCAPSULATING_STRUCTURE_ORGANIZATION	1.24468	1.106	-1.60079	1.52836	-1.1038	1.18823	-0.928773	1.48314	0.869905	1.1069
GOBP_FATTY_ACID_BETA_OXIDATION	1.09246	-1.47454	1.46003	1.33959	0.824449	-1.15026	1.4873	-3.40907	1.60947	-0.812369
GOBP_FATTY_ACID_BIOSYNTHETIC_PROCESS	-0.988168	-1.53418	1.73359	1.64803	-1.45272	-1.37491	1.75107	-2.56155	0.875642	0.801613
GOBP_FATTY_ACID_CATABOLIC_PROCESS	1.26285	-1.3999	1.3711	1.23524	0.96168	-1.20263	1.23985	-3.31784	1.66155	-0.776048
GOBP_FATTY_ACID_DERIVATIVE_METABOLIC_PROCESS	-1.34575	-1.5409	1.20827	1.44711	-1.53476	-1.46679	1.52736	-2.13776	1.53023	-1.44103
GOBP_FATTY_ACID_METABOLIC_PROCESS	1.25853	-1.445	1.58784	1.48468	-1.21735	-1.32695	1.71834	-3.56313	1.59021	-1.0195
GOBP_FATTY_ACID_TRANSPORT	-1.38199	-1.57155	1.26624	1.5757	-1.59749	-1.28119	-0.966774	-1.65703	1.28844	0.850786
GOBP_FATTY_ACYL_COA_METABOLIC_PROCESS	-1.30898	-1.52088	1.31407	1.19612	-1.60212	-1.4906	1.62897	-2.00625	1.335	-0.907025
GOBP_G_PROTEIN_COUPLED_RECEPTOR_SIGNALING_PATHWAY	0.623438	-0.788441	1.13913	1.53358	-1.17821	-1.06404	-1.58745	-0.868513	-1.0816	-1.26087
GOBP_GENE_SILENCING_BY_RNA	0.806578	-0.832203	0.92449	0.703076	-0.621077	-1.33762	-0.66238	2.64918	-0.614352	1.24096
GOBP_GERM_CELL_DEVELOPMENT	0.922785	-0.852514	0.798869	0.816409	1.28652	-0.774867	-0.622876	1.57863	-1.32165	0.503037
GOBP_GLIAL_CELL_DIFFERENTIATION	1.25137	1.24233	-1.03568	0.860349	1.19356	0.691831	-1.36453	1.94389	1.14562	-0.871661
GOBP_GLIOGENESIS	1.14989	1.24822	-0.944751	1.13323	1.06375	0.650032	-1.46888	1.93315	-0.910408	-0.858477
GOBP_GLUCOSE_METABOLIC_PROCESS	0.898735	-1.52208	1.60405	1.22884	0.838981	-0.949274	1.22652	-1.95986	1.47186	-1.43722
GOBP_GLUTAMINE_FAMILY_AMINO_ACID_METABOLIC_PROCESS	1.52768	1.15607	-1.19597	-1.7701	1.22199	1.63818	-0.35609	-2.2747	-0.840542	-1.41281
GOBP_GLYCEROPHOSPHOLIPID_BIOSYNTHETIC_PROCESS	-0.578166	-1.01365	1.49492	1.53095	-0.910184	-1.30798	-1.17632	0.794444	0.936494	-1.02396
GOBP_GLYCOPROTEIN_BIOSYNTHETIC_PROCESS	-1.16353	-1.00033	1.31396	0.881412	-1.4646	-1.51024	-0.97838	2.02909	1.34426	1.21028
GOBP_GLYCOPROTEIN_METABOLIC_PROCESS	-1.18086	-0.989929	0.966309	-0.877845	-1.05605	-1.29005	-1.01724	1.956	1.49555	1.75268
GOBP_GLYCOSYLATION	-1.15464	0.784349	1.18194	0.965078	-1.489	-1.28862	-0.931321	1.9502	1.34352	1.53914
GOBP_GOLGI_VESICLE_TRANSPORT	-0.976598	-1.05164	1.0096	1.13854	-1.51409	-1.52767	-1.06064	1.39553	-1.19078	1.34651
GOBP_HEART_PROCESS	1.31249	0.772443	-1.60503	1.22669	-1.18024	1.26426	-1.16422	-0.947685	-0.984147	-1.03351
GOBP_HEMOSTASIS	1.01958	-0.754475	1.36758	1.37581	-1.15089	0.778673	-1.54096	0.863897	0.869959	1.00335
GOBP_HISTONE_MODIFICATION	1.03534	1.30221	1.67465	0.836159	1.13195	1.27192	-1.33453	2.09328	-1.23343	-0.579924
GOBP_HOMOTYPIC_CELL_CELL_ADHESION	1.29896	0.896518	0.790114	1.55334	-1.10373	1.42989	-1.01579	-0.90273	-1.0509	0.567129
GOBP_HORMONE_METABOLIC_PROCESS	1.57102	-0.821663	-1.08766	-1.08827	-0.991205	1.14021	0.809034	-1.71378	1.40492	0.887903
GOBP_HUMORAL_IMMUNE_RESPONSE	0.820699	-1.20764	1.38185	1.15137	-1.81413	-1.38001	-1.21871	0.803437	-1.37703	-1.00182
GOBP_I_KAPPAB_KINASE_NF_KAPPAB_SIGNALING	-0.796929	1.24512	0.961563	1.24507	-0.707274	-0.960447	-1.23954	1.52247	-1.86112	-0.707289
GOBP_IMMUNE_EFFECTOR_PROCESS	0.839321	-0.654391	1.26651	1.7414	-0.941608	-0.720297	-2.13557	2.09232	-1.60204	-0.838665
GOBP_IMMUNE_RESPONSE	-0.84947	-0.770148	1.20182	1.72075	-1.08726	-0.74729	-2.01467	2.32706	-1.6052	0.922823
GOBP_IMMUNE_RESPONSE_REGULATING_CELL_SURFACE_RECEPTOR_SIGNALING_PATHWAY	1.00038	-0.726722	1.48934	1.70714	0.723998	-0.712353	-2.06736	1.8125	-1.46838	-1.37381
GOBP_IMMUNE_RESPONSE_REGULATING_SIGNALING_PATHWAY	0.653397	-1.18031	1.15333	1.50162	0.622528	-0.829981	-2.13733	1.49584	-1.42691	-1.30773
GOBP_IMMUNE_SYSTEM_DEVELOPMENT	-1.30904	-1.20154	1.40287	1.34681	0.737997	-0.877063	-1.64501	2.11504	-0.867251	0.992914
GOBP_IMPORT_INTO_NUCLEUS	-1.04636	0.872729	1.31497	1.45149	-1.29917	-0.999027	-1.21357	1.79846	-1.60497	-0.912637
GOBP_INFLAMMATORY_RESPONSE	-1.01987	-1.19392	1.37321	1.47114	-1.53752	-1.00685	-1.813	1.68038	0.962534	1.40385
GOBP_INNATE_IMMUNE_RESPONSE	-1.22537	-0.910549	1.28191	1.52492	-1.51736	-1.23767	-1.60996	1.86174	-1.73262	-0.843529
GOBP_INOSITOL_LIPID_MEDIATED_SIGNALING	-0.50955	-0.613812	0.771011	1.29291	-0.832612	-0.987463	-1.71521	-0.561966	0.940588	-0.886443
GOBP_INSULIN_SECRETION	-0.814667	-1.02167	-0.939578	1.06156	-0.722952	-0.579489	0.792219	-1.65799	1.34657	-1.35965
GOBP_INTRACELLULAR_PROTEIN_TRANSMEMBRANE_TRANSPORT	-0.67961	-1.15996	-0.898126	0.881117	0.48831	-0.826003	1.44684	-1.97069	0.67212	-0.930844
GOBP_INTRACELLULAR_PROTEIN_TRANSPORT	-1.16312	-0.97651	1.15607	1.06827	-1.10158	-1.25193	-1.19239	1.63237	-1.50613	-0.796129
GOBP_ION_HOMEOSTASIS	1.1601	0.696994	0.784461	1.06519	-1.14523	0.932881	-1.48851	1.36583	1.00447	-1.17437
GOBP_ISOPRENOID_METABOLIC_PROCESS	1.54413	0.915848	-1.34517	0.994905	-1.05352	0.638107	-0.876497	-2.357	1.30028	0.72208
GOBP_LEUKOCYTE_CELL_CELL_ADHESION	0.914855	0.908272	1.06778	1.78717	1.31671	0.960353	-1.99231	2.43787	-1.64311	-1.07378
GOBP_LEUKOCYTE_CHEMOTAXIS	-1.11434	-0.894525	1.33362	1.70073	1.30528	-0.55151	-2.0567	1.44285	-1.18866	-1.2236
GOBP_LEUKOCYTE_DIFFERENTIATION	-1.02957	-1.20968	1.55264	1.53256	0.937912	-0.745949	-1.74639	2.07459	-1.17106	1.04072
GOBP_LEUKOCYTE_MEDIATED_IMMUNITY	0.765012	-0.962353	1.22234	1.70594	-1.21936	-1.21195	-2.04547	2.0248	-1.82268	-0.921234
GOBP_LEUKOCYTE_MIGRATION	0.798447	0.692321	1.22229	1.88852	1.4863	0.771625	-2.09233	2.08944	-1.06563	0.881023
GOBP_LEUKOCYTE_PROLIFERATION	0.758746	1.0398	1.16461	1.66066	-0.888014	1.00292	-1.98541	2.63793	-1.51458	-0.943836
GOBP_LIPID_BIOSYNTHETIC_PROCESS	1.27547	-1.35285	1.35415	1.41824	-1.34141	-1.20127	-0.754352	-2.04452	1.43763	0.992713
GOBP_LIPID_CATABOLIC_PROCESS	1.70518	-1.10074	1.23794	1.01899	1.19322	-1.04868	0.787183	-2.85161	1.79594	1.10783
GOBP_LIPID_HOMEOSTASIS	1.27595	-0.91789	0.996097	0.960234	-1.10193	-1.15295	1.21923	-1.98608	1.07187	-0.854044
GOBP_LIPID_LOCALIZATION	1.01748	-1.37716	-0.954298	1.36295	-1.43927	-1.32122	-1.16388	-1.74778	1.02144	0.883052
GOBP_LIPID_MODIFICATION	1.33987	-1.12262	1.37199	1.28828	-0.830751	-1.00481	-0.535605	-2.86243	1.31363	0.824754
GOBP_LIPID_OXIDATION	1.24883	-1.28554	1.59566	1.24575	0.803654	-1.05357	1.13642	-3.29669	1.57165	-0.700245
GOBP_LIPID_STORAGE	-1.24246	-1.40987	0.749471	1.3716	-1.87647	-1.37231	-1.08294	-0.880724	0.739769	0.86517
GOBP_LOCALIZATION_WITHIN_MEMBRANE	0.692664	-0.660892	-1.28383	1.25665	-1.11463	-0.757326	-1.34858	1.50445	-1.38995	0.79693
GOBP_LOCOMOTION	1.21274	0.92033	0.934422	1.88442	-0.832852	0.852721	-1.78056	1.61085	0.928713	-0.805913
GOBP_LONG_CHAIN_FATTY_ACID_METABOLIC_PROCESS	1.2332	-1.40192	1.69274	1.46171	-1.45863	-1.33827	1.1905	-2.84956	0.641736	-1.30713
GOBP_LONG_CHAIN_FATTY_ACID_TRANSPORT	-1.49866	-1.54526	1.44678	1.8245	-1.55925	-1.37984	1.15423	-1.98378	1.25487	-0.658851
GOBP_LYMPHOCYTE_ACTIVATION	0.710007	0.854162	1.39481	1.90825	1.16626	0.979192	-1.97208	2.05728	-1.78188	-1.31515
GOBP_LYMPHOCYTE_MEDIATED_IMMUNITY	0.99879	-1.03945	1.1954	1.50618	-1.41111	-1.06365	-1.96782	1.93433	-1.71746	-0.971839
GOBP_LYSOSOMAL_TRANSPORT	-0.779376	-0.696818	-1.19605	1.06194	-0.924463	-0.590495	-1.50223	1.6449	-1.33672	1.26489
GOBP_MACROAUTOPHAGY	0.616405	0.67944	0.967656	0.686529	-1.23129	-1.5082	-1.44201	1.5394	-0.663111	-1.04894
GOBP_MAINTENANCE_OF_LOCATION	-0.975755	-1.37013	1.11837	1.70233	-1.72489	-1.10612	-1.38596	1.44713	-0.838251	-0.728754
GOBP_MAINTENANCE_OF_LOCATION_IN_CELL	1.03689	0.964761	1.06896	1.59049	-0.774705	1.16979	-1.47743	2.13231	0.781881	-0.924454
GOBP_MAINTENANCE_OF_PROTEIN_LOCATION	-1.44375	0.648697	1.21474	1.60563	-0.895332	-1.04705	-1.02138	1.55705	-1.02554	1.20677
GOBP_MAPK_CASCADE	-0.726297	-0.675353	1.34649	1.44485	0.776026	-0.638058	-1.41878	1.4175	1.18825	1.40071
GOBP_MEMBRANE_DOCKING	-0.927738	-1.21421	1.02793	1.942	0.947389	-1.10478	-1.45331	1.71977	-1.17783	0.529546
GOBP_MEMBRANE_FUSION	-0.801891	-0.853648	0.934079	1.0785	-0.7619	-1.6079	-1.02929	1.77977	-0.777538	-1.34047
GOBP_MEMBRANE_ORGANIZATION	-0.691148	-0.695991	0.817463	1.50507	-1.1739	-0.882669	-1.28347	1.21168	-1.55885	-1.06132
GOBP_METAL_ION_HOMEOSTASIS	1.16953	0.850109	0.820279	1.14552	-1.04339	0.838055	-1.44485	1.49919	1.01685	-1.18065
GOBP_METAL_ION_TRANSPORT	1.11765	-0.676416	0.853717	1.41008	-1.15894	0.906191	-1.10935	0.97684	0.895669	-1.31608
GOBP_METHYLATION	1.23667	1.46052	0.924047	-1.49644	1.45106	1.08731	-0.965647	1.10213	-0.743892	-1.02685
GOBP_MICROTUBULE_BASED_PROCESS	-1.07011	-1.13148	0.890559	1.69917	-0.889668	-1.155	1.02983	1.65698	-1.06866	-1.08316
GOBP_MICROTUBULE_CYTOSKELETON_ORGANIZATION	-1.16149	-1.08298	0.849365	1.72295	0.760095	-0.998904	1.13605	1.66559	-1.11938	-1.01887
GOBP_MICROTUBULE_CYTOSKELETON_ORGANIZATION_INVOLVED_IN_MITOSIS	-1.24522	-1.00141	0.849113	1.16434	0.955963	-0.705652	1.03745	2.08099	0.651782	-0.616062
GOBP_MITOCHONDRIAL_GENE_EXPRESSION	0.703933	1.28192	0.893359	-2.24884	1.69726	1.7036	-0.781359	-2.32361	1.32495	0.885523
GOBP_MITOCHONDRIAL_RESPIRATORY_CHAIN_COMPLEX_ASSEMBLY	0.97842	0.694655	-0.844026	-2.4286	1.81022	1.68177	1.61364	-3.23887	1.2476	-0.755281
GOBP_MITOCHONDRIAL_TRANSLATION	1.02204	1.29563	0.689263	-2.23724	1.70687	1.6499	-0.775006	-2.58721	1.32495	0.877102
GOBP_MITOCHONDRIAL_TRANSMEMBRANE_TRANSPORT	1.38116	1.01914	-1.19033	-2.03602	1.36777	1.55343	-0.565067	-1.68853	-0.872756	0.564634
GOBP_MITOCHONDRION_ORGANIZATION	0.785099	0.808423	-0.888631	-1.391	1.23751	1.2622	-0.753096	-2.09275	0.717805	-0.981223
GOBP_MITOTIC_CELL_CYCLE	-1.15382	1.11064	1.21793	1.25631	0.970156	-0.858041	-1.01087	2.61405	-1.11339	0.776001
GOBP_MITOTIC_CELL_CYCLE_PHASE_TRANSITION	-1.32146	0.668429	1.17732	1.08916	-0.773546	-0.944948	-1.02055	2.02734	-1.27133	0.905369
GOBP_MITOTIC_CELL_CYCLE_PROCESS	-1.3142	0.960166	1.25483	1.21732	0.982674	-0.814485	-1.14264	2.58569	-1.38007	0.765671
GOBP_MITOTIC_NUCLEAR_DIVISION	-1.18714	-0.565733	0.951587	0.873779	1.1021	-0.664532	-0.788827	2.61496	0.682339	0.697248
GOBP_MONOCARBOXYLIC_ACID_BIOSYNTHETIC_PROCESS	1.00246	-1.55504	1.64301	1.4833	-1.33779	-1.40555	1.52912	-2.83486	1.05164	-0.696157
GOBP_MONOCARBOXYLIC_ACID_CATABOLIC_PROCESS	1.09331	-1.44038	1.55819	1.09914	0.990834	-1.2651	1.10743	-3.51743	1.60545	-1.04183
GOBP_MONOCARBOXYLIC_ACID_TRANSPORT	1.62479	-0.896063	-1.11409	0.762013	1.32865	-1.22555	-1.34823	-2.43272	1.2206	-0.833898
GOBP_MONONUCLEAR_CELL_DIFFERENTIATION	-1.05451	-1.3292	1.31963	1.55128	1.109	0.892431	-1.91657	2.07877	-1.1503	1.26641
GOBP_MONOSACCHARIDE_BIOSYNTHETIC_PROCESS	-1.14813	-1.39257	1.42543	-0.792876	0.943792	-0.993679	1.3022	-2.32311	1.1821	-1.47138
GOBP_MONOSACCHARIDE_METABOLIC_PROCESS	-1.14633	-1.54639	1.7059	1.20328	1.07192	-0.896348	1.11435	-2.34484	1.47768	-1.41955
GOBP_MORPHOGENESIS_OF_AN_EPITHELIUM	-0.905203	1.27034	-1.41761	-1.00641	-1.04675	-0.743066	-1.6554	1.36313	-1.79684	-0.886839
GOBP_MRNA_CATABOLIC_PROCESS	-0.897783	0.685242	1.09538	0.839433	0.992214	-0.658853	1.1193	2.4391	-0.926305	-1.08105
GOBP_MRNA_METABOLIC_PROCESS	-0.816888	1.02625	0.865191	-0.701451	1.3411	1.17223	-0.698041	3.70528	-0.917991	-0.683882
GOBP_MRNA_PROCESSING	-0.694529	1.0263	0.695794	-0.794933	1.67979	1.48541	-0.612305	3.90031	0.798008	1.0188
GOBP_MRNA_TRANSPORT	-0.678887	0.868805	-0.884942	-0.881968	0.82696	0.743958	-0.745875	2.73982	-0.941926	0.839393
GOBP_MULTI_ORGANISM_REPRODUCTIVE_PROCESS	0.700165	-0.839137	0.822962	0.861193	-0.930317	0.719453	1.34392	1.80992	0.793841	-0.994226
GOBP_MULTICELLULAR_ORGANISM_REPRODUCTION	0.683735	-0.896667	1.03127	1.09738	0.675583	0.787714	-0.471912	1.60537	0.807234	-1.23191
GOBP_MULTICELLULAR_ORGANISMAL_HOMEOSTASIS	-0.929938	-1.19871	1.03089	1.371	1.05168	0.821912	-0.935379	-1.50048	-1.10137	-1.0678
GOBP_MUSCLE_CELL_PROLIFERATION	-1.09096	-0.996473	1.09439	1.13055	-0.957971	-0.848627	-1.4471	-0.577406	1.82595	1.13801
GOBP_MUSCLE_CONTRACTION	1.35809	0.86681	-1.52307	1.71854	-1.39136	1.47535	-1.20752	-0.958646	1.07251	-0.982025
GOBP_MUSCLE_ORGAN_DEVELOPMENT	0.693808	0.974228	-1.59379	1.07417	-0.977686	1.05405	0.946776	1.08188	1.2788	-0.914351
GOBP_MUSCLE_SYSTEM_PROCESS	1.06028	0.817336	-1.11698	1.78608	-1.35667	1.38129	-1.27294	-0.757008	1.0407	-0.977414
GOBP_MYELOID_CELL_DIFFERENTIATION	-1.26438	-1.3484	1.28237	-1.08358	-0.963592	-1.23715	-1.58119	1.60183	-0.523793	0.91457
GOBP_MYELOID_CELL_HOMEOSTASIS	-1.12798	-0.961276	1.17678	-1.38813	0.561657	-0.835578	-1.40054	1.8132	1.19834	-0.894169
GOBP_MYELOID_LEUKOCYTE_ACTIVATION	1.00502	-1.05537	1.04474	1.66675	1.30759	0.93367	-2.21177	1.83542	-1.01497	-0.883084
GOBP_MYELOID_LEUKOCYTE_MIGRATION	-1.13526	-0.810465	1.20472	1.72714	1.41223	0.562671	-2.10431	1.81365	-0.97723	-1.08921
GOBP_NCRNA_METABOLIC_PROCESS	-0.94781	0.738254	0.720464	-1.76375	1.17915	-0.773543	-1.27309	2.59889	-1.04207	1.21032
GOBP_NCRNA_PROCESSING	-0.951203	0.925516	0.910076	-1.87373	1.12657	0.947049	-1.23386	2.90388	-1.36571	1.19899
GOBP_NEGATIVE_REGULATION_OF_BIOSYNTHETIC_PROCESS	-0.858667	-0.822405	0.98867	0.859196	0.972336	0.992886	-0.889138	1.74379	1.20568	1.01702
GOBP_NEGATIVE_REGULATION_OF_CATABOLIC_PROCESS	-0.957191	-1.31344	0.812722	-0.894451	0.864515	-1.19862	1.02629	1.27381	-1.61717	0.801316
GOBP_NEGATIVE_REGULATION_OF_CATALYTIC_ACTIVITY	0.687811	-0.943064	1.53599	1.40785	-1.07738	-1.03787	-1.25134	1.31995	1.25091	1.42651
GOBP_NEGATIVE_REGULATION_OF_CELL_ACTIVATION	0.823556	-0.916733	1.41747	1.82022	0.702842	-0.762829	-1.72034	1.53771	-1.31341	-1.09218
GOBP_NEGATIVE_REGULATION_OF_CELL_ADHESION	0.736555	1.2227	0.953104	1.55746	-0.934008	-0.606988	-1.55563	1.12519	-1.40446	-1.27058
GOBP_NEGATIVE_REGULATION_OF_CELL_CELL_ADHESION	0.814569	1.19936	1.03661	1.59637	-1.0274	-0.758977	-1.32482	0.887667	-1.51118	-1.24334
GOBP_NEGATIVE_REGULATION_OF_CELL_DIFFERENTIATION	-0.749384	-1.04634	1.07772	0.984861	-1.11984	-0.820984	-1.26362	1.5411	1.35975	1.3869
GOBP_NEGATIVE_REGULATION_OF_CELL_POPULATION_PROLIFERATION	1.21255	0.665408	-0.968623	1.48011	-1.03043	1.11129	-1.29936	0.654614	1.07354	0.933925
GOBP_NEGATIVE_REGULATION_OF_CELL_PROJECTION_ORGANIZATION	-1.3294	-0.83991	1.16505	1.35619	-1.23345	-0.994108	-1.12129	1.83943	-0.674149	0.565341
GOBP_NEGATIVE_REGULATION_OF_CELLULAR_AMIDE_METABOLIC_PROCESS	-0.971002	-0.811694	0.997407	0.684318	1.13184	-0.804049	1.04872	1.97571	1.0147	-0.899809
GOBP_NEGATIVE_REGULATION_OF_CELLULAR_CATABOLIC_PROCESS	-0.902037	-1.37077	0.72728	-0.83374	-0.942746	-1.28615	1.08672	1.30139	-1.57434	-0.767942
GOBP_NEGATIVE_REGULATION_OF_CELLULAR_COMPONENT_ORGANIZATION	0.729742	0.922043	-0.952097	1.4644	0.866315	-0.898702	-1.01141	1.81599	-1.19073	-1.07032
GOBP_NEGATIVE_REGULATION_OF_CELLULAR_MACROMOLECULE_BIOSYNTHETIC_PROCESS	-1.15472	-1.06673	1.23071	-0.912057	0.980263	-0.880783	-0.557191	1.89508	0.836694	-1.01975
GOBP_NEGATIVE_REGULATION_OF_CYTOKINE_PRODUCTION	-0.937602	-0.709572	1.43488	1.56778	-1.42616	-1.1041	-1.72674	1.3404	1.02542	1.69298
GOBP_NEGATIVE_REGULATION_OF_CYTOSKELETON_ORGANIZATION	-0.839949	0.831478	-1.18242	1.73709	-0.998623	-1.16299	-1.23889	1.98121	0.685429	-1.37495
GOBP_NEGATIVE_REGULATION_OF_GENE_EXPRESSION	-0.951729	-1.0803	1.2347	0.976264	-0.902256	-0.879363	-0.969074	2.17961	1.0264	1.14391
GOBP_NEGATIVE_REGULATION_OF_IMMUNE_RESPONSE	-0.938926	0.924685	1.21162	1.18509	-1.12769	-0.917071	-2.04698	1.22275	-1.37154	-0.600626
GOBP_NEGATIVE_REGULATION_OF_IMMUNE_SYSTEM_PROCESS	0.709592	0.961897	1.33516	1.44275	0.869927	0.749947	-2.02059	1.16106	-1.47185	-0.792114
GOBP_NEGATIVE_REGULATION_OF_KINASE_ACTIVITY	0.768836	-0.737665	1.27369	1.33859	-0.635772	-1.07813	-1.14118	1.31169	1.59601	1.41642
GOBP_NEGATIVE_REGULATION_OF_MAPK_CASCADE	0.877677	0.658283	1.24322	0.921347	0.670059	-0.985799	-0.929633	1.10961	1.57039	1.67872
GOBP_NEGATIVE_REGULATION_OF_MOLECULAR_FUNCTION	-0.746891	-0.908039	1.47839	1.42373	-0.987173	-1.14192	-1.07826	1.35038	1.12921	1.36442
GOBP_NEGATIVE_REGULATION_OF_MRNA_METABOLIC_PROCESS	-1.3792	0.643953	0.843219	-1.06677	1.65559	1.08516	1.70844	2.20792	0.65789	-0.720133
GOBP_NEGATIVE_REGULATION_OF_MULTICELLULAR_ORGANISMAL_PROCESS	1.26344	0.923402	1.04804	1.52944	-1.04948	0.976462	-1.50084	0.869246	1.01393	1.54467
GOBP_NEGATIVE_REGULATION_OF_NUCLEOBASE_CONTAINING_COMPOUND_METABOLIC_PROCESS	-0.966723	0.759229	0.824847	0.763362	0.98706	1.00754	-0.781994	2.05678	0.995336	1.02622
GOBP_NEGATIVE_REGULATION_OF_ORGANELLE_ORGANIZATION	-1.18791	-0.714739	-1.04021	1.59504	0.890111	-0.987746	-0.944571	1.92318	-0.781544	-1.19717
GOBP_NEGATIVE_REGULATION_OF_PEPTIDASE_ACTIVITY	1.54666	0.851879	1.59369	1.13247	-0.935673	1.42536	-1.17299	0.603494	0.988949	1.37227
GOBP_NEGATIVE_REGULATION_OF_PHOSPHORUS_METABOLIC_PROCESS	-0.960252	-0.901883	1.29977	1.48095	-1.21834	-1.11552	-1.12345	1.24117	1.26601	1.17108
GOBP_NEGATIVE_REGULATION_OF_PROTEIN_CATABOLIC_PROCESS	-0.980398	1.07267	0.67539	-1.29885	-1.02241	-1.13845	-0.616919	1.85406	-1.64897	-0.718013
GOBP_NEGATIVE_REGULATION_OF_PROTEIN_CONTAINING_COMPLEX_ASSEMBLY	0.651215	1.24893	-1.43645	1.31087	-1.14919	-0.9835	-0.986602	1.96212	-0.765715	-1.08203
GOBP_NEGATIVE_REGULATION_OF_PROTEIN_METABOLIC_PROCESS	1.06156	0.889652	1.33346	1.05049	0.873531	0.870363	-0.894193	1.77677	1.06437	1.25635
GOBP_NEGATIVE_REGULATION_OF_SIGNALING	0.734697	-0.996572	0.995747	1.35196	1.04922	-0.882766	-1.17667	-0.70418	1.26571	-0.780516
GOBP_NEGATIVE_REGULATION_OF_SUPRAMOLECULAR_FIBER_ORGANIZATION	0.755817	0.631819	-1.25126	1.7614	-0.804773	-0.900611	-1.13633	2.03318	0.60764	-1.41345
GOBP_NEGATIVE_REGULATION_OF_TRANSCRIPTION_BY_RNA_POLYMERASE_II	-0.765481	1.08976	-0.848994	0.834258	-0.946625	1.16521	-0.851227	1.86053	0.696074	-0.76643
GOBP_NEGATIVE_REGULATION_OF_TRANSFERASE_ACTIVITY	0.660361	-0.854089	1.29174	1.12947	-0.957377	-1.33322	-1.17193	1.53919	1.49716	1.29399
GOBP_NEGATIVE_REGULATION_OF_TRANSPORT	-0.91458	0.865139	0.972204	1.50167	-0.995042	-0.923466	-1.0966	0.889995	-1.29924	-1.17439
GOBP_NEUROGENESIS	0.800314	-0.685366	0.860221	1.50822	-0.906468	-1.13038	-1.25302	1.62329	-1.21764	-0.699326
GOBP_NEURON_DEVELOPMENT	0.822645	-0.70935	-1.17764	1.50318	-1.11256	-0.850144	-1.30728	1.4114	-1.34935	0.828736
GOBP_NEURON_DIFFERENTIATION	0.755943	-0.78737	-1.19883	1.38057	-1.10287	-1.07525	-1.26429	1.49479	-1.27822	-0.715976
GOBP_NEURON_PROJECTION_EXTENSION	-0.646923	-0.726545	-0.801443	1.35168	-1.35278	-0.896661	1.06409	1.6769	-1.39118	-1.15694
GOBP_NEUTRAL_LIPID_METABOLIC_PROCESS	1.2124	-1.24867	-1.35168	1.03655	-0.916602	-1.32524	1.37208	-2.03893	1.14232	-0.980448
GOBP_NON_MEMBRANE_BOUNDED_ORGANELLE_ASSEMBLY	-0.614765	0.94252	0.715101	0.826999	-0.823436	-0.979728	-0.619542	2.47579	0.833432	0.407366
GOBP_NUCLEAR_CHROMOSOME_SEGREGATION	0.763201	-0.615482	1.12554	1.16245	0.951955	-0.803189	-1.14031	2.82824	0.69353	0.936566
GOBP_NUCLEAR_EXPORT	-1.02263	0.64492	0.960969	0.859854	-1.15716	-0.990465	-0.75548	2.1924	-1.06656	-1.3307
GOBP_NUCLEAR_TRANSCRIBED_MRNA_CATABOLIC_PROCESS	0.780274	0.779611	1.01167	0.780204	0.904024	-0.711422	0.880635	2.43457	0.731374	-0.768297
GOBP_NUCLEAR_TRANSPORT	-0.904699	0.847024	1.29995	1.15331	-1.15612	-0.813508	-0.840524	2.30632	-1.49766	-1.12007
GOBP_NUCLEIC_ACID_PHOSPHODIESTER_BOND_HYDROLYSIS	-1.02566	0.694926	1.31382	-0.774528	1.44785	0.846087	-1.60529	1.95372	0.592759	-0.769574
GOBP_NUCLEOBASE_CONTAINING_COMPOUND_TRANSPORT	-0.894749	0.85572	0.603322	-0.882936	-0.803982	0.757939	-0.967925	2.33223	-1.06879	0.915009
GOBP_NUCLEOSIDE_BISPHOSPHATE_BIOSYNTHETIC_PROCESS	-1.52881	-1.59526	1.55936	1.49037	-1.32245	-1.39584	2.32859	-2.66254	1.56765	-1.30632
GOBP_NUCLEOSIDE_BISPHOSPHATE_METABOLIC_PROCESS	-0.880958	-1.30077	1.70415	1.21676	-1.04674	-1.12796	1.90502	-3.50134	1.54033	-1.41607
GOBP_NUCLEOSIDE_DIPHOSPHATE_METABOLIC_PROCESS	-1.63986	-1.68979	1.57218	1.0362	0.781642	-1.36703	1.23526	-1.1674	0.944132	-1.49657
GOBP_NUCLEOSIDE_PHOSPHATE_BIOSYNTHETIC_PROCESS	-1.34288	-1.58725	1.35329	0.834982	1.15183	-0.974589	1.51254	-2.29198	1.42666	-1.30916
GOBP_NUCLEOTIDE_PHOSPHORYLATION	-1.64798	-1.70062	1.70401	1.1358	0.846691	-1.31172	-0.933425	-1.27097	1.24039	-1.48773
GOBP_NUCLEUS_ORGANIZATION	-1.15114	0.925545	-0.950716	1.29837	0.821994	0.923741	-0.879473	1.96956	0.771928	0.607924
GOBP_OLEFINIC_COMPOUND_METABOLIC_PROCESS	1.2732	-1.13473	0.987817	1.16665	-1.61594	-1.38957	-0.782677	-2.43939	0.987032	-1.25576
GOBP_ORGANELLE_ASSEMBLY	-1.11479	0.806887	0.735156	0.979954	-0.892235	-1.13207	-1.1008	2.2188	-1.13874	-1.03262
GOBP_ORGANELLE_FISSION	-1.06386	-0.947653	1.10483	1.02872	0.994765	-1.22592	-0.745002	2.07882	0.630002	-0.893023
GOBP_ORGANELLE_LOCALIZATION	-0.725709	-0.775893	0.790546	1.30297	-0.649255	-1.40647	-0.934425	1.44632	-1.07922	-0.727911
GOBP_ORGANIC_ACID_BIOSYNTHETIC_PROCESS	1.31638	-1.16362	1.45501	1.113	-1.11699	-1.10687	1.32632	-2.95314	0.994927	-1.23919
GOBP_ORGANIC_ACID_CATABOLIC_PROCESS	1.67697	-0.886761	1.35555	-1.3501	1.15319	1.16759	0.713263	-4.01592	1.38559	-1.51305
GOBP_ORGANIC_ACID_TRANSMEMBRANE_TRANSPORT	1.10444	-0.97632	1.17062	1.25692	1.10538	1.13126	-1.04789	-1.65791	-0.724517	0.81873
GOBP_ORGANIC_ACID_TRANSPORT	1.11469	-1.24436	1.07601	1.03849	1.01058	-1.04823	-1.04992	-1.91503	0.724711	-0.760109
GOBP_ORGANIC_ANION_TRANSPORT	1.68002	-0.792812	0.927943	-1.23459	1.5381	0.894265	-1.22474	-1.61107	-0.728131	1.01482
GOBP_ORGANIC_CYCLIC_COMPOUND_CATABOLIC_PROCESS	1.29082	1.21467	1.04024	-1.10036	1.38386	1.09452	-0.638928	-1.0572	0.917052	-1.6001
GOBP_ORGANIC_HYDROXY_COMPOUND_BIOSYNTHETIC_PROCESS	1.37206	0.961486	1.03155	1.24278	-0.934767	-0.926485	0.826243	-2.7748	1.54499	1.06628
GOBP_ORGANIC_HYDROXY_COMPOUND_METABOLIC_PROCESS	1.28529	-1.12609	0.985735	1.01201	1.04824	1.16796	-0.692234	-2.87923	1.59863	-1.07893
GOBP_ORGANIC_HYDROXY_COMPOUND_TRANSPORT	1.57915	0.904004	-1.30599	1.00324	1.08007	-0.928973	-1.0654	-1.60422	0.829166	-0.822101
GOBP_ORGANOPHOSPHATE_CATABOLIC_PROCESS	1.20668	1.16838	1.01644	-0.881676	1.50888	1.05656	-1.20353	-1.60888	1.27196	-0.989838
GOBP_ORGANOPHOSPHATE_METABOLIC_PROCESS	-1.25997	-1.53828	1.54039	1.03569	1.06506	-1.16033	-0.729468	-2.30166	1.49571	-1.43119
GOBP_OSSIFICATION	-1.12452	-1.44644	0.852949	0.907899	-1.00417	-1.14078	-0.726876	1.79181	0.918182	-0.692693
GOBP_OSTEOBLAST_DIFFERENTIATION	-1.23901	-1.5016	0.93039	-0.947997	-0.754882	-1.42038	1.40153	1.98295	0.706764	-1.0248
GOBP_OXIDATIVE_PHOSPHORYLATION	0.659805	-0.59075	-1.32587	-2.3986	1.42783	1.62983	1.39955	-3.18378	1.04951	-0.73874
GOBP_PATTERN_RECOGNITION_RECEPTOR_SIGNALING_PATHWAY	-1.19066	-1.28951	-0.91752	0.916585	-0.519595	-1.01463	-2.00355	0.886641	-0.589036	0.823489
GOBP_PEPTIDYL_AMINO_ACID_MODIFICATION	0.932634	0.916187	1.31594	1.38214	0.796309	0.826772	-1.58102	1.87039	-1.37998	-0.77502
GOBP_PEPTIDYL_SERINE_MODIFICATION	0.885873	-0.635592	1.49674	1.59082	1.05448	-1.03409	-1.6376	1.04207	-1.88654	-0.897996
GOBP_PEPTIDYL_TYROSINE_MODIFICATION	0.802186	-0.715651	1.02003	1.42874	0.70146	0.829411	-2.13632	2.07935	1.04983	1.41335
GOBP_PHAGOCYTOSIS	-0.818504	-0.939198	1.71566	2.02785	-1.25891	-1.02221	-2.0913	2.61747	-1.53098	-1.43894
GOBP_PHOSPHATIDYLINOSITOL_METABOLIC_PROCESS	1.29818	1.03991	1.03716	1.29932	-0.622121	-1.04603	-1.59701	1.75102	-0.84598	0.871948
GOBP_PHOSPHOLIPID_BIOSYNTHETIC_PROCESS	0.628046	-0.795122	1.43864	1.65038	-1.03661	-1.21262	-0.974953	-0.916833	1.04413	-0.894576
GOBP_PLASMA_MEMBRANE_ORGANIZATION	0.912009	1.32238	-1.40925	1.63709	-1.25473	0.716073	-1.27813	1.59942	-0.873071	-0.671309
GOBP_PLATELET_ACTIVATION	0.971766	-0.687018	1.20476	1.62524	-1.16032	0.960346	-1.73057	1.70381	1.04505	0.891705
GOBP_POLYOL_METABOLIC_PROCESS	-1.19581	-1.37182	1.09234	0.827401	1.34985	-0.851959	-1.11045	-1.91226	1.21395	-0.845189
GOBP_POLYSACCHARIDE_METABOLIC_PROCESS	-0.997263	-1.55244	1.07072	1.53906	1.40407	-1.11411	-0.661139	-2.22812	1.45626	-1.4552
GOBP_POSITIVE_REGULATION_OF_APOPTOTIC_SIGNALING_PATHWAY	-1.24392	0.610584	1.11031	1.42597	-1.52099	-0.996755	-1.30157	1.99949	-0.707801	-0.932349
GOBP_POSITIVE_REGULATION_OF_BINDING	0.92245	1.17407	-0.999335	-0.971621	-0.852632	-1.03802	0.951178	1.68004	-1.48874	-0.74635
GOBP_POSITIVE_REGULATION_OF_CATABOLIC_PROCESS	0.947404	-0.723499	1.05747	1.0565	-1.49109	-1.2846	-0.997475	-0.680702	-1.4702	-0.870849
GOBP_POSITIVE_REGULATION_OF_CATALYTIC_ACTIVITY	-0.905042	-0.65686	1.01451	1.61514	-0.76859	0.77918	-1.88143	1.52919	-1.04285	-1.08888
GOBP_POSITIVE_REGULATION_OF_CELL_ACTIVATION	0.86581	-0.593391	1.65287	1.84459	1.34068	1.18762	-2.05838	2.04848	-1.70755	-1.30632
GOBP_POSITIVE_REGULATION_OF_CELL_ADHESION	1.03232	0.727095	0.824892	1.63499	0.73348	1.11804	-1.61355	2.0288	-1.12557	-0.664379
GOBP_POSITIVE_REGULATION_OF_CELL_CELL_ADHESION	0.874537	-0.666185	-1.01013	1.66175	0.957264	1.17203	-1.64714	2.05363	-1.07731	0.950993
GOBP_POSITIVE_REGULATION_OF_CELL_CYCLE	-1.05561	0.674427	1.03429	0.852514	-1.1153	0.737931	-0.739399	1.91883	-1.21347	0.888377
GOBP_POSITIVE_REGULATION_OF_CELL_CYCLE_PROCESS	-1.16404	-0.71544	1.01162	0.997797	-0.906453	0.797757	-0.658576	1.80025	-1.59659	0.837011
GOBP_POSITIVE_REGULATION_OF_CELL_DEATH	0.799881	-1.06637	1.22644	1.19107	-1.18386	-1.0256	-0.957161	1.63938	1.22533	1.06391
GOBP_POSITIVE_REGULATION_OF_CELL_DEVELOPMENT	-0.587415	-1.0581	0.677663	0.85081	-1.03852	-1.17206	-0.884683	1.58712	-0.83086	0.86022
GOBP_POSITIVE_REGULATION_OF_CELL_DIFFERENTIATION	0.937797	0.988822	1.24419	1.23799	-0.842077	-0.746989	-1.29325	1.73248	-1.3464	-0.815537
GOBP_POSITIVE_REGULATION_OF_CELL_POPULATION_PROLIFERATION	-1.05683	-0.641532	1.10838	1.17696	-0.953517	-1.08599	-1.45103	1.67224	-1.01807	-0.918817
GOBP_POSITIVE_REGULATION_OF_CELL_PROJECTION_ORGANIZATION	-0.588379	-0.722706	-1.06821	1.39386	-0.720585	-1.08271	-1.37555	1.86361	-0.89569	-0.909688
GOBP_POSITIVE_REGULATION_OF_CELLULAR_AMIDE_METABOLIC_PROCESS	-1.2515	0.906405	1.02092	0.97429	1.46141	1.12993	-0.978152	1.49019	1.0244	0.748225
GOBP_POSITIVE_REGULATION_OF_CELLULAR_COMPONENT_BIOGENESIS	-0.703108	0.696936	-0.957732	1.6361	-0.758655	-1.05124	-1.82523	1.75332	-1.74632	-1.23114
GOBP_POSITIVE_REGULATION_OF_CELLULAR_COMPONENT_ORGANIZATION	0.904562	0.741782	-0.966921	1.56424	0.761859	-0.884302	-1.52336	2.34155	-1.32111	0.950843
GOBP_POSITIVE_REGULATION_OF_CELLULAR_PROTEIN_CATABOLIC_PROCESS	1.10655	-0.8572	-0.949911	0.71134	-1.06632	-0.69275	-0.941962	0.944661	-1.70722	-1.07049
GOBP_POSITIVE_REGULATION_OF_CYSTEINE_TYPE_ENDOPEPTIDASE_ACTIVITY	-0.823131	-0.464286	-0.80025	0.937964	-0.808667	-0.48259	-1.96452	1.46026	0.960117	-1.18227
GOBP_POSITIVE_REGULATION_OF_CYTOKINE_PRODUCTION	-0.733514	-0.707077	1.12252	1.59405	0.830853	0.782978	-1.30176	1.6154	-1.60804	-0.819754
GOBP_POSITIVE_REGULATION_OF_CYTOSKELETON_ORGANIZATION	-0.938171	-1.17134	-0.977174	1.71033	1.04792	0.647951	-1.57472	1.86489	-1.44838	-0.965886
GOBP_POSITIVE_REGULATION_OF_DEFENSE_RESPONSE	1.12237	-0.917776	0.794661	1.49578	0.734753	-0.697002	-1.61031	1.69468	1.13346	1.53207
GOBP_POSITIVE_REGULATION_OF_DEVELOPMENTAL_PROCESS	0.807712	-0.866631	1.10173	1.3435	-0.880376	-0.849754	-1.54623	1.83651	-1.4017	-1.1287
GOBP_POSITIVE_REGULATION_OF_DNA_METABOLIC_PROCESS	-0.97975	1.11096	1.26654	1.1953	-1.39297	0.861941	-1.04494	2.71747	-1.72229	1.35999
GOBP_POSITIVE_REGULATION_OF_ENDOCYTOSIS	0.670777	0.74988	-1.13134	0.915474	-0.797634	1.08292	-1.89998	1.90577	-1.06792	1.1033
GOBP_POSITIVE_REGULATION_OF_EPITHELIAL_CELL_MIGRATION	1.05663	1.10768	0.897131	0.9999	1.21781	-0.535086	-2.29099	1.27016	0.714079	-0.605376
GOBP_POSITIVE_REGULATION_OF_ESTABLISHMENT_OF_PROTEIN_LOCALIZATION	0.934129	-0.846795	0.94222	1.51884	-1.5387	-1.09653	1.16944	1.38608	-1.08321	-1.28853
GOBP_POSITIVE_REGULATION_OF_GENE_EXPRESSION	-0.749685	-0.697532	1.00932	1.18931	0.81976	0.723533	-1.09345	1.92139	-0.921608	-0.835739
GOBP_POSITIVE_REGULATION_OF_GTPASE_ACTIVITY	-0.935396	0.75416	0.822539	1.69093	1.36135	-0.706353	-1.9941	1.34491	0.772954	-1.24921
GOBP_POSITIVE_REGULATION_OF_HYDROLASE_ACTIVITY	0.759786	0.677279	0.906885	1.63136	-0.849834	-0.687014	-2.00691	1.34434	0.707977	-1.00339
GOBP_POSITIVE_REGULATION_OF_I_KAPPAB_KINASE_NF_KAPPAB_SIGNALING	0.824949	1.32539	1.18958	1.32584	0.660762	-0.619421	-1.12853	1.91585	-1.76233	-0.758424
GOBP_POSITIVE_REGULATION_OF_IMMUNE_EFFECTOR_PROCESS	1.10524	0.540723	1.13111	1.58031	1.27469	0.939492	-1.7123	1.43616	-1.01505	0.778456
GOBP_POSITIVE_REGULATION_OF_IMMUNE_RESPONSE	1.12886	-0.553728	1.20311	1.58938	-1.07633	-0.778337	-1.86034	1.69273	-1.68098	-0.978094
GOBP_POSITIVE_REGULATION_OF_IMMUNE_SYSTEM_PROCESS	0.963331	0.554858	1.3408	1.85793	0.900396	-0.719397	-1.90993	1.87446	-1.63386	-0.90993
GOBP_POSITIVE_REGULATION_OF_INFLAMMATORY_RESPONSE	1.07606	-0.981802	0.753173	1.14768	0.792769	-0.725832	-1.71752	1.794	1.58609	1.46593
GOBP_POSITIVE_REGULATION_OF_INTRACELLULAR_PROTEIN_TRANSPORT	1.03579	0.970062	1.27704	1.6471	-1.51071	-1.16497	-1.17145	1.40711	-1.47967	-1.33298
GOBP_POSITIVE_REGULATION_OF_INTRACELLULAR_SIGNAL_TRANSDUCTION	-0.904543	0.807338	1.21855	1.45121	-0.935124	-0.723576	-1.48399	1.95703	-1.14123	1.24511
GOBP_POSITIVE_REGULATION_OF_INTRACELLULAR_TRANSPORT	1.18599	0.908562	1.14984	1.59201	-1.42956	-1.23175	-0.9585	1.76126	-1.56135	-1.378
GOBP_POSITIVE_REGULATION_OF_KINASE_ACTIVITY	-1.40669	-0.921301	1.09859	1.47469	-0.950136	-1.12171	-1.72822	1.73973	-1.56523	-1.17471
GOBP_POSITIVE_REGULATION_OF_LEUKOCYTE_CELL_CELL_ADHESION	0.963127	0.696768	1.055	1.76323	1.32998	1.11368	-1.85089	2.49846	-1.58148	-0.687625
GOBP_POSITIVE_REGULATION_OF_LIPID_BIOSYNTHETIC_PROCESS	1.32697	0.899444	1.10959	1.22534	-1.03625	1.20401	-0.82117	-1.71768	-1.04339	-0.690844
GOBP_POSITIVE_REGULATION_OF_LIPID_METABOLIC_PROCESS	1.24596	0.839257	1.10226	1.16142	-1.11112	1.12284	-0.809392	-1.66906	-0.874714	-0.791864
GOBP_POSITIVE_REGULATION_OF_LOCOMOTION	1.03802	0.7693	0.968414	1.62241	0.848995	-0.594952	-1.93396	1.64983	-0.787575	-1.03022
GOBP_POSITIVE_REGULATION_OF_MAPK_CASCADE	-0.99508	-0.639028	1.19601	1.54418	0.820806	0.818044	-1.81388	1.33283	-0.936822	0.844546
GOBP_POSITIVE_REGULATION_OF_MOLECULAR_FUNCTION	0.793416	1.21726	0.978349	1.45566	-0.846025	0.845304	-1.63235	1.6169	-1.14615	-1.06581
GOBP_POSITIVE_REGULATION_OF_MRNA_METABOLIC_PROCESS	-0.735287	1.16986	0.945249	0.832915	1.27871	1.05186	-0.778206	2.14027	-0.891033	0.798542
GOBP_POSITIVE_REGULATION_OF_MULTICELLULAR_ORGANISMAL_PROCESS	0.93646	-0.893582	0.960575	1.47703	-0.833324	1.00157	-1.32919	1.3509	-1.2647	-1.01688
GOBP_POSITIVE_REGULATION_OF_NF_KAPPAB_TRANSCRIPTION_FACTOR_ACTIVITY	0.900287	1.53394	0.812493	-0.814606	0.777798	0.729836	-1.73743	1.78516	-1.17757	-0.957618
GOBP_POSITIVE_REGULATION_OF_ORGANELLE_ORGANIZATION	-1.07546	-0.530615	0.776771	1.70866	0.972885	-0.884234	-1.28867	2.36255	-1.42271	-0.787855
GOBP_POSITIVE_REGULATION_OF_PEPTIDASE_ACTIVITY	-0.76061	-0.98606	-0.879573	0.918726	-1.37828	-0.719412	-1.63034	1.52644	1.20634	-1.125
GOBP_POSITIVE_REGULATION_OF_PHOSPHORUS_METABOLIC_PROCESS	0.776409	-1.08288	1.08292	1.40238	-1.02586	-1.03439	-1.64342	1.24778	-1.34649	-0.779108
GOBP_POSITIVE_REGULATION_OF_PROTEIN_CATABOLIC_PROCESS	1.2055	-0.693548	-1.00142	0.588752	-1.08012	-0.90475	-0.989257	0.890336	-1.65152	-1.0792
GOBP_POSITIVE_REGULATION_OF_PROTEIN_CONTAINING_COMPLEX_ASSEMBLY	-1.02503	-0.811351	-0.74932	1.71015	-0.762091	-0.959229	-2.13824	2.16083	-1.79953	-1.28348
GOBP_POSITIVE_REGULATION_OF_PROTEIN_KINASE_ACTIVITY	-1.14822	0.8998	1.08161	1.5486	-0.75477	-0.832047	-1.82683	1.62188	-1.67688	1.03598
GOBP_POSITIVE_REGULATION_OF_PROTEIN_LOCALIZATION	0.982298	-0.813256	-0.970984	1.64024	-1.45563	-1.09267	-0.827558	1.20034	-1.18171	-1.17525
GOBP_POSITIVE_REGULATION_OF_PROTEIN_METABOLIC_PROCESS	0.798335	0.731483	1.0905	1.22614	-0.82766	-0.741567	-1.38806	1.6859	-0.991764	-0.696608
GOBP_POSITIVE_REGULATION_OF_PROTEIN_MODIFICATION_PROCESS	0.627578	0.764106	1.22284	1.4554	-0.807725	-0.764942	-1.58543	1.52883	-1.28474	0.942879
GOBP_POSITIVE_REGULATION_OF_PROTEIN_PHOSPHORYLATION	0.635026	0.643677	1.07479	1.56521	-0.963553	-0.867771	-1.64001	1.54775	-1.57344	1.24857
GOBP_POSITIVE_REGULATION_OF_PROTEIN_SERINE_THREONINE_KINASE_ACTIVITY	-1.23245	1.28217	0.90104	1.51551	0.683077	-0.817024	-1.81339	1.46393	-1.51653	1.55893
GOBP_POSITIVE_REGULATION_OF_RESPONSE_TO_EXTERNAL_STIMULUS	0.962023	-0.883318	1.03027	1.67952	1.01867	0.632007	-2.01263	1.88078	1.09327	1.31583
GOBP_POSITIVE_REGULATION_OF_RNA_METABOLIC_PROCESS	-0.927706	0.938064	0.874305	0.897004	-0.815746	0.913014	-0.880945	2.09962	-1.25527	-1.07225
GOBP_POSITIVE_REGULATION_OF_SIGNALING	0.847464	-0.696083	0.89426	1.56204	-0.99328	0.901296	-1.35109	1.78793	-1.15225	-0.800916
GOBP_POSITIVE_REGULATION_OF_SMALL_MOLECULE_METABOLIC_PROCESS	0.967622	-0.98556	1.06138	1.15639	-1.3433	0.96932	0.974143	-1.93309	0.753535	-0.913766
GOBP_POSITIVE_REGULATION_OF_SUPRAMOLECULAR_FIBER_ORGANIZATION	0.644618	-0.938801	-1.05607	1.59321	1.06444	0.637817	-1.57625	1.74876	-1.33156	-0.808109
GOBP_POSITIVE_REGULATION_OF_TRANSCRIPTION_BY_RNA_POLYMERASE_II	-0.762698	0.927903	0.876623	0.876014	-0.772497	0.913859	-0.664475	1.77668	-1.17763	-1.06937
GOBP_POSITIVE_REGULATION_OF_TRANSFERASE_ACTIVITY	-1.25612	-0.884809	1.08318	1.43269	-0.980242	-0.921558	-1.56679	1.90169	-1.5401	-1.09735
GOBP_POSITIVE_REGULATION_OF_TRANSLATION	-1.31745	0.937037	0.895862	1.03877	1.31572	0.936614	-0.926255	1.84066	0.87153	1.04922
GOBP_POSITIVE_REGULATION_OF_TRANSPORT	1.09929	-0.738249	0.939504	1.45886	-1.26332	-0.988168	-1.34265	1.14897	-1.41322	-1.2942
GOBP_POSTTRANSCRIPTIONAL_REGULATION_OF_GENE_EXPRESSION	-0.849267	-0.742101	1.0427	-0.995499	-0.818579	-1.14478	1.38898	2.02899	-0.869954	-0.543852
GOBP_PRIMARY_ALCOHOL_METABOLIC_PROCESS	-1.29851	-1.47703	1.18039	1.04274	-1.29805	-1.25464	1.30287	-2.97471	1.13945	-1.23908
GOBP_PROCESS_UTILIZING_AUTOPHAGIC_MECHANISM	-0.754452	-0.741973	0.874043	0.841737	-1.18531	-1.41373	-1.44414	1.34214	-1.20323	-0.845125
GOBP_PRODUCTION_OF_MOLECULAR_MEDIATOR_OF_IMMUNE_RESPONSE	-1.14343	0.824171	1.50773	1.63591	0.945604	1.08126	-1.61506	0.90944	-1.551	-1.19978
GOBP_PROTEASOMAL_PROTEIN_CATABOLIC_PROCESS	-0.87936	-0.729957	1.18795	-1.32389	-1.61113	-1.34466	-0.99875	1.43904	-1.2971	0.734007
GOBP_PROTEIN_AUTOPHOSPHORYLATION	-1.22844	1.05028	1.31744	1.43829	-1.09112	0.901404	-1.77443	1.3312	0.970782	-0.887602
GOBP_PROTEIN_COMPLEX_OLIGOMERIZATION	-0.823985	-0.99164	1.02791	1.5612	-0.874537	-1.10787	-1.07774	-1.05889	-0.808434	-1.21184
GOBP_PROTEIN_CONTAINING_COMPLEX_DISASSEMBLY	-0.797923	0.90143	-1.1526	1.23707	0.619187	-0.604102	-1.34176	2.38359	-1.16473	-1.10162
GOBP_PROTEIN_CONTAINING_COMPLEX_LOCALIZATION	-1.0378	0.9918	-0.780993	0.817226	-1.64005	-1.27364	-0.902506	1.93812	-0.921202	-0.935883
GOBP_PROTEIN_DEPHOSPHORYLATION	-1.03708	0.862871	1.20629	1.49468	1.21349	0.760097	-1.31475	1.63013	-1.08215	-0.59122
GOBP_PROTEIN_DEPOLYMERIZATION	-0.859413	1.38693	-1.10851	1.42918	0.981769	-0.847611	-1.47421	2.12837	-1.33916	-1.1433
GOBP_PROTEIN_FOLDING	0.610149	-1.06016	-1.08306	-1.09179	-1.7	-1.65914	2.01469	2.78857	-1.6461	1.09202
GOBP_PROTEIN_HOMOOLIGOMERIZATION	-0.858679	-1.05662	1.08887	1.60639	-0.92384	-1.03687	-0.821824	-1.17546	0.607317	-0.98165
GOBP_PROTEIN_LOCALIZATION_TO_CELL_PERIPHERY	0.718597	0.790634	-1.45553	1.40268	-0.982375	1.07466	-0.913877	1.40481	-1.45823	-0.661336
GOBP_PROTEIN_LOCALIZATION_TO_ENDOPLASMIC_RETICULUM	-1.07838	-0.831257	0.663075	-1.05097	-1.52682	-1.39338	-1.12763	1.56301	-1.56906	1.01583
GOBP_PROTEIN_LOCALIZATION_TO_NUCLEUS	-0.865153	0.893589	0.931842	1.23536	-1.19562	-0.964904	-0.885033	2.1891	-1.45779	-1.03846
GOBP_PROTEIN_LOCALIZATION_TO_ORGANELLE	-1.02496	-0.861304	0.890533	1.11377	-0.968034	-1.13841	-1.22413	1.79007	-1.62034	-0.970783
GOBP_PROTEIN_LOCALIZATION_TO_PLASMA_MEMBRANE	0.923276	0.789224	-1.45591	1.38466	-1.25688	1.1484	-0.937485	1.49178	-1.36004	-0.672589
GOBP_PROTEIN_METHYLATION	1.29328	1.43866	1.37096	-1.3759	1.38118	1.21932	-0.844141	1.12445	0.914614	-0.800796
GOBP_PROTEIN_MODIFICATION_BY_SMALL_PROTEIN_CONJUGATION	-0.840542	-0.727901	1.17133	-0.83749	-1.20728	-1.49226	-0.710835	1.4364	-1.29465	-1.16312
GOBP_PROTEIN_MODIFICATION_BY_SMALL_PROTEIN_CONJUGATION_OR_REMOVAL	-0.861667	-0.726227	1.2614	-0.784877	-1.03984	-1.35034	-0.807215	1.30498	-1.25828	-1.10897
GOBP_PROTEIN_POLYMERIZATION	-0.840453	-0.90167	-1.06847	1.63205	-1.07087	-0.967869	-1.51407	2.2673	-1.15199	-1.11425
GOBP_PROTEIN_STABILIZATION	-1.31833	-0.892342	-0.975251	-0.925446	-1.41878	-1.16039	1.4423	1.71441	-1.89335	-1.30953
GOBP_PROTEIN_TARGETING	-0.670295	-0.95456	0.886082	0.69597	-0.885259	-0.993162	-0.971788	-0.989877	-1.50661	-0.692459
GOBP_PROTEIN_TETRAMERIZATION	-1.00509	-1.02474	1.16671	1.57487	-0.809932	-1.23824	-0.903134	-1.34887	0.949992	-1.47945
GOBP_PROTEIN_TRANSMEMBRANE_TRANSPORT	-0.714696	-1.14034	-0.833763	0.775992	0.462847	-0.828737	0.91921	-1.70916	0.640535	-0.609741
GOBP_PROTON_TRANSMEMBRANE_TRANSPORT	0.938073	1.36774	-1.84577	-2.24966	1.476	0.884866	-0.950225	-1.93827	-0.966461	-0.96078
GOBP_PURINE_CONTAINING_COMPOUND_BIOSYNTHETIC_PROCESS	-1.43684	-1.62277	1.40682	-0.79632	0.772371	-0.891058	1.69533	-2.01305	1.48011	-1.45744
GOBP_PURINE_CONTAINING_COMPOUND_METABOLIC_PROCESS	-1.13707	-1.47691	1.58473	0.885732	0.918961	-1.14097	1.56313	-2.43935	1.30603	-1.59913
GOBP_PYRUVATE_METABOLIC_PROCESS	-1.44601	-1.61285	1.71965	1.19206	0.939594	-1.37703	1.3773	-1.71251	1.45657	-1.53662
GOBP_RAS_PROTEIN_SIGNAL_TRANSDUCTION	-0.585197	0.712814	-0.819445	1.50148	0.620343	-0.979109	-1.50247	1.2909	-1.35136	-1.26667
GOBP_REACTIVE_NITROGEN_SPECIES_METABOLIC_PROCESS	1.0076	0.878284	-1.08432	-1.05673	-1.15129	-0.833668	-1.21945	-0.750234	-1.7361	-1.36285
GOBP_REACTIVE_OXYGEN_SPECIES_METABOLIC_PROCESS	1.19225	0.629368	1.20723	1.31146	-1.22123	0.844386	-1.744	-1.29695	-1.16063	-0.673729
GOBP_RECEPTOR_INTERNALIZATION	-1.38952	0.609956	-1.21383	0.945232	-0.615623	0.933542	-1.7655	2.06911	-0.990651	-1.07251
GOBP_RECEPTOR_MEDIATED_ENDOCYTOSIS	0.824221	0.799989	-1.14731	1.23958	-0.727388	1.0499	-1.56965	1.65745	-1.61048	-0.933401
GOBP_RECEPTOR_METABOLIC_PROCESS	0.846307	-0.492585	-1.2297	1.16957	0.677594	0.744061	-1.52838	1.78374	-0.934834	-0.881494
GOBP_REGENERATION	1.27067	-0.828345	1.1529	1.43964	-1.13552	-0.837429	-1.0315	-0.646008	1.24447	-1.21501
GOBP_REGULATED_EXOCYTOSIS	-0.996741	1.02133	-0.960665	1.53412	0.849002	-1.05403	-2.05584	2.11339	-1.67648	-1.17605
GOBP_REGULATION_OF_ACTIN_FILAMENT_BASED_PROCESS	-0.664182	0.928457	-0.940896	1.90338	0.847715	1.26512	-1.89694	1.82466	-1.03835	-1.23927
GOBP_REGULATION_OF_ACTIN_FILAMENT_LENGTH	-1.00305	0.668262	-0.986861	1.89041	-0.787493	-0.916096	-1.80526	1.82887	0.808111	-1.34056
GOBP_REGULATION_OF_ACTIN_FILAMENT_ORGANIZATION	-0.795721	-0.824603	-0.985726	1.8916	0.923175	-0.892448	-1.71506	1.88573	-0.721157	-1.33548
GOBP_REGULATION_OF_ADAPTIVE_IMMUNE_RESPONSE	1.25274	-0.641116	0.88928	1.71316	-0.962902	-0.767426	-2.0088	2.11943	-1.5686	-1.05441
GOBP_REGULATION_OF_ANATOMICAL_STRUCTURE_MORPHOGENESIS	0.760061	0.816795	-0.980923	1.55469	-1.08682	0.717384	-1.64054	1.34882	-1.04549	-1.11463
GOBP_REGULATION_OF_ANATOMICAL_STRUCTURE_SIZE	-0.744425	-1.02411	-1.20396	1.63594	-1.257	-1.22019	-1.41023	1.21199	0.806776	-0.692756
GOBP_REGULATION_OF_BINDING	0.687541	0.750859	-0.901334	1.02555	-0.907848	-1.02585	-0.666992	1.71957	-1.43094	-0.59371
GOBP_REGULATION_OF_BODY_FLUID_LEVELS	1.13248	0.892913	1.26992	1.40521	-0.732463	0.893424	-1.58539	1.00444	0.859089	0.927733
GOBP_REGULATION_OF_CANONICAL_WNT_SIGNALING_PATHWAY	0.75871	0.853801	-1.26582	0.883214	0.595073	1.07426	-0.766531	0.721712	-1.61564	-0.770493
GOBP_REGULATION_OF_CATABOLIC_PROCESS	0.838158	-1.07805	1.047	0.967297	-1.17235	-1.28906	-0.832478	1.25304	-1.48003	-1.14949
GOBP_REGULATION_OF_CELL_ACTIVATION	0.929514	-0.995725	1.59265	1.87514	1.28775	1.01639	-1.9698	1.63187	-1.60665	-1.35275
GOBP_REGULATION_OF_CELL_ADHESION	0.848414	0.944186	0.868816	1.74627	0.675114	0.999737	-1.61081	1.96781	-1.38087	-1.00419
GOBP_REGULATION_OF_CELL_CELL_ADHESION	0.943913	1.01703	0.996929	1.72163	0.798959	1.05961	-1.57945	1.79901	-1.48572	-0.97795
GOBP_REGULATION_OF_CELL_CYCLE	-1.30582	0.848633	1.20005	1.00816	-0.987344	-0.90665	-1.02354	2.45158	-0.992723	1.12521
GOBP_REGULATION_OF_CELL_CYCLE_PHASE_TRANSITION	-1.37758	-0.581106	1.4208	1.17955	-1.05021	-0.876354	-1.21676	1.87962	-1.37749	1.20168
GOBP_REGULATION_OF_CELL_CYCLE_PROCESS	-1.37325	-0.718266	1.18567	1.08521	-0.788074	-0.966945	-1.07354	2.17127	-1.34485	0.932704
GOBP_REGULATION_OF_CELL_DIFFERENTIATION	0.911256	-0.770422	1.18124	1.31248	-0.941641	-0.800754	-1.36447	1.55403	-1.05136	1.25755
GOBP_REGULATION_OF_CELL_JUNCTION_ASSEMBLY	1.31943	0.843801	-1.71736	0.912029	-0.821129	-0.848532	-1.54833	-0.546949	-1.06309	-0.677451
GOBP_REGULATION_OF_CELL_MATRIX_ADHESION	1.08085	1.17982	-0.931627	1.29132	1.09141	0.910566	-1.64649	0.840209	-0.722261	-1.31611
GOBP_REGULATION_OF_CELL_MORPHOGENESIS	0.643066	-0.774415	-0.790136	1.29692	-1.22975	-1.09207	-1.6576	1.64418	0.649722	-0.720868
GOBP_REGULATION_OF_CELL_POPULATION_PROLIFERATION	1.18085	0.933715	0.973528	1.28879	-1.04333	0.891586	-1.48872	1.24752	0.887768	-0.918097
GOBP_REGULATION_OF_CELL_PROJECTION_ASSEMBLY	-1.29866	0.74618	-1.04546	1.29831	1.45277	-0.536628	-1.70379	2.11488	-1.30702	-1.34934
GOBP_REGULATION_OF_CELL_PROJECTION_ORGANIZATION	-1.07597	-0.884228	-1.03483	1.40873	0.846205	-0.935417	-1.59263	1.99307	-1.04632	-0.834839
GOBP_REGULATION_OF_CELLULAR_AMIDE_METABOLIC_PROCESS	-1.00819	-0.803263	1.01894	-0.968711	0.873531	-0.96759	1.13602	1.80652	0.906418	-0.882215
GOBP_REGULATION_OF_CELLULAR_COMPONENT_BIOGENESIS	-0.710819	0.795678	-0.918583	1.64712	0.877591	-0.910131	-1.69492	1.93296	-1.28424	-1.04998
GOBP_REGULATION_OF_CELLULAR_COMPONENT_MOVEMENT	1.43522	1.02178	0.918969	1.6892	0.995633	1.18567	-1.91344	1.30523	-0.868193	-0.84571
GOBP_REGULATION_OF_CELLULAR_COMPONENT_SIZE	-0.893821	-0.824553	-1.04543	1.69338	-0.891217	-1.3973	-1.43228	1.7527	-0.952816	-1.12445
GOBP_REGULATION_OF_CELLULAR_KETONE_METABOLIC_PROCESS	1.19048	-0.843856	1.23515	0.952111	-1.08254	-0.918904	0.966436	-2.06011	0.807772	1.27953
GOBP_REGULATION_OF_CELLULAR_LOCALIZATION	1.00379	0.685429	0.857803	1.52031	-1.44071	-1.32921	-0.856122	1.74259	-1.52123	-1.03507
GOBP_REGULATION_OF_CELLULAR_PROTEIN_CATABOLIC_PROCESS	0.822527	-0.912184	0.817364	-1.08648	-1.42992	-1.1591	-0.917571	1.24321	-1.86999	-1.17707
GOBP_REGULATION_OF_CELLULAR_RESPONSE_TO_STRESS	-0.855824	-0.772223	1.21261	0.809254	-1.36732	-1.02795	-0.721263	1.59507	1.01158	1.08332
GOBP_REGULATION_OF_CHEMOTAXIS	-0.74282	-0.653527	1.11582	1.83652	1.41049	0.573828	-2.04225	1.39939	-0.649542	-0.942268
GOBP_REGULATION_OF_CHROMOSOME_ORGANIZATION	-1.07973	0.660698	1.38343	0.999695	0.917753	0.933933	-0.783874	3.02396	0.564144	0.923283
GOBP_REGULATION_OF_CYSTEINE_TYPE_ENDOPEPTIDASE_ACTIVITY	1.12368	1.01525	1.09915	1.22409	-0.799773	0.748152	-1.93654	1.36804	0.99998	-1.09149
GOBP_REGULATION_OF_CYTOSKELETON_ORGANIZATION	-1.1431	-0.819817	0.892294	1.91031	-0.717154	-0.993566	-1.71157	2.16181	-1.11759	-1.34326
GOBP_REGULATION_OF_CYTOSOLIC_CALCIUM_ION_CONCENTRATION	-0.737846	-0.786427	0.916079	1.74989	-0.960443	0.590503	-1.67473	1.73778	0.861869	-1.05189
GOBP_REGULATION_OF_DEFENSE_RESPONSE	0.804141	-0.90935	1.19422	1.37662	-1.16456	-1.13933	-1.59028	1.26367	-1.04178	1.6714
GOBP_REGULATION_OF_DNA_BINDING_TRANSCRIPTION_FACTOR_ACTIVITY	0.941538	1.25482	1.23397	1.3685	-0.582769	-0.754633	-1.60515	1.30763	0.671692	-0.848622
GOBP_REGULATION_OF_DNA_BIOSYNTHETIC_PROCESS	-0.79781	0.906148	1.24508	0.807181	-0.847768	-0.702747	1.49617	2.52236	-1.65754	-0.916365
GOBP_REGULATION_OF_DNA_METABOLIC_PROCESS	-1.18279	1.01941	1.26584	0.849757	-1.0545	0.662409	-1.16777	2.50495	-1.6926	1.03647
GOBP_REGULATION_OF_ENDOCYTOSIS	0.624391	0.87602	-1.03675	1.06897	-0.858984	0.822764	-1.89668	1.33553	-1.26739	1.05091
GOBP_REGULATION_OF_ENDOTHELIAL_CELL_MIGRATION	1.20593	0.725544	-1.13744	0.910828	0.784953	1.22333	-2.08401	0.702071	0.582402	-0.818805
GOBP_REGULATION_OF_EPITHELIAL_CELL_MIGRATION	1.62298	1.26476	-1.19563	1.0589	1.26376	1.02782	-2.22295	1.07769	0.665856	1.19275
GOBP_REGULATION_OF_EXOCYTOSIS	-0.794919	-1.00146	1.08544	1.21048	0.864447	-1.10858	-1.665	1.9724	-1.01327	-1.0296
GOBP_REGULATION_OF_FATTY_ACID_METABOLIC_PROCESS	0.937703	-0.920978	1.4571	1.394	-1.24792	-0.964041	1.2757	-1.94703	0.720602	1.19383
GOBP_REGULATION_OF_GENERATION_OF_PRECURSOR_METABOLITES_AND_ENERGY	-1.06281	-1.45496	1.18993	-0.886872	-0.924827	0.842398	-0.48829	-1.66566	0.919411	-1.24865
GOBP_REGULATION_OF_GLUCOSE_METABOLIC_PROCESS	-1.37229	-1.55978	1.4246	0.7909	-0.944568	-1.06007	0.918972	-1.77096	0.968178	-1.44682
GOBP_REGULATION_OF_GTPASE_ACTIVITY	-0.754563	0.910714	0.895312	1.72112	1.13892	-0.809237	-2.18598	1.46869	-0.808996	-1.32761
GOBP_REGULATION_OF_HEMOPOIESIS	-0.965096	-0.952103	1.62183	1.53751	1.13402	0.896775	-1.93897	1.38525	-1.41014	1.06373
GOBP_REGULATION_OF_HISTONE_MODIFICATION	1.31988	1.58534	1.27356	0.857669	1.40742	1.42133	-1.25052	1.56666	-0.848391	-0.880651
GOBP_REGULATION_OF_HORMONE_LEVELS	1.25546	-0.961358	-1.06313	0.893523	-1.07946	0.964149	-0.599144	-1.72318	1.43852	-0.89527
GOBP_REGULATION_OF_HYDROLASE_ACTIVITY	1.00666	0.8798	1.22678	1.64696	-1.00691	0.784302	-1.82626	1.27502	-0.95641	1.02598
GOBP_REGULATION_OF_IMMUNE_EFFECTOR_PROCESS	0.936932	-0.531305	1.13195	1.70716	1.12892	0.735244	-1.97524	1.54316	-1.59605	0.927367
GOBP_REGULATION_OF_IMMUNE_RESPONSE	0.885657	-0.856649	1.11743	1.603	-0.987851	-0.880304	-2.0295	2.01751	-1.67812	-0.83024
GOBP_REGULATION_OF_IMMUNE_SYSTEM_PROCESS	0.841334	-0.884794	1.22034	1.72828	0.819828	-0.845106	-1.97237	1.95296	-1.61879	-0.934851
GOBP_REGULATION_OF_INFLAMMATORY_RESPONSE	1.05178	-0.701618	1.22531	1.00831	-0.797323	-0.80922	-1.73975	1.15527	1.39723	1.65089
GOBP_REGULATION_OF_INNATE_IMMUNE_RESPONSE	-1.39275	-1.11077	0.947032	1.51953	-1.03906	-1.0904	-1.46002	1.61243	-1.64771	0.828967
GOBP_REGULATION_OF_INTRACELLULAR_PROTEIN_TRANSPORT	0.863153	0.86864	1.1551	1.44055	-1.54291	-1.17165	-1.06961	1.04603	-1.34265	-0.955187
GOBP_REGULATION_OF_INTRACELLULAR_TRANSPORT	0.973462	0.838155	1.12651	1.45689	-1.51634	-1.30876	-0.892112	1.72489	-1.5845	-0.982203
GOBP_REGULATION_OF_LEUKOCYTE_DIFFERENTIATION	0.818858	-0.755936	1.69989	1.62154	1.32353	0.987083	-1.82112	1.52745	-1.64935	1.05638
GOBP_REGULATION_OF_LEUKOCYTE_MEDIATED_IMMUNITY	0.94039	-0.574062	0.892669	1.68961	0.709797	-1.22936	-1.99948	1.56346	-1.71324	-0.641631
GOBP_REGULATION_OF_LEUKOCYTE_MIGRATION	-0.812385	0.60384	1.35622	2.03574	1.55769	0.88002	-2.13002	1.58783	0.674444	-0.909752
GOBP_REGULATION_OF_LEUKOCYTE_PROLIFERATION	-1.03098	0.733057	1.17699	1.42083	-0.938367	0.884271	-1.93701	2.42559	-1.71803	-1.15493
GOBP_REGULATION_OF_LIPID_BIOSYNTHETIC_PROCESS	1.20231	-0.878097	0.939552	1.20568	0.917734	1.02005	-0.595104	-1.76891	0.850334	0.999369
GOBP_REGULATION_OF_LIPID_LOCALIZATION	-1.16389	-1.51185	0.86065	1.54367	-1.43307	-1.33726	-0.77155	-1.30535	0.920653	0.754106
GOBP_REGULATION_OF_LIPID_METABOLIC_PROCESS	1.19869	-0.997574	0.969587	1.23412	-1.03683	-0.944691	-0.561725	-1.66591	1.01039	0.967566
GOBP_REGULATION_OF_LYMPHOCYTE_ACTIVATION	0.695055	0.714752	1.58849	1.8812	1.26312	1.15814	-1.95854	2.02219	-1.91976	-1.44245
GOBP_REGULATION_OF_LYMPHOCYTE_MEDIATED_IMMUNITY	1.26357	-0.727067	0.626908	1.52756	-0.916876	-0.932663	-1.72541	1.47403	-1.58261	-0.858518
GOBP_REGULATION_OF_MACROAUTOPHAGY	0.823904	0.704633	1.15325	1.08243	-0.906898	-1.25041	-1.37612	1.90101	-0.822407	-0.942774
GOBP_REGULATION_OF_MAP_KINASE_ACTIVITY	-0.73863	0.861992	1.00608	1.29378	0.731896	-0.786297	-1.91217	1.18775	1.48434	1.81224
GOBP_REGULATION_OF_METAL_ION_TRANSPORT	-0.958101	-0.910213	0.952333	1.45918	-1.07279	0.839581	-1.37328	0.883616	-0.836524	-1.31241
GOBP_REGULATION_OF_MITOTIC_CELL_CYCLE	-1.09052	-0.636423	1.27755	1.07211	-0.797019	-0.838691	-1.04491	1.85997	-0.826659	1.16777
GOBP_REGULATION_OF_MITOTIC_CELL_CYCLE_PHASE_TRANSITION	-1.22721	-0.664677	1.28189	1.23916	-0.963677	-0.924346	-1.24456	1.66058	-1.14299	1.0318
GOBP_REGULATION_OF_MRNA_CATABOLIC_PROCESS	-1.20427	0.842422	1.02775	0.903436	0.943705	0.709752	1.23707	1.88986	-0.789053	-0.739657
GOBP_REGULATION_OF_MRNA_METABOLIC_PROCESS	-0.813148	1.14091	0.819675	0.785961	1.22617	0.990812	1.10949	2.76666	-0.716325	0.656948
GOBP_REGULATION_OF_MRNA_PROCESSING	0.702872	1.35056	0.724164	0.574683	1.70106	1.43769	0.901575	3.02845	0.880716	0.978175
GOBP_REGULATION_OF_MRNA_SPLICING_VIA_SPLICEOSOME	0.766641	1.30517	0.760862	0.71618	1.70601	1.48971	0.836502	3.02425	0.949437	0.811373
GOBP_REGULATION_OF_MULTICELLULAR_ORGANISMAL_DEVELOPMENT	0.822833	-0.869501	1.04072	1.42661	0.779432	1.07188	-1.43034	1.39411	-1.12202	-0.868061
GOBP_REGULATION_OF_NEUROGENESIS	0.946253	-0.887914	0.738977	1.10023	0.750932	-1.33119	-0.746615	1.5049	-0.916974	-0.81317
GOBP_REGULATION_OF_NUCLEOCYTOPLASMIC_TRANSPORT	0.771911	1.17818	1.48581	1.46785	-1.49412	-1.04001	0.512451	1.69169	-1.51509	-1.23761
GOBP_REGULATION_OF_ORGANELLE_ASSEMBLY	-1.16802	-0.583653	1.16378	1.45168	0.979014	-1.1808	-1.32301	2.22933	-1.12808	-1.09074
GOBP_REGULATION_OF_ORGANELLE_ORGANIZATION	-1.23059	-0.76393	0.928994	1.64436	0.94358	-0.916324	-1.47357	2.41432	-1.22764	-0.829714
GOBP_REGULATION_OF_PEPTIDASE_ACTIVITY	1.19337	0.731569	1.21993	1.13171	-1.41814	0.90061	-1.5947	1.32103	1.08048	1.10678
GOBP_REGULATION_OF_PEPTIDYL_SERINE_PHOSPHORYLATION	0.824274	0.579557	0.87614	1.0683	-1.08854	-1.20082	-1.30048	0.794429	-1.81235	1.23639
GOBP_REGULATION_OF_PEPTIDYL_TYROSINE_PHOSPHORYLATION	1.11789	0.55214	0.948515	1.46894	0.746656	0.891459	-1.93677	2.06353	1.04461	1.38736
GOBP_REGULATION_OF_PHOSPHORUS_METABOLIC_PROCESS	-0.878912	-1.17898	1.18154	1.44891	-0.818063	-0.989104	-1.35671	1.27431	0.823257	-1.00177
GOBP_REGULATION_OF_PROTEASOMAL_PROTEIN_CATABOLIC_PROCESS	-0.707452	-0.89328	0.949101	-0.830256	-1.76235	-1.15619	-0.78073	1.143	-1.70448	-1.13272
GOBP_REGULATION_OF_PROTEASOMAL_UBIQUITIN_DEPENDENT_PROTEIN_CATABOLIC_PROCESS	0.789164	-0.726621	0.96909	-0.688638	-1.64012	-1.22853	-0.881266	0.919311	-1.72313	-1.15559
GOBP_REGULATION_OF_PROTEIN_CATABOLIC_PROCESS	0.955755	-0.709709	0.730772	-0.867523	-1.1313	-1.06053	-0.863823	1.05052	-1.80138	-0.988586
GOBP_REGULATION_OF_PROTEIN_CONTAINING_COMPLEX_ASSEMBLY	0.703287	0.819744	-1.03359	1.68765	-1.02125	-1.03509	-1.83152	2.14273	-1.24396	-1.18674
GOBP_REGULATION_OF_PROTEIN_CONTAINING_COMPLEX_DISASSEMBLY	0.761052	1.27795	-1.32781	1.20456	0.769532	0.70891	-1.46045	2.03518	-0.791356	-0.86696
GOBP_REGULATION_OF_PROTEIN_KINASE_ACTIVITY	-0.82839	0.773881	1.10571	1.46979	-0.75943	-1.06173	-1.59316	1.47254	1.0562	1.51697
GOBP_REGULATION_OF_PROTEIN_LOCALIZATION	1.03946	0.83521	-0.945427	1.31773	-1.47038	-1.20856	-0.664821	1.24865	-1.29355	-1.0457
GOBP_REGULATION_OF_PROTEIN_LOCALIZATION_TO_CELL_PERIPHERY	-0.87564	-0.770922	-1.11061	1.23739	-1.12145	0.657243	-0.57937	1.64452	-0.667441	-0.728588
GOBP_REGULATION_OF_PROTEIN_LOCALIZATION_TO_NUCLEUS	1.29544	1.15978	0.863068	1.44472	-1.4929	-1.08538	1.77413	1.49897	-1.6264	-1.27461
GOBP_REGULATION_OF_PROTEIN_MODIFICATION_BY_SMALL_PROTEIN_CONJUGATION_OR_REMOVAL	-0.809377	-1.09815	1.04627	-1.15854	-1.38055	-1.55857	0.946575	1.42743	-1.64202	-1.40738
GOBP_REGULATION_OF_PROTEIN_MODIFICATION_PROCESS	0.778577	0.885915	1.20273	1.28987	-0.913771	-0.832084	-1.39242	1.67439	-1.02872	1.01501
GOBP_REGULATION_OF_PROTEIN_PHOSPHORYLATION	-0.751904	-0.624363	1.06308	1.46302	-1.1245	-0.990919	-1.45678	1.40993	0.939979	1.35538
GOBP_REGULATION_OF_PROTEIN_POLYMERIZATION	-0.856763	0.581065	-1.16613	1.6495	-0.884463	-0.777943	-1.76462	2.04021	-1.19101	-1.26467
GOBP_REGULATION_OF_PROTEIN_SERINE_THREONINE_KINASE_ACTIVITY	-0.871781	0.990727	1.23892	1.36074	-0.677815	-0.936659	-1.52602	1.61728	1.19732	1.85615
GOBP_REGULATION_OF_PROTEIN_STABILITY	-1.02913	-0.857369	0.687641	0.841095	-0.915532	-0.970628	-0.872609	1.83315	-1.61413	-0.936575
GOBP_REGULATION_OF_REACTIVE_OXYGEN_SPECIES_METABOLIC_PROCESS	0.979152	-0.997905	1.28666	1.23137	-1.59441	-0.755176	-1.63171	-0.996497	-0.957317	0.83149
GOBP_REGULATION_OF_RESPONSE_TO_BIOTIC_STIMULUS	-1.5928	-0.97865	1.09825	1.46654	-0.957923	-1.07832	-1.54511	1.47533	-1.66429	0.754854
GOBP_REGULATION_OF_RESPONSE_TO_DNA_DAMAGE_STIMULUS	-0.895189	1.32004	1.36113	0.95444	-0.766537	1.05845	-0.972645	2.03834	0.514563	1.35501
GOBP_REGULATION_OF_RESPONSE_TO_EXTERNAL_STIMULUS	1.21216	-0.854613	1.24038	1.59354	-1.021	-1.05107	-1.64517	1.22781	-0.978482	1.43038
GOBP_REGULATION_OF_RESPONSE_TO_OXIDATIVE_STRESS	0.801488	-1.22346	0.980288	-0.819278	-1.38967	-0.713167	1.14359	-1.61989	0.669297	-0.711488
GOBP_REGULATION_OF_RESPONSE_TO_STRESS	1.05271	-0.891552	1.14142	1.15784	-1.33984	-1.10588	-1.13968	1.33872	-0.963856	1.16522
GOBP_REGULATION_OF_RNA_SPLICING	0.690186	1.33064	0.871184	0.607917	1.67424	1.45904	0.893762	2.95203	1.05314	-0.832247
GOBP_REGULATION_OF_SECRETION	0.914563	-0.714967	0.753609	1.14876	0.784133	-0.855096	-1.49209	0.878022	0.743965	-1.35211
GOBP_REGULATION_OF_SMALL_GTPASE_MEDIATED_SIGNAL_TRANSDUCTION	-0.538513	-1.1107	0.736226	1.73494	-0.587025	-1.08849	-1.79313	1.24513	0.844324	-0.928298
GOBP_REGULATION_OF_SMALL_MOLECULE_METABOLIC_PROCESS	1.17672	-1.20522	1.1783	1.03089	-0.895472	-0.917014	0.809336	-2.21575	0.913727	-1.14977
GOBP_REGULATION_OF_SUPRAMOLECULAR_FIBER_ORGANIZATION	0.743437	-0.754008	-0.978574	1.85177	0.75186	-0.787238	-1.66986	1.86376	-0.960769	-1.27188
GOBP_REGULATION_OF_SYSTEM_PROCESS	1.13427	-0.63166	0.840924	1.5228	-1.14492	1.40301	-1.03858	-1.01835	0.978826	-0.676098
GOBP_REGULATION_OF_T_CELL_ACTIVATION	0.845243	0.665268	1.00316	1.69642	1.3036	1.05903	-1.62403	2.35472	-1.81672	-1.02731
GOBP_REGULATION_OF_TRANSFERASE_ACTIVITY	-1.00273	-0.897866	1.19552	1.32915	-0.788718	-1.20593	-1.44614	1.9158	0.984363	-0.93745
GOBP_REGULATION_OF_TRANSLATIONAL_INITIATION	-0.783219	-1.04931	0.659951	-0.546812	-1.02726	-1.64645	1.14496	1.78333	-0.878389	0.774042
GOBP_REGULATION_OF_TRANSMEMBRANE_TRANSPORT	-0.687068	-0.76111	1.10361	1.50459	-0.987007	0.562419	-1.41044	0.600386	-0.978919	-1.1744
GOBP_REGULATION_OF_UBIQUITIN_DEPENDENT_PROTEIN_CATABOLIC_PROCESS	-0.804274	-0.701436	0.961545	-1.03443	-1.66671	-1.28795	-0.897968	1.07969	-1.6913	-1.1432
GOBP_REGULATION_OF_VASCULATURE_DEVELOPMENT	0.741543	1.04235	-1.16951	1.34117	-1.01283	1.25906	-1.56174	0.658416	-1.00243	-1.2726
GOBP_REGULATION_OF_VESICLE_MEDIATED_TRANSPORT	0.781479	-0.780389	1.09726	1.53242	-0.916212	-0.898738	-1.82526	1.97515	-1.37577	-0.747333
GOBP_REGULATION_OF_VIRAL_PROCESS	-1.25909	0.888742	1.07374	1.14692	-1.35831	-1.13633	-0.671412	1.48337	-1.90369	1.43088
GOBP_REGULATION_OF_WNT_SIGNALING_PATHWAY	0.947943	0.808023	-1.27787	0.95993	-0.562967	1.00516	-0.675638	0.900055	-1.68742	-0.766814
GOBP_RESPIRATORY_ELECTRON_TRANSPORT_CHAIN	-1.15213	-1.53227	-1.05715	-2.11998	1.83463	1.16091	1.21839	-3.33302	1.17214	-0.581178
GOBP_RESPONSE_TO_ABIOTIC_STIMULUS	-0.975167	-1.08946	1.10403	1.13207	-0.909024	0.891349	-0.956988	1.34552	-1.11476	-1.03684
GOBP_RESPONSE_TO_BACTERIUM	-0.877955	-1.45808	1.32341	1.64897	-1.20296	-1.13056	-1.32579	1.19783	1.02836	-0.939567
GOBP_RESPONSE_TO_CARBOHYDRATE	-1.13532	-1.53883	1.20227	1.47467	0.992996	-1.15176	-0.862569	-1.50508	1.05173	-1.34768
GOBP_RESPONSE_TO_CYTOKINE	0.885487	-1.18477	1.15102	1.39593	-0.955244	0.745961	-1.32468	1.54841	-1.32083	-0.8546
GOBP_RESPONSE_TO_ENDOPLASMIC_RETICULUM_STRESS	0.693327	0.807941	-0.8152	0.888031	-1.71759	-1.4025	-0.730095	1.82883	-1.21357	-0.817783
GOBP_RESPONSE_TO_GROWTH_FACTOR	0.969115	-0.761647	-1.02332	1.46969	-0.732733	-0.676724	-1.22177	1.07068	0.990359	1.00134
GOBP_RESPONSE_TO_HEAT	-1.50277	-1.53986	1.35755	0.954165	-1.65953	-1.64096	-0.667403	0.678556	-1.61473	-1.41993
GOBP_RESPONSE_TO_LIGHT_STIMULUS	-1.07026	1.13373	1.47942	0.840118	0.764208	0.935645	-0.763676	1.92884	0.860126	-0.906355
GOBP_RESPONSE_TO_MECHANICAL_STIMULUS	-1.07821	-0.838541	-1.22076	1.57008	-1.51318	-0.754551	-1.53922	-0.725408	0.726331	-0.649198
GOBP_RESPONSE_TO_MONOSACCHARIDE	-0.965852	-1.46986	1.2089	1.34994	1.20346	-0.872885	-0.804054	-1.55108	0.956627	-1.48111
GOBP_RESPONSE_TO_OXIDATIVE_STRESS	1.25029	-0.720569	1.17911	0.965047	-0.760771	-0.858961	-0.788685	-1.50495	1.05326	-0.727755
GOBP_RESPONSE_TO_RADIATION	-0.973403	1.07848	1.61991	1.10593	0.8184	0.996542	-1.05156	1.93736	-0.899336	-1.00582
GOBP_RESPONSE_TO_TOPOLOGICALLY_INCORRECT_PROTEIN	1.01999	1.03718	1.01734	0.940099	-1.59667	-1.45753	0.928203	1.89169	-1.65615	-0.949311
GOBP_RESPONSE_TO_TOXIC_SUBSTANCE	1.69096	-0.713127	0.997659	-1.12878	-0.899751	-1.30676	-0.771879	-1.90947	-0.632018	-1.2611
GOBP_RESPONSE_TO_UV	-1.09451	1.41157	1.50185	1.00991	1.0116	1.28951	-0.920649	1.71293	1.03426	-0.718784
GOBP_RESPONSE_TO_WOUNDING	1.51445	0.752416	0.825892	1.51146	-0.97233	0.776886	-1.42634	0.890836	0.90035	0.885992
GOBP_RESPONSE_TO_XENOBIOTIC_STIMULUS	1.26602	-1.03995	1.12833	1.14795	-1.24855	-1.23573	-0.702886	-2.12667	-0.991689	-1.23272
GOBP_RETROGRADE_TRANSPORT_ENDOSOME_TO_GOLGI	-1.46462	1.15927	0.538326	0.84913	-0.9286	-0.782158	-1.39551	2.03998	-1.42676	0.965976
GOBP_RHO_PROTEIN_SIGNAL_TRANSDUCTION	0.641489	0.897889	-1.38291	1.55782	1.03411	0.862786	-1.36964	-1.27091	-0.793777	1.06713
GOBP_RIBONUCLEOPROTEIN_COMPLEX_BIOGENESIS	-0.922391	0.955008	1.10968	-2.07975	0.979636	-0.706381	-0.605492	3.85694	-1.63039	1.09003
GOBP_RIBONUCLEOPROTEIN_COMPLEX_SUBUNIT_ORGANIZATION	0.512952	-0.658685	1.21106	-1.56842	0.826071	-1.05846	1.05564	3.81507	-1.50399	-0.693432
GOBP_RIBOSE_PHOSPHATE_BIOSYNTHETIC_PROCESS	-1.4942	-1.65897	1.38448	0.884448	1.29574	0.889972	1.61383	-1.87349	1.52861	-1.40653
GOBP_RIBOSE_PHOSPHATE_METABOLIC_PROCESS	-1.17475	-1.50065	1.61902	0.992839	1.26393	-1.05655	1.5176	-2.4103	1.36862	-1.65542
GOBP_RIBOSOME_BIOGENESIS	-1.00697	1.12235	0.929542	-2.41001	1.27091	0.680955	-0.464024	3.29182	-1.36482	1.16494
GOBP_RNA_3_END_PROCESSING	0.79097	1.1624	0.737135	-0.896783	1.29622	1.12043	-1.13518	2.24132	0.713713	1.09229
GOBP_RNA_CATABOLIC_PROCESS	-0.897679	0.791645	1.0806	0.777656	1.06471	-0.620276	0.957902	2.37663	-1.14075	-0.898716
GOBP_RNA_LOCALIZATION	-0.878252	-0.736736	-0.690181	-0.942948	0.887599	0.747834	1.83145	3.16177	-1.01078	1.22657
GOBP_RNA_PHOSPHODIESTER_BOND_HYDROLYSIS	0.536086	0.59041	1.33705	-0.666695	1.38727	0.692693	-1.45307	2.01487	-0.903281	-1.16841
GOBP_RNA_PROCESSING	-0.831039	1.14333	0.865669	-1.30905	1.67144	1.37016	-0.928544	3.96294	-0.75179	1.14139
GOBP_RNA_SPLICING	-0.70383	1.12016	0.915648	-0.657046	1.72584	1.44967	0.946187	3.81174	0.790671	-0.743683
GOBP_RNA_SPLICING_VIA_TRANSESTERIFICATION_REACTIONS	-0.757659	1.26912	0.84864	-0.687224	1.67619	1.57732	0.722056	3.99378	0.9518	1.07903
GOBP_RRNA_METABOLIC_PROCESS	-1.40192	0.993138	0.888887	-2.00746	1.28718	1.22554	-0.77784	3.29834	-1.40153	1.3811
GOBP_SECOND_MESSENGER_MEDIATED_SIGNALING	0.558396	-0.635149	-0.998797	1.5842	-0.919177	0.879639	-1.68359	0.755615	-0.944588	-1.1638
GOBP_SECONDARY_ALCOHOL_METABOLIC_PROCESS	1.56638	1.42364	-1.37282	0.910217	0.99753	1.54342	1.30457	-2.29353	1.36299	0.877382
GOBP_SECRETION	1.15885	-0.727545	-1.03224	1.15864	-0.90686	-1.08976	-1.66005	1.06069	-0.927433	-1.29417
GOBP_SERINE_FAMILY_AMINO_ACID_METABOLIC_PROCESS	1.29908	1.11325	1.17821	-1.34954	0.751017	1.1214	-0.74104	-2.34516	1.34327	-1.27553
GOBP_SIGNAL_TRANSDUCTION_BY_P53_CLASS_MEDIATOR	-0.705574	1.30393	-0.826838	-1.26457	1.04511	0.816752	-0.939648	1.96832	0.905448	-1.09462
GOBP_SIGNAL_TRANSDUCTION_IN_RESPONSE_TO_DNA_DAMAGE	-1.24158	1.14676	1.30998	1.17444	0.77936	-0.663258	-1.6044	1.32826	0.846095	-0.867185
GOBP_SISTER_CHROMATID_SEGREGATION	-0.935074	-0.707907	1.14487	1.15902	0.868407	-0.747356	-1.13986	2.55892	0.615042	0.959785
GOBP_SMALL_GTPASE_MEDIATED_SIGNAL_TRANSDUCTION	-0.741396	-0.788046	0.825953	1.69982	-0.566249	-1.154	-1.77983	1.42067	-1.2932	-1.05048
GOBP_SMOOTH_MUSCLE_CELL_PROLIFERATION	-0.969691	-1.04144	0.925147	1.23965	-0.970052	-0.994028	-1.424	-0.536031	1.80824	1.1234
GOBP_SPINDLE_ORGANIZATION	-1.20913	-0.914284	0.922778	1.25351	1.00989	-0.668395	1.01656	2.50159	-0.880627	-0.932703
GOBP_STEROID_BIOSYNTHETIC_PROCESS	1.55058	0.982887	1.02431	1.03134	-1.23929	-0.87027	1.03814	-2.45906	1.49908	1.48348
GOBP_STEROID_METABOLIC_PROCESS	1.70424	1.05016	1.03762	0.943175	-0.949402	1.10194	0.84568	-2.56231	1.55724	1.21832
GOBP_STEROL_BIOSYNTHETIC_PROCESS	1.30803	1.12507	1.48267	1.78288	-1.17628	0.897413	1.96313	-2.56148	1.36007	1.20442
GOBP_STEROL_HOMEOSTASIS	1.41501	1.22639	-1.46717	-1.02642	-0.866878	-0.767001	0.868835	-1.73322	1.08567	-0.691141
GOBP_STEROL_METABOLIC_PROCESS	1.49951	1.31988	-1.24029	0.799161	-0.816023	1.2029	1.08483	-2.41629	1.40269	1.01349
GOBP_STRESS_ACTIVATED_PROTEIN_KINASE_SIGNALING_CASCADE	-0.868912	-0.83174	1.35137	-0.831933	-0.975955	-1.14597	-1.23238	1.58586	1.24238	1.58074
GOBP_STRIATED_MUSCLE_CONTRACTION	1.56494	1.10067	-1.62556	1.55664	-1.21133	1.39052	-1.40209	-0.858304	0.703371	-0.790317
GOBP_SUBSTRATE_ADHESION_DEPENDENT_CELL_SPREADING	-1.24408	-1.31951	-0.835428	1.10793	-1.46492	-0.690997	-1.5085	1.7002	1.07725	0.869807
GOBP_SULFUR_COMPOUND_BIOSYNTHETIC_PROCESS	-1.15526	-1.3667	1.52813	0.902497	-1.16739	-1.15758	2.02739	-2.91031	1.55306	-1.517
GOBP_SULFUR_COMPOUND_METABOLIC_PROCESS	1.20233	-1.00158	1.62644	0.86086	0.764053	-0.988055	1.22323	-3.44159	1.36718	-1.65717
GOBP_SUPRAMOLECULAR_FIBER_ORGANIZATION	1.21537	0.74809	-1.25623	2.05262	-0.831994	-0.793301	-1.62808	1.86125	-1.15298	-1.22434
GOBP_T_CELL_ACTIVATION	1.07525	1.01655	0.946724	1.75414	0.992892	1.0101	-1.81673	2.83845	-1.63711	-0.650416
GOBP_TAXIS	-1.00748	-0.936458	1.14149	1.96388	-0.874502	-0.629302	-2.0517	1.66259	0.848169	-0.945607
GOBP_TELOMERE_MAINTENANCE	-0.958597	1.0559	1.65419	0.770656	-0.939102	-0.671628	1.53182	2.40324	-1.61495	-0.622843
GOBP_TELOMERE_ORGANIZATION	-0.958597	1.0559	1.71774	0.768998	-0.777567	-0.670363	1.50926	2.39424	-1.61495	-0.590243
GOBP_TEMPERATURE_HOMEOSTASIS	-0.565826	0.724017	1.05653	1.26561	1.08976	1.12242	1.10073	-1.73136	0.812895	-1.06057
GOBP_TERPENOID_METABOLIC_PROCESS	1.49854	-0.847471	-1.29175	0.977604	-1.07898	-0.709606	-1.03602	-2.35077	1.22788	0.745409
GOBP_THIOESTER_BIOSYNTHETIC_PROCESS	-1.49117	-1.6083	1.39309	1.43442	-1.26588	-1.36641	2.45034	-2.76853	1.69261	-1.1577
GOBP_THIOESTER_METABOLIC_PROCESS	0.851827	-1.33063	1.65423	1.25457	-0.99818	-1.103	2.02584	-3.38679	1.64939	-1.29535
GOBP_TISSUE_DEVELOPMENT	1.10173	1.00303	-1.24846	1.3638	-1.05529	1.09615	-1.14353	0.895566	1.01533	-0.748302
GOBP_TISSUE_MIGRATION	1.41993	1.26048	-1.19364	1.32763	0.797966	0.767019	-2.15553	0.554799	-0.663681	1.01875
GOBP_TISSUE_MORPHOGENESIS	-0.835712	1.22813	-1.44498	0.886156	-1.08747	-0.733038	-1.6533	1.25136	-1.6654	-0.866276
GOBP_TRANSLATIONAL_INITIATION	-0.874295	-1.03817	1.11679	-1.11353	-0.998347	-1.57336	1.84112	2.365	-1.01582	0.903559
GOBP_TRANSMEMBRANE_RECEPTOR_PROTEIN_TYROSINE_KINASE_SIGNALING_PATHWAY	1.33866	0.912578	-1.24708	1.41674	0.802753	0.8678	-1.85061	1.1166	0.863416	-1.02975
GOBP_TRANSPORT_ALONG_MICROTUBULE	0.638655	-1.17092	0.873755	1.1646	-1.33012	-1.24438	1.04817	1.55687	-1.12214	-0.933972
GOBP_TRIGLYCERIDE_METABOLIC_PROCESS	1.16899	-1.2378	-1.34965	0.981648	-0.965927	-1.31791	1.48319	-2.29806	1.12518	-1.00192
GOBP_TRNA_METABOLIC_PROCESS	-0.944115	0.573983	0.754552	-1.42958	0.729919	-0.904215	-1.3704	1.23871	-0.735782	-0.551079
GOBP_UNSATURATED_FATTY_ACID_METABOLIC_PROCESS	1.24921	-1.10932	1.37367	1.50419	-1.33867	-1.20486	1.5817	-2.45823	1.38651	-1.21886
GOBP_VACUOLAR_TRANSPORT	-0.833075	-0.690523	-0.949628	0.903186	-1.00996	-0.575784	-1.36978	1.66661	-1.30539	1.26189
GOBP_VACUOLE_ORGANIZATION	1.25369	0.67491	-0.900296	0.947843	-0.885768	-1.18748	-1.60761	1.77033	0.723082	1.28049
GOBP_VASCULAR_PROCESS_IN_CIRCULATORY_SYSTEM	0.889398	-1.15509	-1.4441	0.948014	1.14946	0.832125	-1.03324	-1.69068	1.06458	0.79706
GOBP_VESICLE_MEDIATED_TRANSPORT_TO_THE_PLASMA_MEMBRANE	1.02894	0.808165	-1.07977	1.47383	-0.938643	-0.664369	-1.58566	1.89698	-1.30187	0.744381
GOBP_VESICLE_ORGANIZATION	0.518802	-0.662004	0.77572	1.13353	-0.962781	-1.3417	-1.08337	1.52366	-1.42597	1.14526
GOBP_VIRAL_GENOME_REPLICATION	-1.21806	-0.37352	1.13627	1.24858	-0.945525	-0.835705	1.21796	1.50695	-1.71651	-1.0011
GOBP_VIRAL_LIFE_CYCLE	0.949579	0.818045	1.02313	0.986871	-0.945476	-0.793714	-0.919268	1.72003	-1.91196	1.00662
GOBP_VIRAL_PROCESS	-0.704475	0.835543	1.04807	0.968994	-1.202	-1.10776	-0.988832	2.04093	-1.87302	1.07762
GOBP_VITAMIN_METABOLIC_PROCESS	0.987428	-1.32122	1.16411	1.3426	1.18336	0.684219	0.559366	-2.32975	1.12489	-1.31763
GOBP_WOUND_HEALING	1.55786	0.847536	0.926376	1.44179	-1.02078	0.659053	-1.60458	0.848285	0.771834	0.981435
GOBP_XENOBIOTIC_METABOLIC_PROCESS	1.73105	1.4991	1.26461	-1.039	-0.868745	-0.93378	0.72984	-2.83006	-1.16223	-1.24904

## Sheet: GSEA_all_pvalue_proteomics
GSEA_all_pvalue_proteomics
	Aca_Female_padjust	Aca_Male_padjust	aging_F_padjust	aging_M_padjust	CR_Female_padjust	CR_Male_padjust	GCV_F_padjust	GCV_M_padjust	Rapa_Female_padjust	Rapa_Male_padjust
KEGG_ALZHEIMERS_DISEASE	0.956313	0.678698	0.92131	0.0214707	0.0371415	0.442474	0.243101	1.41325e-07	0.988959	0.396158
KEGG_AMINO_SUGAR_AND_NUCLEOTIDE_SUGAR_METABOLISM	0.246198	0.500871	0.000226106	0.47941	0.951358	0.442474	0.250469	0.14001	0.988959	0.0388725
KEGG_APOPTOSIS	0.998113	0.817191	0.0171803	0.547525	0.917145	0.896688	0.573554	0.679016	0.232143	0.172713
KEGG_BUTANOATE_METABOLISM	0.973076	0.854701	0.92131	0.962308	0.875	0.703492	0.250469	1.85e-09	0.227228	0.275686
KEGG_CHEMOKINE_SIGNALING_PATHWAY	0.509054	0.817191	0.0153147	0.00310309	0.992348	0.667288	0.000333824	0.00245188	0.227228	0.0059718
KEGG_ENDOCYTOSIS	0.998113	0.879089	0.970355	0.167049	0.951358	0.854786	0.216412	0.0939565	0.909091	0.655613
KEGG_EPITHELIAL_CELL_SIGNALING_IN_HELICOBACTER_PYLORI_INFECTION	0.703681	0.837811	0.932573	0.618136	0.629595	0.998316	0.250469	0.0137927	0.799383	0.755917
KEGG_FOCAL_ADHESION	0.998113	0.817191	0.310833	0.00096772	0.853453	0.667288	0.554071	0.285569	0.858065	0.490848
KEGG_GLYCEROPHOSPHOLIPID_METABOLISM	0.0249271	0.0836447	0.182322	0.473081	0.59921	0.196802	0.398172	0.0431459	0.376154	0.735622
KEGG_GLYCOLYSIS_GLUCONEOGENESIS	0.703681	0.304969	0.189922	0.0844381	0.553406	0.89009	0.243101	0.00011038	0.285233	0.0407639
KEGG_HUNTINGTONS_DISEASE	0.998113	0.963768	0.925506	0.00321123	0.0109055	0.131172	0.082353	3.12419e-05	0.723005	0.490848
KEGG_INSULIN_SIGNALING_PATHWAY	0.0249271	0.0120498	0.0171803	0.00406074	0.875	0.577097	0.261637	0.224744	0.873955	0.130435
KEGG_LEUKOCYTE_TRANSENDOTHELIAL_MIGRATION	0.998113	0.817191	0.92131	0.0407199	0.951358	0.944637	0.000313534	0.144727	0.988959	0.10765
KEGG_LYSOSOME	0.11983	0.678698	0.000170135	0.00374023	0.0192067	0.0425873	0.00231441	0.000537664	0.0706921	0.00165639
KEGG_MAPK_SIGNALING_PATHWAY	0.964151	0.963768	0.169139	0.0668479	0.970667	0.998316	0.23876	0.0631492	0.873792	0.735622
KEGG_NEUROTROPHIN_SIGNALING_PATHWAY	0.998113	0.854701	0.0150085	0.0217705	0.951358	0.678909	0.082353	0.00376094	0.376154	0.0607253
KEGG_OXIDATIVE_PHOSPHORYLATION	0.509054	0.500871	0.347929	2.51598e-08	0.000836138	0.024088	0.485297	1.85e-09	0.988959	0.324808
KEGG_PARKINSONS_DISEASE	0.85956	0.936745	0.435107	5.64646e-06	0.0153025	0.0425873	0.00428423	1.85e-09	0.988959	0.376614
KEGG_PATHWAYS_IN_CANCER	0.85956	0.879089	0.500554	0.12311	0.489083	0.872846	0.209933	0.000825711	0.0706921	0.697905
KEGG_PEROXISOME	0.998113	0.500871	0.00250051	0.00033128	0.501197	0.442474	0.00425178	1.85e-09	0.221629	0.646181
KEGG_PPAR_SIGNALING_PATHWAY	0.998113	0.678698	0.0332659	0.0172552	0.951358	0.52332	0.0172371	3.36818e-06	0.227228	0.31728
KEGG_PYRIMIDINE_METABOLISM	0.998113	0.879089	0.347929	0.339417	0.0960221	0.577097	0.726064	0.975334	0.395266	0.42551
KEGG_PYRUVATE_METABOLISM	0.430604	0.0836447	0.171535	0.306729	0.951358	0.442474	0.180181	3.01445e-05	0.227228	0.0764662
KEGG_REGULATION_OF_ACTIN_CYTOSKELETON	0.703681	0.817191	0.92131	0.00240197	0.995575	0.998316	0.12651	0.0152018	0.376154	0.646181
KEGG_RIBOSOME	0.998113	0.692695	0.203298	1.47e-08	0.344262	0.703492	8.39377e-08	1.85e-09	0.199681	0.490848
KEGG_SPLICEOSOME	0.998113	0.854701	0.881007	0.468328	0.362454	0.366932	0.77182	1.85e-09	0.988959	0.735622
KEGG_TRYPTOPHAN_METABOLISM	0.516469	0.817191	0.92131	0.114187	0.858956	0.854786	0.965094	3.69219e-07	0.232143	0.10765
KEGG_UBIQUITIN_MEDIATED_PROTEOLYSIS	0.804512	0.879089	0.182322	0.314931	0.594656	0.854786	0.502424	0.0269318	0.298195	0.651804
KEGG_VALINE_LEUCINE_AND_ISOLEUCINE_DEGRADATION	0.460084	0.879089	0.347929	0.547525	0.651561	0.692797	0.99308	1.85e-09	0.411021	0.487562
KEGG_WNT_SIGNALING_PATHWAY	0.998113	0.936745	0.177498	0.256849	0.706927	0.854786	0.63655	0.0618875	0.376154	0.226609
GOBP_ACETYL_COA_METABOLIC_PROCESS	0.980278	1	0.505637	0.829903	0.908146	1	0.00165986	2.33613e-08	0.0911717	0.447129
GOBP_ACTIN_CYTOSKELETON_REORGANIZATION	0.925697	1	0.959801	0.112904	0.79573	1	0.0375814	0.767268	0.64416	0.939547
GOBP_ACTIN_FILAMENT_BASED_MOVEMENT	0.154268	0.611634	0.0684646	0.0621262	0.99932	0.755939	0.930349	0.486471	0.601555	0.888232
GOBP_ACTIN_FILAMENT_BASED_PROCESS	0.997377	0.981286	0.270139	2.96082e-08	0.987255	1	0.00054538	0.0063154	0.141737	0.82427
GOBP_ACTIN_FILAMENT_BUNDLE_ORGANIZATION	0.962916	1	0.953252	0.00340898	0.868745	1	0.0867295	0.594666	0.560835	0.746071
GOBP_ACTIN_FILAMENT_ORGANIZATION	0.997377	1	0.492331	2.96082e-08	0.987255	1	0.000951345	0.000804052	0.877673	0.437093
GOBP_ACTIN_FILAMENT_POLYMERIZATION	0.955876	1	0.616734	0.00462753	1	1	0.00630106	0.0009892	0.949731	0.584002
GOBP_ACTIN_POLYMERIZATION_OR_DEPOLYMERIZATION	0.939081	1	0.77746	0.000369263	1	1	0.0023185	0.0009892	0.954172	0.559555
GOBP_ACTIVATION_OF_IMMUNE_RESPONSE	0.902662	1	0.426499	0.0147616	0.507856	0.965756	0.0272638	0.0242988	0.0594278	0.86662
GOBP_ACTOMYOSIN_STRUCTURE_ORGANIZATION	0.938422	1	0.356196	0.0069034	0.824941	1	0.753647	0.37429	0.921108	0.825678
GOBP_ADAPTIVE_IMMUNE_RESPONSE	0.988345	1	0.271143	0.00425014	0.506457	1	5.444e-08	0.000507046	0.0911096	0.89193
GOBP_ADAPTIVE_IMMUNE_RESPONSE_BASED_ON_SOMATIC_RECOMBINATION_OF_IMMUNE_RECEPTORS_BUILT_FROM_IMMUNOGLOBULIN_SUPERFAMILY_DOMAINS	0.94956	1	0.504389	0.0632336	0.490842	0.967468	2.00745e-05	0.00377804	0.0453062	0.835917
GOBP_ADP_METABOLIC_PROCESS	0.336414	0.173444	0.0830065	0.527941	0.932644	0.78479	0.878018	0.162306	0.425018	0.319413
GOBP_AEROBIC_RESPIRATION	0.938422	1	0.274951	3.1599e-07	0.0733921	0.0403796	0.0368327	4.76897e-09	0.239083	0.830845
GOBP_ALCOHOL_BIOSYNTHETIC_PROCESS	0.84703	1	0.865161	0.198363	0.923837	0.94993	0.882446	6.45317e-05	0.0999786	0.746071
GOBP_ALCOHOL_METABOLIC_PROCESS	0.901683	1	0.859951	0.434487	0.863986	0.785088	0.635989	4.76897e-09	0.10311	0.804364
GOBP_ALPHA_AMINO_ACID_CATABOLIC_PROCESS	0.135372	0.442688	0.919931	0.000426591	0.505366	0.279627	0.95113	4.76897e-09	0.640022	0.153641
GOBP_ALPHA_AMINO_ACID_METABOLIC_PROCESS	0.0766821	0.32196	0.877642	1.97765e-05	0.504886	0.176995	1	4.76897e-09	0.634855	0.0367059
GOBP_AMEBOIDAL_TYPE_CELL_MIGRATION	0.84703	0.863333	0.68655	0.272903	0.868745	1	0.000202648	0.632797	0.986697	0.886122
GOBP_AMINE_METABOLIC_PROCESS	0.84703	1	0.919931	0.0707084	0.789816	1	0.772287	0.000185353	0.363552	0.283197
GOBP_AMINO_ACID_TRANSPORT	0.44613	0.829856	0.99307	0.117037	0.203947	0.521429	0.595217	0.953854	0.0759019	0.99892
GOBP_ANATOMICAL_STRUCTURE_FORMATION_INVOLVED_IN_MORPHOGENESIS	0.938422	1	0.644793	0.0051909	0.894022	0.965756	0.0575799	0.0537246	0.948807	0.82427
GOBP_ANTIGEN_RECEPTOR_MEDIATED_SIGNALING_PATHWAY	0.870574	1	0.0463941	0.0197786	0.987255	1	0.0104575	0.0390842	0.0453062	0.321848
GOBP_ASPARTATE_FAMILY_AMINO_ACID_METABOLIC_PROCESS	0.42766	0.58806	0.606828	0.32173	0.506457	0.221696	0.940107	0.00112998	0.41947	0.523882
GOBP_ATP_METABOLIC_PROCESS	0.818649	0.16584	0.927342	0.00285651	0.504886	1	0.355387	4.76897e-09	0.314354	0.253705
GOBP_AXO_DENDRITIC_TRANSPORT	0.980278	1	0.879377	0.697398	1	1	0.872669	0.0198503	0.817044	0.887163
GOBP_AXON_DEVELOPMENT	0.997377	0.978814	0.317508	0.0261601	0.58412	0.965756	0.6127	0.144322	0.0940033	0.864753
GOBP_B_CELL_ACTIVATION	0.84703	1	0.0264635	0.00114546	0.842603	0.935735	0.000734044	0.0963972	0.0504806	0.283197
GOBP_B_CELL_MEDIATED_IMMUNITY	0.95344	1	0.45715	0.342037	0.293153	0.865361	0.001607	0.337245	0.0301163	0.82083
GOBP_BIOLOGICAL_ADHESION	0.84703	1	0.382017	3.43106e-06	0.987255	0.847549	0.0215448	0.0756538	0.0702847	0.951912
GOBP_BIOLOGICAL_PROCESS_INVOLVED_IN_INTERACTION_WITH_HOST	0.938422	1	0.936205	0.70437	0.978368	1	0.522087	0.0348116	0.122874	0.61509
GOBP_BIOLOGICAL_PROCESS_INVOLVED_IN_SYMBIOTIC_INTERACTION	0.933719	1	0.875538	0.721439	0.874052	1	0.523884	0.0483219	0.0341398	0.569128
GOBP_BLOOD_VESSEL_MORPHOGENESIS	0.870574	1	0.715508	0.0470036	0.986283	0.761297	0.123399	0.841037	0.768229	0.431588
GOBP_CALCIUM_ION_TRANSMEMBRANE_TRANSPORT	0.997377	1	0.691711	0.018174	0.903303	1	0.264936	0.271436	0.967739	0.741182
GOBP_CALCIUM_ION_TRANSPORT	0.952318	1	0.781485	0.0512083	0.828054	1	0.224156	0.283939	0.988764	0.431588
GOBP_CALCIUM_MEDIATED_SIGNALING	0.997377	1	0.600857	0.266679	0.894022	1	0.0149538	0.654945	0.65668	0.89193
GOBP_CANONICAL_WNT_SIGNALING_PATHWAY	0.997377	1	0.546906	0.929621	1	0.963899	0.953629	0.9742	0.089783	0.948796
GOBP_CARBOHYDRATE_BIOSYNTHETIC_PROCESS	0.84703	0.442688	0.312655	0.856587	0.697289	0.98924	0.682776	0.00567418	0.241347	0.26049
GOBP_CARBOHYDRATE_CATABOLIC_PROCESS	0.42766	0.130652	0.0617054	0.802425	0.55285	0.785088	0.831866	0.000175132	0.0898273	0.599642
GOBP_CARBOHYDRATE_DERIVATIVE_BIOSYNTHETIC_PROCESS	0.654615	0.169789	0.0688428	0.750474	0.769527	0.884459	0.719021	0.604238	0.089783	0.569128
GOBP_CARBOHYDRATE_DERIVATIVE_CATABOLIC_PROCESS	0.938422	1	0.888412	0.200046	0.387317	0.761297	0.0256839	0.654945	0.47049	0.862283
GOBP_CARBOHYDRATE_DERIVATIVE_METABOLIC_PROCESS	0.799626	0.16584	0.00270567	0.874269	0.486683	0.965756	0.944796	0.000306014	0.0457775	0.452925
GOBP_CARBOHYDRATE_METABOLIC_PROCESS	0.530717	0.130652	0.00823779	0.603978	0.485683	0.941678	0.895535	2.95282e-06	0.0514401	0.356481
GOBP_CARBOXYLIC_ACID_TRANSPORT	0.199518	1	0.942625	0.551611	0.193324	0.965756	0.454821	0.0165371	0.974559	0.940708
GOBP_CELL_ACTIVATION	0.938538	1	0.222637	2.88967e-07	0.769527	0.929662	1.5023e-07	6.13432e-05	0.0949052	0.745139
GOBP_CELL_ACTIVATION_INVOLVED_IN_IMMUNE_RESPONSE	0.988345	1	0.406218	0.00361659	0.648189	0.980694	5.444e-08	0.000708214	0.32481	0.991169
GOBP_CELL_CELL_ADHESION	0.84703	1	0.63015	0.000312131	0.917819	0.852001	0.0261503	0.552984	0.128333	0.968966
GOBP_CELL_CELL_JUNCTION_ORGANIZATION	0.997377	1	0.354872	0.194695	0.836578	0.94993	0.877505	0.477089	0.0534595	0.717054
GOBP_CELL_CELL_SIGNALING	0.988345	1	0.895403	0.07886	1	1	0.77068	0.894927	0.425018	0.787353
GOBP_CELL_CELL_SIGNALING_BY_WNT	0.97399	1	0.859283	0.76712	1	0.965756	0.985386	0.296672	0.0368017	0.940708
GOBP_CELL_CHEMOTAXIS	0.938422	1	0.521688	0.0179447	0.506457	1	3.56e-05	0.109261	0.347465	0.820482
GOBP_CELL_CYCLE_PHASE_TRANSITION	0.782828	1	0.413113	0.599426	0.990215	1	0.641353	0.000254575	0.144403	0.82427
GOBP_CELL_CYCLE_PROCESS	0.818649	1	0.360439	0.205672	0.893795	1	0.412305	4.76897e-09	0.069893	1
GOBP_CELL_DIVISION	0.853783	1	0.888834	0.249349	0.721191	1	0.902366	3.89297e-08	0.0380881	1
GOBP_CELL_JUNCTION_ASSEMBLY	0.901683	1	0.00270567	0.279731	0.970233	0.965756	0.439089	0.93002	0.821424	0.909514
GOBP_CELL_JUNCTION_ORGANIZATION	0.901683	1	0.0791991	0.106353	0.844749	1	0.737242	0.937127	0.122874	0.784945
GOBP_CELL_KILLING	0.818649	1	0.859915	0.0757352	0.992513	0.914002	0.0187258	0.014815	0.0702847	0.675532
GOBP_CELL_MATRIX_ADHESION	0.857827	1	0.987922	0.0402452	1	1	0.190589	0.822148	0.975901	0.893954
GOBP_CELL_MIGRATION	0.818649	1	0.917209	2.96082e-08	0.987255	1	5.50579e-06	0.00778565	0.895318	0.99227
GOBP_CELL_MORPHOGENESIS	0.997377	1	0.751055	0.000880958	0.454213	0.965756	0.0100262	0.000725117	0.0962479	0.870194
GOBP_CELL_MORPHOGENESIS_INVOLVED_IN_DIFFERENTIATION	0.997377	1	0.802865	0.0670863	0.396781	0.910736	0.289488	0.0970065	0.258909	0.899051
GOBP_CELL_PART_MORPHOGENESIS	0.997377	1	0.715508	0.102472	0.633952	0.926019	0.500385	0.0223291	0.0658009	0.833115
GOBP_CELL_PROJECTION_ASSEMBLY	0.824762	1	0.580627	0.0482638	0.769527	1	0.00729164	0.00203446	0.00588849	0.717054
GOBP_CELL_PROJECTION_ORGANIZATION	0.997377	1	0.616734	9.98116e-05	0.79573	1	0.0117647	2.02032e-05	0.00293717	0.99736
GOBP_CELL_RECOGNITION	0.997377	1	0.25137	0.0171872	0.293153	0.967468	0.437058	0.0192303	0.778598	0.569128
GOBP_CELL_SUBSTRATE_ADHESION	0.938422	1	0.980317	0.0133357	0.953521	0.967468	0.0415883	0.214681	0.99976	0.944741
GOBP_CELL_SURFACE_RECEPTOR_SIGNALING_PATHWAY_INVOLVED_IN_CELL_CELL_SIGNALING	0.97399	1	0.724682	0.627813	0.932035	0.847549	0.845312	0.601048	0.0200805	0.97697
GOBP_CELLULAR_ALDEHYDE_METABOLIC_PROCESS	0.857827	1	0.932478	0.995161	0.877082	0.886968	0.940107	2.94399e-06	0.82938	0.248019
GOBP_CELLULAR_AMINO_ACID_BIOSYNTHETIC_PROCESS	0.156006	0.442688	0.829455	0.0283784	0.613409	0.298618	0.917702	0.00772795	0.861766	0.283197
GOBP_CELLULAR_AMINO_ACID_CATABOLIC_PROCESS	0.0803539	0.288954	0.905558	7.04845e-05	0.174689	0.214767	0.907376	4.76897e-09	0.660196	0.0811534
GOBP_CELLULAR_AMINO_ACID_METABOLIC_PROCESS	0.0847326	0.16782	0.952123	3.54538e-07	0.483661	0.214767	0.996679	4.76897e-09	0.651787	0.0477087
GOBP_CELLULAR_CARBOHYDRATE_METABOLIC_PROCESS	0.818649	0.288954	0.096657	0.309666	0.548783	0.956536	0.927555	0.000418979	0.287859	0.151069
GOBP_CELLULAR_COMPONENT_DISASSEMBLY	0.997377	1	0.740833	0.375944	0.991216	1	0.468706	0.00175034	0.392434	0.610821
GOBP_CELLULAR_COMPONENT_MORPHOGENESIS	0.988974	1	0.486223	0.0293106	0.527031	0.94993	0.635788	0.022894	0.127355	0.857772
GOBP_CELLULAR_GLUCAN_METABOLIC_PROCESS	0.938422	0.443238	0.773589	0.148254	0.505366	0.94993	0.823773	0.000187247	0.229064	0.407531
GOBP_CELLULAR_HORMONE_METABOLIC_PROCESS	0.818649	1	0.644793	0.522216	0.80532	1	0.905738	0.0751357	0.547516	0.82427
GOBP_CELLULAR_ION_HOMEOSTASIS	0.997377	1	0.987486	0.451128	0.868745	1	0.0352162	0.0296323	0.730171	0.82427
GOBP_CELLULAR_KETONE_METABOLIC_PROCESS	0.97399	0.990831	0.734629	0.0879956	0.920064	0.980694	0.824135	4.91653e-07	0.640022	0.88806
GOBP_CELLULAR_LIPID_CATABOLIC_PROCESS	0.183773	0.978385	0.765457	0.615207	0.678981	0.914002	0.659954	4.76897e-09	0.00545719	0.70468
GOBP_CELLULAR_LIPID_METABOLIC_PROCESS	0.461184	0.604984	0.0649292	0.00764935	0.610859	0.73549	0.996679	4.76897e-09	0.00293717	0.9492
GOBP_CELLULAR_MODIFIED_AMINO_ACID_METABOLIC_PROCESS	0.818649	0.840849	0.0649292	0.0661955	0.691594	0.493711	0.986723	5.03281e-08	0.592222	0.173815
GOBP_CELLULAR_PROCESS_INVOLVED_IN_REPRODUCTION_IN_MULTICELLULAR_ORGANISM	0.939081	1	0.954516	0.856587	0.710894	1	0.624885	0.0828812	0.173029	0.99892
GOBP_CELLULAR_PROTEIN_CATABOLIC_PROCESS	0.988345	1	0.868035	0.114289	0.5404	0.761297	0.808282	0.0586376	0.333798	0.959593
GOBP_CELLULAR_RESPIRATION	0.985089	1	0.153308	1.33468e-07	0.0382864	0.214767	0.119489	4.76897e-09	0.179087	0.895966
GOBP_CELLULAR_RESPONSE_TO_ABIOTIC_STIMULUS	0.901683	1	0.527274	0.693893	0.882385	1	0.961053	0.0904192	0.968014	0.541243
GOBP_CELLULAR_RESPONSE_TO_BIOTIC_STIMULUS	0.980278	1	0.486223	0.136311	0.842837	1	0.449348	0.0210647	0.261213	0.702251
GOBP_CELLULAR_RESPONSE_TO_DNA_DAMAGE_STIMULUS	0.818649	1	0.00823779	0.192251	1	1	0.156809	0.00204309	1	0.97697
GOBP_CELLULAR_RESPONSE_TO_ENDOGENOUS_STIMULUS	0.980278	0.663055	0.984902	0.0621262	1	1	0.737242	0.348908	0.684003	0.852884
GOBP_CELLULAR_RESPONSE_TO_OXYGEN_CONTAINING_COMPOUND	0.953439	0.828733	0.912376	0.0610423	0.769172	1	0.205603	0.975814	0.347465	0.804364
GOBP_CELLULAR_RESPONSE_TO_PEPTIDE	0.938422	0.952163	0.959801	0.0829002	0.769527	1	0.667623	0.979508	0.868937	0.437093
GOBP_CELLULAR_RESPONSE_TO_TOPOLOGICALLY_INCORRECT_PROTEIN	0.818649	0.975311	0.757561	0.738969	0.227006	0.830241	0.95414	0.0470707	0.537785	0.82427
GOBP_CELLULAR_RESPONSE_TO_TOXIC_SUBSTANCE	0.533483	1	0.572134	0.947587	0.842603	0.73549	0.814793	0.0906246	0.984957	0.749942
GOBP_CELLULAR_RESPONSE_TO_XENOBIOTIC_STIMULUS	0.0847326	0.732088	0.380932	0.710295	0.99932	1	0.996679	1.82796e-06	0.739077	0.569128
GOBP_CENTRAL_NERVOUS_SYSTEM_DEVELOPMENT	0.997377	1	0.922365	0.0603847	1	1	0.602309	0.915399	0.367003	0.893954
GOBP_CHAPERONE_MEDIATED_PROTEIN_FOLDING	0.870574	1	0.98594	0.643085	0.486683	0.761297	0.000183812	0.000516528	0.546384	0.99892
GOBP_CHROMATIN_ASSEMBLY_OR_DISASSEMBLY	0.782828	1	0.413113	0.834947	0.857933	0.920806	0.172611	0.00352453	0.672915	0.97697
GOBP_CHROMATIN_ORGANIZATION	0.818649	1	0.0688428	0.839506	1	1	0.344194	0.000298723	0.344053	0.830845
GOBP_CHROMATIN_REMODELING	0.831193	1	0.206669	0.940484	0.894022	0.914002	0.289612	2.2412e-05	0.522805	0.952766
GOBP_CHROMOSOME_ORGANIZATION	0.84703	1	0.00590494	0.522216	1	1	0.520049	4.76897e-09	0.128333	0.968966
GOBP_CHROMOSOME_SEGREGATION	0.997377	1	0.828188	0.984399	0.842767	1	0.595217	1.29535e-07	1	0.952476
GOBP_CILIUM_ORGANIZATION	0.611529	1	0.970705	0.397636	0.710894	1	0.461454	0.00869777	0.0295912	0.746071
GOBP_CIRCULATORY_SYSTEM_DEVELOPMENT	0.922248	1	0.589382	0.0160543	0.613822	0.976895	0.346506	0.996597	0.203749	0.85484
GOBP_CYTOKINE_MEDIATED_SIGNALING_PATHWAY	0.938422	1	0.356196	0.0374186	0.779653	0.759482	0.00443131	0.0846399	0.363552	0.741182
GOBP_CYTOKINE_PRODUCTION	0.853783	1	0.380932	0.00455578	0.644967	1	0.109254	0.00512218	0.627173	0.348939
GOBP_CYTOKINESIS	0.997377	1	0.9989	0.0409045	0.718462	1	0.823773	0.0211077	0.41947	1
GOBP_CYTOPLASMIC_TRANSLATION	0.938422	1	0.52732	2.96082e-08	0.933412	0.905068	5.444e-08	4.76897e-09	0.473141	1
GOBP_CYTOSKELETON_DEPENDENT_CYTOKINESIS	0.972962	1	0.908526	0.0482638	0.868745	1	0.744589	0.00625715	0.363552	0.944741
GOBP_CYTOSKELETON_DEPENDENT_INTRACELLULAR_TRANSPORT	0.952318	1	0.971918	0.0564327	0.829994	0.906102	0.917702	0.251883	0.560835	0.89193
GOBP_CYTOSOLIC_CALCIUM_ION_TRANSPORT	0.988974	1	0.952391	0.0599107	0.909784	1	0.0654551	0.19515	0.937268	0.89193
GOBP_CYTOSOLIC_TRANSPORT	0.786185	1	0.999619	0.0503784	0.987255	1	0.29153	5.18221e-05	0.0702847	0.992421
GOBP_DEFENSE_RESPONSE	0.84703	0.981286	0.167129	0.00120135	0.0698632	0.776935	0.00054538	3.09759e-06	0.546384	0.431588
GOBP_DEFENSE_RESPONSE_TO_BACTERIUM	0.84703	1	0.0909819	0.0044282	0.485683	1	0.219083	0.130775	0.382819	0.822269
GOBP_DEFENSE_RESPONSE_TO_OTHER_ORGANISM	0.823229	1	0.361406	0.0055824	0.269181	0.781956	0.00287585	1.41671e-05	0.0301163	0.982121
GOBP_DEPHOSPHORYLATION	0.997377	1	0.409928	0.0219025	0.870189	0.984742	0.122373	0.912433	0.425018	0.835917
GOBP_DETOXIFICATION	0.554769	1	0.527274	0.943934	0.833248	0.73549	0.840565	0.0769878	0.884498	0.787353
GOBP_DEVELOPMENTAL_PROCESS_INVOLVED_IN_REPRODUCTION	0.997377	1	0.917209	0.524854	0.582422	0.886968	0.994418	0.0824238	0.425018	0.871074
GOBP_DICARBOXYLIC_ACID_METABOLIC_PROCESS	0.818649	1	0.781485	0.096896	0.477653	0.80919	0.712849	4.76897e-09	0.778598	0.151069
GOBP_DIVALENT_INORGANIC_CATION_HOMEOSTASIS	0.997377	1	0.940137	0.069064	0.80532	1	0.152693	0.0208165	0.640273	0.886647
GOBP_DNA_BIOSYNTHETIC_PROCESS	0.997377	1	0.483033	0.935267	1	1	0.289488	0.0390842	0.0750246	0.82427
GOBP_DNA_CONFORMATION_CHANGE	0.84703	1	0.301671	0.899727	0.770686	0.972747	0.115792	0.000953345	0.913638	0.990815
GOBP_DNA_METABOLIC_PROCESS	0.839891	1	0.00880232	0.84421	1	1	0.402225	7.87573e-06	0.29717	0.787353
GOBP_DNA_RECOMBINATION	0.939081	1	0.190433	0.270715	0.831893	0.947259	0.0299321	0.0102938	0.776759	0.96349
GOBP_DNA_REPAIR	0.818649	0.981286	0.00740609	0.522216	0.653208	1	0.281785	0.0049954	0.991402	0.717486
GOBP_DNA_REPLICATION	0.84703	1	0.417947	1	0.937094	1	0.161488	0.0215488	0.879039	0.82427
GOBP_DOUBLE_STRAND_BREAK_REPAIR	0.84703	1	0.0306487	0.208248	0.486683	1	0.119994	0.00126147	0.985961	0.878192
GOBP_ELECTRON_TRANSPORT_CHAIN	0.92562	0.936486	0.765109	0.00152148	0.27631	0.813461	1	4.76897e-09	0.54648	0.82427
GOBP_ENDOCYTIC_RECYCLING	0.84703	1	0.364814	0.692413	0.769172	1	0.16717	0.000725117	0.272252	0.979474
GOBP_ENDOCYTOSIS	0.991363	1	0.878241	0.000141701	0.710894	1	0.000371378	0.000559198	0.0136478	0.623101
GOBP_ENDOMEMBRANE_SYSTEM_ORGANIZATION	0.964129	1	0.942764	0.00609696	0.750083	0.947259	0.602309	0.00246491	0.369497	0.595653
GOBP_ENDOPLASMIC_RETICULUM_TO_GOLGI_VESICLE_MEDIATED_TRANSPORT	0.857827	0.829856	0.81732	0.954842	0.124325	0.294994	0.986723	0.0211077	0.99443	0.584002
GOBP_ENDOSOMAL_TRANSPORT	0.818649	1	0.985396	0.60934	0.769527	1	0.258104	5.91834e-05	0.0798811	0.89193
GOBP_ENDOSOME_ORGANIZATION	0.999452	1	0.983621	0.412988	0.914626	1	0.420581	0.878306	0.09321	0.97697
GOBP_ENDOTHELIAL_CELL_MIGRATION	0.952318	1	0.550158	0.591213	0.969259	1	0.0017649	1	0.998513	0.987898
GOBP_ENDOTHELIUM_DEVELOPMENT	0.818649	0.511914	0.972611	0.946466	0.779653	1	0.927555	0.644805	0.0940033	0.173143
GOBP_ENERGY_DERIVATION_BY_OXIDATION_OF_ORGANIC_COMPOUNDS	0.953439	0.467541	0.222814	0.000652822	0.0347838	0.294994	0.525327	4.76897e-09	0.0504806	0.576451
GOBP_ENERGY_RESERVE_METABOLIC_PROCESS	0.938422	0.442688	0.740833	0.279731	0.62015	0.94993	0.760844	0.000235717	0.229064	0.348939
GOBP_ENZYME_LINKED_RECEPTOR_PROTEIN_SIGNALING_PATHWAY	0.857827	1	0.326429	0.028903	0.946617	1	0.0364824	0.455121	0.579473	0.753713
GOBP_EPIDERMIS_DEVELOPMENT	0.988345	1	0.868385	0.817561	0.0698632	0.98924	0.869	0.992744	0.886978	0.79125
GOBP_ERK1_AND_ERK2_CASCADE	0.997377	1	0.63015	0.0631838	0.992513	1	0.0280732	0.310134	0.976257	0.787353
GOBP_ESTABLISHMENT_OF_CELL_POLARITY	0.870574	1	0.606781	0.0482638	0.992513	0.936667	0.415608	0.174443	0.0295912	0.951217
GOBP_ESTABLISHMENT_OF_ORGANELLE_LOCALIZATION	0.997377	1	0.961211	0.431824	1	0.73549	0.897004	0.0756538	0.461805	0.97697
GOBP_ESTABLISHMENT_OF_PROTEIN_LOCALIZATION_TO_ORGANELLE	0.939081	1	0.678931	0.642351	0.871283	0.969496	0.6127	0.168112	0.0184395	0.983639
GOBP_ESTABLISHMENT_OF_RNA_LOCALIZATION	0.997377	1	0.924377	0.868335	0.989486	1	0.818452	9.83343e-06	0.726658	0.940757
GOBP_ESTABLISHMENT_OR_MAINTENANCE_OF_CELL_POLARITY	0.938422	1	0.356196	0.0127435	1	0.869416	0.263184	0.0348116	0.0169697	0.96349
GOBP_EXOCYTOSIS	0.857827	1	0.956197	0.102472	0.978368	0.815251	0.00427592	0.000153926	0.382819	0.88806
GOBP_EXPORT_FROM_CELL	0.938422	1	0.807032	0.397636	0.868745	0.776935	0.00427592	0.380896	0.651787	0.698669
GOBP_EXTERNAL_ENCAPSULATING_STRUCTURE_ORGANIZATION	0.84703	1	0.096657	0.0552438	0.770686	0.905068	0.811541	0.116965	0.868937	0.759341
GOBP_FATTY_ACID_BETA_OXIDATION	0.887792	0.674699	0.38183	0.265693	0.968261	0.906414	0.113781	4.76897e-09	0.0709387	0.935997
GOBP_FATTY_ACID_BIOSYNTHETIC_PROCESS	0.938422	0.442688	0.0222858	0.0262096	0.4186	0.73549	0.010061	2.44091e-06	0.862538	0.968966
GOBP_FATTY_ACID_CATABOLIC_PROCESS	0.84703	0.693396	0.409928	0.397636	0.889534	0.852001	0.349964	4.76897e-09	0.0380881	0.951912
GOBP_FATTY_ACID_DERIVATIVE_METABOLIC_PROCESS	0.839891	0.47684	0.651385	0.237425	0.451882	0.64331	0.143092	0.00236141	0.122874	0.356481
GOBP_FATTY_ACID_METABOLIC_PROCESS	0.84703	0.454155	0.0206892	0.0236059	0.548783	0.676512	0.0134102	4.76897e-09	0.0295912	0.82427
GOBP_FATTY_ACID_TRANSPORT	0.818649	0.442688	0.569856	0.079871	0.252048	0.80919	0.769762	0.0499434	0.425018	0.893954
GOBP_FATTY_ACYL_COA_METABOLIC_PROCESS	0.84703	0.511914	0.55369	0.503856	0.200571	0.64331	0.187971	0.0173851	0.360088	0.893954
GOBP_G_PROTEIN_COUPLED_RECEPTOR_SIGNALING_PATHWAY	0.997377	1	0.672322	0.0424034	0.718462	0.956536	0.071682	0.82325	0.640022	0.601381
GOBP_GENE_SILENCING_BY_RNA	0.980278	1	0.880684	0.992683	1	0.767856	0.961999	5.32225e-05	0.995736	0.686147
GOBP_GERM_CELL_DEVELOPMENT	0.939081	1	0.941814	0.909085	0.648189	1	0.982184	0.0929659	0.414678	0.99892
GOBP_GLIAL_CELL_DIFFERENTIATION	0.84703	1	0.783541	0.884169	0.750083	1	0.313752	0.0125324	0.616329	0.902003
GOBP_GLIOGENESIS	0.870574	0.989086	0.874017	0.528227	0.820023	1	0.185846	0.0107046	0.823567	0.921314
GOBP_GLUCOSE_METABOLIC_PROCESS	0.953439	0.443238	0.0684646	0.395803	0.957917	1	0.301588	0.00457061	0.199806	0.416092
GOBP_GLUTAMINE_FAMILY_AMINO_ACID_METABOLIC_PROCESS	0.709572	1	0.632609	0.0177509	0.721191	0.298618	1	0.000540206	0.877673	0.437093
GOBP_GLYCEROPHOSPHOLIPID_BIOSYNTHETIC_PROCESS	0.997377	1	0.271143	0.0661955	0.914626	0.77849	0.540262	0.93002	0.807792	0.825678
GOBP_GLYCOPROTEIN_BIOSYNTHETIC_PROCESS	0.84703	1	0.486223	0.857654	0.40098	0.521429	0.78292	0.00279773	0.344053	0.667756
GOBP_GLYCOPROTEIN_METABOLIC_PROCESS	0.84703	1	0.85872	0.91876	0.831893	0.785088	0.741261	0.00377361	0.141676	0.26049
GOBP_GLYCOSYLATION	0.84703	1	0.648552	0.754287	0.445478	0.792879	0.814793	0.0057618	0.347465	0.447129
GOBP_GOLGI_VESICLE_TRANSPORT	0.938422	1	0.818714	0.436785	0.203947	0.294994	0.672131	0.092062	0.425018	0.442473
GOBP_HEART_PROCESS	0.84703	1	0.096657	0.408958	0.691647	0.830241	0.556728	0.724727	0.739362	0.827608
GOBP_HEMOSTASIS	0.922248	1	0.38183	0.116559	0.733037	1	0.0853345	0.876218	0.862538	0.82427
GOBP_HISTONE_MODIFICATION	0.922248	0.897466	0.0133291	0.949412	0.769527	0.78479	0.30193	0.000573189	0.425018	0.99892
GOBP_HOMOTYPIC_CELL_CELL_ADHESION	0.84703	1	0.947872	0.0561249	0.79573	0.73549	0.726509	0.787428	0.672915	0.99892
GOBP_HORMONE_METABOLIC_PROCESS	0.530717	1	0.72995	0.555405	0.868745	0.914561	0.953629	0.0213183	0.280499	0.895966
GOBP_HUMORAL_IMMUNE_RESPONSE	0.974304	1	0.370985	0.498582	0.0622059	0.755939	0.503266	0.896876	0.347465	0.849102
GOBP_I_KAPPAB_KINASE_NF_KAPPAB_SIGNALING	0.983891	0.981286	0.859283	0.35955	1	0.984742	0.440058	0.0961162	0.0136478	0.973512
GOBP_IMMUNE_EFFECTOR_PROCESS	0.980278	1	0.435728	0.000312921	0.894358	1	5.25319e-07	5.70458e-05	0.0709387	0.93944
GOBP_IMMUNE_RESPONSE	0.988974	1	0.442874	6.9316e-07	0.735972	1	5.444e-08	4.76897e-09	0.014276	0.89193
GOBP_IMMUNE_RESPONSE_REGULATING_CELL_SURFACE_RECEPTOR_SIGNALING_PATHWAY	0.9298	1	0.239778	0.0113734	0.996677	1	0.000788559	0.0188092	0.179844	0.504299
GOBP_IMMUNE_RESPONSE_REGULATING_SIGNALING_PATHWAY	0.997377	1	0.650584	0.040721	1	1	5.86665e-06	0.0554667	0.137106	0.53533
GOBP_IMMUNE_SYSTEM_DEVELOPMENT	0.818649	0.987179	0.154796	0.079871	1	1	0.00524682	3.46922e-05	0.913325	0.830845
GOBP_IMPORT_INTO_NUCLEUS	0.912296	1	0.468277	0.102472	0.553065	0.969496	0.481881	0.0173851	0.0940033	0.89193
GOBP_INFLAMMATORY_RESPONSE	0.916738	1	0.212294	0.0261601	0.193324	0.965756	0.000619927	0.0084209	0.780665	0.407531
GOBP_INNATE_IMMUNE_RESPONSE	0.84703	1	0.357306	0.00830654	0.252048	0.78479	0.0063933	0.000462286	0.0180605	0.940723
GOBP_INOSITOL_LIPID_MEDIATED_SIGNALING	0.997377	1	0.952391	0.366098	0.945561	0.980694	0.0358281	0.988189	0.808656	0.899963
GOBP_INSULIN_SECRETION	0.980278	1	0.859845	0.631908	0.997224	1	0.905738	0.0650139	0.344052	0.502605
GOBP_INTRACELLULAR_PROTEIN_TRANSMEMBRANE_TRANSPORT	0.997377	1	0.880684	0.829903	1	1	0.170389	0.0152851	0.966231	0.891012
GOBP_INTRACELLULAR_PROTEIN_TRANSPORT	0.84703	1	0.543218	0.541252	0.693368	0.73549	0.342244	0.00129394	0.0295912	0.973512
GOBP_ION_HOMEOSTASIS	0.84703	1	0.979838	0.57677	0.678981	1	0.0484403	0.103296	0.739362	0.681102
GOBP_ISOPRENOID_METABOLIC_PROCESS	0.530717	1	0.465836	0.709027	0.833248	1	0.858641	0.000195974	0.363552	0.97697
GOBP_LEUKOCYTE_CELL_CELL_ADHESION	0.940913	1	0.768382	0.00311171	0.58412	0.980694	0.00223181	3.62528e-05	0.0697595	0.804364
GOBP_LEUKOCYTE_CHEMOTAXIS	0.870574	1	0.465836	0.0153302	0.627659	1	0.00101642	0.130835	0.538257	0.675532
GOBP_LEUKOCYTE_DIFFERENTIATION	0.924863	1	0.0688428	0.0302197	0.894022	1	0.0102558	0.000651217	0.522805	0.789047
GOBP_LEUKOCYTE_MEDIATED_IMMUNITY	0.988974	1	0.532627	0.00332476	0.648189	0.852001	8.06535e-05	0.00151637	0.0122768	0.89193
GOBP_LEUKOCYTE_MIGRATION	0.982634	1	0.564635	0.000210712	0.451882	1	6.44645e-05	0.000804052	0.655329	0.921314
GOBP_LEUKOCYTE_PROLIFERATION	0.988974	1	0.664036	0.0219025	0.928396	0.968751	0.0014894	9.83343e-06	0.139359	0.886647
GOBP_LIPID_BIOSYNTHETIC_PROCESS	0.818649	0.590551	0.224932	0.0345796	0.396781	0.781956	0.981638	2.11282e-05	0.0907782	0.824922
GOBP_LIPID_CATABOLIC_PROCESS	0.0886256	1	0.492331	0.66466	0.653208	0.956536	0.845312	4.76897e-09	0.0054954	0.717054
GOBP_LIPID_HOMEOSTASIS	0.84703	1	0.828188	0.763007	0.769527	0.905068	0.35552	0.00415252	0.680725	0.923682
GOBP_LIPID_LOCALIZATION	0.922571	0.674699	0.863808	0.113654	0.293153	0.73549	0.503266	0.00915526	0.726658	0.902821
GOBP_LIPID_MODIFICATION	0.818649	1	0.36538	0.279938	0.987255	0.967468	0.997519	4.76897e-09	0.363552	0.952476
GOBP_LIPID_OXIDATION	0.84703	0.950583	0.0909819	0.374317	0.987255	0.957722	0.503266	4.76897e-09	0.0871766	0.97631
GOBP_LIPID_STORAGE	0.84703	0.829856	0.954337	0.289305	0.0382864	0.756929	0.656883	0.798116	0.940457	0.899963
GOBP_LOCALIZATION_WITHIN_MEMBRANE	0.997377	1	0.125528	0.187015	0.708398	1	0.16725	0.022179	0.103844	0.983639
GOBP_LOCOMOTION	0.84703	1	0.905558	2.96082e-08	1	1	2.08995e-06	0.00199453	0.85183	0.968966
GOBP_LONG_CHAIN_FATTY_ACID_METABOLIC_PROCESS	0.84703	0.840849	0.0688428	0.15444	0.409699	0.781403	0.500385	2.0449e-08	0.988764	0.569128
GOBP_LONG_CHAIN_FATTY_ACID_TRANSPORT	0.786185	0.443238	0.422685	0.0109621	0.312869	0.761297	0.581663	0.0175765	0.47049	0.97697
GOBP_LYMPHOCYTE_ACTIVATION	0.997377	1	0.212294	5.7853e-06	0.708398	0.972747	7.52001e-05	0.000179928	0.0167138	0.553328
GOBP_LYMPHOCYTE_MEDIATED_IMMUNITY	0.930202	1	0.600857	0.0632336	0.490302	0.956536	0.00326894	0.0101889	0.0457775	0.86425
GOBP_LYSOSOMAL_TRANSPORT	0.988345	1	0.56969	0.631611	0.908146	1	0.180672	0.0492699	0.363552	0.669756
GOBP_MACROAUTOPHAGY	0.997377	1	0.859283	1	0.569272	0.43403	0.119232	0.0311085	1	0.820482
GOBP_MAINTENANCE_OF_LOCATION	0.938422	0.762736	0.717447	0.00287107	0.0780954	0.926019	0.23153	0.110602	0.916647	0.97697
GOBP_MAINTENANCE_OF_LOCATION_IN_CELL	0.903687	1	0.765457	0.0360531	0.987255	0.905454	0.182007	0.00225611	0.932315	0.89193
GOBP_MAINTENANCE_OF_PROTEIN_LOCATION	0.799626	1	0.644793	0.0757352	0.914626	0.965756	0.721038	0.12065	0.728636	0.717054
GOBP_MAPK_CASCADE	0.997377	1	0.353149	0.0366929	0.99713	1	0.0841466	0.0692064	0.452869	0.431588
GOBP_MEMBRANE_DOCKING	0.94956	1	0.807032	0.00119961	0.894022	0.94993	0.269669	0.0492699	0.546384	0.99892
GOBP_MEMBRANE_FUSION	0.986144	1	0.880684	0.608441	0.987255	0.294994	0.721038	0.030835	0.933131	0.569128
GOBP_MEMBRANE_ORGANIZATION	0.997473	1	0.98415	0.0024648	0.593192	1	0.212661	0.224663	0.0301163	0.787353
GOBP_METAL_ION_HOMEOSTASIS	0.84703	1	0.953249	0.459006	0.82065	1	0.100666	0.0586197	0.720401	0.701436
GOBP_METAL_ION_TRANSPORT	0.857827	1	0.943337	0.0396698	0.678981	1	0.597942	0.724727	0.85183	0.5295
GOBP_METHYLATION	0.84703	0.576493	0.881269	0.0366481	0.456248	0.941678	0.788342	0.490068	0.960801	0.825678
GOBP_MICROTUBULE_BASED_PROCESS	0.870574	1	0.933452	9.25878e-05	0.946788	0.856943	0.869635	0.0109087	0.616329	0.759341
GOBP_MICROTUBULE_CYTOSKELETON_ORGANIZATION	0.84703	1	0.942764	0.000794222	0.99932	0.969496	0.374569	0.0208636	0.566924	0.825678
GOBP_MICROTUBULE_CYTOSKELETON_ORGANIZATION_INVOLVED_IN_MITOSIS	0.84703	1	0.926796	0.48032	0.878436	1	0.721038	0.00827466	0.984951	0.994956
GOBP_MITOCHONDRIAL_GENE_EXPRESSION	0.997377	0.978385	0.898257	2.17348e-05	0.141725	0.279627	0.916844	0.000470985	0.347465	0.89193
GOBP_MITOCHONDRIAL_RESPIRATORY_CHAIN_COMPLEX_ASSEMBLY	0.938422	1	0.948412	2.60858e-07	0.0733921	0.287166	0.0748379	4.76897e-09	0.464572	0.952766
GOBP_MITOCHONDRIAL_TRANSLATION	0.924863	0.978385	0.979838	0.00013271	0.209527	0.298618	0.917072	1.37728e-05	0.347465	0.893954
GOBP_MITOCHONDRIAL_TRANSMEMBRANE_TRANSPORT	0.818649	1	0.583384	0.000258941	0.506457	0.59175	0.993517	0.0549415	0.866828	0.997709
GOBP_MITOCHONDRION_ORGANIZATION	0.997377	1	0.959683	0.0179447	0.548783	0.583728	0.978162	1.43359e-05	0.99363	0.84226
GOBP_MITOTIC_CELL_CYCLE	0.84703	1	0.483033	0.200064	0.882385	1	0.744589	4.76897e-09	0.483504	0.990815
GOBP_MITOTIC_CELL_CYCLE_PHASE_TRANSITION	0.818649	1	0.617005	0.585621	0.992513	1	0.726965	0.00233433	0.382819	0.89193
GOBP_MITOTIC_CELL_CYCLE_PROCESS	0.818649	1	0.435728	0.303465	0.874052	1	0.538608	2.33613e-08	0.155677	0.987113
GOBP_MITOTIC_NUCLEAR_DIVISION	0.84703	1	0.86932	0.886842	0.789816	1	0.919323	9.1533e-06	0.974559	0.968966
GOBP_MONOCARBOXYLIC_ACID_BIOSYNTHETIC_PROCESS	0.92562	0.288954	0.0310181	0.059956	0.494343	0.73549	0.031789	4.76897e-09	0.66152	0.991173
GOBP_MONOCARBOXYLIC_ACID_CATABOLIC_PROCESS	0.877168	0.667838	0.096657	0.557188	0.869515	0.78479	0.579246	4.76897e-09	0.0504806	0.82427
GOBP_MONOCARBOXYLIC_ACID_TRANSPORT	0.42766	1	0.729985	0.946466	0.584171	0.865361	0.361734	0.000139099	0.533683	0.924149
GOBP_MONONUCLEAR_CELL_DIFFERENTIATION	0.902662	0.950583	0.45777	0.0425421	0.789816	1	0.00492517	0.00302589	0.560924	0.593802
GOBP_MONOSACCHARIDE_BIOSYNTHETIC_PROCESS	0.859402	0.85067	0.409928	0.95397	0.893795	0.980356	0.415608	0.000394168	0.560835	0.319413
GOBP_MONOSACCHARIDE_METABOLIC_PROCESS	0.848162	0.288954	0.00880232	0.375412	0.79573	1	0.629929	1.15259e-05	0.108996	0.431588
GOBP_MORPHOGENESIS_OF_AN_EPITHELIUM	0.955429	0.978385	0.185653	0.681577	0.833248	1	0.0485152	0.185623	0.0211547	0.898919
GOBP_MRNA_CATABOLIC_PROCESS	0.962916	1	0.737548	0.934681	0.870189	1	0.612956	3.40754e-05	0.821103	0.795968
GOBP_MRNA_METABOLIC_PROCESS	0.997377	1	0.958489	1	0.449022	0.812601	0.996276	4.76897e-09	0.887857	0.997709
GOBP_MRNA_PROCESSING	0.997377	1	0.998544	1	0.0733921	0.294994	0.9967	4.76897e-09	0.953241	0.820482
GOBP_MRNA_TRANSPORT	0.997377	1	0.927342	0.91126	0.946617	1	0.946332	1.76253e-05	0.778598	0.910587
GOBP_MULTI_ORGANISM_REPRODUCTIVE_PROCESS	0.997377	1	0.955202	0.937	0.913931	1	0.180026	0.00209724	0.952252	0.84226
GOBP_MULTICELLULAR_ORGANISM_REPRODUCTION	0.997377	1	0.802865	0.535715	1	1	0.998986	0.0269468	0.93445	0.630299
GOBP_MULTICELLULAR_ORGANISMAL_HOMEOSTASIS	0.946302	1	0.802865	0.175086	0.820023	1	0.818452	0.087606	0.579473	0.804364
GOBP_MUSCLE_CELL_PROLIFERATION	0.880581	1	0.764047	0.559415	0.88922	1	0.262007	0.986039	0.00226307	0.755876
GOBP_MUSCLE_CONTRACTION	0.818649	1	0.0724632	0.00479191	0.485683	0.521429	0.49657	0.73909	0.662727	0.86425
GOBP_MUSCLE_ORGAN_DEVELOPMENT	0.997377	1	0.0909819	0.611662	0.87604	0.956536	0.791292	0.525699	0.413214	0.89193
GOBP_MUSCLE_SYSTEM_PROCESS	0.901683	1	0.63015	0.000545216	0.477653	0.73549	0.416465	0.922912	0.680725	0.857198
GOBP_MYELOID_CELL_DIFFERENTIATION	0.84703	0.876443	0.477953	0.557188	0.883686	0.82607	0.0758928	0.0497279	1	0.88806
GOBP_MYELOID_CELL_HOMEOSTASIS	0.870574	1	0.653182	0.195633	1	1	0.29153	0.0423845	0.561766	0.893954
GOBP_MYELOID_LEUKOCYTE_ACTIVATION	0.9298	1	0.796588	0.0179447	0.610703	1	0.000202648	0.0214304	0.709017	0.899051
GOBP_MYELOID_LEUKOCYTE_MIGRATION	0.853783	1	0.62437	0.0151457	0.490302	1	0.000398244	0.0216953	0.769914	0.799221
GOBP_NCRNA_METABOLIC_PROCESS	0.939081	1	0.99773	3.706e-05	0.678981	1	0.306294	3.89297e-08	0.647524	0.581719
GOBP_NCRNA_PROCESSING	0.938512	1	0.900876	3.4175e-05	0.750083	1	0.413483	4.76897e-09	0.179844	0.628609
GOBP_NEGATIVE_REGULATION_OF_BIOSYNTHETIC_PROCESS	0.988345	1	0.856822	0.971963	0.874052	0.972747	0.89824	0.00132652	0.389141	0.797
GOBP_NEGATIVE_REGULATION_OF_CATABOLIC_PROCESS	0.938512	0.85067	0.954568	0.909156	0.936498	0.852001	0.567882	0.202341	0.0616268	0.968966
GOBP_NEGATIVE_REGULATION_OF_CATALYTIC_ACTIVITY	0.997377	1	0.0189212	0.0330775	0.770686	0.961924	0.317822	0.138714	0.355509	0.356481
GOBP_NEGATIVE_REGULATION_OF_CELL_ACTIVATION	0.964129	1	0.38577	0.00643635	0.997224	1	0.0648037	0.119961	0.367642	0.796042
GOBP_NEGATIVE_REGULATION_OF_CELL_ADHESION	0.991363	1	0.866017	0.0412991	0.903303	1	0.130268	0.477089	0.293054	0.599642
GOBP_NEGATIVE_REGULATION_OF_CELL_CELL_ADHESION	0.97399	1	0.805681	0.0491808	0.842767	1	0.381409	0.811283	0.137106	0.66134
GOBP_NEGATIVE_REGULATION_OF_CELL_DIFFERENTIATION	0.997377	1	0.764047	0.7265	0.769172	1	0.413483	0.0624874	0.347465	0.553328
GOBP_NEGATIVE_REGULATION_OF_CELL_POPULATION_PROLIFERATION	0.84703	1	0.856822	0.0366929	0.817408	0.913377	0.30193	0.99807	0.655886	0.88806
GOBP_NEGATIVE_REGULATION_OF_CELL_PROJECTION_ORGANIZATION	0.84703	1	0.68655	0.293258	0.721191	0.972957	0.613478	0.0277597	0.974348	0.997709
GOBP_NEGATIVE_REGULATION_OF_CELLULAR_AMIDE_METABOLIC_PROCESS	0.938422	1	0.834086	1	0.769172	1	0.703152	0.00568017	0.726658	0.893954
GOBP_NEGATIVE_REGULATION_OF_CELLULAR_CATABOLIC_PROCESS	0.955876	0.778928	0.986943	0.971778	0.894022	0.776935	0.584803	0.259985	0.0734311	0.957579
GOBP_NEGATIVE_REGULATION_OF_CELLULAR_COMPONENT_ORGANIZATION	0.997377	1	0.895358	0.0202564	0.957917	1	0.753941	0.00174039	0.363552	0.787353
GOBP_NEGATIVE_REGULATION_OF_CELLULAR_MACROMOLECULE_BIOSYNTHETIC_PROCESS	0.84703	1	0.53083	0.879335	0.87604	1	0.996679	0.00545769	0.899926	0.825678
GOBP_NEGATIVE_REGULATION_OF_CYTOKINE_PRODUCTION	0.939081	1	0.261931	0.0411127	0.485683	0.936998	0.026301	0.177194	0.749221	0.253705
GOBP_NEGATIVE_REGULATION_OF_CYTOSKELETON_ORGANIZATION	0.980278	1	0.572134	0.00648674	0.868745	0.906102	0.464538	0.0101889	0.974559	0.460721
GOBP_NEGATIVE_REGULATION_OF_GENE_EXPRESSION	0.938538	1	0.3722	0.770556	0.946788	1	0.813599	1.02315e-06	0.705763	0.637001
GOBP_NEGATIVE_REGULATION_OF_IMMUNE_RESPONSE	0.938538	1	0.616734	0.457692	0.769527	1	0.0014894	0.325378	0.344053	0.990004
GOBP_NEGATIVE_REGULATION_OF_IMMUNE_SYSTEM_PROCESS	0.997377	1	0.38577	0.071573	0.937094	1	0.000334393	0.37705	0.155677	0.944842
GOBP_NEGATIVE_REGULATION_OF_KINASE_ACTIVITY	0.988345	1	0.492331	0.241642	1	0.94993	0.58223	0.240129	0.0728056	0.569128
GOBP_NEGATIVE_REGULATION_OF_MAPK_CASCADE	0.953439	1	0.582122	0.80134	1	0.972747	0.80524	0.488048	0.09321	0.264459
GOBP_NEGATIVE_REGULATION_OF_MOLECULAR_FUNCTION	0.997377	1	0.011713	0.013821	0.868745	0.852001	0.627958	0.0564934	0.522805	0.321848
GOBP_NEGATIVE_REGULATION_OF_MRNA_METABOLIC_PROCESS	0.818649	1	0.926125	0.588777	0.153734	0.94993	0.0353547	0.0031762	0.976257	0.96349
GOBP_NEGATIVE_REGULATION_OF_MULTICELLULAR_ORGANISMAL_PROCESS	0.84703	1	0.773309	0.00588216	0.80532	0.976895	0.0318937	0.869083	0.733462	0.241056
GOBP_NEGATIVE_REGULATION_OF_NUCLEOBASE_CONTAINING_COMPOUND_METABOLIC_PROCESS	0.938422	1	0.980317	1	0.870189	0.965756	0.967565	3.15044e-05	0.743808	0.797
GOBP_NEGATIVE_REGULATION_OF_ORGANELLE_ORGANIZATION	0.84703	1	0.749788	0.015167	0.920064	0.972747	0.811541	0.00391983	0.957844	0.691861
GOBP_NEGATIVE_REGULATION_OF_PEPTIDASE_ACTIVITY	0.530717	1	0.0875171	0.522216	0.894022	0.64331	0.531524	0.997276	0.76081	0.569128
GOBP_NEGATIVE_REGULATION_OF_PHOSPHORUS_METABOLIC_PROCESS	0.938422	1	0.39467	0.0384607	0.633952	0.914002	0.586215	0.286889	0.379936	0.675532
GOBP_NEGATIVE_REGULATION_OF_PROTEIN_CATABOLIC_PROCESS	0.938422	1	0.985396	0.279731	0.857414	0.929428	0.986723	0.033704	0.0709387	0.968966
GOBP_NEGATIVE_REGULATION_OF_PROTEIN_CONTAINING_COMPLEX_ASSEMBLY	0.997377	0.987179	0.356196	0.304776	0.76305	0.972747	0.753941	0.0173851	0.952252	0.799221
GOBP_NEGATIVE_REGULATION_OF_PROTEIN_METABOLIC_PROCESS	0.901304	1	0.126094	0.585328	0.978541	1	0.902366	0.000446344	0.640273	0.491307
GOBP_NEGATIVE_REGULATION_OF_SIGNALING	0.997377	1	0.842968	0.0447708	0.820023	1	0.415608	0.988929	0.322343	0.97697
GOBP_NEGATIVE_REGULATION_OF_SUPRAMOLECULAR_FIBER_ORGANIZATION	0.988345	1	0.479307	0.00565591	0.987255	1	0.600117	0.00543515	0.995184	0.449014
GOBP_NEGATIVE_REGULATION_OF_TRANSCRIPTION_BY_RNA_POLYMERASE_II	0.997377	1	0.972087	0.963228	0.894022	0.865361	0.89824	0.00401593	0.988764	0.961561
GOBP_NEGATIVE_REGULATION_OF_TRANSFERASE_ACTIVITY	0.997377	1	0.458867	0.513508	0.88625	0.761297	0.547026	0.0962084	0.128333	0.559555
GOBP_NEGATIVE_REGULATION_OF_TRANSPORT	0.953439	1	0.859915	0.0464134	0.867213	1	0.620499	0.836146	0.34765	0.710481
GOBP_NEUROGENESIS	0.997377	1	0.958403	0.00195164	0.946617	0.852001	0.257701	0.00625715	0.379936	0.99892
GOBP_NEURON_DEVELOPMENT	0.988345	1	0.364814	0.0078542	0.721571	1	0.259241	0.0486418	0.176002	0.97697
GOBP_NEURON_DIFFERENTIATION	0.997377	1	0.36538	0.0334432	0.754113	0.924192	0.289488	0.0279646	0.182417	0.992421
GOBP_NEURON_PROJECTION_EXTENSION	0.997377	1	0.956197	0.294903	0.584171	1	0.642499	0.0587725	0.344053	0.745139
GOBP_NEUTRAL_LIPID_METABOLIC_PROCESS	0.84703	1	0.421908	0.666747	0.914626	0.78479	0.2602	0.00338931	0.616528	0.862283
GOBP_NON_MEMBRANE_BOUNDED_ORGANELLE_ASSEMBLY	0.997377	1	0.99307	0.956578	0.987255	0.972957	0.993517	1.13059e-05	0.913638	1
GOBP_NUCLEAR_CHROMOSOME_SEGREGATION	0.988345	1	0.724682	0.485351	0.882385	1	0.583485	1.07219e-06	0.974348	0.849102
GOBP_NUCLEAR_EXPORT	0.924863	1	0.859283	0.905153	0.735972	0.972747	0.946332	0.00135366	0.651787	0.556689
GOBP_NUCLEAR_TRANSCRIBED_MRNA_CATABOLIC_PROCESS	0.988345	1	0.807531	0.956578	0.903303	1	0.872894	0.000748108	0.953241	0.951912
GOBP_NUCLEAR_TRANSPORT	0.953439	1	0.39131	0.445404	0.682334	1	0.905738	5.37904e-05	0.082166	0.755876
GOBP_NUCLEIC_ACID_PHOSPHODIESTER_BOND_HYDROLYSIS	0.924863	1	0.450316	0.99378	0.485683	1	0.0641874	0.00383211	0.998513	0.946238
GOBP_NUCLEOBASE_CONTAINING_COMPOUND_TRANSPORT	0.964129	1	0.9989	0.91126	0.987255	1	0.78514	0.000148612	0.640022	0.888625
GOBP_NUCLEOSIDE_BISPHOSPHATE_BIOSYNTHETIC_PROCESS	0.709572	0.423865	0.267903	0.212145	0.566746	0.73549	0.00207672	3.87828e-06	0.0835231	0.569128
GOBP_NUCLEOSIDE_BISPHOSPHATE_METABOLIC_PROCESS	0.964129	0.887307	0.0421919	0.410255	0.827337	0.914002	0.00241594	4.76897e-09	0.0835231	0.447129
GOBP_NUCLEOSIDE_DIPHOSPHATE_METABOLIC_PROCESS	0.34166	0.16584	0.0759388	0.655588	0.987255	0.73549	0.414913	0.450392	0.78923	0.305082
GOBP_NUCLEOSIDE_PHOSPHATE_BIOSYNTHETIC_PROCESS	0.818649	0.288954	0.361406	0.938515	0.7154	0.974922	0.0317841	1.98351e-05	0.199806	0.523882
GOBP_NUCLEOTIDE_PHOSPHORYLATION	0.342389	0.16584	0.0736731	0.535715	0.936498	0.78479	0.811541	0.31929	0.465949	0.310873
GOBP_NUCLEUS_ORGANIZATION	0.853783	1	0.878241	0.312821	0.957732	1	0.851955	0.018725	0.936775	0.992421
GOBP_OLEFINIC_COMPOUND_METABOLIC_PROCESS	0.84703	1	0.840622	0.485097	0.252048	0.73549	0.920273	3.03157e-05	0.778598	0.612005
GOBP_ORGANELLE_ASSEMBLY	0.853783	1	0.995347	0.763582	0.960923	0.865361	0.585787	2.44091e-06	0.425018	0.820482
GOBP_ORGANELLE_FISSION	0.901304	1	0.732012	0.652651	0.868745	0.812601	0.950163	0.000660967	0.998513	0.898919
GOBP_ORGANELLE_LOCALIZATION	0.997377	1	0.979838	0.175049	1	0.583538	0.834285	0.0630492	0.592222	0.988231
GOBP_ORGANIC_ACID_BIOSYNTHETIC_PROCESS	0.818649	1	0.115707	0.48845	0.730303	0.914002	0.226709	4.76897e-09	0.754413	0.593802
GOBP_ORGANIC_ACID_CATABOLIC_PROCESS	0.0847326	1	0.292799	0.0497273	0.697289	0.826371	0.985414	4.76897e-09	0.203749	0.173815
GOBP_ORGANIC_ACID_TRANSMEMBRANE_TRANSPORT	0.870574	1	0.687715	0.408958	0.789816	0.923392	0.696753	0.0470707	0.955045	0.927317
GOBP_ORGANIC_ACID_TRANSPORT	0.870574	0.978385	0.756795	0.645101	0.858414	0.965756	0.705433	0.00367804	0.969595	0.96077
GOBP_ORGANIC_ANION_TRANSPORT	0.173548	1	0.883645	0.308358	0.293153	1	0.459498	0.0494762	0.975901	0.812914
GOBP_ORGANIC_CYCLIC_COMPOUND_CATABOLIC_PROCESS	0.818649	0.905578	0.781485	0.442449	0.409699	0.905068	0.996679	0.595462	0.85183	0.0453236
GOBP_ORGANIC_HYDROXY_COMPOUND_BIOSYNTHETIC_PROCESS	0.818649	1	0.801227	0.375944	0.894022	1	0.971889	1.86202e-08	0.0908657	0.762599
GOBP_ORGANIC_HYDROXY_COMPOUND_METABOLIC_PROCESS	0.818649	1	0.856822	0.689011	0.80532	0.811007	0.993517	4.76897e-09	0.0371319	0.758428
GOBP_ORGANIC_HYDROXY_COMPOUND_TRANSPORT	0.354936	1	0.378491	0.70437	0.801705	1	0.672844	0.0448653	0.899069	0.940708
GOBP_ORGANOPHOSPHATE_CATABOLIC_PROCESS	0.84703	1	0.813168	0.906979	0.396781	0.94993	0.503266	0.0579055	0.416993	0.848952
GOBP_ORGANOPHOSPHATE_METABOLIC_PROCESS	0.818649	0.16584	0.0037064	0.628666	0.769527	0.78479	0.996142	4.76897e-09	0.0380881	0.173815
GOBP_OSSIFICATION	0.862736	0.774453	0.936508	0.853859	0.868745	0.906102	0.955271	0.0142294	0.813487	0.97697
GOBP_OSTEOBLAST_DIFFERENTIATION	0.84703	0.611634	0.878241	0.80359	0.990215	0.73549	0.171108	0.0155013	0.954258	0.830845
GOBP_OXIDATIVE_PHOSPHORYLATION	0.997377	1	0.38577	2.96082e-08	0.40098	0.294994	0.135948	4.76897e-09	0.710731	0.968966
GOBP_PATTERN_RECOGNITION_RECEPTOR_SIGNALING_PATHWAY	0.848162	0.985715	0.895358	0.823069	1	0.972747	0.00207672	0.841037	0.991402	0.910587
GOBP_PEPTIDYL_AMINO_ACID_MODIFICATION	0.946302	1	0.218946	0.0278275	1	1	0.00328906	0.00012341	0.129444	0.97697
GOBP_PEPTIDYL_SERINE_MODIFICATION	0.962916	1	0.145789	0.0173375	0.817408	0.965756	0.0485326	0.602574	0.00603491	0.892971
GOBP_PEPTIDYL_TYROSINE_MODIFICATION	0.980278	1	0.817858	0.101787	0.997224	1	0.000354257	0.00166251	0.705763	0.569128
GOBP_PHAGOCYTOSIS	0.980278	1	0.0206892	2.98376e-05	0.613409	0.965756	6.44645e-05	1.17108e-06	0.110976	0.431588
GOBP_PHOSPHATIDYLINOSITOL_METABOLIC_PROCESS	0.84703	1	0.803732	0.357928	1	0.965756	0.0904319	0.0358398	0.884239	0.89193
GOBP_PHOSPHOLIPID_BIOSYNTHETIC_PROCESS	0.997377	1	0.314454	0.0121231	0.842603	0.852001	0.775554	0.777714	0.698492	0.899051
GOBP_PLASMA_MEMBRANE_ORGANIZATION	0.939081	0.952163	0.356196	0.0369748	0.637839	1	0.415608	0.0846738	0.870434	0.97697
GOBP_PLATELET_ACTIVATION	0.938422	1	0.633394	0.0416588	0.769527	0.980694	0.0403466	0.0448653	0.722824	0.89193
GOBP_POLYOL_METABOLIC_PROCESS	0.84703	0.876443	0.757293	0.899728	0.573712	1	0.615694	0.00537535	0.507546	0.927317
GOBP_POLYSACCHARIDE_METABOLIC_PROCESS	0.937577	0.442688	0.780237	0.0742356	0.506457	0.941678	0.961999	0.0009892	0.229064	0.356481
GOBP_POSITIVE_REGULATION_OF_APOPTOTIC_SIGNALING_PATHWAY	0.84703	1	0.738782	0.210094	0.398776	0.972747	0.392915	0.00975139	0.958366	0.88806
GOBP_POSITIVE_REGULATION_OF_BINDING	0.939081	1	0.817516	0.763582	0.968675	0.965756	0.803092	0.0538652	0.164206	0.955843
GOBP_POSITIVE_REGULATION_OF_CATABOLIC_PROCESS	0.938422	1	0.764047	0.60352	0.200571	0.73549	0.755012	0.987085	0.0898273	0.921987
GOBP_POSITIVE_REGULATION_OF_CATALYTIC_ACTIVITY	0.964129	1	0.818714	0.000491538	1	1	2.51629e-06	0.0098466	0.626603	0.75547
GOBP_POSITIVE_REGULATION_OF_CELL_ACTIVATION	0.964129	1	0.0684646	0.00133453	0.577676	0.905068	0.000378438	0.00203446	0.0453062	0.573371
GOBP_POSITIVE_REGULATION_OF_CELL_ADHESION	0.922248	1	0.947872	0.00709954	1	0.914002	0.0285998	0.000767152	0.570905	0.990815
GOBP_POSITIVE_REGULATION_OF_CELL_CELL_ADHESION	0.962916	1	0.802865	0.0168531	0.882385	0.905068	0.0503129	0.00225611	0.651135	0.861294
GOBP_POSITIVE_REGULATION_OF_CELL_CYCLE	0.901683	1	0.802865	0.90959	0.769527	1	0.953629	0.00857073	0.47468	0.89193
GOBP_POSITIVE_REGULATION_OF_CELL_CYCLE_PROCESS	0.84703	1	0.818714	0.7265	0.914719	1	0.976873	0.0175246	0.105465	0.902821
GOBP_POSITIVE_REGULATION_OF_CELL_DEATH	0.993805	1	0.492331	0.372218	0.662327	0.965756	0.811541	0.0115371	0.448465	0.758428
GOBP_POSITIVE_REGULATION_OF_CELL_DEVELOPMENT	0.997377	1	0.994064	0.91818	0.833248	0.892531	0.858737	0.0677869	0.904129	0.927317
GOBP_POSITIVE_REGULATION_OF_CELL_DIFFERENTIATION	0.939081	1	0.465836	0.262181	0.987255	1	0.285365	0.00406765	0.199806	0.940723
GOBP_POSITIVE_REGULATION_OF_CELL_POPULATION_PROLIFERATION	0.889229	1	0.68906	0.375944	0.894022	0.935005	0.0709161	0.00516675	0.684003	0.89193
GOBP_POSITIVE_REGULATION_OF_CELL_PROJECTION_ORGANIZATION	0.997377	1	0.715508	0.140902	1	0.947259	0.274396	0.0125588	0.834767	0.892971
GOBP_POSITIVE_REGULATION_OF_CELLULAR_AMIDE_METABOLIC_PROCESS	0.84703	1	0.81078	0.750474	0.485683	0.920628	0.775554	0.0968108	0.724182	0.97697
GOBP_POSITIVE_REGULATION_OF_CELLULAR_COMPONENT_BIOGENESIS	0.997377	1	0.883416	0.00325971	1	0.94993	0.00151137	0.00416781	0.0200805	0.609302
GOBP_POSITIVE_REGULATION_OF_CELLULAR_COMPONENT_ORGANIZATION	0.962916	1	0.878241	0.00135489	1	1	0.0110665	1.86202e-08	0.167418	0.86291
GOBP_POSITIVE_REGULATION_OF_CELLULAR_PROTEIN_CATABOLIC_PROCESS	0.870574	1	0.866017	0.993768	0.805809	1	0.802825	0.749572	0.0457775	0.818768
GOBP_POSITIVE_REGULATION_OF_CYSTEINE_TYPE_ENDOPEPTIDASE_ACTIVITY	0.980278	1	0.955202	0.780438	0.970233	1	0.00591417	0.198086	0.791432	0.717054
GOBP_POSITIVE_REGULATION_OF_CYTOKINE_PRODUCTION	0.997377	1	0.701057	0.0140266	0.957917	1	0.324162	0.0283091	0.0866097	0.93944
GOBP_POSITIVE_REGULATION_OF_CYTOSKELETON_ORGANIZATION	0.938538	1	0.856385	0.00816525	0.842603	1	0.115696	0.0117449	0.196872	0.878192
GOBP_POSITIVE_REGULATION_OF_DEFENSE_RESPONSE	0.870574	1	0.950884	0.053564	0.992513	1	0.0624845	0.0375814	0.604026	0.431588
GOBP_POSITIVE_REGULATION_OF_DEVELOPMENTAL_PROCESS	0.996904	1	0.691711	0.0526173	0.987255	1	0.0187268	0.000185353	0.0979039	0.71789
GOBP_POSITIVE_REGULATION_OF_DNA_METABOLIC_PROCESS	0.938422	1	0.500527	0.430663	0.486683	1	0.705371	3.95951e-06	0.0457775	0.550656
GOBP_POSITIVE_REGULATION_OF_ENDOCYTOSIS	0.997377	1	0.68906	0.808405	0.983402	0.94993	0.0165688	0.0184102	0.693557	0.787353
GOBP_POSITIVE_REGULATION_OF_EPITHELIAL_CELL_MIGRATION	0.915605	1	0.888834	0.70437	0.721191	1	0.000161668	0.313156	0.957064	0.989611
GOBP_POSITIVE_REGULATION_OF_ESTABLISHMENT_OF_PROTEIN_LOCALIZATION	0.939081	1	0.880684	0.0288257	0.240327	0.929662	0.344431	0.111859	0.616329	0.569128
GOBP_POSITIVE_REGULATION_OF_GENE_EXPRESSION	0.997377	1	0.817858	0.301138	0.991216	1	0.597632	0.000184154	0.868937	0.946266
GOBP_POSITIVE_REGULATION_OF_GTPASE_ACTIVITY	0.939081	1	0.942764	0.0102547	0.563651	1	0.00142424	0.260091	0.928694	0.623101
GOBP_POSITIVE_REGULATION_OF_HYDROLASE_ACTIVITY	0.997377	1	0.917209	0.00354648	0.987255	1	1.29108e-05	0.107093	0.983615	0.835917
GOBP_POSITIVE_REGULATION_OF_I_KAPPAB_KINASE_NF_KAPPAB_SIGNALING	0.976877	0.97198	0.650584	0.297382	1	1	0.602309	0.0105751	0.0368017	0.952476
GOBP_POSITIVE_REGULATION_OF_IMMUNE_EFFECTOR_PROCESS	0.870574	1	0.715508	0.0330775	0.634091	1	0.0361332	0.121603	0.710731	0.93761
GOBP_POSITIVE_REGULATION_OF_IMMUNE_RESPONSE	0.857827	1	0.532627	0.00929205	0.792995	1	0.00090489	0.00778565	0.0416325	0.857198
GOBP_POSITIVE_REGULATION_OF_IMMUNE_SYSTEM_PROCESS	0.938422	1	0.25137	1.17553e-06	0.932035	1	1.29108e-05	0.000266633	0.0371319	0.893954
GOBP_POSITIVE_REGULATION_OF_INFLAMMATORY_RESPONSE	0.901683	1	0.953638	0.543544	0.970233	1	0.071682	0.0472213	0.0702847	0.52089
GOBP_POSITIVE_REGULATION_OF_INTRACELLULAR_PROTEIN_TRANSPORT	0.924863	1	0.492331	0.0288257	0.40098	0.905068	0.541611	0.12364	0.137131	0.554957
GOBP_POSITIVE_REGULATION_OF_INTRACELLULAR_SIGNAL_TRANSDUCTION	0.964129	1	0.485469	0.021417	0.916792	1	0.0280732	8.55277e-05	0.425018	0.523882
GOBP_POSITIVE_REGULATION_OF_INTRACELLULAR_TRANSPORT	0.848162	1	0.672032	0.0208685	0.486683	0.817608	0.799051	0.0176776	0.082166	0.442473
GOBP_POSITIVE_REGULATION_OF_KINASE_ACTIVITY	0.786185	1	0.732012	0.0512083	0.88922	0.926019	0.0122155	0.0198055	0.0861811	0.714103
GOBP_POSITIVE_REGULATION_OF_LEUKOCYTE_CELL_CELL_ADHESION	0.938422	1	0.781485	0.00842469	0.603499	0.929662	0.0134102	0.000116952	0.113958	0.968966
GOBP_POSITIVE_REGULATION_OF_LIPID_BIOSYNTHETIC_PROCESS	0.84703	1	0.75491	0.436499	0.842603	0.892531	0.883005	0.0398773	0.700116	0.97697
GOBP_POSITIVE_REGULATION_OF_LIPID_METABOLIC_PROCESS	0.84703	1	0.73994	0.4932	0.779586	0.926019	0.905738	0.0624401	0.85183	0.944741
GOBP_POSITIVE_REGULATION_OF_LOCOMOTION	0.901683	1	0.859951	0.00512482	0.946617	1	0.000294864	0.0125588	0.960801	0.82427
GOBP_POSITIVE_REGULATION_OF_MAPK_CASCADE	0.938422	1	0.593531	0.0319748	0.978368	1	0.00611007	0.18992	0.778598	0.940708
GOBP_POSITIVE_REGULATION_OF_MOLECULAR_FUNCTION	0.997377	0.778928	0.866017	0.0022327	1	1	0.000134801	0.00285822	0.374864	0.787353
GOBP_POSITIVE_REGULATION_OF_MRNA_METABOLIC_PROCESS	0.997377	1	0.875538	0.917589	0.634091	0.956536	0.918437	0.00218559	0.85183	0.930953
GOBP_POSITIVE_REGULATION_OF_MULTICELLULAR_ORGANISMAL_PROCESS	0.939716	1	0.879232	0.00612018	1	0.965756	0.163179	0.0661407	0.29762	0.82427
GOBP_POSITIVE_REGULATION_OF_NF_KAPPAB_TRANSCRIPTION_FACTOR_ACTIVITY	0.952318	0.545975	0.940222	0.938062	0.981996	1	0.0549661	0.0397152	0.566924	0.886647
GOBP_POSITIVE_REGULATION_OF_ORGANELLE_ORGANIZATION	0.870574	1	0.980317	0.000416026	0.87604	1	0.289488	2.35625e-06	0.14495	0.959593
GOBP_POSITIVE_REGULATION_OF_PEPTIDASE_ACTIVITY	0.991363	1	0.9392	0.834289	0.504886	1	0.0566682	0.0832155	0.532435	0.758428
GOBP_POSITIVE_REGULATION_OF_PHOSPHORUS_METABOLIC_PROCESS	0.997377	1	0.732012	0.0570854	0.840913	0.965756	0.00533332	0.21316	0.193988	0.968966
GOBP_POSITIVE_REGULATION_OF_PROTEIN_CATABOLIC_PROCESS	0.84703	1	0.813168	1	0.80532	1	0.765467	0.848699	0.0457775	0.804364
GOBP_POSITIVE_REGULATION_OF_PROTEIN_CONTAINING_COMPLEX_ASSEMBLY	0.925697	1	0.99307	0.00868997	0.992513	0.98924	0.00012908	0.0011206	0.0207072	0.581719
GOBP_POSITIVE_REGULATION_OF_PROTEIN_KINASE_ACTIVITY	0.853783	1	0.753921	0.0288257	0.992513	1	0.00934472	0.0402116	0.0457775	0.797
GOBP_POSITIVE_REGULATION_OF_PROTEIN_LOCALIZATION	0.938422	1	0.855186	0.00280401	0.312869	0.929428	0.921437	0.342224	0.425018	0.675532
GOBP_POSITIVE_REGULATION_OF_PROTEIN_METABOLIC_PROCESS	0.997377	1	0.68159	0.15097	1	1	0.0344025	0.000748108	0.739719	0.99892
GOBP_POSITIVE_REGULATION_OF_PROTEIN_MODIFICATION_PROCESS	0.997377	1	0.479307	0.0189506	0.997224	1	0.010684	0.0282752	0.181534	0.88806
GOBP_POSITIVE_REGULATION_OF_PROTEIN_PHOSPHORYLATION	0.997377	1	0.756842	0.00929205	0.883686	1	0.0125516	0.0302408	0.0594278	0.569128
GOBP_POSITIVE_REGULATION_OF_PROTEIN_SERINE_THREONINE_KINASE_ACTIVITY	0.84703	0.978385	0.888834	0.0668502	0.998568	1	0.015987	0.125358	0.115988	0.356115
GOBP_POSITIVE_REGULATION_OF_RESPONSE_TO_EXTERNAL_STIMULUS	0.938422	1	0.805681	0.00399761	0.842767	1	0.000202648	0.00246491	0.637053	0.553328
GOBP_POSITIVE_REGULATION_OF_RNA_METABOLIC_PROCESS	0.953439	1	0.953638	0.938062	1	1	0.906933	6.63531e-07	0.287859	0.785325
GOBP_POSITIVE_REGULATION_OF_SIGNALING	0.988345	1	0.943337	9.25878e-05	0.842603	1	0.0839728	0.000282943	0.328693	0.968966
GOBP_POSITIVE_REGULATION_OF_SMALL_MOLECULE_METABOLIC_PROCESS	0.938422	1	0.781485	0.503372	0.5404	0.980694	0.755535	0.00488291	0.949731	0.89193
GOBP_POSITIVE_REGULATION_OF_SUPRAMOLECULAR_FIBER_ORGANIZATION	0.997377	1	0.764047	0.0289888	0.826953	1	0.0701937	0.0365538	0.347465	0.940708
GOBP_POSITIVE_REGULATION_OF_TRANSCRIPTION_BY_RNA_POLYMERASE_II	0.997377	1	0.942764	0.930125	1	1	0.988293	0.0032063	0.41321	0.797
GOBP_POSITIVE_REGULATION_OF_TRANSFERASE_ACTIVITY	0.84703	1	0.749118	0.0667477	0.870229	1	0.0352562	0.00199453	0.110976	0.770008
GOBP_POSITIVE_REGULATION_OF_TRANSLATION	0.84703	1	0.899663	0.649556	0.62962	1	0.813821	0.0152851	0.862538	0.799221
GOBP_POSITIVE_REGULATION_OF_TRANSPORT	0.857827	1	0.895358	0.0119609	0.485683	0.972747	0.151977	0.431503	0.0702847	0.490094
GOBP_POSTTRANSCRIPTIONAL_REGULATION_OF_GENE_EXPRESSION	0.986503	1	0.778246	0.709933	1	0.852001	0.163179	7.12407e-05	0.924005	1
GOBP_PRIMARY_ALCOHOL_METABOLIC_PROCESS	0.84703	0.829856	0.668388	0.656269	0.584171	0.812601	0.237244	1.48436e-08	0.589609	0.651835
GOBP_PROCESS_UTILIZING_AUTOPHAGIC_MECHANISM	0.997377	1	0.943337	0.958424	0.607349	0.452714	0.054979	0.0846399	0.367003	0.940708
GOBP_PRODUCTION_OF_MOLECULAR_MEDIATOR_OF_IMMUNE_RESPONSE	0.862736	1	0.274951	0.0482638	0.894022	0.94993	0.0987246	0.791093	0.117	0.710481
GOBP_PROTEASOMAL_PROTEIN_CATABOLIC_PROCESS	0.97399	1	0.546906	0.0644274	0.124325	0.694289	0.755535	0.0390842	0.196872	0.992421
GOBP_PROTEIN_AUTOPHOSPHORYLATION	0.84703	1	0.494859	0.117037	0.833248	1	0.0198082	0.227133	0.780665	0.898919
GOBP_PROTEIN_COMPLEX_OLIGOMERIZATION	0.980278	1	0.802865	0.035381	0.945331	0.929662	0.649549	0.594731	0.933131	0.667756
GOBP_PROTEIN_CONTAINING_COMPLEX_DISASSEMBLY	0.988345	1	0.63015	0.332085	1	1	0.308511	0.000162164	0.505189	0.787353
GOBP_PROTEIN_CONTAINING_COMPLEX_LOCALIZATION	0.92562	1	0.968068	0.917589	0.203947	0.80919	0.822994	0.0191283	0.791432	0.888307
GOBP_PROTEIN_DEPHOSPHORYLATION	0.924863	1	0.56969	0.0450886	0.678981	1	0.339232	0.0298101	0.624135	0.99892
GOBP_PROTEIN_DEPOLYMERIZATION	0.964129	0.85067	0.715508	0.199553	0.87604	1	0.252111	0.00502945	0.351082	0.746071
GOBP_PROTEIN_FOLDING	0.997377	1	0.691711	0.523269	0.0780954	0.214767	0.000352704	4.32621e-08	0.0534595	0.746071
GOBP_PROTEIN_HOMOOLIGOMERIZATION	0.964129	1	0.757561	0.033726	0.908146	0.965756	0.902366	0.443409	0.995736	0.849102
GOBP_PROTEIN_LOCALIZATION_TO_CELL_PERIPHERY	0.997377	1	0.0736132	0.0742435	0.874052	0.941678	0.840565	0.146911	0.122874	0.992421
GOBP_PROTEIN_LOCALIZATION_TO_ENDOPLASMIC_RETICULUM	0.901683	1	0.983758	0.627813	0.419827	0.73549	0.61021	0.0904192	0.0912943	0.82427
GOBP_PROTEIN_LOCALIZATION_TO_NUCLEUS	0.964129	1	0.885964	0.334128	0.653208	0.991564	0.864906	0.000179928	0.165463	0.82427
GOBP_PROTEIN_LOCALIZATION_TO_ORGANELLE	0.915605	1	0.942764	0.449369	0.884061	0.846641	0.29153	0.000388424	0.0206129	0.871074
GOBP_PROTEIN_LOCALIZATION_TO_PLASMA_MEMBRANE	0.953439	1	0.108268	0.112114	0.609794	0.899244	0.81532	0.0758881	0.244129	0.991169
GOBP_PROTEIN_METHYLATION	0.84703	0.828733	0.417947	0.12988	0.506457	0.865361	0.877505	0.506142	0.847984	0.940708
GOBP_PROTEIN_MODIFICATION_BY_SMALL_PROTEIN_CONJUGATION	0.980531	1	0.564635	1	0.609794	0.396843	0.986723	0.0730813	0.194642	0.701436
GOBP_PROTEIN_MODIFICATION_BY_SMALL_PROTEIN_CONJUGATION_OR_REMOVAL	0.980278	1	0.355312	1	0.80532	0.678393	0.95113	0.0970065	0.21146	0.741182
GOBP_PROTEIN_POLYMERIZATION	0.97399	1	0.715508	0.00830654	0.789816	0.980694	0.106903	0.000103815	0.508853	0.760437
GOBP_PROTEIN_STABILIZATION	0.818649	1	0.851838	0.865828	0.396781	0.905068	0.113789	0.0284615	0.00603491	0.559555
GOBP_PROTEIN_TARGETING	0.997377	1	0.919931	1	0.954813	0.970292	0.803444	0.688936	0.0898273	0.983639
GOBP_PROTEIN_TETRAMERIZATION	0.933719	1	0.691711	0.0721668	0.957917	0.813876	0.823773	0.281549	0.805197	0.324202
GOBP_PROTEIN_TRANSMEMBRANE_TRANSPORT	0.997377	1	0.927342	0.938515	1	1	0.790891	0.079728	0.976257	0.987113
GOBP_PROTON_TRANSMEMBRANE_TRANSPORT	0.939081	0.840849	0.0266798	1.07095e-05	0.396781	1	0.791292	0.00788795	0.778598	0.872099
GOBP_PURINE_CONTAINING_COMPOUND_BIOSYNTHETIC_PROCESS	0.818649	0.17213	0.275092	0.990821	0.987255	1	0.0168956	0.00249172	0.141722	0.310873
GOBP_PURINE_CONTAINING_COMPOUND_METABOLIC_PROCESS	0.84703	0.443238	0.0161013	0.907127	0.92098	0.852001	0.0904877	3.48458e-08	0.258088	0.0285269
GOBP_PYRUVATE_METABOLIC_PROCESS	0.818649	0.32196	0.0427848	0.452178	0.894022	0.73549	0.272011	0.0261454	0.233886	0.26125
GOBP_RAS_PROTEIN_SIGNAL_TRANSDUCTION	0.999452	1	0.98594	0.0384607	1	0.980356	0.0770971	0.25895	0.340765	0.569128
GOBP_REACTIVE_NITROGEN_SPECIES_METABOLIC_PROCESS	0.9298	1	0.756842	0.631611	0.769527	1	0.510674	0.91438	0.0341398	0.504299
GOBP_REACTIVE_OXYGEN_SPECIES_METABOLIC_PROCESS	0.84703	1	0.582122	0.279731	0.662327	1	0.0296473	0.290752	0.543252	0.989751
GOBP_RECEPTOR_INTERNALIZATION	0.818649	1	0.600857	0.76483	1	1	0.0486803	0.00746278	0.761402	0.823902
GOBP_RECEPTOR_MEDIATED_ENDOCYTOSIS	0.980278	1	0.606473	0.362459	1	0.956536	0.0568428	0.0275102	0.0594278	0.88806
GOBP_RECEPTOR_METABOLIC_PROCESS	0.970852	1	0.564635	0.478915	1	1	0.158882	0.0295768	0.778598	0.899042
GOBP_REGENERATION	0.84703	1	0.68906	0.0879956	0.769527	1	0.719021	0.96344	0.45799	0.675532
GOBP_REGULATED_EXOCYTOSIS	0.938422	1	0.856822	0.0668502	0.936498	0.965756	0.000685701	0.00214618	0.0504806	0.717054
GOBP_REGULATION_OF_ACTIN_FILAMENT_BASED_PROCESS	0.997377	1	0.880684	3.34042e-05	0.960923	0.78479	0.000638371	0.00528747	0.663499	0.618688
GOBP_REGULATION_OF_ACTIN_FILAMENT_LENGTH	0.9298	1	0.825605	0.000492964	0.987255	1	0.0127606	0.0123169	0.913638	0.559555
GOBP_REGULATION_OF_ACTIN_FILAMENT_ORGANIZATION	0.980278	1	0.829455	8.21818e-05	0.896987	1	0.0166041	0.00438788	0.975901	0.553328
GOBP_REGULATION_OF_ADAPTIVE_IMMUNE_RESPONSE	0.84703	1	0.900876	0.0192885	0.88625	1	0.00524682	0.0046973	0.120905	0.82427
GOBP_REGULATION_OF_ANATOMICAL_STRUCTURE_MORPHOGENESIS	0.997377	1	0.836058	0.00297334	0.769527	1	0.00613842	0.0759906	0.672937	0.739755
GOBP_REGULATION_OF_ANATOMICAL_STRUCTURE_SIZE	0.997377	1	0.465836	0.00479191	0.58412	0.80919	0.129209	0.328348	0.930762	0.983639
GOBP_REGULATION_OF_BINDING	0.997377	1	0.942764	0.668162	0.914719	0.965756	0.984589	0.0135346	0.156275	0.99892
GOBP_REGULATION_OF_BODY_FLUID_LEVELS	0.857827	1	0.479417	0.108823	1	1	0.0539784	0.647472	0.877673	0.879889
GOBP_REGULATION_OF_CANONICAL_WNT_SIGNALING_PATHWAY	0.987164	1	0.479641	0.868326	1	0.956536	0.931964	0.944517	0.0702847	0.948796
GOBP_REGULATION_OF_CATABOLIC_PROCESS	0.988345	1	0.772875	0.818295	0.58412	0.678393	0.953629	0.15711	0.0384624	0.667756
GOBP_REGULATION_OF_CELL_ACTIVATION	0.939081	1	0.0380727	3.4175e-05	0.567021	0.965756	0.00016994	0.0192303	0.0676027	0.463285
GOBP_REGULATION_OF_CELL_ADHESION	0.980278	1	0.942764	0.000142473	1	0.967468	0.0113382	0.000235829	0.173029	0.830845
GOBP_REGULATION_OF_CELL_CELL_ADHESION	0.939081	1	0.836058	0.00310902	0.987255	0.94993	0.0756135	0.00803575	0.143843	0.85783
GOBP_REGULATION_OF_CELL_CYCLE	0.818649	1	0.489935	0.695758	0.868745	1	0.733564	3.06372e-08	0.751129	0.695715
GOBP_REGULATION_OF_CELL_CYCLE_PHASE_TRANSITION	0.799626	1	0.271143	0.431824	0.827337	1	0.483661	0.0133049	0.317534	0.675532
GOBP_REGULATION_OF_CELL_CYCLE_PROCESS	0.818649	1	0.543218	0.557188	0.998568	0.983846	0.657216	4.24969e-05	0.272781	0.886647
GOBP_REGULATION_OF_CELL_DIFFERENTIATION	0.955876	1	0.506236	0.0602814	0.914626	1	0.101448	0.0184102	0.617391	0.550656
GOBP_REGULATION_OF_CELL_JUNCTION_ASSEMBLY	0.84703	1	0.0684646	0.823069	0.974206	1	0.182007	0.990686	0.662727	0.97697
GOBP_REGULATION_OF_CELL_MATRIX_ADHESION	0.901683	1	0.859951	0.367253	0.80532	1	0.0978863	0.845969	0.953241	0.569128
GOBP_REGULATION_OF_CELL_MORPHOGENESIS	0.997377	1	0.985396	0.26647	0.634091	0.942997	0.0252548	0.0296323	0.984957	0.97697
GOBP_REGULATION_OF_CELL_POPULATION_PROLIFERATION	0.84703	1	0.864719	0.0751258	0.793498	1	0.0187258	0.161214	0.887857	0.893954
GOBP_REGULATION_OF_CELL_PROJECTION_ASSEMBLY	0.84703	1	0.749788	0.294784	0.476097	1	0.0280732	0.00273074	0.363552	0.553328
GOBP_REGULATION_OF_CELL_PROJECTION_ORGANIZATION	0.870574	1	0.780237	0.0503195	0.957917	1	0.0286631	0.000542063	0.627979	0.93944
GOBP_REGULATION_OF_CELLULAR_AMIDE_METABOLIC_PROCESS	0.924863	1	0.818714	0.792879	0.946617	0.98924	0.749114	0.00144984	0.856325	0.921314
GOBP_REGULATION_OF_CELLULAR_COMPONENT_BIOGENESIS	0.997377	1	0.961948	7.12296e-05	0.966653	1	0.000366734	6.45317e-05	0.168564	0.799221
GOBP_REGULATION_OF_CELLULAR_COMPONENT_MOVEMENT	0.416993	1	0.920068	8.21818e-05	0.868745	0.80919	9.13408e-06	0.126022	0.939604	0.944741
GOBP_REGULATION_OF_CELLULAR_COMPONENT_SIZE	0.964129	1	0.734629	0.0037134	0.932035	0.703133	0.167455	0.012735	0.778598	0.758428
GOBP_REGULATION_OF_CELLULAR_KETONE_METABOLIC_PROCESS	0.849867	1	0.590625	0.780732	0.80532	1	0.800595	0.00429182	0.907838	0.595709
GOBP_REGULATION_OF_CELLULAR_LOCALIZATION	0.924863	1	0.954337	0.0024648	0.203947	0.637705	0.932406	0.0012036	0.0468175	0.808756
GOBP_REGULATION_OF_CELLULAR_PROTEIN_CATABOLIC_PROCESS	0.980278	1	0.949054	0.543063	0.396781	0.898102	0.836592	0.283939	0.00545719	0.717054
GOBP_REGULATION_OF_CELLULAR_RESPONSE_TO_STRESS	0.985331	1	0.490204	0.992618	0.451882	0.965756	0.985605	0.0218336	0.730009	0.746071
GOBP_REGULATION_OF_CHEMOTAXIS	0.997377	1	0.734629	0.00297334	0.490302	1	0.00319493	0.196884	0.980252	0.88806
GOBP_REGULATION_OF_CHROMOSOME_ORGANIZATION	0.877168	1	0.383591	0.709027	0.903303	1	0.920211	5.45579e-08	0.995736	0.88663
GOBP_REGULATION_OF_CYSTEINE_TYPE_ENDOPEPTIDASE_ACTIVITY	0.870574	1	0.740833	0.4083	0.987255	1	0.00272551	0.15873	0.751129	0.799221
GOBP_REGULATION_OF_CYTOSKELETON_ORGANIZATION	0.84703	1	0.92712	4.05556e-06	1	0.967468	0.00450275	3.12079e-05	0.478898	0.465425
GOBP_REGULATION_OF_CYTOSOLIC_CALCIUM_ION_CONCENTRATION	0.997377	1	0.886447	0.012642	0.882385	1	0.0411612	0.0267682	0.877673	0.82427
GOBP_REGULATION_OF_DEFENSE_RESPONSE	0.988974	1	0.543218	0.0894115	0.678981	0.899244	0.0149538	0.196018	0.637094	0.241056
GOBP_REGULATION_OF_DNA_BINDING_TRANSCRIPTION_FACTOR_ACTIVITY	0.938538	0.978385	0.53083	0.219829	1	1	0.0553687	0.249133	0.976257	0.921314
GOBP_REGULATION_OF_DNA_BIOSYNTHETIC_PROCESS	0.980278	1	0.596294	0.915387	0.946617	1	0.137751	0.00012341	0.0593256	0.89193
GOBP_REGULATION_OF_DNA_METABOLIC_PROCESS	0.84703	1	0.483033	0.922524	0.806177	1	0.522024	3.26209e-06	0.0416325	0.799221
GOBP_REGULATION_OF_ENDOCYTOSIS	0.997377	1	0.781485	0.596557	0.957316	1	0.00443131	0.196927	0.41947	0.763834
GOBP_REGULATION_OF_ENDOTHELIAL_CELL_MIGRATION	0.84703	1	0.68655	0.823069	0.974206	0.865361	0.00142424	0.963766	0.99709	0.939547
GOBP_REGULATION_OF_EPITHELIAL_CELL_MIGRATION	0.42766	0.987179	0.56969	0.626989	0.666829	0.965756	4.90903e-05	0.560338	0.984957	0.700227
GOBP_REGULATION_OF_EXOCYTOSIS	0.988345	1	0.765457	0.436499	0.920064	0.929662	0.0624845	0.00983104	0.728636	0.831422
GOBP_REGULATION_OF_FATTY_ACID_METABOLIC_PROCESS	0.938422	1	0.38183	0.250153	0.633952	0.980694	0.45566	0.00857073	0.954086	0.716446
GOBP_REGULATION_OF_GENERATION_OF_PRECURSOR_METABOLITES_AND_ENERGY	0.901683	0.693396	0.648552	0.893789	0.903303	1	0.996679	0.0547102	0.808656	0.618789
GOBP_REGULATION_OF_GLUCOSE_METABOLIC_PROCESS	0.818649	0.442688	0.374559	0.930158	0.893795	0.958845	0.825704	0.0250791	0.778598	0.431588
GOBP_REGULATION_OF_GTPASE_ACTIVITY	0.997087	1	0.900876	0.00297334	0.769527	1	3.06147e-05	0.144175	0.924618	0.505764
GOBP_REGULATION_OF_HEMOPOIESIS	0.938422	1	0.0688428	0.0384607	0.769527	1	0.00272551	0.149571	0.32481	0.814145
GOBP_REGULATION_OF_HISTONE_MODIFICATION	0.84703	0.442688	0.547374	0.886842	0.505366	0.73549	0.481186	0.0900542	0.877024	0.902821
GOBP_REGULATION_OF_HORMONE_LEVELS	0.84703	1	0.728746	0.870568	0.775569	0.980694	0.996679	0.0144559	0.179087	0.898919
GOBP_REGULATION_OF_HYDROLASE_ACTIVITY	0.924863	1	0.409928	0.000106998	0.854489	1	1.53574e-05	0.2017	0.803394	0.799221
GOBP_REGULATION_OF_IMMUNE_EFFECTOR_PROCESS	0.938422	1	0.695845	0.00495202	0.769527	1	0.00113298	0.0620615	0.0702847	0.88806
GOBP_REGULATION_OF_IMMUNE_RESPONSE	0.964129	1	0.666488	0.0022327	0.874052	1	2.15416e-07	8.24406e-05	0.0206129	0.944741
GOBP_REGULATION_OF_IMMUNE_SYSTEM_PROCESS	0.988345	1	0.38577	3.50388e-06	0.993352	1	5.444e-08	2.5596e-05	0.0167138	0.89193
GOBP_REGULATION_OF_INFLAMMATORY_RESPONSE	0.912296	1	0.568631	0.681911	0.987255	1	0.0313044	0.362836	0.296069	0.319413
GOBP_REGULATION_OF_INNATE_IMMUNE_RESPONSE	0.818649	1	0.876297	0.0447708	0.833248	0.947259	0.171108	0.0673231	0.0680397	0.921314
GOBP_REGULATION_OF_INTRACELLULAR_PROTEIN_TRANSPORT	0.964129	1	0.653182	0.0945694	0.293153	0.898102	0.672131	0.589854	0.329676	0.879889
GOBP_REGULATION_OF_INTRACELLULAR_TRANSPORT	0.938422	1	0.68906	0.048133	0.252048	0.761297	0.868616	0.0125781	0.0628032	0.85783
GOBP_REGULATION_OF_LEUKOCYTE_DIFFERENTIATION	0.97399	1	0.0688428	0.0416588	0.609794	0.972747	0.0179782	0.115914	0.0702847	0.804364
GOBP_REGULATION_OF_LEUKOCYTE_MEDIATED_IMMUNITY	0.938422	1	0.895358	0.0181016	1	0.856943	0.00212506	0.0587725	0.0504806	0.983639
GOBP_REGULATION_OF_LEUKOCYTE_MIGRATION	0.982634	1	0.426499	9.25878e-05	0.279886	1	0.000296498	0.0522333	0.967739	0.89193
GOBP_REGULATION_OF_LEUKOCYTE_PROLIFERATION	0.924863	1	0.653701	0.149336	0.894358	1	0.00492517	0.000116952	0.0457775	0.743734
GOBP_REGULATION_OF_LIPID_BIOSYNTHETIC_PROCESS	0.84703	1	0.878241	0.444646	0.914626	0.965756	0.995086	0.022894	0.877673	0.824922
GOBP_REGULATION_OF_LIPID_LOCALIZATION	0.84703	0.534099	0.920783	0.050483	0.490302	0.761297	0.932078	0.280646	0.813487	0.968966
GOBP_REGULATION_OF_LIPID_METABOLIC_PROCESS	0.84703	1	0.859283	0.337392	0.812793	1	0.996679	0.0233699	0.714954	0.849102
GOBP_REGULATION_OF_LYMPHOCYTE_ACTIVATION	0.997377	1	0.0684646	0.000189933	0.621886	0.905068	0.0014894	0.00092743	0.00547318	0.386794
GOBP_REGULATION_OF_LYMPHOCYTE_MEDIATED_IMMUNITY	0.84703	1	0.988249	0.0813805	0.903303	1	0.0678161	0.150907	0.111014	0.918546
GOBP_REGULATION_OF_MACROAUTOPHAGY	0.975578	1	0.675275	0.597261	0.917819	0.80919	0.292321	0.00830645	0.921108	0.886647
GOBP_REGULATION_OF_MAP_KINASE_ACTIVITY	0.996222	1	0.829455	0.349331	0.987255	1	0.00964181	0.418402	0.170251	0.171279
GOBP_REGULATION_OF_METAL_ION_TRANSPORT	0.938512	1	0.865555	0.0789214	0.80532	1	0.270578	0.848699	0.913638	0.569128
GOBP_REGULATION_OF_MITOTIC_CELL_CYCLE	0.870574	1	0.459742	0.594694	0.987255	1	0.699636	0.00866371	0.916647	0.673181
GOBP_REGULATION_OF_MITOTIC_CELL_CYCLE_PHASE_TRANSITION	0.84703	1	0.489935	0.374497	0.891921	1	0.442286	0.0538652	0.561234	0.824451
GOBP_REGULATION_OF_MRNA_CATABOLIC_PROCESS	0.84703	1	0.803732	0.850795	0.894022	1	0.350203	0.0103035	0.950309	0.959593
GOBP_REGULATION_OF_MRNA_METABOLIC_PROCESS	0.988345	1	0.956426	0.995161	0.637839	0.972747	0.428619	8.13193e-08	1	0.99892
GOBP_REGULATION_OF_MRNA_PROCESSING	0.997377	0.897466	0.985396	1	0.153734	0.73549	0.848471	5.83733e-08	0.85183	0.849102
GOBP_REGULATION_OF_MRNA_SPLICING_VIA_SPLICEOSOME	0.988345	0.981286	0.959683	0.992778	0.145829	0.637705	0.905738	3.00855e-07	0.78685	0.921314
GOBP_REGULATION_OF_MULTICELLULAR_ORGANISMAL_DEVELOPMENT	0.988345	1	0.781485	0.0288257	1	0.926019	0.0599344	0.0550291	0.493783	0.927317
GOBP_REGULATION_OF_NEUROGENESIS	0.938512	1	0.979838	0.573752	0.987255	0.761297	0.946332	0.0824238	0.808656	0.93944
GOBP_REGULATION_OF_NUCLEOCYTOPLASMIC_TRANSPORT	0.983891	1	0.291871	0.156905	0.398784	0.965756	0.997642	0.055003	0.161758	0.667756
GOBP_REGULATION_OF_ORGANELLE_ASSEMBLY	0.84703	1	0.655905	0.0701067	0.870189	0.892531	0.345235	0.000826508	0.554752	0.799221
GOBP_REGULATION_OF_ORGANELLE_ORGANIZATION	0.818649	1	0.918454	1.94986e-05	0.903936	1	0.0136673	4.76897e-09	0.287859	0.957579
GOBP_REGULATION_OF_PEPTIDASE_ACTIVITY	0.84703	1	0.500527	0.476947	0.380209	1	0.0345055	0.145461	0.651787	0.741182
GOBP_REGULATION_OF_PEPTIDYL_SERINE_PHOSPHORYLATION	0.97399	1	0.908526	0.626989	0.80532	0.899244	0.413483	0.87708	0.0167138	0.700227
GOBP_REGULATION_OF_PEPTIDYL_TYROSINE_PHOSPHORYLATION	0.881302	1	0.865901	0.0858485	0.987255	1	0.00510417	0.00348755	0.726658	0.565053
GOBP_REGULATION_OF_PHOSPHORUS_METABOLIC_PROCESS	0.980278	0.987179	0.492331	0.00417753	1	0.974382	0.101448	0.0873377	0.957064	0.835917
GOBP_REGULATION_OF_PROTEASOMAL_PROTEIN_CATABOLIC_PROCESS	0.997377	1	0.873154	0.97277	0.106592	0.905068	0.935094	0.417877	0.0419755	0.758428
GOBP_REGULATION_OF_PROTEASOMAL_UBIQUITIN_DEPENDENT_PROTEIN_CATABOLIC_PROCESS	0.980278	1	0.858632	1	0.206016	0.852001	0.848674	0.77496	0.0457775	0.744489
GOBP_REGULATION_OF_PROTEIN_CATABOLIC_PROCESS	0.938422	1	0.992493	0.966277	0.728312	0.94993	0.896734	0.586002	0.012335	0.849102
GOBP_REGULATION_OF_PROTEIN_CONTAINING_COMPLEX_ASSEMBLY	0.997377	1	0.764047	0.00141241	0.827337	0.965756	0.00101642	7.7483e-05	0.375088	0.669756
GOBP_REGULATION_OF_PROTEIN_CONTAINING_COMPLEX_DISASSEMBLY	0.988345	0.987179	0.45715	0.432974	0.987255	1	0.269669	0.00796213	0.929997	0.902821
GOBP_REGULATION_OF_PROTEIN_KINASE_ACTIVITY	0.988345	1	0.715508	0.033684	1	0.94993	0.0234173	0.0506262	0.680752	0.283197
GOBP_REGULATION_OF_PROTEIN_LOCALIZATION	0.902662	1	0.940222	0.0830256	0.180359	0.78479	0.996679	0.122166	0.156275	0.804364
GOBP_REGULATION_OF_PROTEIN_LOCALIZATION_TO_CELL_PERIPHERY	0.962916	1	0.715508	0.416606	0.789816	1	0.993532	0.0830215	0.973781	0.96349
GOBP_REGULATION_OF_PROTEIN_LOCALIZATION_TO_NUCLEUS	0.84703	1	0.916592	0.133292	0.396781	0.94993	0.0318937	0.128893	0.0702847	0.612005
GOBP_REGULATION_OF_PROTEIN_MODIFICATION_BY_SMALL_PROTEIN_CONJUGATION_OR_REMOVAL	0.980278	1	0.781485	0.43676	0.5404	0.359599	0.846393	0.148498	0.0593256	0.431588
GOBP_REGULATION_OF_PROTEIN_MODIFICATION_PROCESS	0.997377	1	0.422664	0.0674293	0.962988	1	0.0353592	0.00132395	0.637094	0.797
GOBP_REGULATION_OF_PROTEIN_PHOSPHORYLATION	0.997377	1	0.75491	0.0147616	0.682334	0.972957	0.0470805	0.0477577	0.808656	0.431588
GOBP_REGULATION_OF_PROTEIN_POLYMERIZATION	0.97399	1	0.600857	0.015246	0.932035	1	0.0199584	0.00325213	0.478986	0.599642
GOBP_REGULATION_OF_PROTEIN_SERINE_THREONINE_KINASE_ACTIVITY	0.970852	1	0.532091	0.210511	1	1	0.11305	0.0497279	0.505189	0.0757949
GOBP_REGULATION_OF_PROTEIN_STABILITY	0.92142	1	0.995568	0.946466	0.917819	0.980694	0.882446	0.00367804	0.0457775	0.88806
GOBP_REGULATION_OF_REACTIVE_OXYGEN_SPECIES_METABOLIC_PROCESS	0.938422	1	0.53083	0.398312	0.293153	1	0.0641903	0.674623	0.778598	0.918546
GOBP_REGULATION_OF_RESPONSE_TO_BIOTIC_STIMULUS	0.42766	1	0.732012	0.0482955	0.88922	0.94993	0.0574808	0.0506011	0.0443257	0.97697
GOBP_REGULATION_OF_RESPONSE_TO_DNA_DAMAGE_STIMULUS	0.962916	0.936486	0.404189	0.77867	0.989486	0.956536	0.791292	0.00376481	1	0.569128
GOBP_REGULATION_OF_RESPONSE_TO_EXTERNAL_STIMULUS	0.84703	1	0.38577	0.00118697	0.840913	0.94993	0.00376801	0.180023	0.769965	0.359686
GOBP_REGULATION_OF_RESPONSE_TO_OXIDATIVE_STRESS	0.980278	1	0.851864	0.917454	0.506457	1	0.582664	0.0617997	0.960801	0.968966
GOBP_REGULATION_OF_RESPONSE_TO_STRESS	0.901683	1	0.569856	0.308358	0.32166	0.892531	0.460402	0.055003	0.806507	0.569173
GOBP_REGULATION_OF_RNA_SPLICING	0.997377	0.897466	0.924581	1	0.180359	0.629409	0.858723	1.71088e-07	0.680725	0.923682
GOBP_REGULATION_OF_SECRETION	0.953439	1	0.985396	0.445404	0.991216	1	0.071682	0.869083	0.970002	0.463285
GOBP_REGULATION_OF_SMALL_GTPASE_MEDIATED_SIGNAL_TRANSDUCTION	0.997377	1	0.985396	0.00351035	1	0.946934	0.0155014	0.3116	0.891112	0.891012
GOBP_REGULATION_OF_SMALL_MOLECULE_METABOLIC_PROCESS	0.84703	0.987179	0.593404	0.656082	0.933559	1	0.973027	0.000120264	0.821103	0.717054
GOBP_REGULATION_OF_SUPRAMOLECULAR_FIBER_ORGANIZATION	0.997377	1	0.832583	6.49103e-05	1	1	0.0187258	0.00326944	0.778598	0.580539
GOBP_REGULATION_OF_SYSTEM_PROCESS	0.84703	1	0.940222	0.0305519	0.691594	0.583538	0.715662	0.657221	0.76081	0.990815
GOBP_REGULATION_OF_T_CELL_ACTIVATION	0.964129	1	0.828188	0.0104922	0.613409	0.956536	0.069313	0.000227722	0.0211547	0.830845
GOBP_REGULATION_OF_TRANSFERASE_ACTIVITY	0.922248	1	0.515199	0.0879956	1	0.797378	0.0678161	0.000306106	0.77453	0.88806
GOBP_REGULATION_OF_TRANSLATIONAL_INITIATION	0.983891	1	0.985396	1	0.842767	0.275598	0.617544	0.0388632	0.85183	0.951749
GOBP_REGULATION_OF_TRANSMEMBRANE_TRANSPORT	0.997377	1	0.732012	0.0451538	0.871124	1	0.177867	1	0.770131	0.706202
GOBP_REGULATION_OF_UBIQUITIN_DEPENDENT_PROTEIN_CATABOLIC_PROCESS	0.980278	1	0.859951	0.640163	0.145829	0.78479	0.842782	0.560338	0.0469998	0.745139
GOBP_REGULATION_OF_VASCULATURE_DEVELOPMENT	0.997377	1	0.572134	0.234503	0.857382	0.785088	0.0881887	0.986255	0.727843	0.596101
GOBP_REGULATION_OF_VESICLE_MEDIATED_TRANSPORT	0.997377	1	0.701074	0.0104922	0.920064	1	0.000296498	0.00012982	0.233886	0.97631
GOBP_REGULATION_OF_VIRAL_PROCESS	0.84703	1	0.765457	0.507094	0.506457	0.929428	0.971822	0.087466	0.00970681	0.504299
GOBP_REGULATION_OF_WNT_SIGNALING_PATHWAY	0.938422	1	0.38183	0.76125	1	0.967468	0.971783	0.811053	0.0540155	0.952766
GOBP_RESPIRATORY_ELECTRON_TRANSPORT_CHAIN	0.849867	0.443238	0.764047	3.19413e-05	0.0382864	0.899244	0.292321	4.76897e-09	0.554947	0.99892
GOBP_RESPONSE_TO_ABIOTIC_STIMULUS	0.938422	1	0.68655	0.405217	0.940592	1	0.823773	0.0608867	0.528919	0.808756
GOBP_RESPONSE_TO_BACTERIUM	0.970852	0.663055	0.355708	0.00280401	0.610703	0.905068	0.256316	0.347116	0.703987	0.88806
GOBP_RESPONSE_TO_CARBOHYDRATE	0.853783	0.442688	0.587398	0.0813805	0.868745	0.905068	0.87145	0.111395	0.693557	0.501214
GOBP_RESPONSE_TO_CYTOKINE	0.964129	0.987179	0.606781	0.0416812	0.894022	1	0.200161	0.014261	0.168564	0.940708
GOBP_RESPONSE_TO_ENDOPLASMIC_RETICULUM_STRESS	0.997377	1	0.980317	0.866309	0.0949312	0.64331	0.960193	0.00536729	0.41947	0.944741
GOBP_RESPONSE_TO_GROWTH_FACTOR	0.938422	1	0.781485	0.0288257	1	1	0.417973	0.583196	0.755326	0.82427
GOBP_RESPONSE_TO_HEAT	0.782828	0.452653	0.483033	0.757671	0.176647	0.275598	0.966071	0.963766	0.0845792	0.437093
GOBP_RESPONSE_TO_LIGHT_STIMULUS	0.901683	1	0.327869	0.918732	0.987255	1	0.93845	0.0088424	0.868937	0.892971
GOBP_RESPONSE_TO_MECHANICAL_STIMULUS	0.895541	1	0.596294	0.0731716	0.456248	1	0.178403	0.93002	0.953241	0.983639
GOBP_RESPONSE_TO_MONOSACCHARIDE	0.938422	0.693396	0.596294	0.229094	0.721191	1	0.912622	0.0779499	0.783293	0.324202
GOBP_RESPONSE_TO_OXIDATIVE_STRESS	0.84703	1	0.572134	0.76125	1	1	0.952468	0.0673231	0.672972	0.983639
GOBP_RESPONSE_TO_RADIATION	0.938422	1	0.0518758	0.555701	0.965294	0.967468	0.705371	0.00451239	0.834664	0.835917
GOBP_RESPONSE_TO_TOPOLOGICALLY_INCORRECT_PROTEIN	0.924863	1	0.817111	0.792879	0.180359	0.629409	0.845603	0.0124765	0.065599	0.884289
GOBP_RESPONSE_TO_TOXIC_SUBSTANCE	0.149802	1	0.834086	0.461267	0.924176	0.761297	0.939384	0.00395072	0.99443	0.584002
GOBP_RESPONSE_TO_UV	0.870574	0.829856	0.26997	0.696769	0.858414	0.80919	0.815098	0.0579055	0.739077	0.968966
GOBP_RESPONSE_TO_WOUNDING	0.42766	1	0.954053	0.0208685	0.87604	1	0.0967018	0.862193	0.85183	0.899963
GOBP_RESPONSE_TO_XENOBIOTIC_STIMULUS	0.84703	1	0.68159	0.431824	0.573712	0.785088	0.974664	0.000112721	0.726658	0.595709
GOBP_RETROGRADE_TRANSPORT_ENDOSOME_TO_GOLGI	0.818649	1	0.9989	0.880153	0.894022	1	0.30856	0.0110588	0.296069	0.849102
GOBP_RHO_PROTEIN_SIGNAL_TRANSDUCTION	0.997377	1	0.380932	0.0660875	0.842767	1	0.331575	0.339735	0.916647	0.808258
GOBP_RIBONUCLEOPROTEIN_COMPLEX_BIOGENESIS	0.952318	1	0.68159	2.96082e-08	0.874052	1	0.996679	4.76897e-09	0.0532227	0.746071
GOBP_RIBONUCLEOPROTEIN_COMPLEX_SUBUNIT_ORGANIZATION	0.997377	1	0.564635	0.0203198	0.966653	0.956536	0.579423	4.76897e-09	0.129444	0.97697
GOBP_RIBOSE_PHOSPHATE_BIOSYNTHETIC_PROCESS	0.456687	0.16782	0.351409	0.870264	0.55285	1	0.0222195	0.00632977	0.0982067	0.431588
GOBP_RIBOSE_PHOSPHATE_METABOLIC_PROCESS	0.84703	0.423865	0.00880232	0.7265	0.547799	0.941678	0.0317841	5.45579e-08	0.179087	0.00724138
GOBP_RIBOSOME_BIOGENESIS	0.92562	1	0.885646	2.96082e-08	0.603499	1	0.999377	4.76897e-09	0.199806	0.675929
GOBP_RNA_3_END_PROCESSING	0.983891	1	0.970881	0.867883	0.621886	0.929662	0.602309	0.00272285	0.957064	0.797
GOBP_RNA_CATABOLIC_PROCESS	0.962607	1	0.756795	0.992815	0.80532	1	0.787322	3.22494e-05	0.533258	0.893954
GOBP_RNA_LOCALIZATION	0.964129	1	1	0.8414	0.920064	1	0.00629213	4.76897e-09	0.691761	0.612005
GOBP_RNA_PHOSPHODIESTER_BOND_HYDROLYSIS	0.997377	1	0.45715	1	0.548783	1	0.249327	0.00603099	0.833474	0.734749
GOBP_RNA_PROCESSING	0.997377	1	0.959683	0.0175073	0.0622059	0.396843	0.861556	4.76897e-09	1	0.66134
GOBP_RNA_SPLICING	0.997377	1	0.917209	1	0.0733921	0.521429	0.857586	4.76897e-09	0.953241	0.968966
GOBP_RNA_SPLICING_VIA_TRANSESTERIFICATION_REACTIONS	0.997377	0.897466	0.947872	1	0.106099	0.294994	0.996457	4.76897e-09	0.785858	0.755876
GOBP_RRNA_METABOLIC_PROCESS	0.799626	1	0.905558	1.94986e-05	0.569272	0.825558	0.934898	4.76897e-09	0.204389	0.501214
GOBP_SECOND_MESSENGER_MEDIATED_SIGNALING	0.997377	1	0.818714	0.0470036	0.909658	1	0.0331494	0.957252	0.778598	0.741182
GOBP_SECONDARY_ALCOHOL_METABOLIC_PROCESS	0.298049	0.663055	0.271143	0.844171	0.868745	0.493711	0.23153	0.000133851	0.29762	0.910587
GOBP_SECRETION	0.84703	1	0.734629	0.379929	0.937036	0.906102	0.00328906	0.531439	0.85183	0.551017
GOBP_SERINE_FAMILY_AMINO_ACID_METABOLIC_PROCESS	0.84703	1	0.68159	0.32826	0.987255	0.929428	0.932406	0.000948222	0.367003	0.621252
GOBP_SIGNAL_TRANSDUCTION_BY_P53_CLASS_MEDIATOR	0.997377	0.978385	0.943337	0.317469	0.842603	1	0.805339	0.0164695	0.85183	0.795042
GOBP_SIGNAL_TRANSDUCTION_IN_RESPONSE_TO_DNA_DAMAGE	0.84703	1	0.503024	0.505854	0.975577	1	0.0729394	0.266504	0.879039	0.902821
GOBP_SISTER_CHROMATID_SEGREGATION	0.939081	1	0.705762	0.48502	0.936498	1	0.586036	7.35123e-05	0.992882	0.835917
GOBP_SMALL_GTPASE_MEDIATED_SIGNAL_TRANSDUCTION	0.997377	1	0.954337	0.00138042	1	0.896216	0.00283553	0.0855644	0.350277	0.820482
GOBP_SMOOTH_MUSCLE_CELL_PROLIFERATION	0.938422	1	0.880684	0.431824	0.87604	0.974382	0.29153	0.993891	0.00293717	0.758428
GOBP_SPINDLE_ORGANIZATION	0.84703	1	0.885646	0.367253	0.857933	1	0.721038	0.000135738	0.865029	0.88806
GOBP_STEROID_BIOSYNTHETIC_PROCESS	0.42766	1	0.807032	0.664425	0.632141	1	0.719718	7.57994e-06	0.101032	0.452925
GOBP_STEROID_METABOLIC_PROCESS	0.0886256	1	0.799267	0.802609	0.893745	0.914002	0.961053	6.29705e-08	0.0593256	0.584002
GOBP_STEROL_BIOSYNTHETIC_PROCESS	0.84703	1	0.351409	0.0157409	0.721191	1	0.009441	2.01594e-05	0.328433	0.717054
GOBP_STEROL_HOMEOSTASIS	0.818649	1	0.355312	0.659295	0.946617	1	0.846393	0.033565	0.686215	0.97697
GOBP_STEROL_METABOLIC_PROCESS	0.611529	0.832432	0.486223	0.949412	0.987255	0.865361	0.619364	2.12885e-05	0.29717	0.799221
GOBP_STRESS_ACTIVATED_PROTEIN_KINASE_SIGNALING_CASCADE	0.962916	1	0.413113	0.949412	0.877082	0.914002	0.460402	0.0506011	0.47049	0.356481
GOBP_STRIATED_MUSCLE_CONTRACTION	0.44613	1	0.152594	0.067898	0.662327	0.761297	0.313752	0.824984	0.960801	0.944741
GOBP_SUBSTRATE_ADHESION_DEPENDENT_CELL_SPREADING	0.84703	0.936486	0.943337	0.578761	0.437299	1	0.219051	0.0511339	0.680725	0.893954
GOBP_SULFUR_COMPOUND_BIOSYNTHETIC_PROCESS	0.84703	0.829856	0.267627	0.834947	0.721191	0.905068	0.00519902	1.6483e-08	0.0787798	0.26049
GOBP_SULFUR_COMPOUND_METABOLIC_PROCESS	0.84703	1	0.0161013	0.92729	1	0.974382	0.398073	4.76897e-09	0.228401	0.0277663
GOBP_SUPRAMOLECULAR_FIBER_ORGANIZATION	0.84703	1	0.190433	2.96082e-08	0.993171	1	0.00305648	0.000558746	0.432246	0.599642
GOBP_T_CELL_ACTIVATION	0.901683	1	0.873894	0.0019205	0.857933	0.965756	0.00427592	2.42444e-08	0.0457775	0.991169
GOBP_TAXIS	0.9298	1	0.664036	1.45685e-05	0.945852	1	3.56e-05	0.01556	0.886057	0.886647
GOBP_TELOMERE_MAINTENANCE	0.939081	1	0.096657	0.949412	0.894022	1	0.0904877	0.000220932	0.0908657	0.990815
GOBP_TELOMERE_ORGANIZATION	0.939081	1	0.0518758	0.954842	0.987255	1	0.132147	0.000383386	0.0908657	0.99736
GOBP_TEMPERATURE_HOMEOSTASIS	0.997377	1	0.781485	0.367253	0.80532	0.926019	0.615957	0.0358398	0.899926	0.820482
GOBP_TERPENOID_METABOLIC_PROCESS	0.786185	1	0.566802	0.72771	0.80532	1	0.712849	0.000244315	0.478553	0.956064
GOBP_THIOESTER_BIOSYNTHETIC_PROCESS	0.782828	0.288954	0.486223	0.275001	0.623843	0.761297	0.00116963	6.81802e-06	0.030476	0.741182
GOBP_THIOESTER_METABOLIC_PROCESS	0.970852	0.840849	0.0684646	0.376567	0.860465	0.936998	0.00440849	4.76897e-09	0.0341398	0.553328
GOBP_TISSUE_DEVELOPMENT	0.853783	1	0.125528	0.0153451	0.769527	0.852001	0.449825	0.907379	0.717455	0.992421
GOBP_TISSUE_MIGRATION	0.799626	0.978385	0.486229	0.253335	0.966653	1	8.24065e-05	1	0.995736	0.797
GOBP_TISSUE_MORPHOGENESIS	0.980278	0.978385	0.0997264	0.886119	0.769527	1	0.0404651	0.31571	0.0321949	0.921314
GOBP_TRANSLATIONAL_INITIATION	0.964129	1	0.734629	0.496737	0.868745	0.359599	0.013218	0.000167967	0.705763	0.897506
GOBP_TRANSMEMBRANE_RECEPTOR_PROTEIN_TYROSINE_KINASE_SIGNALING_PATHWAY	0.818649	1	0.36538	0.0569383	0.987255	1	0.00101642	0.444981	0.877673	0.824451
GOBP_TRANSPORT_ALONG_MICROTUBULE	0.997377	1	0.908476	0.48502	0.548783	0.830241	0.695224	0.0984771	0.614794	0.88806
GOBP_TRIGLYCERIDE_METABOLIC_PROCESS	0.853783	1	0.486223	0.731084	0.890286	0.785088	0.14129	0.000252856	0.634855	0.849102
GOBP_TRNA_METABOLIC_PROCESS	0.938512	1	0.97819	0.0672496	0.997282	1	0.298516	0.30226	0.963433	0.99892
GOBP_UNSATURATED_FATTY_ACID_METABOLIC_PROCESS	0.84703	1	0.465836	0.0933524	0.545048	0.8858	0.0678161	6.2951e-05	0.28546	0.675532
GOBP_VACUOLAR_TRANSPORT	0.980278	1	0.86932	0.850083	0.858414	1	0.29153	0.0339768	0.363552	0.623101
GOBP_VACUOLE_ORGANIZATION	0.84703	1	0.924581	0.792068	0.932035	0.865361	0.0624845	0.0165034	0.958366	0.581719
GOBP_VASCULAR_PROCESS_IN_CIRCULATORY_SYSTEM	0.955876	1	0.27372	0.77867	0.750083	1	0.71154	0.0307898	0.680752	0.949903
GOBP_VESICLE_MEDIATED_TRANSPORT_TO_THE_PLASMA_MEMBRANE	0.924863	1	0.736398	0.0945694	0.894358	1	0.0845715	0.0101889	0.375088	0.951656
GOBP_VESICLE_ORGANIZATION	1	1	0.980317	0.475664	0.884061	0.678393	0.656883	0.061007	0.167418	0.70468
GOBP_VIRAL_GENOME_REPLICATION	0.84703	1	0.715508	0.375944	0.894022	1	0.332808	0.0944978	0.0435642	0.849018
GOBP_VIRAL_LIFE_CYCLE	0.938538	1	0.81078	0.7265	0.894022	1	0.839757	0.0128383	0.00545719	0.82427
GOBP_VIRAL_PROCESS	0.997377	1	0.781485	0.752217	0.584171	0.906102	0.775302	9.48381e-05	0.00293717	0.749942
GOBP_VITAMIN_METABOLIC_PROCESS	0.933719	0.936486	0.701057	0.320501	0.769028	1	0.996679	0.000286148	0.629887	0.584002
GOBP_WOUND_HEALING	0.416993	1	0.888834	0.0482955	0.842767	1	0.0134102	0.886288	0.953241	0.833115
GOBP_XENOBIOTIC_METABOLIC_PROCESS	0.135372	0.576493	0.564635	0.633822	0.936498	1	0.955084	4.21966e-08	0.587149	0.630299
