# Supplementary material for: Integrative Omics Reveal Female‐Specific Benefits of p16+ Cell Clearance in Aging Mice
Source: Adv Sci (Weinh). 2025 Oct 30;13(3):e09444. doi: 10.1002/advs.202509444 (PMC12806465; doi:10.1002/advs.202509444)
Supplement: Supplementary file 2 — Supporting Information [file ADVS-13-e09444-s001.zip › Supplementary Tables/Table_S7_TFs_activity.xlsx]

## Sheet: Sheet 1
tf_activity
	score_GCV_F	score_Ouabain	score_miR_302b	p_value_GCV_F	p_value_Ouabain	p_value_miR_302b
Ahr	-0.712452	-0.683907	2.25357	0.476196	0.494045	0.024238
Ar	1.07075	1.24339	0.499668	0.284301	0.213744	0.617316
Arid2	-0.139485	-1.038	0.0980571	0.889069	0.299287	0.921888
Arnt	1.03674	0.871501	-0.169552	0.299875	0.383495	0.865365
Arntl	6.81127	2.16501	5.63723	1.00477e-11	0.030403	1.75968e-08
Ascl1	0.45849	-1.03434	-2.00773	0.646607	0.300994	0.04469
Atf1	-0.136445	-1.10978	-1.55683	0.891471	0.267112	0.119533
Atf2	2.39769	-2.5419	1.28123	0.0165111	0.0110352	0.200132
Atf3	1.01377	0.663829	-1.62274	0.310711	0.50681	0.104666
Atf4	2.17511	1.51016	-0.562864	0.0296374	0.131024	0.573536
Atf6	1.76854	1.66993	-4.14323	0.076992	0.0949546	3.44357e-05
Atf7	-2.6544	-0.704516	0.405054	0.00795344	0.481122	0.685444
Bach1	-2.60008	-0.388832	0.414827	0.00932948	0.697406	0.678275
Bach2	-1.82096	-1.76461	0.180957	0.0686328	0.0776503	0.856403
Batf	-3.12953	-4.32123	-4.64378	0.00175429	1.56175e-05	3.4504e-06
Bcl11a	-1.00722	-2.30787	-0.530168	0.313847	0.0210201	0.596003
Bcl6	1.8627	2.47924	-0.209418	0.0625244	0.0131773	0.834125
Bhlhe22	2.52298	2.91035	1.63491	0.0116469	0.00361563	0.10209
Bhlhe40	-0.550341	-0.337607	-0.40626	0.582094	0.735664	0.684558
Cdx2	-0.582141	-0.118327	0.0758355	0.560481	0.90581	0.939551
Cebpa	-1.68039	-2.25192	-3.73189	0.0929022	0.0243422	0.000190759
Cebpb	-0.123921	-2.44651	-1.22837	0.90138	0.0144361	0.219327
Cebpd	-0.611289	-2.1067	-1.29555	0.541018	0.0351603	0.195149
Cebpg	-0.921928	-2.52306	-0.624264	0.356581	0.0116443	0.532464
Clock	0.714262	-0.817765	0.0948068	0.475076	0.413504	0.92447
Creb1	0.994958	-0.167199	0.635723	0.319773	0.867216	0.524967
Creb3	0.31573	-1.05337	-0.650903	0.752212	0.29219	0.515119
Creb3l1	0.20062	2.5738	-0.587547	0.840999	0.0100685	0.556845
Crem	0.169728	-1.122	2.08685	0.865226	0.261883	0.0369191
Ctcf	-0.958155	0.215459	-1.31141	0.338001	0.829413	0.189741
Ctcfl	0.198753	1.01435	0.0408908	0.842459	0.310431	0.967384
Cux1	-0.822983	0.33722	0.453917	0.410531	0.735956	0.649895
Duxbl1	-1.12589	-1.5716	0.271499	0.260232	0.116065	0.786011
Duxbl2	-1.12589	-1.5716	0.271499	0.260232	0.116065	0.786011
Duxbl3	-1.12589	-1.5716	0.271499	0.260232	0.116065	0.786011
E2f1	-2.36296	-1.90366	1.18017	0.0181423	0.0569745	0.23795
E2f2	-1.01367	0.0263064	1.32652	0.310758	0.979013	0.184687
E2f3	-1.12264	-0.392665	-0.659633	0.261608	0.694572	0.5095
E2f4	-0.263702	-0.948941	3.53869	0.792013	0.342666	0.00040335
E2f5	0.670467	-0.293914	2.83796	0.502571	0.768828	0.00454652
E2f6	0.459715	-0.10941	-0.56914	0.645728	0.912879	0.569269
E2f7	-2.07775	-0.639329	1.02185	0.03775	0.522619	0.30687
Ebf1	-2.02546	-2.62274	-1.0211	0.0428379	0.00873148	0.307226
Egr1	1.94853	0.410515	1.0675	0.0513699	0.681434	0.285766
Ehf	0.115327	1.46613	0.224888	0.908188	0.142633	0.82207
Elf1	-1.58597	-0.744744	-1.82417	0.112767	0.456439	0.0681466
Elf3	-1.72	-1.74374	-2.0106	0.0854529	0.0812249	0.044386
Elf5	1.17603	0.244325	0.373981	0.239602	0.806983	0.708424
Elk1	-0.146843	-2.81188	0.29129	0.883258	0.00493174	0.770834
Elk4	0.770508	-2.19825	0.85397	0.441011	0.027947	0.393136
Eomes	-2.37489	-1.74511	-3.17169	0.0175669	0.0809873	0.00151865
Epas1	2.47017	2.28428	0.37383	0.0135162	0.0223694	0.708536
Erg	-0.534305	-0.719059	-4.4142	0.593139	0.472116	1.02103e-05
Esr1	-1.2407	-1.21912	1.48094	0.214737	0.222818	0.138643
Esr2	0.306731	-1.87861	1.83591	0.759052	0.0603171	0.0663903
Esrra	-0.80808	1.12697	0.966881	0.419057	0.259774	0.333619
Ets1	-2.47338	-2.31664	-2.5946	0.0133955	0.0205369	0.00947958
Ets2	-0.219702	-1.725	-0.952732	0.826106	0.0845492	0.340741
Etv1	-1.4814	-2.82962	-0.0123829	0.138521	0.00466658	0.99012
Etv4	-1.07771	-3.09295	-1.81062	0.281179	0.00198547	0.0702205
Fli1	-0.852428	-1.35154	0.232254	0.39399	0.176542	0.816344
Fos	-1.73773	-1.97016	-1.34716	0.0822799	0.0488387	0.17795
Fosl1	-0.845345	-1.19246	1.06645	0.397932	0.2331	0.286236
Fosl2	-0.562985	-0.829425	-0.153188	0.573454	0.406878	0.878252
Foxa1	-1.44636	-0.378129	2.91867	0.148097	0.70534	0.00352059
Foxa2	0.414439	0.679524	1.20369	0.678559	0.496816	0.22873
Foxj2	0.34062	-0.317412	2.78631	0.733394	0.750935	0.00533799
Foxk2	-1.38875	0.305035	2.81743	0.164929	0.760344	0.00484739
Foxl2	-0.317836	-3.71597	-0.855531	0.750614	0.000203168	0.392271
Foxm1	-0.467506	-0.805366	0.443141	0.640145	0.420621	0.65767
Foxo1	-1.0574	-2.54324	-0.805918	0.290348	0.0109931	0.420303
Foxo3	-0.145231	-1.49897	1.85819	0.884531	0.133903	0.0631613
Foxo4	-0.30874	-1.20329	0.731042	0.757523	0.228885	0.464765
Foxp2	0.387017	0.306703	-0.682244	0.698749	0.759074	0.495096
Gabpa	-0.935872	-1.03433	0.482507	0.349354	0.300998	0.629453
Gata1	0.225502	-0.495503	-1.53435	0.821592	0.620252	0.124964
Gata2	1.97683	-0.892532	1.27635	0.0480797	0.372123	0.201851
Gata3	-1.71548	-2.08211	-1.93618	0.0862777	0.0373496	0.0528642
Gata4	1.49851	0.80403	-1.06119	0.134021	0.421393	0.288619
Gata6	0.0851073	-0.491797	0.180671	0.932177	0.62287	0.856629
Gfi1b	-0.782084	0.397898	-1.81917	0.434178	0.690711	0.0689056
Gli2	0.951176	1.38582	1.004	0.341531	0.165823	0.315393
Grhl2	-1.6582	-1.91706	-0.650997	0.0972975	0.0552492	0.515059
Hbp1	2.14257	-0.560646	-3.05587	0.0321637	0.575047	0.0022481
Hif1a	0.649706	-3.22002	-3.0268	0.515892	0.00128459	0.00247581
Hinfp	-1.24864	-0.452115	-1.55204	0.211818	0.651193	0.120674
Hmbox1	0.571287	2.34481	0.435286	0.567814	0.0190498	0.663361
Hnf1a	-0.397596	-2.91884	-0.121656	0.690934	0.00351871	0.903173
Hnf1b	-1.22722	-1.37054	-0.748816	0.219758	0.17054	0.45398
Hnf4a	0.80791	0.331951	2.6907	0.419155	0.739931	0.00713824
Hnf4g	2.01494	4.76108	1.63003	0.0439287	1.9438e-06	0.103117
Hoxa9	-0.547247	-1.51718	-0.256619	0.584218	0.129242	0.797476
Hoxb13	0.593595	-0.617112	-1.54359	0.552792	0.53717	0.12271
Hsf1	0.128553	1.32194	0.757415	0.897713	0.186209	0.448813
Ikzf1	-3.34343	-5.16759	-2.87189	0.000829555	2.4022e-07	0.00408602
Irf1	-3.18255	-2.75982	-0.755459	0.00146286	0.00579046	0.449985
Irf2	-1.92262	-1.21158	0.0637253	0.0545466	0.225693	0.94919
Irf4	-4.11385	-5.01757	-1.59983	3.91217e-05	5.29366e-07	0.109658
Irf9	-1.77776	-1.35626	-2.40799	0.0754635	0.175038	0.0160529
Jun	-2.34168	-5.35305	-2.17743	0.0192105	8.77731e-08	0.0294646
Junb	-1.39843	-0.226467	0.329744	0.162004	0.820841	0.741598
Jund	-1.38572	-1.22514	0.604045	0.165854	0.220542	0.545823
Kdm5b	-0.266421	0.346554	-0.610549	0.789918	0.728931	0.541508
Klf1	-2.19455	-1.15675	-1.22933	0.0282111	0.247394	0.218969
Klf13	0.528447	-2.1102	0.117441	0.597197	0.0348575	0.906512
Klf3	-0.747063	-0.879585	0.531791	0.455038	0.379098	0.594879
Klf4	0.393871	-1.21507	-1.06606	0.693682	0.22436	0.286413
Klf5	-0.343934	2.69914	1.58528	0.730901	0.00695985	0.112925
Klf6	-1.5187	-1.44882	0.258293	0.128861	0.147409	0.796184
Klf9	-0.208309	1.00769	0.183088	0.834991	0.313619	0.854732
Kmt2a	-0.459562	0.16214	-0.0590149	0.645838	0.871198	0.952941
Lef1	0.825073	-2.4544	-1.39523	0.409343	0.0141236	0.162968
Lhx2	-0.513148	-0.00697047	-1.67239	0.607855	0.994439	0.0944687
Lyl1	-2.90589	-5.45533	-8.15153	0.00366749	4.96672e-08	3.8799e-16
Maf	-1.44095	-4.01743	-2.34906	0.14962	5.91284e-05	0.0188341
Mafb	-1.66419	-2.04809	-0.91941	0.0960951	0.0405691	0.357896
Maff	-2.12506	-0.261572	0.180146	0.0335978	0.793655	0.85704
Mafg	-0.186158	-2.92658	-0.579973	0.852324	0.00343231	0.561942
Mafk	-1.43243	0.19183	0.452521	0.152043	0.847878	0.6509
Max	-0.741516	-0.485754	0.0785782	0.458392	0.627149	0.937369
Maz	-1.30163	3.45782	0.486298	0.193062	0.000546092	0.626763
Mbd1	-1.86531	-2.60758	-1.30288	0.0621578	0.0091276	0.192636
Mbd2	-0.522696	-0.0346867	-1.04262	0.601194	0.97233	0.29714
Mef2a	-2.08171	-4.25241	-1.50497	0.0373864	2.12782e-05	0.132352
Mef2b	1.14723	-2.57202	-0.344855	0.251304	0.0101203	0.730208
Mef2c	-1.55671	-2.21063	-2.00374	0.11956	0.0270766	0.0451157
Meis1	-2.01518	-1.79466	-1.50809	0.0439041	0.0727287	0.131552
Meis2	-2.07752	-2.12611	-1.65937	0.0377712	0.0335104	0.0970632
Mitf	-0.349836	-0.349396	-0.864472	0.726467	0.726797	0.387343
Mnt	-0.308104	-3.11732	0.380328	0.758007	0.00182852	0.703708
Mxi1	0.949944	-2.48884	-3.88674	0.342156	0.0128271	0.000102043
Myb	-1.07074	-1.82453	1.64109	0.284304	0.0680928	0.1008
Mybl2	-1.82755	-1.38647	-1.63005	0.067637	0.165626	0.103111
Myc	3.3331	1.65367	1.49081	0.000860958	0.0982158	0.136033
Mycn	-1.33835	-1.29426	-0.88673	0.180803	0.195597	0.375238
Myod1	-1.16823	-0.724959	-0.738114	0.242733	0.468488	0.460457
Nanog	-1.15931	-1.34599	-1.01651	0.24635	0.178328	0.309405
Ncoa1	-1.39598	-0.485124	0.441927	0.162742	0.627596	0.658548
Ncoa2	-2.60456	-0.753524	0.414161	0.0092085	0.451147	0.678762
Ncoa3	-2.58372	-2.01632	-1.16658	0.00978348	0.043785	0.243399
Neurod1	-1.07823	-0.463108	-2.5838	0.280948	0.643293	0.00978146
Nfatc1	0.209273	-2.46237	-1.23686	0.834238	0.0138136	0.216158
Nfatc2	-0.213481	0.109865	0.54222	0.830955	0.912518	0.587675
Nfe2	-1.73428	-0.448633	-1.01373	0.0828887	0.653703	0.310726
Nfe2l1	-1.85461	-1.06356	-0.43976	0.0636724	0.287543	0.660117
Nfe2l2	-1.61841	-0.970833	-1.88423	0.105595	0.331647	0.0595533
Nfic	1.70121	-0.985926	1.46366	0.0889255	0.324186	0.143308
Nfkb1	-1.61515	-4.09419	-0.00679353	0.106299	4.25901e-05	0.99458
Nfkb2	-0.504477	-0.610027	0.481348	0.613934	0.541853	0.630277
Nfya	-0.518638	-0.270684	-0.862177	0.604021	0.786638	0.388604
Nfyb	-2.43452	0.15373	-0.478864	0.0149231	0.877825	0.632043
Nr1h2	1.27073	2.58428	0.675838	0.203843	0.00976778	0.499154
Nr1h3	-0.11272	2.67897	1.35013	0.910254	0.00739308	0.176996
Nr2c2	2.05333	1.13422	0.607465	0.0400583	0.256722	0.543552
Nr2f1	-1.40681	0.326522	-2.73943	0.159506	0.744034	0.00616187
Nr2f2	0.58646	-1.92169	-1.43395	0.557575	0.054664	0.151609
Nr2f6	1.28118	0.373978	-1.47767	0.200152	0.708426	0.139518
Nr3c1	-0.129027	0.0863659	-0.222145	0.897338	0.931177	0.824204
Nr4a1	0.838251	-1.03334	-0.495204	0.401904	0.301463	0.620464
Nr5a1	0.324187	-0.105256	-0.137471	0.745801	0.916174	0.890661
Nr5a2	-1.42884	0.594664	-0.309814	0.153072	0.552077	0.756707
Nrf1	0.876426	2.70365	2.24578	0.380813	0.00686615	0.0247325
Onecut1	-1.45726	-3.37597	0.183899	0.145066	0.000737454	0.854095
Otx2	-1.24174	-2.85511	-0.722637	0.214354	0.00430824	0.469914
Pax5	-2.08083	-2.40062	-1.46884	0.0374666	0.0163797	0.141897
Pax6	-1.13298	-0.334751	-0.271573	0.25724	0.737818	0.785954
Pax8	0.655265	-1.2337	-0.148054	0.512308	0.217335	0.882302
Pbx2	-0.803167	-2.20331	-2.84213	0.421891	0.0275883	0.00448739
Pbx3	-0.489761	-1.57059	-1.9036	0.624311	0.116298	0.0569818
Pdx1	-2.84731	-1.2627	-1.3343	0.00441518	0.206716	0.182125
Pgr	1.22419	0.795971	1.67334	0.2209	0.426062	0.0942822
Pknox1	0.850749	-1.47049	-1.06922	0.394923	0.141451	0.284987
Pou2f1	0.375495	-2.2452	0.312407	0.707298	0.0247701	0.754735
Pou2f2	-4.03969	-6.15186	-5.63601	5.37932e-05	7.85547e-10	1.77217e-08
Pou4f2	-1.92098	-2.72708	-1.86361	0.0547528	0.00639735	0.062396
Pou5f1	-1.58093	-2.40774	-3.10937	0.113915	0.0160636	0.00187842
Ppara	1.25913	-1.6824	2.07848	0.208002	0.0925126	0.0376827
Pparg	-1.56873	-2.33561	-1.28956	0.116733	0.0195248	0.197224
Prdm1	-1.68509	-0.866651	-2.23636	0.091992	0.386147	0.0253429
Prdm14	-1.19304	0.500893	-1.46141	0.232873	0.616454	0.143923
Prox1	-2.32126	-0.0277354	-1.35813	0.0202866	0.977874	0.174443
Rara	-0.13183	-1.74238	-1.27496	0.89512	0.0814633	0.202342
Rbpj	-2.12126	-6.39127	-3.31732	0.0339166	1.69442e-10	0.000911052
Rel	-0.36224	-3.51323	-2.39725	0.717178	0.000444024	0.0165311
Rela	-1.26395	-3.18876	0.182303	0.206268	0.00143183	0.855347
Relb	-0.832113	-2.10587	-1.06338	0.405358	0.0352328	0.287629
Rfx1	-1.05707	0.68262	-1.38683	0.290499	0.494857	0.165515
Rfx2	0.415947	1.29698	1.64324	0.677455	0.194658	0.100354
Rfx5	-3.45277	-2.5226	0.202639	0.000556423	0.0116594	0.83942
Runx1	-2.42153	-3.68956	-4.25759	0.0154671	0.000225452	2.07914e-05
Runx2	-2.58896	-3.23986	-3.13788	0.0096361	0.00119851	0.00170506
Runx3	-1.99792	-2.33571	-0.380114	0.0457439	0.0195199	0.703866
Rxra	-0.0665527	1.43628	-0.690695	0.946939	0.150943	0.489768
Six2	0.43588	-1.14978	-3.29424	0.66293	0.250253	0.000989206
Six5	0.892089	2.96476	1.24074	0.37236	0.00303398	0.21472
Smad1	-0.960067	-1.17531	-2.62406	0.337037	0.239892	0.00869771
Smad3	0.680518	0.0814918	1.21819	0.496187	0.935052	0.223173
Smad4	1.18912	-1.34423	1.88365	0.234413	0.178895	0.0596319
Smad5	-0.138128	-1.11573	1.81139	0.890141	0.264556	0.0701015
Snai2	0.262025	-0.512252	-0.13677	0.793306	0.608482	0.891214
Snapc4	1.43333	2.83057	0.110311	0.151784	0.00465271	0.912164
Sox10	-0.681713	-1.78748	-1.16545	0.495431	0.0738806	0.243856
Sox11	-1.28583	-0.473815	-3.33192	0.198523	0.635639	0.000864593
Sox13	-1.18349	2.44729	0.904814	0.236633	0.0144051	0.365578
Sox2	-0.0214928	0.328076	0.263054	0.982853	0.742859	0.792513
Sox6	-1.60909	0.0324664	-0.822288	0.107618	0.974101	0.410926
Sox9	-0.366642	-1.03067	-0.849529	0.713891	0.302714	0.395601
Sp1	-1.9238	-3.57048	-0.75653	0.0543994	0.000357462	0.449344
Sp2	0.032766	1.96154	0.305218	0.973862	0.0498352	0.760204
Sp3	-1.39156	-1.92783	-0.837461	0.164075	0.0538951	0.402347
Sp4	-2.60457	0.127317	-0.0106655	0.0092083	0.898692	0.991491
Spi1	-5.18511	-7.6708	-8.28575	2.1874e-07	1.81554e-14	1.27362e-16
Spib	-4.20739	-4.01611	-2.12501	2.5986e-05	5.94596e-05	0.0336023
Srebf1	0.337401	1.87331	-0.207695	0.735819	0.0610458	0.83547
Srebf2	-0.126513	1.33713	2.93844	0.899327	0.181201	0.00330376
Srf	1.32011	-2.3942	0.414814	0.186819	0.0166691	0.678284
Stat1	-0.350277	-3.34407	-2.04573	0.726136	0.000827641	0.0408001
Stat2	-0.411627	-0.978707	-1.07115	0.680619	0.327741	0.284121
Stat3	-0.249353	-1.52058	-9.0647e-05	0.803091	0.128386	0.999928
Stat4	-1.01948	-1.07522	1.47442	0.30799	0.282296	0.140389
Stat5a	-0.00965246	0.460129	-0.850467	0.992299	0.645431	0.395079
Stat5b	0.336523	0.124802	-0.734524	0.736481	0.900682	0.462641
Stat6	0.196887	-1.02096	2.23578	0.843919	0.307288	0.0253809
Tal1	-1.01826	0.0200948	0.0940777	0.308572	0.983968	0.925049
Tbp	0.226518	-1.47572	-1.0668	0.820802	0.140039	0.28608
Tbx21	-4.54747	-5.14985	-3.69923	5.4726e-06	2.64045e-07	0.000217035
Tcf12	-0.390555	-3.97654	-2.1619	0.696132	7.02586e-05	0.0306422
Tcf3	-1.06829	-0.894724	-1.61395	0.285408	0.370949	0.106559
Tcf4	-1.52039	-1.78065	-1.02629	0.128435	0.07499	0.304774
Tcf7	-2.73077	-3.34422	-3.32134	0.00632619	0.000827202	0.000898031
Tcf7l2	-1.01057	-0.618425	0.618303	0.312238	0.536305	0.536385
Tead1	-4.54182	-3.84931	-3.2157	5.62113e-06	0.000118951	0.00130406
Tead2	0.060768	1.16218	-0.388274	0.951545	0.245181	0.697819
Tead4	-1.33822	-4.35354	-6.11268	0.180845	1.34854e-05	1.00435e-09
Tfap2a	-0.828549	0.0822866	-1.1532	0.407373	0.93442	0.248847
Tfap2c	0.046913	1.49364	0.712087	0.962583	0.135292	0.476422
Tfap4	-0.729	2.07693	0.563774	0.466013	0.0378257	0.572917
Tfdp1	-0.886497	-0.940345	1.39082	0.375364	0.347056	0.164301
Tgif2	0.920049	-1.52917	-0.668729	0.357562	0.126244	0.503679
Thap1	-1.05592	3.41483	1.46896	0.291021	0.000639943	0.141866
Thap11	-1.91576	-2.45198	-1.21326	0.0554151	0.0142189	0.225048
Trp53	-1.22012	-3.37992	-1.81898	0.22244	0.000726941	0.0689344
Trp63	-0.619637	-0.153545	-0.898688	0.535507	0.877971	0.368833
Trp73	-1.19489	-1.28673	0.163234	0.23215	0.198208	0.870336
Twist1	0.81236	1.39063	0.58543	0.416598	0.164358	0.558267
Usf1	-0.621134	0.00584304	0.453596	0.534521	0.995338	0.650126
Usf2	-1.35306	-1.45568	0.350486	0.176058	0.145501	0.725979
Vdr	0.0353302	-1.46921	-2.08732	0.971817	0.141797	0.0368759
Wt1	-2.3372	-1.46085	-1.85675	0.0194423	0.144079	0.0633668
Xbp1	0.7112	-1.17863	-0.343599	0.476971	0.238564	0.731153
Yy1	-0.401619	0.0878743	-0.987812	0.687971	0.929978	0.323261
Zbtb11	-1.76358	-2.30535	0.885787	0.0778228	0.0211609	0.375747
Zbtb33	-0.246589	-1.51981	0.855808	0.80523	0.128579	0.392118
Zbtb7a	0.141927	-4.23807	0.509648	0.88714	2.26821e-05	0.610306
Zeb1	1.71522	2.6355	0.620341	0.0863263	0.00841023	0.535043
Zeb2	2.85215	4.74478	4.67019	0.00434851	2.10689e-06	3.03565e-06
Zfp110	-0.577857	0.955716	-0.250559	0.56337	0.339231	0.802159
Zfp143	-1.56886	0.515648	-1.51553	0.116702	0.606108	0.129659
Zfp217	-1.19561	-2.17017	-2.1338	0.231866	0.0300097	0.0328757
Zfp24	1.21666	0.502849	0.448551	0.223753	0.615078	0.653762
Zfp263	2.43597	-2.60113	0.664313	0.0148638	0.00930102	0.5065
Zfp369	-0.577857	0.955716	-0.250559	0.56337	0.339231	0.802159
Zfp384	-0.931876	1.2849	0.890379	0.351416	0.198846	0.373277
Zfp592	-0.275871	1.64511	0.299336	0.782651	0.0999679	0.764688
Zfp639	1.09503	2.78653	-0.916993	0.273521	0.00533439	0.359161
Zfp740	-0.166518	0.327455	1.49168	0.867752	0.743328	0.135806
Zfx	-1.78676	-0.0431281	1.86579	0.0739968	0.9656	0.06209
Zkscan1	0.278561	0.570144	0.00823436	0.780585	0.568588	0.99343
