# Supplementary material for: Integrative Omics Reveal Female‐Specific Benefits of p16+ Cell Clearance in Aging Mice
Source: Adv Sci (Weinh). 2025 Oct 30;13(3):e09444. doi: 10.1002/advs.202509444 (PMC12806465; doi:10.1002/advs.202509444)
Supplement: Supplementary file 2 — Supporting Information [file ADVS-13-e09444-s001.zip › Supplementary Tables/Table_S8_Meta_analysis_results_with_LOO_maxP.xlsx]

## Sheet: Sheet 1
meta_analysis_results_with_LOO_maxP
gene	estimate	se	zval	pval	ci.lb	ci.ub	tau2	I2	padj	symbol	loo_max_pval	GCV_F_logFC	miR_302b_logFC	Ouabain_logFC	GCV_F_padj	miR_302b_padj	Ouabain_padj
ENSMUSG00000000001	-0.0578412	0.0593081	-0.975266	0.329428	-0.174083	0.0584005	0	0	0.999868	Gnai3	0.715899	-0.11145	-0.0322459	-0.0586949	0.856431	0.924752	0.586274
ENSMUSG00000000028	-0.0151409	0.114016	-0.132797	0.894354	-0.238608	0.208326	0	0	0.999868	Cdc45	0.977934	-0.12825	-0.0685745	0.00798501	0.690581	0.829198	NA
ENSMUSG00000000031	0.0268179	0.163839	0.163684	0.86998	-0.294301	0.347937	0	0	0.999868	H19	0.983505	0.579194	-0.175783	0.0261899	0.151467	0.526413	0.611254
ENSMUSG00000000049	0.0648279	0.0530396	1.22226	0.221611	-0.0391277	0.168784	0	0	0.999868	Apoh	0.416044	-0.0335434	0.218496	0.0481544	0.966588	0.261032	0.638402
ENSMUSG00000000056	0.101873	0.0896427	1.13643	0.255775	-0.0738234	0.27757	0	0	0.999868	Narf	0.585167	-0.0404944	0.151836	0.107639	0.962874	0.530993	0.351318
ENSMUSG00000000058	-0.0399667	0.110589	-0.361398	0.717802	-0.256718	0.176784	0	0	0.999868	Cav2	0.847614	-0.196012	-0.0202223	-0.0232438	0.673474	0.958237	0.819826
ENSMUSG00000000078	-0.0915766	0.128831	-0.71083	0.47719	-0.34408	0.160927	0.00102993	1.84545	0.999868	Klf6	0.751739	0.103014	0.0389721	-0.32096	0.819643	0.904735	0.0289164
ENSMUSG00000000085	0.0323173	0.0845698	0.382138	0.702359	-0.133436	0.198071	0	0	0.999868	Scmh1	0.976997	0.340586	-0.0558148	0.0402913	0.354419	0.854357	0.769418
ENSMUSG00000000088	0.12855	0.0722184	1.78001	0.075074	-0.0129958	0.270095	0	0	0.999868	Cox5a	0.182515	0.0776075	0.261296	0.10689	0.890223	0.199755	0.320276
ENSMUSG00000000093	-0.0121728	0.100516	-0.121103	0.90361	-0.209182	0.184836	0	0	0.999868	Tbx2	0.969882	-0.0334902	-0.08864	0.00814579	0.960866	0.76017	0.956385
ENSMUSG00000000120	-0.260336	0.311989	-0.834439	0.404034	-0.871824	0.351152	0.165046	57.3155	0.999868	Ngfr	0.738917	-0.195028	-1.34283	-0.0219598	0.645504	0.0139126	0.86442
ENSMUSG00000000126	-0.00700851	0.130942	-0.0535237	0.957315	-0.263651	0.249634	0	0	0.999868	Wnt9a	0.978818	-0.0411757	0.143782	-0.0330068	NA	0.632984	NA
ENSMUSG00000000127	-0.0835187	0.094976	-0.879367	0.379203	-0.269668	0.102631	0	0	0.999868	Fer	0.956133	0.185805	-0.0835206	-0.109803	0.684931	0.769695	0.339446
ENSMUSG00000000131	0.0214559	0.0672386	0.3191	0.74965	-0.110329	0.153241	0	0	0.999868	Xpo6	0.936948	0.286196	0.11164	-0.0217903	0.538721	0.638081	0.879893
ENSMUSG00000000134	-0.0732847	0.0793349	-0.923739	0.355622	-0.228778	0.0822089	0	0	0.999868	Tfe3	0.739307	-0.0835868	-0.313597	-0.0247519	0.889418	0.124622	0.866983
ENSMUSG00000000142	-0.0281688	0.0975293	-0.288824	0.772716	-0.219323	0.162985	0	0	0.999868	Axin2	0.893344	-0.199132	-0.0858736	2.65103e-05	0.66859	0.772928	0.999856
ENSMUSG00000000148	0.0570782	0.0821604	0.694717	0.487232	-0.103953	0.21811	0	0	0.999868	Brat1	0.920102	0.0228484	0.0142875	0.0712405	0.976502	0.97087	0.563209
ENSMUSG00000000149	0.158629	0.207623	0.764026	0.444852	-0.248304	0.565562	0.0841105	65.5825	0.999868	Gna12	0.922817	-0.310544	0.454138	0.239612	0.495324	0.0461851	0.0323292
ENSMUSG00000000154	0.0386765	0.0804824	0.480559	0.63083	-0.119066	0.196419	0	0	0.999868	Slc22a18	0.954951	0.0888126	0.406017	-0.00124313	0.883144	0.0959992	0.991793
ENSMUSG00000000157	-0.0462024	0.152621	-0.302727	0.762098	-0.345334	0.252929	0	0	0.999868	Itgb2l	0.938083	-0.0373012	-0.234231	-0.00925741	NA	0.438324	NA
ENSMUSG00000000159	0.0680902	0.0700581	0.97191	0.331095	-0.0692212	0.205402	0	0	0.999868	Igsf5	0.659251	-0.033873	0.124569	0.0669008	0.968874	0.628661	0.566885
ENSMUSG00000000167	0.0142146	0.136241	0.104334	0.916904	-0.252813	0.281242	0	0	0.999868	Pih1d2	0.895329	-0.028313	-0.0593624	0.0281512	NA	NA	NA
ENSMUSG00000000168	-0.0118191	0.159629	-0.0740411	0.940978	-0.324686	0.301048	0.0290056	30.8687	0.999868	Dlat	0.748873	-0.15435	0.45246	-0.11276	0.739681	0.0948129	0.325146
ENSMUSG00000000171	0.0261355	0.0708943	0.368654	0.712386	-0.112815	0.165086	0	0	0.999868	Sdhd	0.915177	-0.0388857	0.24149	-0.00653011	0.958275	0.25195	0.968694
ENSMUSG00000000184	-0.161495	0.144632	-1.11659	0.26417	-0.444969	0.121979	0	0	0.999868	Ccnd2	0.606316	-0.204151	-0.0721481	-0.21386	0.588626	0.812619	0.0991219
ENSMUSG00000000194	-0.0552389	0.0672775	-0.82106	0.411612	-0.1871	0.0766226	0	0	0.999868	Gpr107	0.571237	-0.200203	-0.140174	-0.0348512	0.636483	0.554387	0.790534
ENSMUSG00000000204	-0.394926	0.557438	-0.708467	0.478656	-1.48749	0.697633	0.69798	80.715	0.999868	Slfn4	0.901781	0.0817777	-1.88782	-0.0311034	0.795907	0.00293939	0.699549
ENSMUSG00000000244	-0.198203	0.213013	-0.930473	0.352126	-0.6157	0.219295	0	0	0.999868	Tspan32	0.460868	-0.21862	-0.327291	-0.161899	0.49194	0.312165	0.144511
ENSMUSG00000000247	-0.0192362	0.10298	-0.186795	0.851821	-0.221073	0.182601	0	0	0.999868	Lhx2	0.926553	-0.0304395	-0.471634	0.0137553	0.96554	0.140971	0.927895
ENSMUSG00000000248	-0.0394328	0.161893	-0.243573	0.807562	-0.356738	0.277872	0	0	0.999868	Clec2g	0.852919	-0.100608	-0.0726494	-0.0269976	NA	NA	NA
ENSMUSG00000000253	0.0256414	0.128123	0.200131	0.841378	-0.225475	0.276758	0	0	0.999868	Gmpr	0.89774	0.105166	-0.159954	0.0406353	NA	0.603095	NA
ENSMUSG00000000266	-0.120237	0.108433	-1.10886	0.267491	-0.332763	0.0922882	0	0	0.999868	Mid2	0.761888	-0.0868821	-0.0407938	-0.155825	0.887829	0.903523	0.175502
ENSMUSG00000000275	-0.0602248	0.068523	-0.878898	0.379457	-0.194527	0.0740779	0	0	0.999868	Trim25	0.740302	-0.0544561	-0.05136	-0.0621116	0.941747	0.867114	0.602607
ENSMUSG00000000276	-0.0711178	0.104337	-0.681619	0.49548	-0.275614	0.133378	0	0	0.999868	Dgke	0.883543	0.0790187	-0.0937307	-0.0818778	0.864437	0.755833	0.475683
ENSMUSG00000000278	-0.00362428	0.066918	-0.05416	0.956808	-0.134781	0.127533	0	0	0.999868	Scpep1	0.976374	-0.125586	0.0290005	-0.00335791	0.822231	0.931687	0.981819
ENSMUSG00000000282	0.0451432	0.0923928	0.488602	0.625124	-0.135943	0.22623	0	0	0.999868	Mnt	0.998128	-0.105938	0.04206	0.0632603	0.854973	0.898425	0.610193
ENSMUSG00000000290	-0.762027	0.451898	-1.68628	0.0917419	-1.64773	0.123677	0.468112	76.4611	0.999868	Itgb2	0.243837	-0.193021	-1.64476	-0.419037	0.603537	5.23592e-05	0.0323753
ENSMUSG00000000295	0.0111951	0.106853	0.104771	0.916557	-0.198232	0.220622	0	0	0.999868	Hddc2	0.941578	0.0461871	0.154192	-0.0147792	0.926028	0.588731	0.915067
ENSMUSG00000000296	0.0495522	0.152879	0.324127	0.745842	-0.250085	0.349189	0.0217697	23.4488	0.999868	Tpd52l1	0.647135	-0.0559769	0.519461	-0.0485918	0.9096	0.0647283	0.697521
ENSMUSG00000000301	0.134255	0.0533453	2.51672	0.0118453	0.0297003	0.23881	0	0	0.986374	Pemt	0.187231	0.0957406	0.243845	0.124763	0.875641	0.230727	0.12503
ENSMUSG00000000303	0.101639	0.150195	0.676714	0.498588	-0.192737	0.396015	0	0	0.999868	Cdh1	0.675234	0.367796	0.051277	0.0792374	0.326392	0.875269	0.273732
ENSMUSG00000000305	-0.00922527	0.130631	-0.0706206	0.9437	-0.265258	0.246808	0	0	0.999868	Cdh4	0.959332	-0.00579965	-0.0251717	-0.00725951	NA	0.950036	NA
ENSMUSG00000000308	0.0230605	0.14587	0.15809	0.874386	-0.262839	0.30896	0	0	0.999868	Ckmt1	0.914793	0.0930964	0.0949547	0.00840816	NA	NA	NA
ENSMUSG00000000317	0.00938499	0.11482	0.0817367	0.934856	-0.215658	0.234428	0	0	0.999868	Bcl6b	0.96188	0.16813	-0.20634	0.0203202	0.673455	0.480718	0.862987
ENSMUSG00000000318	-0.101858	0.184247	-0.552832	0.580379	-0.462976	0.25926	0	0	0.999868	Clec10a	0.692869	-0.291011	-0.0880107	-0.0882848	0.271019	0.784886	0.25306
ENSMUSG00000000320	-0.0210397	0.127505	-0.16501	0.868936	-0.270946	0.228866	0	0	0.999868	Alox12	0.930894	-0.0964774	0.0413264	-0.0204672	0.813005	0.91192	0.82204
ENSMUSG00000000326	0.121735	0.0880044	1.38329	0.166577	-0.0507501	0.294221	0	0	0.999868	Comt	0.383793	-0.107582	0.291627	0.108009	0.853012	0.181235	0.349379
ENSMUSG00000000339	0.0097416	0.0818995	0.118946	0.905318	-0.150778	0.170262	0	0	0.999868	Rtca	0.841262	-0.0958803	0.118227	-0.0100819	0.880414	0.636521	0.951161
ENSMUSG00000000340	-0.017979	0.0898132	-0.200182	0.841338	-0.19401	0.158052	0	0	0.999868	Dbt	0.863025	-0.0537842	0.324607	-0.0502779	0.935338	0.215029	0.702765
ENSMUSG00000000346	-0.071204	0.0778643	-0.914463	0.360474	-0.223815	0.0814072	0.00520489	20.7255	0.999868	Dazap2	0.792817	-0.128234	0.133453	-0.130652	0.827874	0.543156	0.111057
ENSMUSG00000000355	0.0864696	0.14209	0.608556	0.542819	-0.192021	0.364961	0.0286348	43.581	0.999868	Mcts1	0.869985	0.470888	0.194306	-0.0681078	0.233245	0.417631	0.563079
ENSMUSG00000000359	-0.0562945	0.154908	-0.363405	0.716302	-0.359909	0.24732	0	0	0.999868	Rem1	0.987101	-0.104596	0.0746364	-0.079215	NA	0.823111	NA
ENSMUSG00000000365	-0.0110391	0.152955	-0.0721727	0.942464	-0.310824	0.288746	0	0	0.999868	Rnf17	0.973122	-0.0630583	-0.044311	-0.00135151	NA	NA	NA
ENSMUSG00000000374	0.0247476	0.0716831	0.345236	0.729917	-0.115749	0.165244	0	0	0.999868	Trappc10	0.894799	-0.143367	-0.146955	0.080941	0.803907	0.518276	0.48501
ENSMUSG00000000378	0.14429	0.0743754	1.94003	0.0523766	-0.00148296	0.290063	0	0	0.999868	Ccm2	0.32416	0.106238	0.165973	0.143648	0.864784	0.463765	0.172488
ENSMUSG00000000384	0.120188	0.0695032	1.72925	0.0837647	-0.0160355	0.256412	0	0	0.999868	Tbrg4	0.249823	0.118188	0.16669	0.107669	0.846919	0.42908	0.318858
ENSMUSG00000000385	-0.150617	0.145394	-1.03592	0.300237	-0.435584	0.13435	0.00748761	6.0746	0.999868	Tmprss2	0.631271	0.18314	-0.77717	-0.148485	0.636593	0.0567966	0.193946
ENSMUSG00000000386	-0.029324	0.117655	-0.249236	0.803178	-0.259925	0.201276	0	0	0.999868	Mx1	0.965194	-0.0269763	-0.39646	-0.00278119	NA	0.232991	0.98158
ENSMUSG00000000392	0.0177109	0.13298	0.133185	0.894047	-0.242925	0.278347	0	0	0.999868	Fap	0.9268	0.0288884	0.0908411	0.011213	NA	NA	NA
ENSMUSG00000000399	0.170323	0.0866657	1.96529	0.0493811	0.000461282	0.340185	0.00622767	14.7817	0.999868	Ndufa9	0.184037	0.277101	0.477739	0.112468	0.558105	0.0286592	0.171343
ENSMUSG00000000402	-0.0409793	0.156545	-0.261773	0.793497	-0.347803	0.265844	0	0	0.999868	Egfl6	0.927649	-0.0469562	-0.00798421	-0.0444161	NA	NA	NA
ENSMUSG00000000409	-0.125735	0.193882	-0.648515	0.516652	-0.505737	0.254266	0	0	0.999868	Lck	0.809665	0.00186021	-0.126813	-0.188616	0.997431	0.684007	0.1204
ENSMUSG00000000416	-0.0283515	0.159053	-0.178252	0.858525	-0.340089	0.283386	0	0	0.999868	Cttnbp2	0.870495	0.00400026	0.105521	-0.057345	NA	NA	NA
ENSMUSG00000000420	-0.148154	0.0595765	-2.48678	0.0128906	-0.264921	-0.0313858	0	0	0.999868	Galnt1	0.445515	-0.274472	-0.0508774	-0.160502	0.562698	0.859673	0.0700105
ENSMUSG00000000439	0.0197351	0.0856906	0.230307	0.817854	-0.148215	0.187686	0	0	0.999868	Mkrn2	0.947067	-0.143602	0.13083	0.0060332	0.785083	0.601538	0.971825
ENSMUSG00000000440	-0.000718056	0.0918022	-0.00782178	0.993759	-0.180647	0.179211	0	0	0.999868	Pparg	0.665163	-0.157266	0.352147	-0.0307927	0.776437	0.152949	0.827218
ENSMUSG00000000441	0.0828845	0.0584868	1.41715	0.156439	-0.0317475	0.197517	0	0	0.999868	Raf1	0.851689	0.585705	-0.0769307	0.0997463	0.144904	0.774556	0.279888
ENSMUSG00000000486	-0.0429852	0.123341	-0.348507	0.72746	-0.284729	0.198759	0	0	0.999868	Sept1	0.809923	0.404975	-0.00878367	-0.0850984	0.264505	0.982233	0.403
ENSMUSG00000000489	-0.0282684	0.117988	-0.239588	0.81065	-0.25952	0.202983	0	0	0.999868	Pdgfb	0.984925	-0.133868	-0.390419	0.0150793	0.697383	0.214829	0.900462
ENSMUSG00000000530	-0.364948	0.333421	-1.09456	0.273711	-1.01844	0.288545	0.218175	66.0263	0.999868	Acvrl1	0.526786	-0.153527	-1.2047	-0.070171	0.673455	0.00890918	0.519445
ENSMUSG00000000531	0.0366212	0.132944	0.275464	0.78296	-0.223944	0.297186	0	0	0.999868	Grasp	0.821159	0.0185597	-0.108198	0.0795995	0.980056	0.7253	NA
ENSMUSG00000000532	0.0329119	0.0860892	0.3823	0.702239	-0.13582	0.201644	0	0	0.999868	Acvr1b	0.910294	-0.0290197	0.0349174	0.041482	0.973313	0.915625	0.754661
ENSMUSG00000000538	0.0318588	0.114057	0.279323	0.779997	-0.191689	0.255406	0.0122652	25.3968	0.999868	Tom1l2	0.620752	-0.099963	0.322727	-0.0490084	0.867416	0.120929	0.711549
ENSMUSG00000000552	0.0327047	0.106111	0.308211	0.757921	-0.17527	0.240679	0.00182203	3.5893	0.999868	Zfp385a	0.748694	-0.66822	-0.0272904	0.0928584	0.106208	0.938295	0.415912
ENSMUSG00000000555	-0.303303	0.317724	-0.954614	0.339773	-0.92603	0.319424	0.248002	83.7183	0.999868	Itga5	0.480383	-0.191081	-0.925886	0.131215	0.70699	0.000716834	0.247505
ENSMUSG00000000561	0.153669	0.0774349	1.9845	0.0472006	0.00189962	0.305439	0	0	0.999868	Wdr77	0.786766	0.286587	-0.0796359	0.185667	0.538557	0.77784	0.0713664
ENSMUSG00000000562	-0.0161224	0.15554	-0.103654	0.917444	-0.320976	0.288731	0	0	0.999868	Adora3	0.951246	0	-0.0472945	-0.014848	NA	NA	NA
ENSMUSG00000000563	0.0378222	0.0708629	0.533737	0.593523	-0.101067	0.176711	0	0	0.999868	Atp5f1	0.998396	-0.119091	0.198602	0.00761833	0.835264	0.32962	0.962525
ENSMUSG00000000567	0.0093411	0.122998	0.0759451	0.939463	-0.231731	0.250413	0	0	0.999868	Sox9	0.896991	0.87481	0.0334028	-0.0301759	0.0677072	0.928316	0.7534
ENSMUSG00000000568	0.00655626	0.0674977	0.097133	0.922621	-0.125737	0.138849	0	0	0.999868	Hnrnpd	0.946012	0.150455	0.198163	-0.0265029	0.788294	0.412083	0.845751
ENSMUSG00000000579	-0.0290638	0.0891413	-0.326042	0.744393	-0.203778	0.14565	0	0	0.999868	Dynlt1c	0.947803	0.685611	-0.0610463	-0.0364455	0.11519	0.847473	0.794763
ENSMUSG00000000581	-0.0444368	0.0756786	-0.587178	0.557084	-0.192764	0.103891	0	0	0.999868	C1d	0.738536	-0.163209	0.109041	-0.0746534	0.743538	0.665277	0.533477
ENSMUSG00000000594	-0.00676701	0.0841891	-0.0803788	0.935936	-0.171775	0.158241	0	0	0.999868	Gm2a	0.690681	-0.00825095	0.40354	-0.0426844	0.993505	0.12953	0.754133
ENSMUSG00000000600	-0.0128073	0.073075	-0.175263	0.860873	-0.156032	0.130417	0	0	0.999868	Krit1	0.887358	0.120011	-0.0152449	-0.0243541	0.844335	0.968577	0.868127
ENSMUSG00000000605	-0.00741755	0.120392	-0.0616117	0.950872	-0.243381	0.228546	0.023255	52.1805	0.999868	Clcn4-2	0.978916	0.309946	0.0908482	-0.147406	0.49194	0.724944	0.0513604
ENSMUSG00000000627	-0.00333616	0.147966	-0.0225468	0.982012	-0.293344	0.286672	0	0	0.999868	Sema4f	0.992593	0.00236742	-0.040213	0.00135062	NA	NA	NA
ENSMUSG00000000628	-0.243482	0.212573	-1.14541	0.252041	-0.660118	0.173153	0	0	0.999868	Hk2	0.434578	-0.1736	-0.522847	-0.186476	0.577323	0.143414	0.124419
ENSMUSG00000000631	0.0841885	0.0672246	1.25235	0.210444	-0.0475693	0.215946	0	0	0.999868	Myo18a	0.896421	-0.123522	0.0144884	0.10979	0.833853	0.970377	0.285782
ENSMUSG00000000673	0.178723	0.0721311	2.47776	0.0132211	0.0373489	0.320098	0	0	0.999868	Haao	0.315742	-0.0714865	0.42634	0.168333	0.890982	0.068125	0.0803197
ENSMUSG00000000682	-0.464686	0.33251	-1.39751	0.162261	-1.11639	0.187022	0.223386	67.982	0.999868	Cd52	0.356337	-0.196229	-1.20388	-0.146341	0.596498	0.00346481	0.192886
ENSMUSG00000000686	0.0736931	0.0901686	0.817281	0.413768	-0.103034	0.25042	0	0	0.999868	Abhd15	0.953284	-0.0816999	0.013436	0.106641	0.887829	0.972746	0.356071
ENSMUSG00000000690	0.015913	0.145201	0.109593	0.912732	-0.268676	0.300502	0	0	0.999868	Hoxb6	0.925555	0.0299557	-0.170442	0.0308252	NA	NA	NA
ENSMUSG00000000693	-0.0584803	0.109952	-0.531871	0.594816	-0.273982	0.157022	0	0	0.999868	Loxl3	0.696281	-0.0466495	-0.153689	-0.049117	0.926843	0.614211	0.674356
ENSMUSG00000000708	-0.000190937	0.263248	-0.000725312	0.999421	-0.516147	0.515765	0.161557	81.1082	0.999868	Kat2b	0.94409	-0.480013	0.483076	-0.0888946	0.225589	0.0204121	0.378215
ENSMUSG00000000711	-0.0128099	0.0562643	-0.227674	0.819899	-0.123086	0.0974661	0	0	0.999868	Rab5b	0.979651	-0.299224	0.142039	-0.0278334	0.511386	0.511626	0.816036
ENSMUSG00000000732	-0.128804	0.14856	-0.867014	0.385934	-0.419977	0.162369	0	0	0.999868	Icosl	0.480405	-0.184639	-0.278117	-0.102358	0.542232	0.382664	0.313018
ENSMUSG00000000738	0.132844	0.0634869	2.09246	0.036397	0.00841204	0.257276	0	0	0.999868	Spg7	0.32335	0.165086	0.121624	0.131604	0.754172	0.620253	0.169512
ENSMUSG00000000739	0.0612464	0.131169	0.466926	0.640553	-0.195841	0.318333	0	0	0.999868	Sult5a1	0.751967	0.0890209	0.0657229	0.0554655	0.817516	0.841101	0.522003
ENSMUSG00000000740	0.0855599	0.0587103	1.45732	0.145027	-0.0295101	0.20063	0	0	0.999868	Rpl13	0.326647	0.417129	0.0915657	0.0626112	0.288908	0.702263	0.560947
ENSMUSG00000000743	0.0323372	0.181428	0.178237	0.858537	-0.323255	0.387929	0.0577914	67.8641	0.999868	Chmp1a	0.698511	-0.876583	0.143691	0.0729941	0.0540031	0.515399	0.489874
ENSMUSG00000000751	-0.0518222	0.0659714	-0.785526	0.432145	-0.181124	0.0774793	0	0	0.999868	Rpa1	0.783512	-0.365702	0.0691158	-0.0586601	0.384227	0.806608	0.621273
ENSMUSG00000000753	0.267578	0.146602	1.8252	0.0679713	-0.0197571	0.554914	0.0273681	30.035	0.999868	Serpinf1	0.560009	-0.180996	0.598202	0.276601	0.671087	0.0362312	1.49694e-06
ENSMUSG00000000759	0.024325	0.074066	0.328424	0.742591	-0.120842	0.169492	0	0	0.999868	Tubgcp3	0.743765	0.0146634	-0.0814541	0.0478998	0.986353	0.76567	0.714408
ENSMUSG00000000776	0.0221119	0.0880917	0.25101	0.801806	-0.150545	0.194769	0	0	0.999868	Polr3d	0.937451	0.151206	-0.108167	0.0324298	0.783447	0.696976	0.817933
ENSMUSG00000000782	-0.0102691	0.102296	-0.100386	0.920038	-0.210765	0.190227	0	0	0.999868	Tcf7	0.975599	-0.0144442	-0.0462201	-0.00182231	0.987644	0.892493	0.987891
ENSMUSG00000000787	-0.0996603	0.0559217	-1.78214	0.0747262	-0.209265	0.00994415	0	0	0.999868	Ddx3x	0.31938	-0.12913	-0.185194	-0.0912086	0.81252	0.425981	0.310094
ENSMUSG00000000791	0.114501	0.156337	0.7324	0.463925	-0.191914	0.420917	0	0	0.999868	Il12rb1	0.670593	0.0582787	0.482267	0.0726909	NA	0.160485	NA
ENSMUSG00000000804	-0.0686137	0.0756365	-0.907151	0.364327	-0.216858	0.0796311	0	0	0.999868	Usp32	0.988624	-0.28365	0.0528619	-0.0867713	0.463397	0.861938	0.452482
ENSMUSG00000000811	0.148917	0.177053	0.841086	0.4003	-0.198101	0.495935	0.0466202	45.4998	0.999868	Txnrd3	0.980348	0.137231	0.639533	-0.0145299	0.810833	0.028555	0.928463
ENSMUSG00000000817	-0.043988	0.168223	-0.261487	0.793717	-0.373698	0.285722	0	0	0.999868	Fasl	0.951235	0.0211333	-0.0824662	-0.0543373	NA	NA	NA
ENSMUSG00000000823	0.0162766	0.0741738	0.219438	0.826309	-0.129101	0.161655	0	0	0.999868	Znf512b	0.999763	-0.0505659	0.0234511	0.0209305	0.949758	0.947895	0.889381
ENSMUSG00000000826	0.0406317	0.0615549	0.660089	0.509197	-0.0800137	0.161277	0	0	0.999868	Dnajc5	0.933135	-0.140978	0.0294884	0.0562222	0.807181	0.927784	0.629332
ENSMUSG00000000827	0.000430773	0.0672376	0.00640672	0.994888	-0.131352	0.132214	0	0	0.999868	Tpd52l2	0.976132	-0.164168	0.0516624	0.00198183	0.767171	0.858243	0.988137
ENSMUSG00000000838	-0.146381	0.0843701	-1.73499	0.0827427	-0.311744	0.0189812	0	0	0.999868	Fmr1	0.689086	-0.0579369	-0.0620509	-0.18381	0.932608	0.830026	0.0924226
ENSMUSG00000000861	-0.0204508	0.138212	-0.147967	0.882369	-0.291341	0.250439	0	0	0.999868	Bcl11a	0.944425	-0.451407	0.052316	-0.0197417	0.172901	0.883144	NA
ENSMUSG00000000869	0.0107429	0.161485	0.0665257	0.946959	-0.305763	0.327249	0	0	0.999868	Il4	0.988221	0	0.0738333	0.00290793	NA	NA	NA
ENSMUSG00000000876	0.0436471	0.073358	0.594988	0.551851	-0.100132	0.187426	0	0	0.999868	Pxmp4	0.607895	0.0277245	-0.122528	0.0749223	0.971476	0.628661	0.522057
ENSMUSG00000000881	-0.024644	0.0815904	-0.302045	0.762618	-0.184558	0.13527	0	0	0.999868	Dlg3	0.907971	-0.46432	0.0757082	-0.0365227	0.229714	0.782529	0.794763
ENSMUSG00000000884	0.0206735	0.108514	0.190515	0.848906	-0.19201	0.233357	0	0	0.999868	Gnb1l	0.915575	0.0560989	0.0699531	0.00827813	NA	0.828402	0.952326
ENSMUSG00000000901	-0.0308727	0.127149	-0.242808	0.808155	-0.28008	0.218335	0	0	0.999868	Mmp11	0.897342	-0.0873228	-0.173662	-0.0100801	NA	0.568365	NA
ENSMUSG00000000902	0.00416744	0.115188	0.0361794	0.971139	-0.221597	0.229932	0.013305	26.2803	0.999868	Smarcb1	0.733885	0.107633	-0.332125	0.077135	0.864074	0.141083	0.508012
ENSMUSG00000000903	-0.00267729	0.136782	-0.0195734	0.984384	-0.270766	0.265411	0	0	0.999868	Vpreb3	0.976147	0.0135093	-0.126419	0.0102822	NA	0.671502	NA
ENSMUSG00000000915	0.069243	0.126439	0.547641	0.583939	-0.178572	0.317058	0.00156066	2.9732	0.999868	Hip1r	0.613985	-0.134841	-0.0673368	0.276452	0.788191	0.815442	0.044597
ENSMUSG00000000916	0.093266	0.0883952	1.0551	0.291378	-0.0799853	0.266517	0	0	0.999868	Nsun5	0.444009	0.427057	0.0524562	0.078858	0.283967	0.868578	0.514361
ENSMUSG00000000934	0.0232739	0.0778531	0.298946	0.764981	-0.129315	0.175863	0	0	0.999868	Top1mt	0.813193	0.0672536	0.0333754	0.0164563	0.921471	0.920744	0.918515
ENSMUSG00000000942	-0.0187877	0.13976	-0.134428	0.893064	-0.292712	0.255137	0	0	0.999868	Hoxa4	0.926478	0.0644588	-0.0169992	-0.0313271	NA	NA	NA
ENSMUSG00000000948	0.0205339	0.100873	0.203563	0.838695	-0.177173	0.21824	0	0	0.999868	Snrpn	0.859714	-0.115049	-0.00386024	0.0294396	NA	NA	0.832575
ENSMUSG00000000957	-0.0400334	0.080333	-0.498344	0.618242	-0.197483	0.117416	0	0	0.999868	Mmp14	0.829639	0.033965	0.0722706	-0.0526525	0.968874	0.829926	0.683662
ENSMUSG00000000958	-0.0413667	0.120321	-0.343804	0.730994	-0.277191	0.194458	0	0	0.999868	Slc7a7	0.924903	0.0755006	-0.00435717	-0.0808667	0.886112	0.991229	0.409292
ENSMUSG00000000959	0.0782296	0.0652093	1.19967	0.230267	-0.0495782	0.206037	0	0	0.999868	Oxa1l	0.45083	0.23805	0.200243	0.0443947	0.6178	0.320953	0.721683
ENSMUSG00000000976	0.0370067	0.0792964	0.466688	0.640723	-0.118411	0.192425	0	0	0.999868	Heatr6	0.802786	-0.0251066	-0.0404732	0.066484	0.976356	0.898947	0.599354
ENSMUSG00000000982	-0.113161	0.188244	-0.60114	0.547747	-0.482112	0.25579	0	0	0.999868	Ccl3	0.645119	-0.223494	-0.236912	-0.0768845	0.377362	0.431402	NA
ENSMUSG00000000983	-0.0606169	0.191543	-0.316466	0.751649	-0.436035	0.314801	0	0	0.999868	Wfdc18	0.995217	0.0583163	-0.0961717	-0.0933276	NA	NA	NA
ENSMUSG00000001016	-0.0209373	0.0808705	-0.2589	0.795713	-0.179441	0.137566	0	0	0.999868	Ilf2	0.815555	-0.0337623	0.12597	-0.0643123	0.969286	0.603132	0.61518
ENSMUSG00000001017	0.00585543	0.0503247	0.116353	0.907373	-0.0927791	0.10449	0	0	0.999868	Chtop	0.88861	-0.0275214	-0.0400713	0.0133975	0.976288	0.896738	0.913889
ENSMUSG00000001018	-0.0469926	0.10842	-0.433432	0.664701	-0.259492	0.165507	0.0110759	27.1184	0.999868	Snapin	0.959512	0.318589	0.0412418	-0.152243	0.476596	0.898358	0.154862
ENSMUSG00000001025	-0.45729	0.336683	-1.35822	0.174394	-1.11718	0.202597	0.205644	60.6575	0.999868	S100a6	0.429497	-0.000962821	-1.1767	-0.306818	0.999212	0.00557817	0.0566598
ENSMUSG00000001027	-0.0148401	0.152675	-0.0972007	0.922567	-0.314077	0.284397	0	0	0.999868	Scn4a	0.937153	-0.0233313	-0.0298568	-0.0111541	NA	NA	NA
ENSMUSG00000001029	0.00122949	0.103623	0.011865	0.990533	-0.201868	0.204327	0	0	0.999868	Icam2	0.999457	-0.0614998	0.0273852	0.00157813	0.89438	0.940869	0.989091
ENSMUSG00000001034	-0.0672783	0.113978	-0.590277	0.555005	-0.29067	0.156113	0	0	0.999868	Mapk7	0.710445	-0.0311982	-0.363777	-0.0451679	0.94761	0.245727	0.693305
ENSMUSG00000001036	0.0319173	0.0874611	0.364931	0.715163	-0.139503	0.203338	0	0	0.999868	Epn2	0.760555	0.115895	-0.145673	0.0707486	0.777692	0.553607	0.56586
ENSMUSG00000001039	-0.0283832	0.138622	-0.204753	0.837765	-0.300077	0.243311	0	0	0.999868	B9d1	0.899386	0.0322029	-0.130744	-0.02354	NA	NA	NA
ENSMUSG00000001052	-0.0176005	0.0695705	-0.252988	0.800278	-0.153956	0.118755	0	0	0.999868	Sec24b	0.911063	0.0790165	-0.0517957	-0.0133219	0.887829	0.858243	0.933146
ENSMUSG00000001053	0.043291	0.108362	0.399504	0.689522	-0.169095	0.255677	0	0	0.999868	N4bp3	0.69349	-0.00791485	-0.103616	0.100017	0.991973	0.709094	0.361634
ENSMUSG00000001054	0.0262048	0.0815029	0.321519	0.747817	-0.133538	0.185948	0	0	0.999868	Rmnd5b	0.716525	-0.0451524	-0.0605217	0.0614853	0.948094	0.832321	0.634126
ENSMUSG00000001056	0.102285	0.0690648	1.481	0.138606	-0.0330793	0.23765	0	0	0.999868	Nhp2	0.548899	0.0980151	0.0756032	0.109328	0.877716	0.77784	0.308937
ENSMUSG00000001062	0.122292	0.077181	1.58449	0.113083	-0.0289796	0.273564	0	0	0.999868	Vps9d1	0.42896	-0.0787257	0.200097	0.119406	0.890982	0.373024	0.273144
ENSMUSG00000001065	0.124199	0.0836092	1.48547	0.137418	-0.0396718	0.28807	0	0	0.999868	Zfp276	0.251343	0.34503	0.143983	0.0899902	0.423771	0.555713	0.447127
ENSMUSG00000001076	0.0275426	0.145314	0.189538	0.849671	-0.257268	0.312353	0	0	0.999868	C1ql4	0.950133	0.0451202	0.127579	0.00348258	NA	0.681427	NA
ENSMUSG00000001082	-0.0468343	0.0979984	-0.477909	0.632715	-0.238908	0.145239	0	0	0.999868	Mfsd10	0.715672	-0.205653	-0.0737224	-0.0305607	0.516383	0.80307	0.817053
ENSMUSG00000001089	-0.0491807	0.0800549	-0.614336	0.538993	-0.206085	0.107724	0	0	0.999868	Luzp1	0.753417	-0.0544825	-0.14837	-0.0256323	0.937454	0.535343	0.862688
ENSMUSG00000001095	0.0305512	0.132655	0.230305	0.817855	-0.229449	0.290551	0	0	0.999868	Slc13a2	0.926631	-0.128867	0.02715	0.0437343	NA	0.944674	0.640655
ENSMUSG00000001098	-0.0500232	0.0777095	-0.64372	0.519757	-0.202331	0.102285	0	0	0.999868	Kctd10	0.686906	-0.0217513	-0.663352	-0.0324182	0.97973	0.0645932	0.81437
ENSMUSG00000001100	0.136572	0.0699843	1.95147	0.0510011	-0.000594419	0.273739	0	0	0.999868	Poldip2	0.27077	-0.102926	0.202464	0.132516	0.864288	0.287648	0.205945
ENSMUSG00000001103	-0.0635825	0.15679	-0.405526	0.685091	-0.370886	0.243721	0	0	0.999868	Sebox	0.826327	0.0673507	-0.337014	-0.0607769	NA	0.29516	NA
ENSMUSG00000001105	0.0829114	0.0582237	1.42401	0.154442	-0.0312049	0.197028	0	0	0.999868	Ift20	0.526314	0.37924	-0.0179016	0.0808599	0.365597	0.962309	0.405586
ENSMUSG00000001119	-0.385214	0.415557	-0.926982	0.353936	-1.19969	0.429262	0.44545	87.804	0.999868	Col6a1	0.993416	0.0478094	-1.2398	-0.00503843	0.936793	0.000327607	0.975503
ENSMUSG00000001120	-0.0230319	0.120104	-0.191767	0.847925	-0.258431	0.212367	0	0	0.999868	Pcbp3	0.980075	0.100747	-0.216521	-0.0157666	NA	0.474018	NA
ENSMUSG00000001123	-0.069767	0.0672725	-1.03708	0.299698	-0.201619	0.0620847	0	0	0.999868	Lgals9	0.40872	-0.206846	-0.137323	-0.0531544	0.651406	0.570048	0.66287
ENSMUSG00000001127	0.035166	0.0580316	0.60598	0.544528	-0.0785739	0.148906	0	0	0.999868	Araf	0.799896	0.0159899	0.155366	0.015839	0.986582	0.467711	0.9082
ENSMUSG00000001128	-0.421654	0.464239	-0.908268	0.363737	-1.33155	0.488239	0.517271	81.5049	0.999868	Cfp	0.787828	0.0871764	-1.43923	-0.0761484	0.818889	0.00253352	0.351785
ENSMUSG00000001131	-0.134138	0.195546	-0.685968	0.492734	-0.517401	0.249125	0	0	0.999868	Timp1	0.749826	-0.0216239	-0.236725	-0.153408	NA	0.421094	NA
ENSMUSG00000001134	0.0768135	0.0743377	1.0333	0.301461	-0.0688857	0.222513	0	0	0.999868	Uxt	0.492269	0.47223	-0.0152549	0.0619938	0.230951	0.969813	0.617963
ENSMUSG00000001138	-0.0247098	0.0848146	-0.291339	0.770792	-0.190943	0.141524	0	0	0.999868	Cnnm3	0.907179	-0.233244	-0.0603191	0.00289172	0.618449	0.840041	0.984098
ENSMUSG00000001143	0.0337265	0.0736085	0.458187	0.646818	-0.110544	0.177996	0	0	0.999868	Lman2l	0.975643	0.0862724	-0.0373104	0.0408031	0.894969	0.911905	0.760308
ENSMUSG00000001150	0.0497335	0.164396	0.302522	0.762254	-0.272478	0.371945	0.0420318	57.2962	0.999868	Mcm3ap	0.691479	1.0505	-0.0767173	0.0534099	0.0382699	0.774556	0.671642
ENSMUSG00000001151	-0.0258105	0.0795229	-0.324567	0.745508	-0.181673	0.130051	0	0	0.999868	Pcnt	0.771978	-0.0547965	0.102953	-0.0571112	0.9402	0.691727	0.66291
ENSMUSG00000001155	0.0844867	0.0677551	1.24694	0.212419	-0.0483108	0.217284	0	0	0.999868	Ftcd	0.345105	0.051721	0.198947	0.0692278	0.943737	0.375764	0.54056
ENSMUSG00000001156	-0.0431346	0.0895817	-0.481511	0.630154	-0.218712	0.132442	0	0	0.999868	Mxd1	0.894386	-0.0542234	0.0426711	-0.072189	0.931112	0.894647	0.549271
ENSMUSG00000001157	-0.027734	0.0781295	-0.354974	0.722609	-0.180865	0.125397	0	0	0.999868	Gmcl1	0.781074	0.0100502	0.0561092	-0.0520824	0.991359	0.851766	0.691702
ENSMUSG00000001158	0.0195013	0.127996	0.152359	0.878904	-0.231367	0.270369	0.0231106	45.387	0.999868	Snrnp27	0.911081	0.218174	0.194434	-0.157162	0.656949	0.384011	0.148969
ENSMUSG00000001166	-0.038056	0.117114	-0.324948	0.74522	-0.267595	0.191483	0	0	0.999868	Oas1c	0.83653	-0.156342	-0.000111359	-0.0339261	NA	0.999767	0.757448
ENSMUSG00000001173	-0.107896	0.0899397	-1.19965	0.230276	-0.284174	0.0683827	0	0	0.999868	Ocrl	0.482022	-0.00107327	-0.213447	-0.0994524	0.999212	0.392086	0.392237
ENSMUSG00000001175	-0.0854843	0.0755816	-1.13102	0.258047	-0.233621	0.0626529	0.00244246	8.34219	0.999868	Calm1	0.431932	-0.422564	-0.0389969	-0.05402	0.267536	0.905901	0.648662
ENSMUSG00000001211	0.0417309	0.0723563	0.576741	0.564114	-0.100085	0.183547	0	0	0.999868	Agpat3	0.868541	0.215161	-0.038763	0.0465075	0.67255	0.90498	0.722045
ENSMUSG00000001225	0.00979135	0.160263	0.0610956	0.951283	-0.304318	0.323901	0	0	0.999868	Slc26a3	0.947074	-0.00209077	-0.12445	0.0253372	NA	NA	NA
ENSMUSG00000001227	-0.00809116	0.0957067	-0.0845413	0.932626	-0.195673	0.179491	0	0	0.999868	Sema6b	0.876052	0.194964	-0.0964764	0.00389452	0.593569	0.724944	0.978987
ENSMUSG00000001228	-0.0530231	0.146625	-0.361625	0.717632	-0.340402	0.234356	0	0	0.999868	Uhrf1	0.810091	-0.404877	-0.0123085	-0.042895	0.240649	0.97716	0.548621
ENSMUSG00000001229	-0.131536	0.124333	-1.05794	0.290083	-0.375224	0.112151	0.0114785	15.6739	0.999868	Dpp9	0.540489	-0.207302	-0.570277	-0.0438858	0.67034	0.0440921	0.746886
ENSMUSG00000001240	0.0475427	0.0947497	0.501771	0.615828	-0.138163	0.233249	0	0	0.999868	Ramp2	0.754075	-0.215666	-0.0120356	0.0863586	0.589579	0.975368	0.460205
ENSMUSG00000001247	0.138254	0.0755672	1.82956	0.0673163	-0.00985453	0.286363	0	0	0.999868	Lsr	0.854261	0.16499	-0.00688801	0.177054	0.743893	0.985285	0.0862391
ENSMUSG00000001248	0.0510164	0.0871776	0.5852	0.558413	-0.119849	0.221881	0	0	0.999868	Gramd1a	0.869696	0.248148	-0.0458452	0.0579657	0.572906	0.887434	0.657656
ENSMUSG00000001249	0.178228	0.0626341	2.84554	0.00443357	0.0554675	0.300989	0	0	0.779958	Hpn	0.101683	0.248395	0.258644	0.163371	0.604643	0.195187	0.0691168
ENSMUSG00000001270	-0.228687	0.17283	-1.32319	0.185772	-0.567428	0.110053	0	0	0.999868	Ckb	0.459027	-0.22999	-0.693944	-0.11661	0.530286	0.0483547	0.231113
ENSMUSG00000001280	-0.175349	0.0929733	-1.88601	0.0592931	-0.357573	0.0068754	0	0	0.999868	Sp1	0.283005	-0.693255	-0.119021	-0.160361	0.0823645	0.64537	0.154595
ENSMUSG00000001281	-0.173878	0.141433	-1.2294	0.218921	-0.45108	0.103325	0	0	0.999868	Itgb7	0.407495	-0.208565	-0.561859	-0.112677	0.553948	0.0871739	0.286293
ENSMUSG00000001285	0.0765822	0.0749186	1.02221	0.306683	-0.0702555	0.22342	0	0	0.999868	Myg1	0.488499	0.118727	0.160111	0.0530714	0.835264	0.475839	0.681409
ENSMUSG00000001288	0.0435693	0.101914	0.427511	0.669008	-0.156178	0.243317	0	0	0.999868	Rarg	0.847766	-0.189164	0.0281014	0.0746452	0.681251	0.937996	0.512567
ENSMUSG00000001289	0.0842768	0.125288	0.672663	0.501161	-0.161284	0.329837	0.0251887	52.3144	0.999868	Pfdn5	0.952837	0.427726	0.174408	-0.058277	0.286748	0.417682	0.545164
ENSMUSG00000001300	-0.0647433	0.128697	-0.503066	0.614918	-0.316986	0.187499	0	0	0.999868	Efnb2	0.852599	0.139514	-0.3164	-0.0697657	0.783376	0.30472	0.476886
ENSMUSG00000001305	0.0976367	0.0830506	1.17563	0.239743	-0.0651394	0.260413	0	0	0.999868	Rrp15	0.689415	0.35663	-0.0818464	0.116446	0.404799	0.766481	0.307536
ENSMUSG00000001313	-0.0590139	0.089878	-0.6566	0.511438	-0.235171	0.117144	0	0	0.999868	Rnd2	0.801317	0.29139	-0.0372098	-0.0905806	0.481517	0.913154	0.442714
ENSMUSG00000001323	-0.0599155	0.0726094	-0.825176	0.409272	-0.202227	0.0823962	0	0	0.999868	Srr	0.829905	-0.179853	0.090815	-0.0829037	0.684636	0.738071	0.467729
ENSMUSG00000001334	-0.0232318	0.142513	-0.163015	0.870507	-0.302553	0.256089	0	0	0.999868	Fndc5	0.877041	1.06863	-0.0221034	-0.0377876	0.0676008	NA	0.663679
ENSMUSG00000001348	0.0784484	0.111345	0.704554	0.481088	-0.139783	0.29668	0.0100484	20.0383	0.999868	Acp5	0.744414	0.381981	0.261675	-0.0254805	0.362927	0.255469	0.863105
ENSMUSG00000001349	0.0185872	0.14668	0.126719	0.899163	-0.268901	0.306075	0	0	0.999868	Cnn1	0.936741	0.0750727	0.0263882	0.0105617	NA	NA	NA
ENSMUSG00000001366	0.131711	0.0639053	2.06104	0.0392992	0.00645932	0.256964	0	0	0.999868	Fbxo9	0.412707	-0.0826079	0.159974	0.135507	0.8886	0.453569	0.157723
ENSMUSG00000001376	0.00851084	0.089874	0.0946974	0.924555	-0.167639	0.184661	0.000951439	2.51683	0.999868	Ccdc132	0.884252	0.253749	0.203831	-0.0692391	0.545745	0.359428	0.576317
ENSMUSG00000001380	-0.0231733	0.065606	-0.353219	0.723924	-0.151759	0.105412	0	0	0.999868	Hars	0.964973	0.0682687	-0.0284302	-0.0289543	0.921983	0.931202	0.832401
ENSMUSG00000001383	-0.047062	0.0664755	-0.707959	0.47897	-0.177352	0.0832277	0	0	0.999868	Zmat2	0.709063	-0.0201526	0.0821363	-0.0725996	0.982732	0.761079	0.517157
ENSMUSG00000001403	-0.0240672	0.139979	-0.171934	0.863489	-0.298421	0.250287	0	0	0.999868	Ube2c	0.976858	0.0917371	-0.347519	-0.0180527	0.801624	0.280086	0.820357
ENSMUSG00000001415	0.0770124	0.0839073	0.917826	0.35871	-0.087443	0.241468	0.000548983	1.75293	0.999868	Smg5	0.804963	0.137824	-0.149361	0.139419	0.810159	0.52194	0.208001
ENSMUSG00000001416	0.018449	0.0898395	0.205355	0.837295	-0.157633	0.194531	0.00611466	18.7094	0.999868	Cct3	0.987749	0.32489	-0.172369	0.0525425	0.457557	0.42732	0.66748
ENSMUSG00000001418	0.0192115	0.0646475	0.297173	0.766334	-0.107495	0.145918	0	0	0.999868	Glmp	0.884188	0.0238793	0.0663777	0.00946715	0.978931	0.811994	0.95102
ENSMUSG00000001419	-0.0878124	0.0781184	-1.12409	0.260974	-0.240922	0.0652969	0	0	0.999868	Mef2d	0.681843	0.00955989	0.0798854	-0.140655	0.991502	0.769711	0.192886
ENSMUSG00000001420	0.0515273	0.123328	0.417808	0.676088	-0.190191	0.293245	0	0	0.999868	Tmem79	0.802882	0.013687	0.165262	0.0356949	NA	0.571439	NA
ENSMUSG00000001424	0.0410716	0.0654223	0.627792	0.53014	-0.0871537	0.169297	0	0	0.999868	Snd1	0.757013	-0.327463	-0.0579403	0.074769	0.423225	0.841144	0.49542
ENSMUSG00000001435	0.0238715	0.0614949	0.388187	0.697878	-0.0966564	0.144399	0	0	0.999868	Col18a1	0.592981	-0.237359	-0.0763429	0.0562476	0.616674	0.769711	0.624512
ENSMUSG00000001436	0.157005	0.237063	0.662293	0.507783	-0.30763	0.62164	0.0910684	62.8243	0.999868	Slc19a1	0.588959	1.74947	0.19396	0.0117886	0.0200687	0.405211	0.936907
ENSMUSG00000001440	-0.129088	0.065216	-1.97939	0.0477721	-0.256909	-0.00126689	0	0	0.999868	Kpnb1	0.173464	-0.0938096	-0.27325	-0.111727	0.877716	0.179757	0.265497
ENSMUSG00000001441	0.0268209	0.0918088	0.292139	0.770181	-0.153121	0.206763	0.00468113	8.85999	0.999868	Npepps	0.823971	0.349479	0.250243	-0.0335291	0.421837	0.344551	0.80003
ENSMUSG00000001444	-0.0543046	0.154558	-0.351355	0.725322	-0.357232	0.248623	0	0	0.999868	Tbx21	0.80219	-0.258878	-0.0845976	-0.030733	NA	0.795871	NA
ENSMUSG00000001445	0.0694782	0.0682355	1.01821	0.308577	-0.0642609	0.203217	0	0	0.999868	Mrpl10	0.545089	0.153448	0.0641737	0.0642829	0.788146	0.821898	0.589622
ENSMUSG00000001467	-0.0819704	0.0911551	-0.899241	0.368524	-0.260631	0.0966903	0	0	0.999868	Cyp51	0.682513	-0.010965	-0.137149	-0.0805252	0.989666	0.626782	0.503032
ENSMUSG00000001472	0.0849861	0.0582378	1.45929	0.144484	-0.029158	0.19913	0	0	0.999868	Tcf25	0.27878	0.0139294	0.185882	0.0696138	0.981599	0.35821	0.491999
ENSMUSG00000001473	-0.0372085	0.111334	-0.334208	0.738223	-0.255418	0.181001	0	0	0.999868	Tubb6	0.933631	0.609404	-0.179378	-0.0318278	0.136714	0.490407	0.783538
ENSMUSG00000001482	0.0430612	0.0722575	0.595941	0.551215	-0.0985608	0.184683	0	0	0.999868	Def8	0.974048	-0.105006	-0.273408	0.0807209	0.866819	0.281712	0.474136
ENSMUSG00000001493	-0.0205971	0.155372	-0.132566	0.894537	-0.325121	0.283927	0	0	0.999868	Meox1	0.916042	0.0906371	-0.0184145	-0.0411342	NA	NA	NA
ENSMUSG00000001506	-0.0415895	0.105112	-0.395667	0.692351	-0.247606	0.164427	0	0	0.999868	Col1a1	0.886949	-0.0957491	-0.398717	-0.00866605	0.81252	0.194853	0.954933
ENSMUSG00000001507	-0.0281198	0.0860434	-0.32681	0.743812	-0.196762	0.140522	0	0	0.999868	Itga3	0.800671	-0.0979543	-0.042207	-0.0180686	0.856431	0.896738	0.908132
ENSMUSG00000001517	-0.043642	0.149326	-0.292259	0.770088	-0.336316	0.249032	0	0	0.999868	Foxm1	0.910944	0.0336375	-0.0948689	-0.0485781	0.943418	0.766481	NA
ENSMUSG00000001518	0.119116	0.0934205	1.27505	0.202292	-0.063985	0.302217	0	0	0.999868	Itfg2	0.632465	0.20243	0.0607196	0.133269	0.558105	0.838102	0.23967
ENSMUSG00000001520	-0.0283661	0.135921	-0.208695	0.834687	-0.294767	0.238035	0	0	0.999868	Nrip2	0.892998	0.00233024	-0.133631	-0.0211286	NA	NA	NA
ENSMUSG00000001521	-0.00848113	0.0952209	-0.0890679	0.929028	-0.195111	0.178148	0	0	0.999868	Tulp3	0.995468	0.0697472	-0.0731629	-0.00655566	0.894146	0.819726	0.968694
ENSMUSG00000001524	0.0676722	0.0754263	0.897196	0.369614	-0.0801607	0.215505	0	0	0.999868	Gtf2h4	0.568271	0.151336	0.174466	0.0406402	0.761034	0.44217	0.763643
ENSMUSG00000001525	-0.0880474	0.0909945	-0.967613	0.333238	-0.266393	0.0902984	0	0	0.999868	Tubb5	0.663558	0.0174385	-0.141095	-0.0888438	0.983526	0.594791	0.452591
ENSMUSG00000001542	-0.0865575	0.0934262	-0.92648	0.354197	-0.26967	0.0965545	0.00344614	9.13119	0.999868	Ell2	0.856901	-0.278283	0.150495	-0.14283	0.522443	0.527224	0.191776
ENSMUSG00000001552	0.0507168	0.0620314	0.817598	0.413587	-0.0708626	0.172296	0	0	0.999868	Jup	0.620423	0.0355547	-0.0998136	0.0842954	0.967399	0.6808	0.422222
ENSMUSG00000001555	0.0185159	0.113711	0.162832	0.87065	-0.204354	0.241386	0	0	0.999868	Fkbp10	0.802678	-0.12516	-0.11012	0.0461566	NA	0.729117	0.68412
ENSMUSG00000001569	0.0236697	0.067399	0.351188	0.725447	-0.10843	0.155769	0	0	0.999868	Nom1	0.890353	0.33108	0.0879241	-0.00205508	0.403251	0.737036	0.987843
ENSMUSG00000001576	-0.0353933	0.0619508	-0.571312	0.567788	-0.156815	0.0860282	0	0	0.999868	Ergic1	0.74048	-0.364156	0.0616583	-0.0316608	0.395311	0.833849	0.799708
ENSMUSG00000001588	0.0166025	0.095587	0.17369	0.862109	-0.170745	0.20395	0	0	0.999868	Acap1	0.880043	0.0366776	-0.118609	0.0321607	0.958886	0.688258	0.815908
ENSMUSG00000001604	0.167796	0.0969541	1.73067	0.0835101	-0.0222307	0.357822	0	0	0.999868	Tcea3	0.532177	-0.0710218	0.890151	0.166535	0.897177	0.0449761	0.134513
ENSMUSG00000001627	-0.0691112	0.145888	-0.473728	0.635694	-0.355046	0.216824	0.0134621	16.354	0.999868	Ifrd1	0.854493	0.940168	0.0519431	-0.171181	0.0644863	0.872828	0.144666
ENSMUSG00000001630	-0.0235676	0.0808804	-0.291388	0.770754	-0.18209	0.134955	0	0	0.999868	Stk38l	0.844203	-0.0883454	0.0706307	-0.0428148	0.887829	0.804883	0.7534
ENSMUSG00000001632	0.0313202	0.087751	0.356921	0.721151	-0.140669	0.203309	0	0	0.999868	Brpf1	0.851227	0.296758	0.00163943	0.0226029	0.457557	0.99657	0.87679
ENSMUSG00000001642	-0.306444	0.200271	-1.53015	0.12598	-0.698967	0.0860798	0	0	0.999868	Akr1b3	0.416265	0.0238527	-0.839366	-0.316775	0.968874	0.0367506	0.0468353
ENSMUSG00000001663	0.199809	0.212337	0.941	0.346705	-0.216364	0.615983	0.0673726	44.7097	0.999868	Gstt1	0.359432	0.00335613	0.848779	0.0852608	0.996356	0.0244014	0.470379
ENSMUSG00000001665	0.301101	0.354232	0.850013	0.395318	-0.39318	0.995383	0.285203	77.7138	0.999868	Gstt3	0.765088	-0.0581203	1.11729	0.0332083	0.912959	0.00634693	0.814757
ENSMUSG00000001666	0.130939	0.080829	1.61996	0.105241	-0.0274824	0.289361	0	0	0.999868	Ddt	0.619082	0.0556196	0.1393	0.134505	0.920972	0.618985	0.208958
ENSMUSG00000001670	-0.144292	0.144143	-1.00103	0.316811	-0.426808	0.138224	0.00856097	12.818	0.999868	Tat	0.94646	0.18624	-0.0640107	-0.389149	0.680542	0.825749	0.0138489
ENSMUSG00000001672	-0.0518298	0.141689	-0.365799	0.714515	-0.329535	0.225876	0	0	0.999868	Marveld3	0.916493	0.231224	-0.108113	-0.0642705	NA	0.718368	NA
ENSMUSG00000001674	0.0586409	0.0748847	0.783083	0.433578	-0.0881304	0.205412	0	0	0.999868	Ddx18	0.81041	0.155414	-0.0797866	0.0914293	0.757681	0.764877	0.428063
ENSMUSG00000001687	0.00353794	0.0602594	0.0587118	0.953182	-0.114568	0.121644	0	0	0.999868	Ubl3	0.848778	-0.00273733	0.155518	-0.0267987	0.997452	0.459162	0.834972
ENSMUSG00000001700	0.0695776	0.0763002	0.911892	0.361825	-0.0799681	0.219123	0	0	0.999868	Gramd3	0.704076	-0.0987397	0.316618	0.0408181	0.871457	0.129166	0.762354
ENSMUSG00000001707	-0.0114046	0.0894467	-0.127501	0.898544	-0.186717	0.163908	0	0	0.999868	Eef1e1	0.866076	0.034322	0.100479	-0.0439551	0.968874	0.715206	0.741103
ENSMUSG00000001729	0.0290869	0.0865818	0.335947	0.736911	-0.14061	0.198784	0	0	0.999868	Akt1	0.627566	-0.233896	-0.0913427	0.11085	0.621164	0.724638	0.33569
ENSMUSG00000001739	-0.0712058	0.147548	-0.482596	0.629383	-0.360394	0.217982	0	0	0.999868	Cldn15	0.950856	0.162126	-0.285795	-0.0851861	NA	0.371672	0.370465
ENSMUSG00000001741	-0.107126	0.13689	-0.782576	0.433876	-0.375425	0.161172	0	0	0.999868	Il16	0.774124	-0.148829	-0.0200288	-0.146087	0.727892	0.959792	0.19298
ENSMUSG00000001750	-0.00860776	0.0790213	-0.108929	0.913258	-0.163487	0.146271	0	0	0.999868	Tcirg1	0.948421	-0.007919	-0.0711565	0.0066567	0.992993	0.803618	0.969326
ENSMUSG00000001751	0.0684343	0.0767562	0.89158	0.372618	-0.0820051	0.218874	0	0	0.999868	Naglu	0.523392	0.264911	0.14965	0.0321348	0.5802	0.538893	0.819826
ENSMUSG00000001755	0.0773574	0.0648776	1.19236	0.233121	-0.0498004	0.204515	0	0	0.999868	Coasy	0.477667	-0.082186	0.301902	0.0551387	0.894061	0.133262	0.639051
ENSMUSG00000001761	-0.111448	0.106133	-1.05008	0.293682	-0.319465	0.0965692	0	0	0.999868	Smo	0.476245	-0.0105124	-0.323289	-0.0975157	0.991297	0.233877	0.389118
ENSMUSG00000001763	0.0372595	0.0988498	0.37693	0.706225	-0.156483	0.231002	0	0	0.999868	Tspan33	0.9332	-0.0160577	-0.0168196	0.0552683	0.985171	0.967455	0.655157
ENSMUSG00000001767	0.0697643	0.0773037	0.90247	0.366807	-0.0817482	0.221277	0	0	0.999868	Crnkl1	0.660522	0.237073	-0.0736008	0.0704744	0.608341	0.80186	0.564666
ENSMUSG00000001768	-0.138849	0.111037	-1.25048	0.211124	-0.356477	0.0787786	0	0	0.999868	Rin2	0.394438	-0.12848	-0.198152	-0.124187	0.801213	0.434878	0.267708
ENSMUSG00000001773	-0.0139154	0.15853	-0.0877781	0.930053	-0.324628	0.296797	0	0	0.999868	Folh1	0.990187	0	-0.1658	-0.00232422	NA	NA	NA
ENSMUSG00000001774	0.0661615	0.0706175	0.936899	0.34881	-0.0722463	0.204569	0	0	0.999868	Chordc1	0.651963	-0.0189838	-0.0782373	0.103662	0.977884	0.771845	0.337939
ENSMUSG00000001783	-0.00101185	0.0540569	-0.0187183	0.985066	-0.106961	0.104938	0	0	0.999868	Rtcb	0.864445	-0.34148	0.0771988	-0.00225905	0.432075	0.76124	0.984644
ENSMUSG00000001785	0.0492786	0.0796424	0.618748	0.536082	-0.106818	0.205375	0	0	0.999868	Pwp1	0.690719	0.26633	0.011916	0.040105	0.578189	0.974856	0.771195
ENSMUSG00000001786	0.202154	0.187829	1.07627	0.281808	-0.165984	0.570293	0.0628415	58.4426	0.999868	Fbxo7	0.382627	-0.0254424	0.642219	0.0787447	0.976539	0.00992469	0.502145
ENSMUSG00000001794	0.00689033	0.0541525	0.127239	0.898751	-0.0992465	0.113027	0	0	0.999868	Capns1	0.952356	0.0655229	0.210079	-0.0113962	0.921471	0.371078	0.930502
ENSMUSG00000001802	0.388094	0.148939	2.60573	0.00916777	0.09618	0.680008	0	0	0.91771	Lrp3	0.179142	0.0865593	0.444272	0.461861	0.873018	0.0764106	0.00361755
ENSMUSG00000001827	-0.00574981	0.156842	-0.0366598	0.970756	-0.313155	0.301656	0	0	0.999868	Folr1	0.94492	0.0402155	0.0717655	-0.0216538	NA	NA	NA
ENSMUSG00000001829	0.1938	0.097996	1.97764	0.0479696	0.00173192	0.385869	0	0	0.999868	Clpb	0.814441	-0.31657	0.17873	0.242618	0.41714	0.443057	0.0322991
ENSMUSG00000001833	-0.192723	0.0746348	-2.58222	0.00981683	-0.339005	-0.0464416	0	0	0.933912	Sept7	0.112863	-0.239994	-0.367089	-0.172839	0.63081	0.128809	0.0807341
ENSMUSG00000001844	0.147634	0.0810428	1.82168	0.0685028	-0.0112065	0.306475	0	0	0.999868	Zdhhc4	0.340523	0.122644	0.155724	0.148032	0.837855	0.500307	0.175284
ENSMUSG00000001847	0.00193824	0.0607753	0.0318918	0.974558	-0.117179	0.121056	0	0	0.999868	Rac1	0.902344	-0.101231	0.111829	-0.0145363	0.872206	0.632586	0.920744
ENSMUSG00000001855	0.0279037	0.0828253	0.336899	0.736193	-0.134431	0.190238	0	0	0.999868	Nup214	0.965879	0.464095	-0.0507579	0.0342881	0.22737	0.868578	0.80789
ENSMUSG00000001864	0.0355688	0.158493	0.224419	0.822431	-0.275071	0.346209	0	0	0.999868	Aif1l	0.895728	0.0459865	0.523959	0.0180607	NA	NA	NA
ENSMUSG00000001865	-0.0469796	0.181968	-0.258174	0.796272	-0.403631	0.309672	0	0	0.999868	Cpa3	0.976323	-0.0565459	0.0426433	-0.0608867	NA	NA	NA
ENSMUSG00000001870	-0.451811	0.499064	-0.905316	0.365298	-1.42996	0.526337	0.652057	88.8995	0.999868	Ltbp1	0.434162	0.170139	-1.4984	-0.129183	0.714179	0.000601117	0.25279
ENSMUSG00000001891	0.446259	0.303032	1.47265	0.140847	-0.147673	1.04019	0.203755	76.187	0.999868	Ugp2	0.523574	0.66402	0.930718	-0.030692	0.08818	0.00279652	0.831146
ENSMUSG00000001909	0.184155	0.0757664	2.43056	0.0150754	0.0356556	0.332654	0	0	0.999868	Trmt1	0.161194	0.461027	0.194586	0.170158	0.240649	0.388784	0.0939094
ENSMUSG00000001910	0.0457576	0.0955899	0.478686	0.632162	-0.141595	0.23311	0.00596058	18.0015	0.999868	Nacc1	0.720994	-0.145192	-0.122046	0.150708	0.798449	0.607643	0.164272
ENSMUSG00000001911	0.239303	0.193919	1.23404	0.21719	-0.140771	0.619376	0.0503998	39.0496	0.999868	Nfix	0.277325	0.0950027	0.848482	0.123752	0.861554	0.0207559	0.276024
ENSMUSG00000001918	-0.131714	0.146648	-0.898164	0.369098	-0.419138	0.155711	0	0	0.999868	Slc1a5	0.930915	0.425855	-0.44539	-0.150107	0.262518	0.171068	0.188878
ENSMUSG00000001924	0.0437498	0.0850195	0.514585	0.606843	-0.122885	0.210385	0.00542899	19.5687	0.999868	Uba1	0.9203	-0.315216	-0.0529165	0.117521	0.47512	0.851633	0.240239
ENSMUSG00000001930	-0.0318488	0.117655	-0.270697	0.786624	-0.262448	0.19875	0	0	0.999868	Vwf	0.949533	0.109756	-0.827048	-0.021633	0.812621	0.0650899	0.856876
ENSMUSG00000001942	0.0572799	0.0759816	0.753866	0.45093	-0.0916412	0.206201	0	0	0.999868	Siae	0.728813	-0.0545903	0.135654	0.0407801	0.944327	0.538806	0.766245
ENSMUSG00000001943	-0.0329585	0.126054	-0.261464	0.793735	-0.280019	0.214102	0	0	0.999868	Vsig2	0.882924	0.00536926	-0.167187	-0.0219657	NA	0.585267	NA
ENSMUSG00000001946	0.00959884	0.0950003	0.10104	0.919519	-0.176598	0.195796	0	0	0.999868	Esam	0.715027	0.20525	-0.41648	0.0327741	0.654907	0.133507	0.813575
ENSMUSG00000001948	0.0135091	0.12925	0.104519	0.916757	-0.239817	0.266835	0	0	0.999868	Spa17	0.841534	0.429963	-0.140347	-0.0162103	0.267521	0.631464	NA
ENSMUSG00000001962	0.069052	0.0723303	0.954675	0.339742	-0.0727129	0.210817	0	0	0.999868	Fam50a	0.529594	0.358554	0.0216942	0.0528134	0.397745	0.952222	0.679468
ENSMUSG00000001964	0.0143259	0.0580511	0.246781	0.805078	-0.0994521	0.128104	0	0	0.999868	Emd	0.80558	-0.201991	0.00768661	0.0236369	0.687541	0.983265	0.84996
ENSMUSG00000001983	-0.0340273	0.103129	-0.32995	0.741437	-0.236156	0.168101	0.00603946	10.7329	0.999868	Taco1	0.773278	-0.30906	-0.305465	0.0439287	0.457596	0.203003	0.744607
ENSMUSG00000001986	0.0100564	0.122853	0.0818571	0.93476	-0.230732	0.250844	0	0	0.999868	Gria3	0.959003	0.0385687	-0.135148	0.0250834	0.944306	0.663174	0.802813
ENSMUSG00000001995	0.487926	0.402595	1.21195	0.225531	-0.301146	1.277	0.406745	85.6598	0.999868	Sipa1l2	0.734536	0.19942	1.30795	0.0228468	0.621164	0.000220749	0.865695
ENSMUSG00000001998	-0.0670973	0.0980681	-0.684191	0.493855	-0.259307	0.125113	0	0	0.999868	Ap4e1	0.921674	-0.223727	0.0988926	-0.105409	0.619909	0.717824	0.354125
ENSMUSG00000001999	-0.0526372	0.085853	-0.613108	0.539805	-0.220906	0.115632	0	0	0.999868	Blvra	0.848147	0.033715	0.0271314	-0.0932522	0.965633	0.936178	0.427804
ENSMUSG00000002006	-0.0116127	0.141908	-0.0818325	0.93478	-0.289748	0.266522	0	0	0.999868	Pdzd4	0.964491	0	-0.056316	-0.00739868	NA	NA	NA
ENSMUSG00000002007	0.00434916	0.143354	0.0303386	0.975797	-0.276619	0.285318	0	0	0.999868	Srpk3	0.974211	0.112944	-0.0313678	-0.000766271	NA	0.932509	NA
ENSMUSG00000002010	0.11325	0.0758099	1.49386	0.135211	-0.0353349	0.261834	0	0	0.999868	Idh3g	0.350863	0.039739	0.37303	0.0788021	0.963707	0.0701428	0.502145
ENSMUSG00000002014	0.144756	0.117822	1.22861	0.21922	-0.0861698	0.375682	0.0195654	46.2466	0.999868	Ssr4	0.515248	0.487714	-0.0401913	0.170703	0.203348	0.896738	0.0845811
ENSMUSG00000002015	0.066944	0.0851818	0.785895	0.431929	-0.100009	0.233897	0.00663825	18.5884	0.999868	Bcap31	0.731156	-0.0130966	0.35013	0.0192638	0.989666	0.0807881	0.864651
ENSMUSG00000002017	0.0130992	0.0822792	0.159204	0.873508	-0.148165	0.174363	0	0	0.999868	Fam98a	0.947587	0.294101	-0.163685	0.0251398	0.524039	0.486616	0.865228
ENSMUSG00000002020	-0.133156	0.148643	-0.895812	0.370353	-0.424492	0.158179	0	0	0.999868	Ltbp2	0.470285	-0.273201	-0.47429	-0.0964424	0.388043	0.189131	0.340619
ENSMUSG00000002028	-0.0739728	0.0739253	-1.00064	0.316999	-0.218864	0.070918	0	0	0.999868	Kmt2a	0.63486	0.262554	0.0370733	-0.104402	0.508186	0.913062	0.336079
ENSMUSG00000002031	0.0294978	0.079262	0.372156	0.709777	-0.125853	0.184848	0	0	0.999868	Ift46	0.979197	-0.118299	0.272153	0.00484351	0.811027	0.235138	0.97611
ENSMUSG00000002032	0.215288	0.128553	1.67471	0.0939914	-0.0366703	0.467246	0.0103654	19.5784	0.999868	Tmem25	0.810014	0.0544008	0.0341725	0.402429	0.924233	0.918828	0.00180655
ENSMUSG00000002033	-0.114108	0.16811	-0.678772	0.497282	-0.443597	0.215381	0	0	0.999868	Cd3g	0.608007	-0.368946	-0.081593	-0.0961714	0.284561	0.804883	0.274134
ENSMUSG00000002043	0.0813085	0.0766591	1.06065	0.288849	-0.0689406	0.231558	0	0	0.999868	Trappc6a	0.371905	0.250866	0.141687	0.0623603	0.576183	0.579984	0.620259
ENSMUSG00000002052	0.0591713	0.0761519	0.777017	0.437149	-0.0900836	0.208426	0.00229316	9.473	0.999868	Supt6	0.854722	0.0317686	-0.152963	0.123012	0.969286	0.49286	0.232312
ENSMUSG00000002055	-0.0240972	0.130601	-0.18451	0.853613	-0.28007	0.231876	0	0	0.999868	Spag5	0.968054	0.354456	-0.166515	-0.0253871	0.266181	0.581815	0.798023
ENSMUSG00000002058	0.0100494	0.107408	0.093563	0.925456	-0.200466	0.220564	0	0	0.999868	Unc119	0.984449	0.0960338	0.197045	-0.024869	0.835085	0.485103	0.844689
ENSMUSG00000002059	0.0606664	0.105896	0.572887	0.566721	-0.146886	0.268219	0	0	0.999868	Rab34	0.763027	0.433511	0.251745	0.0107924	0.256654	0.349486	0.941031
ENSMUSG00000002064	0.276619	0.280995	0.984425	0.324906	-0.274122	0.82736	0.208574	90.6468	0.999868	Sdf2	0.717704	0.895214	0.0174965	0.0248851	0.00158559	0.962084	0.85548
ENSMUSG00000002068	0.0442853	0.135503	0.326821	0.743803	-0.221296	0.309867	0	0	0.999868	Ccne1	0.865226	0.0209437	0.228177	0.0246753	NA	0.458966	NA
ENSMUSG00000002076	-0.168082	0.213565	-0.78703	0.431264	-0.586662	0.250497	0	0	0.999868	Hsf2bp	0.760232	-0.0281664	-0.111198	-0.437465	0.963226	0.722122	0.0313503
ENSMUSG00000002083	0.0540282	0.10569	0.511194	0.609215	-0.153121	0.261177	0	0	0.999868	Bbc3	0.514069	-0.133789	-0.228284	0.101711	0.780489	0.44058	0.373866
ENSMUSG00000002100	-0.0278532	0.142004	-0.196144	0.844498	-0.306176	0.250469	0	0	0.999868	Mybpc3	0.982435	0.105215	-0.0772228	-0.0341969	NA	NA	NA
ENSMUSG00000002102	0.041933	0.0515857	0.81288	0.416287	-0.0591731	0.143039	0	0	0.999868	Psmc3	0.637226	0.00797416	0.0916481	0.038225	0.993505	0.724944	0.713962
ENSMUSG00000002103	-0.131173	0.0696475	-1.88339	0.0596481	-0.26768	0.00533348	0	0	0.999868	Acp2	0.143664	-0.224501	-0.280702	-0.107886	0.65372	0.202418	0.299261
ENSMUSG00000002105	-0.0352171	0.0838893	-0.419804	0.674628	-0.199637	0.129203	0	0	0.999868	Slc39a13	0.895653	0.0260885	-0.14054	-0.015322	0.973105	0.567411	0.925296
ENSMUSG00000002107	-0.203305	0.254217	-0.79973	0.423867	-0.701561	0.294951	0.135976	72.1598	0.999868	Celf2	0.652891	0.14257	0.0634877	-0.63095	0.766572	0.836759	1.98481e-05
ENSMUSG00000002108	0.0216373	0.0703281	0.307663	0.758339	-0.116203	0.159478	0	0	0.999868	Nr1h3	0.661277	-0.154801	-0.0252938	0.0598348	0.772641	0.939311	0.638559
ENSMUSG00000002109	0.0152549	0.097779	0.156014	0.876022	-0.176388	0.206898	0	0	0.999868	Ddb2	0.991972	0.141578	0.214031	-0.0237339	0.801213	0.44217	0.866274
ENSMUSG00000002111	-0.537504	0.484865	-1.10856	0.267618	-1.48782	0.412814	0.615147	88.3242	0.999868	Spi1	0.566997	0.0155962	-1.51096	-0.119756	0.979146	2.00128e-05	0.248417
ENSMUSG00000002129	0.0083451	0.0703528	0.118618	0.905578	-0.129544	0.146234	0	0	0.999868	Sf3a1	0.835097	-0.0719314	-0.066107	0.0385462	0.915432	0.809835	0.776884
ENSMUSG00000002147	0.0085978	0.0671458	0.128047	0.898112	-0.123006	0.140201	0	0	0.999868	Stat6	0.778306	-0.156174	-0.071107	0.0405969	0.783723	0.794322	0.754661
ENSMUSG00000002204	-0.0872737	0.149091	-0.585371	0.558298	-0.379487	0.20494	0	0	0.999868	Napsa	0.638835	-0.687781	-0.14688	-0.057757	0.119204	0.633912	0.490861
ENSMUSG00000002205	0.00916904	0.0655248	0.139932	0.888713	-0.119257	0.137595	0	0	0.999868	Vrk3	0.687233	-0.181985	0.204706	-0.02227	0.691721	0.310314	0.873245
ENSMUSG00000002210	0.0812831	0.086067	0.944417	0.344957	-0.0874051	0.249971	0	0	0.999868	Smg9	0.479545	0.324835	0.0660737	0.0679838	0.423621	0.819726	0.587522
ENSMUSG00000002221	0.0703892	0.0750336	0.938103	0.348192	-0.0766739	0.217452	0	0	0.999868	Paxip1	0.706173	0.0321391	0.059157	0.0782837	0.970183	0.836305	0.513478
ENSMUSG00000002222	0.0459709	0.145531	0.315883	0.752091	-0.239265	0.331207	0.0326586	49.9935	0.999868	Rmnd5a	0.682768	-0.220498	0.347021	-0.0384362	0.660064	0.0782961	0.775366
ENSMUSG00000002227	0.0121066	0.0771458	0.156931	0.875299	-0.139096	0.16331	0	0	0.999868	Mov10	0.946466	-0.112551	0.233085	0.00264521	0.851621	0.376586	0.984996
ENSMUSG00000002228	-0.0229783	0.144194	-0.159357	0.873388	-0.305594	0.259637	0	0	0.999868	Ppm1j	0.876077	0.297877	-0.0152087	-0.0400839	NA	0.971725	NA
ENSMUSG00000002233	-0.0986901	0.09674	-1.02016	0.307654	-0.288297	0.0909169	0	0	0.999868	Rhoc	0.639492	-0.13528	-0.0646397	-0.107727	0.763254	0.825296	0.344881
ENSMUSG00000002249	0.0805805	0.0901847	0.893504	0.371587	-0.0961784	0.257339	0	0	0.999868	Tead3	0.543291	0.565117	0.205895	0.0463624	0.158038	0.400681	0.729306
ENSMUSG00000002250	-0.0904205	0.105357	-0.858231	0.390765	-0.296916	0.116075	0	0	0.999868	Ppard	0.532773	-0.0732395	-0.176993	-0.0721687	0.887829	0.492764	0.521857
ENSMUSG00000002257	-0.0922307	0.143027	-0.64485	0.519024	-0.372558	0.188096	0	0	0.999868	Def6	0.649157	-0.149733	-0.357692	-0.0542598	NA	0.281541	NA
ENSMUSG00000002265	-0.123637	0.343101	-0.360351	0.718585	-0.796101	0.548828	0.200129	55.0199	0.999868	Peg3	0.920189	0.340664	-1.05584	-0.0144471	0.335803	0.0282013	0.882399
ENSMUSG00000002274	0.047807	0.107412	0.445078	0.656263	-0.162718	0.258332	0	0	0.999868	Metrn	0.83234	-0.0700907	0.15654	0.0469169	NA	0.594791	0.691986
ENSMUSG00000002279	0.227957	0.0764393	2.9822	0.00286185	0.078139	0.377776	0	0	0.611592	Lmf1	0.232697	0.390558	0.163711	0.229812	0.326392	0.501418	0.0156132
ENSMUSG00000002280	0.153885	0.0782004	1.96783	0.0490871	0.000615487	0.307155	0	0	0.999868	Narfl	0.315752	0.0331127	0.214249	0.151133	0.969051	0.328023	0.157069
ENSMUSG00000002289	-0.003695	0.107378	-0.034411	0.972549	-0.214153	0.206763	0	0	0.999868	Angptl4	0.925748	0.159265	0.0705176	-0.0272058	NA	0.833849	0.832575
ENSMUSG00000002297	-0.00631388	0.109751	-0.0575291	0.954124	-0.221422	0.208795	0	0	0.999868	Dbf4	0.839162	0.000366308	0.569772	-0.0350949	0.999636	0.12726	0.777236
ENSMUSG00000002307	0.0269659	0.0828547	0.32546	0.744833	-0.135426	0.189358	0	0	0.999868	Daxx	0.978777	0.085528	-0.0284548	0.0361289	0.894969	0.933847	0.796057
ENSMUSG00000002308	-0.0236815	0.0876787	-0.270094	0.787088	-0.195529	0.148166	0	0	0.999868	Cd320	0.919271	0.0828907	-0.00982616	-0.0366496	0.891375	0.979194	0.792471
ENSMUSG00000002319	0.0919042	0.0753725	1.21933	0.222717	-0.0558231	0.239632	0	0	0.999868	Ipo4	0.472885	0.623626	0.054121	0.0845828	0.120469	0.857063	0.465776
ENSMUSG00000002320	-0.0269607	0.0930136	-0.289857	0.771925	-0.209264	0.155343	0.00662026	20.2292	0.999868	Tm9sf1	0.755527	-0.153948	-0.224336	0.0672208	0.777816	0.251928	0.574066
ENSMUSG00000002324	0.324994	0.394398	0.824027	0.409924	-0.448011	1.098	0.305007	67.4995	0.999868	Rec8	0.973174	0.145537	1.41908	-0.0210852	0.666671	0.00940564	NA
ENSMUSG00000002325	-0.141624	0.0858079	-1.65048	0.0988449	-0.309804	0.0265562	0	0	0.999868	Irf9	0.245439	-0.376977	-0.118046	-0.104052	0.33297	0.651679	0.369091
ENSMUSG00000002326	0.0373198	0.0760061	0.491011	0.623419	-0.111649	0.186289	0	0	0.999868	Gmpr2	0.724819	0.202721	-0.00148383	0.0316374	0.685648	0.997095	0.820452
ENSMUSG00000002329	0.0307252	0.126743	0.242422	0.808453	-0.217686	0.279137	0.020405	38.9891	0.999868	Mdp1	0.951204	0.317231	-0.226862	0.0619239	0.479617	0.30651	0.628903
ENSMUSG00000002332	0.037918	0.0695448	0.545232	0.585594	-0.0983872	0.174223	0	0	0.999868	Dhrs1	0.837577	-0.0349289	-0.0295681	0.0568176	0.965165	0.930965	0.648902
ENSMUSG00000002342	0.0143907	0.076085	0.18914	0.849983	-0.134733	0.163514	0	0	0.999868	Tmem161a	0.928296	0.157303	-0.102946	0.0387243	0.748464	0.680195	0.77964
ENSMUSG00000002343	0.056952	0.101373	0.561806	0.574248	-0.141736	0.25564	0	0	0.999868	Armc6	0.886669	0.204003	-0.144169	0.0849514	0.651406	0.590014	0.459666
ENSMUSG00000002345	0.0321814	0.08348	0.385498	0.699869	-0.131437	0.195799	0	0	0.999868	2310045N01Rik	0.932971	0.140893	-0.219672	0.0599058	0.798922	0.371078	0.644525
ENSMUSG00000002346	0.15412	0.0672623	2.29133	0.0219442	0.0222886	0.285952	0	0	0.999868	Slc25a42	0.82334	-0.107219	0.0692276	0.184373	0.847965	0.804883	0.0487141
ENSMUSG00000002365	0.0419607	0.0567372	0.739563	0.459565	-0.0692421	0.153164	0	0	0.999868	Snx9	0.633901	-0.0221354	0.130793	0.0325031	0.979969	0.567206	0.784574
ENSMUSG00000002372	0.142617	0.0659347	2.16301	0.0305406	0.0133876	0.271847	0	0	0.999868	Ranbp3	0.650994	-0.0694249	0.108552	0.166017	0.921457	0.657505	0.0805112
ENSMUSG00000002379	0.17923	0.0718549	2.49433	0.0126195	0.0383968	0.320063	0	0	0.999868	Ndufa11	0.486984	0.0986016	0.114547	0.196931	0.871457	0.651361	0.0412922
ENSMUSG00000002384	0.0164884	0.142264	0.1159	0.907732	-0.262345	0.295321	0	0	0.999868	Bmp8b	0.955773	0.111806	0.033252	0.00416115	NA	NA	NA
ENSMUSG00000002393	0.17176	0.0795071	2.16031	0.0307484	0.0159292	0.327591	0	0	0.999868	Nr2f6	0.438855	0.254952	0.0777633	0.18367	0.595439	0.783673	0.0777132
ENSMUSG00000002395	0.101471	0.115253	0.880418	0.378633	-0.124421	0.327363	0.0186954	45.641	0.999868	Use1	0.629407	0.500565	0.0423557	0.030676	0.181033	0.889388	0.820357
ENSMUSG00000002396	0.0668954	0.0904876	0.739277	0.459739	-0.110457	0.244248	0	0	0.999868	Ocel1	0.86109	0.12991	-0.184611	0.121088	0.810429	0.438214	0.287954
ENSMUSG00000002409	0.0208253	0.0882165	0.23607	0.813378	-0.152076	0.193726	0	0	0.999868	Dyrk1b	0.95341	-0.23504	0.241781	0.0110681	0.58738	0.343189	0.946365
ENSMUSG00000002413	-0.101918	0.0847627	-1.20239	0.229211	-0.26805	0.0642137	0	0	0.999868	Braf	0.729883	-0.0196365	-0.0571401	-0.129295	0.981599	0.842346	0.252603
ENSMUSG00000002416	0.0239854	0.0799658	0.299945	0.764219	-0.132745	0.180716	0	0	0.999868	Ndufb2	0.761737	0.00783934	-0.141599	0.0368975	0.993499	0.632586	0.790292
ENSMUSG00000002428	-0.129094	0.0956528	-1.34961	0.177143	-0.31657	0.0583825	0	0	0.999868	Hltf	0.987129	0.10664	-0.0489254	-0.182168	0.859923	0.879549	0.107133
ENSMUSG00000002455	0.202942	0.0811806	2.49988	0.0124235	0.0438307	0.362053	0	0	0.992298	Prpf6	0.318558	-0.0278706	0.182374	0.23312	0.971996	0.378007	0.0261392
ENSMUSG00000002458	-0.171575	0.194931	-0.880187	0.378758	-0.553633	0.210482	0	0	0.999868	Rgs19	0.676661	0.19719	-0.697862	-0.175667	0.571016	0.0734257	0.142037
ENSMUSG00000002475	0.0404234	0.101189	0.399485	0.689536	-0.157903	0.23875	0.0076213	17.9649	0.999868	Abhd3	0.685573	-0.118613	0.298846	-0.0287782	0.788128	0.136122	0.839017
ENSMUSG00000002477	0.0299929	0.136475	0.219769	0.826051	-0.237493	0.297479	0.0298529	53.1404	0.999868	Snrpd1	0.59976	0.424898	-0.0751038	-0.0573438	0.276234	0.785192	0.658866
ENSMUSG00000002486	0.00284089	0.107343	0.0264655	0.978886	-0.207548	0.21323	0	0	0.999868	Tchp	0.922286	0.210706	-0.279011	0.00888517	0.645063	0.34119	0.950995
ENSMUSG00000002489	-0.0151715	0.119401	-0.127064	0.89889	-0.249192	0.218849	0	0	0.999868	Tiam1	0.997981	-0.0629189	-0.13205	0.00812049	0.890049	0.666909	0.944736
ENSMUSG00000002496	0.100655	0.0713306	1.41111	0.158214	-0.0391504	0.24046	0	0	0.999868	Tsc2	0.590391	-0.195267	0.150058	0.103993	0.638695	0.519135	0.334886
ENSMUSG00000002500	0.0058595	0.160632	0.0364777	0.970901	-0.308974	0.320693	0	0	0.999868	Rpl3l	0.990728	0.0024315	-0.0110157	0.00858121	NA	NA	NA
ENSMUSG00000002504	0.205655	0.106831	1.92506	0.0542223	-0.00372921	0.415039	0	0	0.999868	Slc9a3r2	0.683951	-0.0406804	0.132882	0.301851	0.962749	0.603555	0.011986
ENSMUSG00000002524	0.0763981	0.0576329	1.3256	0.184973	-0.0365603	0.189356	0	0	0.999868	Puf60	0.436455	0.209107	0.0437255	0.0703249	0.660544	0.887649	0.48948
ENSMUSG00000002546	-0.00518559	0.0626276	-0.0828004	0.93401	-0.127933	0.117562	0	0	0.999868	Golga2	0.939845	-0.0110338	0.0411869	-0.0151914	0.991297	0.892939	0.918219
ENSMUSG00000002550	0.0530773	0.103102	0.514805	0.606689	-0.148998	0.255153	0	0	0.999868	Uck1	0.925465	0.120993	-0.0298904	0.0719482	0.8314	0.932444	0.512567
ENSMUSG00000002578	0.034587	0.131496	0.263027	0.79253	-0.223141	0.292315	0	0	0.999868	Ikzf4	0.898203	-0.177133	0.139882	0.0338194	NA	0.648491	NA
ENSMUSG00000002580	0.0880315	0.0696561	1.2638	0.206301	-0.048492	0.224555	0	0	0.999868	Mien1	0.36205	0.311191	0.0877033	0.0751777	0.490809	0.774096	0.497094
ENSMUSG00000002588	-0.0687569	0.0688228	-0.999043	0.317774	-0.203647	0.0661333	0	0	0.999868	Pon1	0.550199	-0.166466	-0.161637	-0.0402582	0.70699	0.442695	0.759687
ENSMUSG00000002602	-0.627598	0.406985	-1.54207	0.123057	-1.42527	0.170078	0.375163	79.4746	0.999868	Axl	0.36126	-0.373261	-1.40559	-0.121775	0.287461	0.000113059	0.258186
ENSMUSG00000002603	-0.115673	0.122104	-0.947332	0.34347	-0.354994	0.123647	0	0	0.999868	Tgfb1	0.572432	-0.196709	-0.457321	-0.0590834	0.600463	0.120584	0.563813
ENSMUSG00000002608	0.0261688	0.0764101	0.342478	0.731991	-0.123592	0.17593	0	0	0.999868	Ccdc97	0.972122	0.0694103	-0.0140437	0.0354464	0.920971	0.970672	0.800858
ENSMUSG00000002617	-0.00941646	0.102845	-0.0915594	0.927048	-0.21099	0.192157	0	0	0.999868	Zfp40	0.960048	0.130984	-0.0277684	-0.0245165	0.810833	0.939583	0.845751
ENSMUSG00000002625	0.159049	0.0816003	1.94913	0.0512805	-0.000884446	0.318983	0	0	0.999868	Akap8l	0.318731	1.14112	0.185424	0.148847	0.0533141	0.456945	0.159317
ENSMUSG00000002633	0.00284932	0.143851	0.0198074	0.984197	-0.279094	0.284793	0	0	0.999868	Shh	0.997078	-0.00133195	0.0304242	-0.000455387	NA	NA	NA
ENSMUSG00000002635	0.177904	0.0969117	1.83573	0.066397	-0.0120393	0.367848	0	0	0.999868	Pdcd2l	0.142699	0.328839	0.385109	0.134791	0.428883	0.124115	0.23388
ENSMUSG00000002658	0.105796	0.108649	0.973744	0.330184	-0.107152	0.318744	0.013016	34.0362	0.999868	Gtf2f1	0.533704	0.464913	-0.0470699	0.10808	0.230951	0.876207	0.336217
ENSMUSG00000002660	0.138391	0.0734167	1.88501	0.059429	-0.00550316	0.282285	0	0	0.999868	Clpp	0.208944	0.492489	0.139253	0.121281	0.212656	0.563288	0.251695
ENSMUSG00000002661	-0.000998697	0.0806867	-0.0123775	0.990124	-0.159142	0.157144	0	0	0.999868	Alkbh7	0.926357	0.110717	0.111938	-0.0258067	0.836484	0.680775	0.861377
ENSMUSG00000002668	-0.0436633	0.128913	-0.338705	0.734832	-0.296328	0.209001	0	0	0.999868	Dennd1c	0.81571	0.0391713	0.0439382	-0.127273	0.937347	0.893819	0.234157
ENSMUSG00000002679	-0.0156091	0.0825306	-0.189131	0.84999	-0.177366	0.146148	0	0	0.999868	Med6	0.999868	0.116171	-0.0610094	-0.0211775	0.849952	0.838204	0.889381
ENSMUSG00000002688	0.0010243	0.141335	0.00724735	0.994218	-0.275987	0.278035	0	0	0.999868	Prkd1	0.984634	0.0799078	-0.0923265	0.00255595	NA	NA	NA
ENSMUSG00000002699	-0.58282	0.283974	-2.05237	0.0401333	-1.1394	-0.0262421	0.019694	7.21496	0.999868	Lcp2	0.239617	-0.368016	-1.30505	-0.356487	0.280065	0.00922571	0.0449285
ENSMUSG00000002718	-0.0641863	0.0662324	-0.969107	0.332492	-0.194	0.0656269	0	0	0.999868	Cse1l	0.863693	-0.138159	0.00975129	-0.0761945	0.811204	0.978459	0.49542
ENSMUSG00000002728	-0.0455116	0.0833352	-0.546127	0.584979	-0.208846	0.117822	0	0	0.999868	Naa20	0.861109	0.0937786	0.00107498	-0.0760136	0.885845	0.997469	0.532065
ENSMUSG00000002731	-0.011923	0.126819	-0.0940152	0.925097	-0.260485	0.236639	0.0186448	32.1582	0.999868	Prkra	0.817113	-0.0693445	0.321087	-0.116061	0.917014	0.148506	0.273689
ENSMUSG00000002732	-0.0757283	0.101726	-0.744436	0.456613	-0.275107	0.123651	0	0	0.999868	Fkbp7	0.905085	0.0801094	-0.074733	-0.0972001	0.894969	0.803477	0.389728
ENSMUSG00000002733	0.0152212	0.0738781	0.206031	0.836766	-0.129577	0.16002	0	0	0.999868	Plekha3	0.907112	0.0305552	0.0116573	0.0146295	0.971743	0.975444	0.927895
ENSMUSG00000002741	0.0584853	0.0731931	0.799054	0.424259	-0.0849706	0.201941	0	0	0.999868	Ykt6	0.696808	-0.0841632	-0.0315723	0.11525	0.89126	0.923598	0.303721
ENSMUSG00000002748	0.15523	0.0889657	1.74483	0.0810144	-0.0191395	0.3296	0	0	0.999868	Baz1b	0.448243	0.14946	0.0922852	0.183201	0.792463	0.72684	0.104935
ENSMUSG00000002763	0.165273	0.0751824	2.19829	0.0279283	0.017918	0.312628	0	0	0.999868	Pex6	0.724859	-0.230061	0.175011	0.192085	0.636542	0.418949	0.0591135
ENSMUSG00000002767	0.186486	0.0665059	2.80405	0.00504649	0.0561368	0.316835	0	0	0.798008	Mrpl2	0.111383	0.0665079	0.404301	0.171296	0.924551	0.0523857	0.0647067
ENSMUSG00000002768	0.0402243	0.0676339	0.594736	0.55202	-0.0923357	0.172784	0	0	0.999868	Mea1	0.76433	0.0656301	0.0341433	0.0397033	0.926028	0.916201	0.761402
ENSMUSG00000002769	0.0501619	0.0877771	0.571468	0.567682	-0.121878	0.222202	0	0	0.999868	Gnmt	0.947073	-0.0805865	0.219632	0.0132005	0.866571	0.315555	0.934108
ENSMUSG00000002771	-0.00947085	0.143276	-0.0661023	0.947296	-0.290286	0.271344	0	0	0.999868	Grin2d	0.984285	0.0223437	-0.138533	0.000721128	NA	NA	NA
ENSMUSG00000002778	0.030191	0.0435182	0.693755	0.487836	-0.0551031	0.115485	0	0	0.999868	Kdelr1	0.692481	0.053046	0.0530528	0.0275019	0.944595	0.852636	0.764592
ENSMUSG00000002781	0.111296	0.0784433	1.41881	0.155955	-0.0424501	0.265042	0	0	0.999868	Tmem143	0.862877	-0.339569	0.165336	0.121208	0.384227	0.475002	0.268273
ENSMUSG00000002797	-0.165965	0.412085	-0.402744	0.687137	-0.973637	0.641707	0.427516	86.3706	0.999868	Ggct	0.723669	0.450546	-1.02373	-0.055415	0.261419	0.0087548	0.660454
ENSMUSG00000002799	0.0643708	0.169206	0.380429	0.703627	-0.267266	0.396008	0	0	0.999868	Jag2	0.773094	0.207541	0.0699316	0.0475603	NA	NA	NA
ENSMUSG00000002803	0.100095	0.0825388	1.21271	0.225242	-0.0616778	0.261868	0	0	0.999868	Btbd6	0.363757	0.142178	0.182899	0.0775073	0.789542	0.429278	0.522057
ENSMUSG00000002804	0.0456527	0.0748199	0.610168	0.54175	-0.100992	0.192297	0	0	0.999868	Nudt14	0.867207	-0.083982	0.231257	0.0207679	0.894969	0.284099	0.88991
ENSMUSG00000002808	0.0396609	0.167196	0.237212	0.812492	-0.288037	0.367358	0	0	0.999868	Epdr1	0.874596	0.0936969	-0.226127	0.0677314	NA	0.439691	NA
ENSMUSG00000002812	0.0871405	0.0606587	1.43657	0.15084	-0.0317484	0.206029	0	0	0.999868	Flii	0.433325	0.612578	0.11441	0.071846	0.125351	0.633794	0.488672
ENSMUSG00000002814	0.0587603	0.0880276	0.667521	0.50444	-0.113771	0.231291	0	0	0.999868	Top3a	0.690649	0.108657	0.0548726	0.0555142	0.83253	0.857575	0.667871
ENSMUSG00000002820	0.178064	0.0829148	2.14756	0.0317487	0.0155545	0.340574	0	0	0.999868	Atg4d	0.149969	0.302962	0.212289	0.157126	0.50897	0.364437	0.149728
ENSMUSG00000002825	0.0712269	0.133135	0.534997	0.592652	-0.189713	0.332167	0	0	0.999868	Qtrt1	0.788314	0.494576	-0.144281	0.127449	0.192818	0.597116	0.245217
ENSMUSG00000002831	0.0105691	0.115438	0.0915566	0.92705	-0.215686	0.236824	0	0	0.999868	Plin4	0.997156	1.01466	0.0839174	-0.0482836	NA	0.761824	0.613262
ENSMUSG00000002833	0.0952621	0.0760256	1.25303	0.210196	-0.0537453	0.24427	0	0	0.999868	Hdgfrp2	0.6078	0.0970966	0.0728595	0.100875	0.869292	0.79324	0.373202
ENSMUSG00000002835	-0.0216021	0.12894	-0.167536	0.866948	-0.274319	0.231115	0	0	0.999868	Chaf1a	0.929208	0.043083	-0.10506	-0.0202686	0.932676	0.740223	NA
ENSMUSG00000002844	-0.0944903	0.104319	-0.90578	0.365052	-0.298952	0.109972	0	0	0.999868	Adprh	0.604415	-0.238776	-0.441379	-0.0345463	0.60871	0.110229	0.78559
ENSMUSG00000002845	0.015863	0.0924079	0.171662	0.863703	-0.165253	0.196979	0	0	0.999868	Tmem39a	0.999898	0.224363	-0.115757	0.0201344	0.623454	0.676323	0.893092
ENSMUSG00000002846	0.0279511	0.0729223	0.3833	0.701498	-0.114974	0.170876	0	0	0.999868	Timmdc1	0.941852	0.0389157	0.206536	-0.00885447	0.962749	0.338247	0.956554
ENSMUSG00000002847	0.0155744	0.0548812	0.283783	0.776576	-0.0919908	0.12314	0	0	0.999868	Pla1a	0.834547	0.00735143	0.0553865	0.01213	0.993759	0.855172	0.927024
ENSMUSG00000002870	-0.133357	0.148709	-0.896769	0.369842	-0.424821	0.158106	0	0	0.999868	Mcm2	0.591244	-0.0532209	-0.143421	-0.147849	0.894187	0.597116	0.184666
ENSMUSG00000002871	0.0220586	0.0744197	0.296408	0.766919	-0.123801	0.167918	0	0	0.999868	Tpra1	0.885848	0.267994	-0.0311812	0.0184229	0.530078	0.928825	0.904483
ENSMUSG00000002881	-0.023261	0.0777384	-0.299222	0.764771	-0.175625	0.129103	0	0	0.999868	Nab1	0.967687	-0.0373253	0.187141	-0.0694294	0.965416	0.407019	0.573534
ENSMUSG00000002885	-0.471236	0.381293	-1.23589	0.2165	-1.21856	0.276086	0.35447	82.6684	0.999868	Cd97	0.39164	-0.0612035	-1.25659	-0.133675	0.903135	0.000422959	0.229707
ENSMUSG00000002897	-0.0258371	0.093618	-0.275984	0.78256	-0.209325	0.157651	0	0	0.999868	Il17ra	0.999504	0.0189443	-0.38179	-0.00175427	0.981599	0.185249	0.989234
ENSMUSG00000002900	-0.338139	0.332624	-1.01658	0.309354	-0.99007	0.313793	0.247788	76.473	0.999868	Lamb1	0.687268	-0.079468	-1.10999	-0.0329602	0.885414	0.00536748	0.816315
ENSMUSG00000002908	0.0127757	0.0954028	0.133913	0.893471	-0.17421	0.199762	0	0	0.999868	Kcnn1	0.897456	-0.0680035	-0.0106383	0.0248579	NA	0.978182	0.859232
ENSMUSG00000002910	-0.0282624	0.0978142	-0.28894	0.772627	-0.219975	0.16345	0	0	0.999868	Arrdc2	0.902428	0.554269	-0.0857859	-0.0287309	0.165441	0.765313	0.833519
ENSMUSG00000002944	-0.635689	0.136395	-4.66064	3.15228e-06	-0.903019	-0.368359	0	0	0.0192014	Cd36	0.0522493	-0.416328	-0.774983	-0.651655	0.28829	0.0352676	3.65333e-05
ENSMUSG00000002948	0.0913001	0.0724145	1.2608	0.207382	-0.0506298	0.23323	0	0	0.999868	Map2k7	0.522682	0.732279	0.0775	0.0879206	0.106852	0.774556	0.434212
ENSMUSG00000002949	0.195101	0.0753451	2.58943	0.00961355	0.0474271	0.342775	0.00149321	4.39692	0.933912	Timm44	0.162161	0.0311428	0.459314	0.16692	0.970452	0.0205829	0.0778091
ENSMUSG00000002957	-0.0442496	0.0713952	-0.619783	0.535401	-0.184182	0.0956825	0	0	0.999868	Ap2a2	0.896101	0.0713133	-0.232992	-0.0203176	0.912959	0.260098	0.892282
ENSMUSG00000002963	0.00489413	0.0767047	0.0638049	0.949126	-0.145444	0.155233	0	0	0.999868	Pnkp	0.985688	0.106989	-0.134943	0.0336518	0.855245	0.567206	0.811302
ENSMUSG00000002968	0.129337	0.09161	1.41182	0.158003	-0.0502155	0.308889	0	0	0.999868	Med25	0.957874	-0.116586	0.0488287	0.209604	0.848612	0.872166	0.0683819
ENSMUSG00000002980	-0.0194014	0.100907	-0.19227	0.84753	-0.217175	0.178372	0	0	0.999868	Bcam	0.987878	-0.105432	0.0318088	-0.0251929	0.789542	0.929488	0.846429
ENSMUSG00000002981	0.0904485	0.116739	0.774794	0.438461	-0.138355	0.319252	0.0183508	40.2557	0.999868	Clptm1	0.921213	-0.396783	0.191957	0.123313	0.327796	0.37412	0.147965
ENSMUSG00000002983	-0.0871609	0.114613	-0.760478	0.446969	-0.311799	0.137477	0	0	0.999868	Relb	0.820367	0.130977	-0.166671	-0.0956482	0.718279	0.55922	0.38562
ENSMUSG00000002984	0.413992	0.099486	4.16131	3.16424e-05	0.219003	0.608981	0	0	0.0990723	Tomm40	0.00216792	0.410911	0.659242	0.353492	0.307497	0.00411996	0.00107962
ENSMUSG00000002985	0.221749	0.0578504	3.83314	0.000126519	0.108364	0.335133	0	0	0.15931	Apoe	0.439729	-0.0788441	0.449016	0.222297	0.903233	0.0637413	0.00216515
ENSMUSG00000002992	-0.161173	0.316948	-0.508515	0.611093	-0.782379	0.460034	0.176218	65.4679	0.999868	Apoc2	0.82731	0.289006	-1.26219	-0.292245	0.53312	0.019835	0.0105311
ENSMUSG00000002996	-0.0784308	0.0694893	-1.12867	0.259035	-0.214627	0.0577657	0	0	0.999868	Hbp1	0.388328	-0.244869	-0.0804646	-0.0599568	0.601675	0.774438	0.624762
ENSMUSG00000002997	-0.0955665	0.149698	-0.638395	0.523216	-0.388969	0.197836	0	0	0.999868	Prkar2b	0.780318	-0.0712973	-0.0664793	-0.111936	0.848612	0.841576	NA
ENSMUSG00000003031	-0.056444	0.0766002	-0.736865	0.461204	-0.206578	0.0936896	0	0	0.999868	Cdkn1b	0.878378	-0.131781	0.0177891	-0.0714175	0.822188	0.961713	0.56086
ENSMUSG00000003032	-0.11657	0.160392	-0.726783	0.467359	-0.430932	0.197792	0	0	0.999868	Klf4	0.875702	-0.161865	0.0374645	-0.213616	0.714179	0.917708	0.104333
ENSMUSG00000003033	0.00743035	0.071228	0.104318	0.916917	-0.132174	0.147035	0	0	0.999868	Ap1m1	0.824552	-0.130432	-0.145862	0.0552679	0.818889	0.534139	0.663945
ENSMUSG00000003037	0.0324138	0.0569934	0.568729	0.56954	-0.0792913	0.144119	0	0	0.999868	Rab8a	0.759178	-0.0895837	0.0713258	0.0305509	0.88966	0.785741	0.798904
ENSMUSG00000003038	-0.050973	0.0847135	-0.60171	0.547367	-0.217008	0.115063	0	0	0.999868	Hmgn2	0.669891	-0.0239867	-0.125467	-0.0435404	0.978967	0.649418	0.749021
ENSMUSG00000003039	0.0303774	0.0624724	0.486253	0.626787	-0.0920663	0.152821	0	0	0.999868	Fam32a	0.772803	0.163079	0.0802999	0.00978904	0.769203	0.754194	0.949328
ENSMUSG00000003051	-0.0467468	0.134311	-0.34805	0.727803	-0.309991	0.216497	0	0	0.999868	Elf3	0.938082	0.222858	-0.239438	-0.0526727	0.522208	0.434878	NA
ENSMUSG00000003053	-0.0600366	0.0902845	-0.664971	0.506069	-0.236991	0.116918	0	0	0.999868	Cyp2c29	0.661638	-0.0613871	0.135291	-0.101722	0.902386	0.602104	0.382372
ENSMUSG00000003062	-0.125436	0.0909789	-1.37873	0.167977	-0.303751	0.0528799	0	0	0.999868	Stard3nl	0.571847	-0.0272119	-0.121882	-0.135847	0.970278	0.636218	0.229502
ENSMUSG00000003068	0.171418	0.0641616	2.67167	0.00754755	0.045664	0.297173	0	0	0.91771	Stk11	0.101585	0.214587	0.348006	0.153519	0.677013	0.11908	0.0914606
ENSMUSG00000003070	0.0159743	0.149078	0.107154	0.914667	-0.276214	0.308162	0	0	0.999868	Efna2	0.963134	0.0929378	0.0492953	0.00257526	NA	NA	NA
ENSMUSG00000003072	0.236178	0.0626816	3.7679	0.000164628	0.113324	0.359032	0	0	0.15931	Atp5d	0.0346395	0.426655	0.339476	0.216902	0.284561	0.0777828	0.00738207
ENSMUSG00000003099	0.130718	0.0597614	2.18734	0.028718	0.0135881	0.247848	0	0	0.999868	Ppp5c	0.197744	0.253457	0.143503	0.120171	0.597447	0.520557	0.195529
ENSMUSG00000003119	0.0263762	0.0781031	0.337711	0.735581	-0.126703	0.179455	0	0	0.999868	Cdk12	0.945197	-0.0589793	0.0158923	0.040793	0.936519	0.967667	0.76598
ENSMUSG00000003123	0.31989	0.239045	1.3382	0.180832	-0.14863	0.788411	0.105436	61.5264	0.999868	Lipe	0.376161	-0.0677227	0.824754	0.219521	0.902065	0.00599497	0.0632385
ENSMUSG00000003131	-0.062858	0.0648215	-0.969708	0.332192	-0.189906	0.0641899	0	0	0.999868	Pafah1b2	0.473901	-0.0846738	-0.148249	-0.048404	0.874719	0.525472	0.685542
ENSMUSG00000003134	-0.00368163	0.0875983	-0.0420286	0.966476	-0.175371	0.168008	0	0	0.999868	Tbc1d8	0.971601	0.235269	-0.00485714	-0.0246088	0.610135	0.990373	0.866715
ENSMUSG00000003135	0.0800546	0.0705562	1.13462	0.256533	-0.0582329	0.218342	0	0	0.999868	Cnot11	0.694769	0.281974	0.0100978	0.084959	0.50583	0.978408	0.448285
ENSMUSG00000003153	-0.0562511	0.107542	-0.523061	0.600931	-0.26703	0.154527	0	0	0.999868	Slc2a3	0.756489	0.068342	-0.56354	-0.0507798	0.866648	0.14299	0.681187
ENSMUSG00000003154	-0.0388298	0.0845382	-0.459316	0.646007	-0.204522	0.126862	0	0	0.999868	Foxj2	0.976933	0.202514	-0.0498363	-0.0548546	0.658875	0.871957	0.673929
ENSMUSG00000003161	-0.018659	0.0649431	-0.287313	0.773873	-0.145945	0.108627	0	0	0.999868	Sri	0.859414	0.0306985	0.208946	-0.0567001	0.971476	0.333488	0.631006
ENSMUSG00000003166	0.0589699	0.0659854	0.893681	0.371493	-0.0703591	0.188299	0	0	0.999868	Dgcr2	0.607479	-0.141751	0.129513	0.0554382	0.804462	0.56892	0.650678
ENSMUSG00000003184	0.118294	0.0707532	1.67193	0.0945385	-0.0203795	0.256968	0	0	0.999868	Irf3	0.407887	0.850295	0.119302	0.105594	0.0580059	0.611854	0.326308
ENSMUSG00000003190	-0.0304782	0.0956469	-0.318653	0.74999	-0.217943	0.156986	0	0	0.999868	Bcl2l12	0.836335	-0.160028	-0.149915	-0.0094594	0.714179	0.619199	0.953665
ENSMUSG00000003198	-0.0124383	0.0966987	-0.12863	0.897651	-0.201964	0.177088	0	0	0.999868	Zfp959	0.96372	0.275447	-0.0238962	-0.0577776	0.560088	0.947556	0.626149
ENSMUSG00000003199	0.0848047	0.0800596	1.05927	0.289477	-0.0721093	0.241719	0	0	0.999868	Mpnd	0.570257	-0.0402044	0.142868	0.0817789	0.959111	0.558237	0.493201
ENSMUSG00000003200	0.0811578	0.0842105	0.963749	0.335172	-0.0838917	0.246207	0	0	0.999868	Sh3gl1	0.767467	0.0149071	-0.0630852	0.1453	0.988091	0.824888	0.193736
ENSMUSG00000003206	-0.108533	0.178122	-0.609322	0.542311	-0.457645	0.240579	0	0	0.999868	Ebi3	0.620924	-0.134529	-0.216966	-0.0845533	0.671445	0.448621	0.279247
ENSMUSG00000003208	0.0187507	0.0956219	0.196092	0.844538	-0.168665	0.206166	0	0	0.999868	Ccdc94	0.900338	0.02385	-0.0462154	0.0363944	0.978931	0.887427	0.776147
ENSMUSG00000003226	-0.03291	0.0612514	-0.537295	0.591064	-0.152961	0.0871405	0	0	0.999868	Ranbp2	0.80424	-0.03807	-0.132199	-0.0146666	0.96494	0.56623	0.919586
ENSMUSG00000003227	-0.0122987	0.152855	-0.0804599	0.935871	-0.31189	0.287292	0	0	0.999868	Edar	0.976585	-0.00518974	-0.099674	-0.00461392	NA	NA	NA
ENSMUSG00000003228	-0.524485	0.322701	-1.6253	0.104099	-1.15697	0.107997	0.20293	65.3492	0.999868	Grk5	0.244644	-0.423238	-1.26964	-0.161545	0.280167	0.00405775	0.165825
ENSMUSG00000003233	0.18718	0.152853	1.22458	0.220734	-0.112406	0.486766	0.0352795	50.3978	0.999868	Dvl3	0.396012	0.653558	0.117374	0.0680118	0.0729995	0.643013	0.571606
ENSMUSG00000003234	0.101669	0.0684494	1.48532	0.137459	-0.032489	0.235828	0	0	0.999868	Abcf3	0.770432	0.163489	0.0165106	0.121354	0.737951	0.964614	0.241836
ENSMUSG00000003235	0.100026	0.0613573	1.63023	0.103053	-0.0202317	0.220285	0	0	0.999868	Eif2b5	0.505545	0.209671	0.0242386	0.103304	0.666017	0.943889	0.296033
ENSMUSG00000003269	0.124188	0.0800274	1.55182	0.120706	-0.032663	0.281038	0	0	0.999868	Cyth2	0.240472	0.328243	0.152529	0.102835	0.439022	0.518089	0.368636
ENSMUSG00000003271	0.0240567	0.162342	0.148185	0.882197	-0.294128	0.342242	0	0	0.999868	Sult2b1	0.90701	0.029434	0.0522587	0.0194316	NA	NA	NA
ENSMUSG00000003273	0.0552077	0.1465	0.376844	0.706289	-0.231927	0.342342	0	0	0.999868	Car11	0.823062	-0.0520426	0.267575	0.0445572	NA	0.396956	NA
ENSMUSG00000003279	-0.0274054	0.11551	-0.237255	0.812459	-0.253802	0.198991	0	0	0.999868	Dlgap1	0.811543	-0.0125545	0.333576	-0.0597236	0.983234	0.291524	0.593904
ENSMUSG00000003282	0.00722006	0.149108	0.0484217	0.96138	-0.285026	0.299466	0	0	0.999868	Plag1	0.997658	0.0696261	0.0015875	0.000340437	NA	NA	NA
ENSMUSG00000003283	-0.705349	0.57765	-1.22107	0.222061	-1.83752	0.426824	0.890673	89.3525	0.999868	Hck	0.454752	-0.0692002	-1.87101	-0.195852	0.877562	1.25829e-06	0.120802
ENSMUSG00000003299	0.104881	0.0749698	1.39898	0.161818	-0.0420567	0.25182	0	0	0.999868	Mrpl4	0.732091	0.205601	0.00312694	0.134564	0.694141	0.993127	0.219311
ENSMUSG00000003308	0.129426	0.0575175	2.25021	0.0244359	0.0166939	0.242158	0	0	0.999868	Keap1	0.352775	0.439516	0.0217515	0.124264	0.250008	0.951813	0.159317
ENSMUSG00000003309	0.0140592	0.140655	0.0999553	0.92038	-0.261619	0.289737	0	0	0.999868	Ap1m2	0.953862	0.0200145	0.0503694	0.00738215	NA	0.887184	NA
ENSMUSG00000003316	-0.0220397	0.0726735	-0.30327	0.761684	-0.164477	0.120398	0	0	0.999868	Glg1	0.890227	-0.240339	0.0294446	-0.0149865	0.61505	0.934085	0.924286
ENSMUSG00000003344	0.121509	0.083448	1.4561	0.145364	-0.0420462	0.285064	0	0	0.999868	Btbd2	0.354436	-0.0172031	0.313038	0.0949398	0.98524	0.133297	0.418156
ENSMUSG00000003345	0.166422	0.0588303	2.82884	0.00467166	0.0511164	0.281727	0	0	0.779958	Csnk1g2	0.211725	0.168783	0.442145	0.158428	0.754524	0.131235	0.055046
ENSMUSG00000003346	0.240534	0.0739363	3.25325	0.00114092	0.0956211	0.385446	0	0	0.488925	Abhd17a	0.0130103	0.455912	0.450374	0.19877	0.221727	0.0603171	0.0395411
ENSMUSG00000003348	-0.119079	0.101865	-1.16898	0.242412	-0.318731	0.080574	0	0	0.999868	Mob3a	0.396651	-0.174857	-0.25607	-0.0853258	0.699946	0.299076	0.457838
ENSMUSG00000003352	-0.0133827	0.125375	-0.106741	0.914994	-0.259114	0.232348	0	0	0.999868	Cacnb3	0.999738	0.0208441	-0.0171431	-0.0171882	NA	0.969091	NA
ENSMUSG00000003355	0.0764695	0.118861	0.643351	0.519996	-0.156494	0.309433	0	0	0.999868	Fkbp11	0.959941	0.698215	-0.206767	0.0986409	0.110581	0.468106	0.372697
ENSMUSG00000003360	0.114655	0.0655664	1.74869	0.0803447	-0.0138525	0.243163	0	0	0.999868	Ddx23	0.876709	-0.159926	0.184007	0.128959	0.772641	0.459229	0.177833
ENSMUSG00000003363	-0.0655384	0.0854801	-0.766709	0.443255	-0.233076	0.102	0	0	0.999868	Pld3	0.559893	-0.367959	-0.0642489	-0.0459912	0.34272	0.820783	0.729133
ENSMUSG00000003378	0.0310976	0.0812633	0.382677	0.701959	-0.128176	0.190371	0	0	0.999868	Grik5	0.994206	0.0324979	-0.0106371	0.0418497	0.964985	0.97737	0.759886
ENSMUSG00000003379	-0.00813424	0.13133	-0.0619372	0.950613	-0.265537	0.249269	0	0	0.999868	Cd79a	0.945404	-0.893754	0.0118029	0.00805375	0.0811388	0.97716	0.924183
ENSMUSG00000003380	0.211874	0.14663	1.44496	0.14847	-0.0755151	0.499262	0.0250534	31.2061	0.999868	Rabac1	0.33161	0.866065	0.272392	0.11007	0.0382699	0.254373	0.31224
ENSMUSG00000003382	-0.0483448	0.0808007	-0.598321	0.549626	-0.206711	0.110022	0	0	0.999868	Etv3	0.665438	-0.181724	-0.02986	-0.0414006	0.727108	0.930965	0.762025
ENSMUSG00000003402	0.0834479	0.0648544	1.2867	0.1982	-0.0436644	0.21056	0.00070967	2.78032	0.999868	Prkcsh	0.557049	-0.0914181	-0.108539	0.128274	0.889711	0.665277	0.164454
ENSMUSG00000003411	0.0225999	0.143541	0.157445	0.874894	-0.258736	0.303935	0	0	0.999868	Rab3b	0.929984	0.0920406	-0.0366487	0.0211441	NA	NA	NA
ENSMUSG00000003418	-0.0739035	0.183576	-0.402578	0.687259	-0.433705	0.285898	0	0	0.999868	St8sia6	0.781234	-0.501829	-0.0220643	-0.0590895	NA	0.951301	NA
ENSMUSG00000003420	0.196676	0.0744566	2.64149	0.00825429	0.0507439	0.342608	0	0	0.91771	Fcgrt	0.428044	-0.101751	0.320655	0.199691	0.871431	0.113088	0.0425094
ENSMUSG00000003421	0.0728875	0.0687599	1.06003	0.289131	-0.0618793	0.207654	0	0	0.999868	Nosip	0.425024	0.281083	0.1076	0.0445177	0.541889	0.661267	0.732012
ENSMUSG00000003423	0.073059	0.074033	0.986845	0.323719	-0.0720429	0.218161	0	0	0.999868	Pih1d1	0.547332	0.0997408	0.466061	0.0428769	0.865617	0.066043	0.742185
ENSMUSG00000003429	0.0361367	0.102851	0.351348	0.725327	-0.165449	0.237722	0.0141294	42.0071	0.999868	Rps11	0.657199	0.336477	0.0407747	-0.0626357	0.38107	0.895865	0.586388
ENSMUSG00000003435	0.0569689	0.0616246	0.924451	0.355251	-0.0638131	0.177751	0	0	0.999868	Supt5	0.683835	0.00955186	-0.0947265	0.0848888	0.991502	0.719944	0.409708
ENSMUSG00000003437	0.0781882	0.0596959	1.30977	0.190272	-0.0388137	0.19519	0	0	0.999868	Paf1	0.303562	0.207228	0.0852348	0.0633661	0.650884	0.74926	0.556121
ENSMUSG00000003438	0.177811	0.205871	0.863699	0.387753	-0.225689	0.58131	0.0755766	58.556	0.999868	Timm50	0.807154	-0.281957	0.532026	0.221515	0.540472	0.0416822	0.0338626
ENSMUSG00000003444	0.0798862	0.0778564	1.02607	0.304858	-0.0727096	0.232482	0	0	0.999868	Med29	0.495262	0.443195	0.0110875	0.0640934	0.270821	0.97716	0.613111
ENSMUSG00000003452	-0.0780029	0.22059	-0.35361	0.723631	-0.510352	0.354346	0	0	0.999868	Bicd1	0.96526	0.0869168	-0.117132	-0.158791	0.801624	0.702263	NA
ENSMUSG00000003458	0.0395648	0.0704691	0.561449	0.574492	-0.0985522	0.177682	0	0	0.999868	Ncstn	0.986454	0.0542592	-0.0178901	0.0530207	0.944361	0.961522	0.676657
ENSMUSG00000003464	0.0934443	0.0713614	1.30945	0.190381	-0.0464215	0.23331	0	0	0.999868	Pex19	0.35622	-0.0440834	0.240672	0.0791691	0.9583	0.259215	0.488234
ENSMUSG00000003469	0.00510104	0.14148	0.0360549	0.971239	-0.272194	0.282396	0	0	0.999868	Phyhip	0.988042	0.0954824	-0.00285892	-0.00211757	NA	NA	NA
ENSMUSG00000003476	-0.0173322	0.13282	-0.130494	0.896176	-0.277655	0.24299	0	0	0.999868	Crhr2	0.909108	-0.032732	0.115321	-0.0309143	NA	0.702615	NA
ENSMUSG00000003477	0.68764	0.378003	1.81914	0.06889	-0.0532317	1.42851	0.283479	66.9601	0.999868	Inmt	0.335678	0.0141782	1.38189	0.793024	0.982732	0.0042425	0.00132018
ENSMUSG00000003484	-0.0947759	0.142622	-0.664526	0.506354	-0.374309	0.184758	0	0	0.999868	Cyp4f18	0.676919	-0.0202979	-0.741651	-0.0667182	NA	0.0807881	0.470157
ENSMUSG00000003500	-0.0988997	0.133785	-0.739242	0.45976	-0.361114	0.163314	0	0	0.999868	Impdh1	0.66142	-0.0826601	-0.497451	-0.0581079	0.844321	0.14073	0.53217
ENSMUSG00000003505	-0.0169631	0.191469	-0.0885943	0.929404	-0.392236	0.35831	0	0	0.999868	Psg18	0.966473	0.264862	-0.0720372	-0.0333976	NA	NA	NA
ENSMUSG00000003518	-0.0305125	0.0700879	-0.435346	0.663311	-0.167882	0.106857	0	0	0.999868	Dusp3	0.970437	0.647112	-0.191265	-0.0109793	0.125458	0.386901	0.944225
ENSMUSG00000003526	0.192681	0.169936	1.13384	0.256861	-0.140388	0.525749	0.0349535	34.4768	0.999868	Prodh	0.386158	-0.0333358	0.649996	0.100923	0.959409	0.0224466	0.384582
ENSMUSG00000003527	0.0889587	0.0897247	0.991463	0.32146	-0.0868985	0.264816	0	0	0.999868	Dgcr14	0.566276	0.109301	0.0829904	0.0880362	0.860271	0.763824	0.452831
ENSMUSG00000003528	0.103496	0.0860413	1.20286	0.229029	-0.0651418	0.272134	0	0	0.999868	Slc25a1	0.377501	-0.0320725	0.519721	0.0856487	0.96273	0.0783187	0.469144
ENSMUSG00000003531	0.382337	0.243483	1.57028	0.116349	-0.0948801	0.859555	0.106502	58.8124	0.999868	Dgcr6	0.419359	0.669166	0.797441	0.0586506	0.0929766	0.0107717	0.632786
ENSMUSG00000003534	-0.0338174	0.115828	-0.291961	0.770317	-0.260837	0.193202	0	0	0.999868	Ddr1	0.965045	0.397034	-0.131539	-0.0457349	0.286859	0.650344	0.67312
ENSMUSG00000003541	-0.0697688	0.145701	-0.478849	0.632046	-0.355338	0.2158	0	0	0.999868	Ier3	0.84848	0.132398	0.00634019	-0.150063	0.70146	0.988364	0.184666
ENSMUSG00000003545	-0.00149934	0.143689	-0.0104346	0.991675	-0.283125	0.280127	0	0	0.999868	Fosb	0.988972	0.00318326	0.178477	-0.0174463	NA	0.451326	NA
ENSMUSG00000003546	0.180082	0.074159	2.42832	0.0151688	0.034733	0.325431	0	0	0.999868	Klc4	0.143333	0.180288	0.290185	0.164058	0.739907	0.181235	0.104865
ENSMUSG00000003549	-0.0320866	0.0939249	-0.34162	0.732637	-0.216176	0.152003	0	0	0.999868	Ercc1	0.908197	-0.140922	0.0233313	-0.0350822	0.753092	0.950281	0.79547
ENSMUSG00000003555	-0.0269718	0.117841	-0.228883	0.81896	-0.257936	0.203992	0	0	0.999868	Cyp17a1	0.924876	0.328409	-1.53786	-0.0540949	0.412415	0.00833551	0.637454
ENSMUSG00000003559	-0.125799	0.0814596	-1.54431	0.122512	-0.285457	0.0338587	0	0	0.999868	As3mt	0.735445	0.152707	-0.377688	-0.132321	0.784193	0.177325	0.219425
ENSMUSG00000003573	-0.0427989	0.107896	-0.39667	0.691611	-0.254271	0.168673	0	0	0.999868	Homer3	0.771216	-0.0271571	-0.138671	-0.0335543	0.966759	0.650217	0.786702
ENSMUSG00000003575	0.0544772	0.086735	0.628088	0.529946	-0.11552	0.224475	0	0	0.999868	Crtc1	0.74302	0.0116217	-0.0708482	0.0960067	0.987194	0.804819	0.414285
ENSMUSG00000003581	0.130544	0.148973	0.876293	0.380871	-0.161437	0.422525	0.0297459	42.7028	0.999868	Rnf215	0.726168	0.456998	-0.158396	0.18318	0.254397	0.52194	0.102056
ENSMUSG00000003585	0.0735129	0.0832331	0.883218	0.377119	-0.0896209	0.236647	0	0	0.999868	Sec14l2	0.959526	-0.149273	0.0196095	0.110579	0.732872	0.957104	0.336384
ENSMUSG00000003604	0.142565	0.0813125	1.75329	0.0795514	-0.0168048	0.301934	0	0	0.999868	Aven	0.744233	-0.0730881	0.125809	0.165938	0.912959	0.631464	0.120092
ENSMUSG00000003617	-0.517791	0.373898	-1.38485	0.166099	-1.25062	0.215035	0.308571	74.2409	0.999868	Cp	0.416308	0.0788295	-1.25424	-0.49099	0.90033	0.00327211	0.00926585
ENSMUSG00000003623	-0.0298057	0.101651	-0.293217	0.769356	-0.229037	0.169426	0	0	0.999868	Crot	0.989383	-0.276681	-0.475103	0.0161625	0.456026	0.135996	0.916254
ENSMUSG00000003644	0.0641424	0.0943999	0.679476	0.496837	-0.120878	0.249163	0	0	0.999868	Rps6ka1	0.840857	-0.105363	0.295454	0.036095	0.861554	0.195519	0.787409
ENSMUSG00000003660	0.0329666	0.0640261	0.514893	0.606628	-0.0925222	0.158455	0	0	0.999868	Snrnp200	0.827456	-0.1381	-0.144155	0.0733845	0.810691	0.532667	0.498068
ENSMUSG00000003662	0.0788503	0.065805	1.19824	0.230823	-0.0501252	0.207826	0	0	0.999868	Ciao1	0.774264	-0.234931	0.0958175	0.0897395	0.605364	0.699673	0.401333
ENSMUSG00000003680	0.0120312	0.0963338	0.12489	0.90061	-0.17678	0.200842	0	0	0.999868	Taf6l	0.996892	0.106616	-0.0378743	0.0156179	0.80401	0.912244	0.917475
ENSMUSG00000003721	-0.398032	0.428569	-0.928748	0.35302	-1.23801	0.441947	0.481395	88.7066	0.999868	Insig2	0.825492	0.07204	-1.28902	-0.0392749	0.9096	0.000339208	0.740161
ENSMUSG00000003731	0.10201	0.077653	1.31367	0.188958	-0.0501868	0.254207	0	0	0.999868	Kpna6	0.802064	0.0377262	0.0333145	0.135178	0.958945	0.915961	0.221815
ENSMUSG00000003746	-0.010133	0.0644855	-0.157136	0.875138	-0.136522	0.116256	0	0	0.999868	Man1a	0.8263	-0.00988899	0.183851	-0.0509842	0.991502	0.37508	0.673301
ENSMUSG00000003752	0.0867049	0.0956117	0.906844	0.364489	-0.100691	0.2741	0	0	0.999868	Itpkc	0.870612	0.293163	-0.0544714	0.106572	0.471385	0.86257	0.354084
ENSMUSG00000003762	0.0671161	0.0906576	0.740325	0.459103	-0.11057	0.244802	0	0	0.999868	Adck4	0.676502	0.464031	0.00274131	0.047328	0.242903	0.994315	0.720124
ENSMUSG00000003778	-0.0405092	0.0709599	-0.570875	0.568085	-0.179588	0.0985696	0	0	0.999868	Brd8	0.764446	0.0324968	-0.0720831	-0.0391824	0.969851	0.79755	0.769278
ENSMUSG00000003779	-0.011407	0.138981	-0.0820757	0.934586	-0.283806	0.260992	0	0	0.999868	Kif20a	0.981367	-0.119533	-0.219143	0.0260534	0.753092	0.463866	0.742365
ENSMUSG00000003808	0.0779544	0.0831247	0.937801	0.348347	-0.084967	0.240876	0	0	0.999868	Farsa	0.725946	0.0605138	-0.13376	0.141841	0.930077	0.579816	0.201388
ENSMUSG00000003809	0.0853531	0.0714462	1.19465	0.232224	-0.0546788	0.225385	0	0	0.999868	Gcdh	0.450581	-0.132074	0.215567	0.0694755	0.793039	0.297905	0.556838
ENSMUSG00000003810	0.0786559	0.0881757	0.892036	0.372374	-0.0941653	0.251477	0	0	0.999868	Mast2	0.950263	0.211792	-0.0444898	0.110437	0.653678	0.888129	0.337939
ENSMUSG00000003812	-0.0188914	0.0780527	-0.242033	0.808754	-0.171872	0.134089	0	0	0.999868	Dnase2a	0.98846	0.147276	0.241606	-0.0661524	0.797346	0.319295	0.59467
ENSMUSG00000003813	0.0278387	0.0645921	0.430993	0.666474	-0.0987594	0.154437	0	0	0.999868	Rad23a	0.928711	-0.114796	0.153928	0.0163765	0.849952	0.492764	0.912658
ENSMUSG00000003814	-0.0199769	0.155456	-0.128505	0.89775	-0.324666	0.284712	0.0302632	33.8408	0.999868	Calr	0.721521	-0.0995357	-0.590117	0.104249	0.875582	0.0783211	0.330968
ENSMUSG00000003824	-0.0231926	0.128504	-0.180481	0.856775	-0.275057	0.228671	0	0	0.999868	Syce2	0.868659	-0.0301259	0.10859	-0.0829533	NA	0.697923	0.384582
ENSMUSG00000003847	0.0211017	0.0744002	0.283624	0.776698	-0.12472	0.166923	0	0	0.999868	Nfat5	0.945638	0.0123048	0.0103204	0.0239428	0.98979	0.978236	0.870442
ENSMUSG00000003848	0.0652693	0.0883436	0.738812	0.460021	-0.107881	0.23842	0	0	0.999868	Nob1	0.655928	0.35638	3.9448e-05	0.050301	0.403251	0.99986	0.700091
ENSMUSG00000003849	-0.143453	0.109312	-1.31233	0.18941	-0.3577	0.0707943	0	0	0.999868	Nqo1	0.986135	-0.133322	0.0463013	-0.26078	0.801213	0.883667	0.0359011
ENSMUSG00000003865	0.0166493	0.104556	0.159237	0.873482	-0.188277	0.221576	0	0	0.999868	Gys1	0.884237	0.02578	-0.0892315	0.0319588	0.968722	0.774556	0.800858
ENSMUSG00000003868	0.937072	1.01382	0.924295	0.355333	-1.04999	2.92413	2.80043	98.3861	0.999868	Ruvbl2	0.426368	3.27405	-0.0746846	0.200217	0.00171552	0.791478	0.0751979
ENSMUSG00000003873	0.0586195	0.085385	0.686532	0.492378	-0.108732	0.225971	0	0	0.999868	Bax	0.677746	0.23132	0.174532	0.0191853	0.642741	0.475365	0.900892
ENSMUSG00000003882	-0.213373	0.255656	-0.834612	0.403936	-0.714449	0.287702	0	0	0.999868	Il7r	0.626143	-0.0863276	-0.234942	-0.468016	NA	0.443688	0.0206459
ENSMUSG00000003923	0.0644782	0.0684286	0.942269	0.346055	-0.0696395	0.198596	0	0	0.999868	Tfam	0.704586	-0.170714	0.220346	0.0392936	0.727541	0.253784	0.764388
ENSMUSG00000003929	-0.0268872	0.103732	-0.259198	0.795483	-0.230199	0.176425	0	0	0.999868	Zfp81	0.968076	-0.306577	0.0529756	-0.0150692	0.449798	0.875041	0.915317
ENSMUSG00000003934	0.00852917	0.149136	0.0571907	0.954393	-0.283771	0.30083	0	0	0.999868	Efnb3	0.982174	-0.00877494	0.0252378	0.00872346	NA	NA	NA
ENSMUSG00000003948	0.0195981	0.0858126	0.228382	0.819349	-0.148592	0.187788	0	0	0.999868	Mmd	0.992429	-0.0831718	0.110913	0.0061966	0.887829	0.671753	0.971408
ENSMUSG00000003949	0.261848	0.235925	1.10987	0.267053	-0.200558	0.724253	0.103775	61.8538	0.999868	Hlf	0.357607	-0.0447444	0.803349	0.119534	0.946027	0.00867999	0.294657
ENSMUSG00000003955	0.142102	0.10843	1.31053	0.190015	-0.0704181	0.354621	0.00922223	19.4084	0.999868	Fam162a	0.365994	0.545534	0.224878	0.0558194	0.151089	0.329656	0.667599
ENSMUSG00000003970	0.0669042	0.0464066	1.4417	0.149388	-0.024051	0.157859	9.47975e-05	0.475542	0.999868	Rpl8	0.410014	0.39427	0.167303	0.0460592	0.333726	0.422297	0.600735
ENSMUSG00000003992	-0.0740687	0.108273	-0.68409	0.493918	-0.286281	0.138143	0	0	0.999868	Ssbp2	0.917851	0.319453	-0.0712197	-0.0990533	0.363903	0.823087	0.38175
ENSMUSG00000004018	0.110692	0.193939	0.570755	0.568166	-0.269422	0.490806	0.053313	41.8158	0.999868	Fancl	0.990101	-0.121106	0.653231	0.00977537	0.792991	0.0365938	0.953156
ENSMUSG00000004032	0.0161483	0.0817162	0.197615	0.843347	-0.144012	0.176309	0	0	0.999868	Gstm5	0.977922	-0.0946138	0.11811	0.00677767	0.883144	0.651494	0.968694
ENSMUSG00000004035	-0.0207756	0.0978745	-0.212268	0.831898	-0.212606	0.171055	0.00608683	16.4514	0.999868	Gstm7	0.921941	-0.0687887	0.204893	-0.108866	0.887829	0.32538	0.336897
ENSMUSG00000004038	-0.122528	0.144302	-0.849107	0.395822	-0.405355	0.160299	0	0	0.999868	Gstm3	0.83258	0.00683268	0.13315	-0.199537	0.993759	0.663141	0.107133
ENSMUSG00000004040	-0.154664	0.0909251	-1.70101	0.0889412	-0.332874	0.0235454	0	0	0.999868	Stat3	0.35265	-0.0325213	-0.405208	-0.144853	0.969959	0.132653	0.192105
ENSMUSG00000004043	0.100041	0.120686	0.828937	0.40714	-0.136499	0.33658	0.00678527	10.645	0.999868	Stat5a	0.86917	0.0194655	-0.284607	0.195153	0.982732	0.283377	0.0865885
ENSMUSG00000004044	-0.118495	0.105595	-1.12217	0.26179	-0.325457	0.0884665	0	0	0.999868	Ptrf	0.345541	-0.192177	-0.348961	-0.0937165	0.671087	0.263541	0.416566
ENSMUSG00000004054	0.128223	0.0863033	1.48573	0.137351	-0.0409281	0.297375	0	0	0.999868	Map3k11	0.918516	-0.170057	0.0948567	0.169014	0.75308	0.728502	0.126627
ENSMUSG00000004056	0.0302727	0.0611047	0.495423	0.620302	-0.0894904	0.150036	0	0	0.999868	Akt2	0.865254	-0.147439	0.0656319	0.0316071	0.783698	0.813654	0.800858
ENSMUSG00000004069	0.0891467	0.0637698	1.39795	0.162129	-0.0358398	0.214133	0	0	0.999868	Dnaja3	0.749895	-0.0449834	-0.0427042	0.126776	0.958275	0.888756	0.192886
ENSMUSG00000004070	-0.0374144	0.0578847	-0.64636	0.518046	-0.150866	0.0760376	0	0	0.999868	Hmox2	0.798043	-0.0336898	-0.0333159	-0.038387	0.968874	0.918624	0.743641
ENSMUSG00000004071	-0.0649691	0.0687446	-0.945078	0.344619	-0.199706	0.0697679	0	0	0.999868	Cdip1	0.90646	0.580387	-0.0116323	-0.084748	0.147287	0.97591	0.433629
ENSMUSG00000004085	0.180142	0.190516	0.945547	0.344379	-0.193263	0.553548	0.0530855	44.1512	0.999868	Zak	0.834499	0.379039	0.574578	-0.0372309	0.326275	0.032493	0.790324
ENSMUSG00000004096	0.0486386	0.101671	0.47839	0.632373	-0.150634	0.247911	0.0125338	35.9203	0.999868	Cwc15	0.696146	0.381989	0.0934445	-0.0450631	0.339661	0.717887	0.701337
ENSMUSG00000004098	0.0741897	0.323269	0.229498	0.818482	-0.559406	0.707785	0.193649	61.2863	0.999868	Col5a3	0.910704	-0.610491	0.692095	0.0441222	0.129492	0.050428	0.72161
ENSMUSG00000004099	-0.0784731	0.0869489	-0.90252	0.366781	-0.24889	0.0919436	0	0	0.999868	Dnmt1	0.560094	-1.26667	-0.0244863	-0.0834046	0.0353166	0.943945	0.486529
ENSMUSG00000004100	0.38126	0.451373	0.844667	0.398297	-0.503415	1.26594	0.45679	88.9371	0.999868	Ppan	0.376548	1.83114	0.0915611	0.108432	0.00850538	0.743138	0.3376
ENSMUSG00000004105	-0.0600441	0.0910576	-0.659407	0.509634	-0.238514	0.118426	0	0	0.999868	Angptl2	0.688931	-0.0931257	-0.23136	-0.0326059	0.883144	0.371672	0.816011
ENSMUSG00000004110	-0.0266668	0.142647	-0.186943	0.851705	-0.30625	0.252916	0	0	0.999868	Cacna1e	0.926749	-0.0436917	-0.17865	-0.00841547	NA	NA	NA
ENSMUSG00000004113	-0.0094507	0.162082	-0.0583081	0.953503	-0.327126	0.308224	0	0	0.999868	Cacna1b	0.984152	0	-0.147752	0.00386858	NA	NA	NA
ENSMUSG00000004127	-0.0396072	0.094649	-0.418464	0.675608	-0.225116	0.145901	0	0	0.999868	Trmt10a	0.890268	-0.138119	0.0158411	-0.0430251	0.744186	0.969101	0.743722
ENSMUSG00000004151	-0.131313	0.179501	-0.731546	0.464445	-0.483128	0.220502	0	0	0.999868	Etv1	0.567917	-0.254405	-0.276294	-0.0892458	0.399922	0.384011	NA
ENSMUSG00000004187	0.0622649	0.0893835	0.696604	0.48605	-0.112924	0.237453	0	0	0.999868	Kifc2	0.563872	0.163425	0.0795848	0.0476222	0.757566	0.781148	0.718246
ENSMUSG00000004207	-0.132237	0.0732973	-1.80412	0.0712129	-0.275897	0.0114231	0	0	0.999868	Psap	0.186696	-0.291207	-0.241667	-0.0973647	0.490809	0.217399	0.384582
ENSMUSG00000004221	-0.0674197	0.0745706	-0.904105	0.36594	-0.213575	0.0787361	0	0	0.999868	Ikbkg	0.996581	-0.252418	0.0525995	-0.0935667	0.579633	0.856042	0.416807
ENSMUSG00000004233	0.00247274	0.0869593	0.0284356	0.977315	-0.167964	0.17291	0	0	0.999868	Wars2	0.966518	-0.0162188	-0.0152037	0.00918771	0.984279	0.969101	0.955307
ENSMUSG00000004263	0.126659	0.0940533	1.34667	0.178087	-0.0576825	0.311	0	0	0.999868	Atn1	0.726843	-0.0201268	0.214782	0.138742	0.982732	0.452808	0.21872
ENSMUSG00000004264	0.202617	0.0666605	3.03954	0.00236941	0.0719649	0.333269	0	0	0.611592	Phb2	0.0861626	0.219974	0.259756	0.19057	0.660147	0.185249	0.0400843
ENSMUSG00000004266	-0.294044	0.143545	-2.04844	0.0405169	-0.575388	-0.0127003	0	0	0.999868	Ptpn6	0.276967	-0.184365	-0.602906	-0.181585	0.66489	0.0169592	0.137123
ENSMUSG00000004267	0.0270687	0.150399	0.17998	0.857168	-0.267707	0.321845	0	0	0.999868	Eno2	0.923347	0.185595	-0.0445464	0.0219406	NA	NA	NA
ENSMUSG00000004268	-0.00741451	0.0603611	-0.122836	0.902237	-0.12572	0.110891	0	0	0.999868	Emg1	0.765263	0.472899	0.100152	-0.0358437	0.229064	0.695149	0.763934
ENSMUSG00000004270	0.196443	0.171203	1.14743	0.251205	-0.139109	0.531995	0.0389604	39.6282	0.999868	Lpcat3	0.316822	0.0491598	0.729495	0.102721	0.952115	0.0232831	0.376037
ENSMUSG00000004285	0.119941	0.161625	0.742094	0.458031	-0.196838	0.43672	0.0476964	64.7463	0.999868	Atp6v1f	0.812411	0.642891	0.122803	-0.0343796	0.0929766	0.606714	0.771429
ENSMUSG00000004296	-0.0159768	0.16174	-0.0987809	0.921312	-0.332982	0.301028	0	0	0.999868	Il12b	0.983753	0.0329628	-0.1726	-0.0100382	NA	NA	NA
ENSMUSG00000004317	-0.0998023	0.10846	-0.920173	0.357482	-0.312381	0.112776	0	0	0.999868	Clcn5	0.543298	-0.436488	-0.212431	-0.0587688	0.233245	0.395299	0.609695
ENSMUSG00000004319	-0.0534276	0.066953	-0.797987	0.424878	-0.184653	0.0777978	0	0	0.999868	Clcn3	0.950834	-0.212062	0.107598	-0.0780295	0.677806	0.656865	0.489955
ENSMUSG00000004328	-0.0289756	0.147802	-0.196043	0.844576	-0.318662	0.260711	0	0	0.999868	Hif3a	0.908493	-0.00947454	-0.137467	-0.0190275	NA	NA	NA
ENSMUSG00000004341	0.0108844	0.135624	0.0802542	0.936035	-0.254935	0.276703	0	0	0.999868	Gpx6	0.890104	0.0222872	0.897871	-0.0238195	NA	0.0543376	NA
ENSMUSG00000004347	-0.0212227	0.142	-0.149456	0.881194	-0.299538	0.257092	0	0	0.999868	Pde1c	0.958017	-0.232168	0.0312932	-0.0120596	NA	NA	NA
ENSMUSG00000004356	0.130485	0.095708	1.36336	0.172768	-0.0570994	0.318069	0.00182718	3.4893	0.999868	Utp20	0.405467	0.563418	0.302863	0.066757	0.148414	0.189217	0.597118
ENSMUSG00000004359	-0.339789	0.399816	-0.849862	0.395402	-1.12341	0.443837	0.337137	72.9646	0.999868	Spic	0.6124	0.0488907	-1.36551	-0.0908874	0.90999	0.00834034	0.370065
ENSMUSG00000004364	0.0262646	0.0613605	0.428037	0.668624	-0.0939998	0.146529	0	0	0.999868	Cul3	0.955198	-0.114819	0.164805	0.00270592	0.851221	0.416615	0.983962
ENSMUSG00000004383	-0.0861696	0.0877244	-0.982277	0.325964	-0.258106	0.085767	0	0	0.999868	Large	0.728756	-0.0823179	-0.0495464	-0.0976725	0.886223	0.873457	0.402758
ENSMUSG00000004393	0.111746	0.0685881	1.62923	0.103263	-0.0226841	0.246176	0	0	0.999868	Ddx56	0.295339	0.29184	0.103098	0.100089	0.528889	0.684244	0.3513
ENSMUSG00000004394	0.0474426	0.0599862	0.790892	0.429007	-0.0701283	0.165014	0	0	0.999868	Tmed4	0.598475	0.320209	0.0954013	0.023135	0.471385	0.715647	0.858836
ENSMUSG00000004446	0.0785906	0.124055	0.633514	0.526398	-0.164553	0.321734	0.0145626	25.7169	0.999868	Bid	0.995911	-0.118627	0.399623	0.0122029	0.840887	0.0688679	0.940341
ENSMUSG00000004451	-0.0633497	0.0820097	-0.772466	0.439838	-0.224086	0.0973863	0	0	0.999868	Ralb	0.623454	-0.120722	-0.174554	-0.03779	0.821221	0.465667	0.786791
ENSMUSG00000004455	0.0104344	0.0587108	0.177726	0.858939	-0.104637	0.125506	0	0	0.999868	Ppp1cc	0.984254	0.271269	-0.0382629	0.00463683	0.570685	0.904726	0.975202
ENSMUSG00000004460	0.0338412	0.153279	0.220782	0.825262	-0.266579	0.334262	0.0277265	32.5863	0.999868	Dnajb11	0.760012	0.146116	-0.501766	0.112741	0.799066	0.0944977	0.319467
ENSMUSG00000004462	-0.0134361	0.0725366	-0.185231	0.853048	-0.155605	0.128733	0	0	0.999868	Tbccd1	0.844498	0.0927441	-0.190102	0.0085571	0.887829	0.40221	0.95734
ENSMUSG00000004473	-0.0600049	0.119457	-0.502313	0.615448	-0.294137	0.174127	0	0	0.999868	Clec11a	0.995218	-0.260318	0.128609	-0.0818144	NA	0.654523	0.434486
ENSMUSG00000004500	-0.0117941	0.10029	-0.1176	0.906384	-0.208359	0.184771	0	0	0.999868	Zfp324	0.914905	0.13382	-0.101779	-0.00648018	0.81252	0.712647	0.963297
ENSMUSG00000004508	-0.160774	0.135624	-1.18544	0.235843	-0.426591	0.105043	0	0	0.999868	Gab2	0.429692	-0.0271636	-0.785435	-0.139094	0.96523	0.0617055	0.21872
ENSMUSG00000004530	-0.0541624	0.077748	-0.696639	0.486028	-0.206546	0.098221	0	0	0.999868	Coro1c	0.639141	-0.897163	-0.0786467	-0.0412724	0.0735376	0.781167	0.759705
ENSMUSG00000004535	0.0322666	0.0497176	0.648998	0.516339	-0.065178	0.129711	0	0	0.999868	Tax1bp1	0.586414	0.0708441	0.0673384	0.0240436	0.892239	0.80795	0.828371
ENSMUSG00000004552	-0.0314065	0.159326	-0.197121	0.843733	-0.343679	0.280866	0	0	0.999868	Ctse	0.969317	0.0423226	-0.0167851	-0.050184	0.904978	0.968577	NA
ENSMUSG00000004558	0.144567	0.0675788	2.13924	0.0324162	0.0121153	0.27702	0	0	0.999868	Ndrg2	0.186381	-0.120032	0.277598	0.130414	0.796933	0.143468	0.189438
ENSMUSG00000004561	0.113377	0.0871503	1.30093	0.193282	-0.0574349	0.284188	0	0	0.999868	Mettl17	0.600592	-0.183677	-0.0803215	0.17219	0.56887	0.776398	0.114576
ENSMUSG00000004562	0.0589766	0.0946611	0.623029	0.533266	-0.126556	0.244509	0	0	0.999868	Arhgef40	0.680664	0.34066	0.061703	0.0357298	0.396339	0.842346	0.791696
ENSMUSG00000004565	0.0863373	0.113747	0.759032	0.447834	-0.136602	0.309277	0	0	0.999868	Pnpla6	0.819827	0.0722634	-0.195115	0.189438	0.890982	0.428244	0.110131
ENSMUSG00000004567	0.129565	0.0951802	1.36126	0.173433	-0.0569851	0.316114	0.0044629	9.00789	0.999868	Mcoln1	0.335205	0.393318	0.383879	0.0592505	0.334097	0.0902622	0.640961
ENSMUSG00000004568	-0.0542691	0.0769192	-0.705534	0.480478	-0.205028	0.0964897	0	0	0.999868	Arhgef18	0.689154	-0.307308	-0.13916	-0.0111974	0.497191	0.555713	0.945682
ENSMUSG00000004591	0.00915393	0.0752936	0.121576	0.903234	-0.138419	0.156727	0.0024285	10.2617	0.999868	Pkn2	0.798517	0.0936018	0.205882	-0.0588565	0.872128	0.314345	0.627082
ENSMUSG00000004609	-0.103251	0.159652	-0.646726	0.517809	-0.416163	0.209661	0	0	0.999868	Cd33	0.69638	0.00847016	-0.564036	-0.0814203	0.989666	0.138685	NA
ENSMUSG00000004610	0.123433	0.0692659	1.78201	0.0747469	-0.0123259	0.259192	0	0	0.999868	Etfb	0.767756	0.295727	-0.232553	0.126999	0.503721	0.442914	0.191095
ENSMUSG00000004612	-0.167569	0.200295	-0.836611	0.402811	-0.560139	0.225001	0	0	0.999868	Nkg7	0.598006	-0.0821114	-0.183115	-0.199116	0.803	0.53492	0.104936
ENSMUSG00000004626	0.0531941	0.0680863	0.781275	0.434641	-0.0802525	0.186641	0	0	0.999868	Stxbp2	0.812833	-0.154818	0.198688	0.0255448	0.718857	0.314609	0.857102
ENSMUSG00000004631	0.00695687	0.110782	0.0627978	0.949928	-0.210172	0.224086	0	0	0.999868	Sgce	0.746861	-0.0353557	0.387917	-0.0387777	0.963226	0.16394	0.736651
ENSMUSG00000004633	0.165833	0.0652996	2.53957	0.0110989	0.037848	0.293818	0	0	0.970688	Chn2	0.236072	0.100125	0.263889	0.159941	0.874233	0.232829	0.0823089
ENSMUSG00000004637	0.172752	0.105305	1.64049	0.100903	-0.033642	0.379145	0	0	0.999868	Wwox	0.207052	0.219005	0.363099	0.141595	0.657395	0.183424	0.214216
ENSMUSG00000004642	-0.0106608	0.0770549	-0.138353	0.889961	-0.161686	0.140364	0	0	0.999868	Slbp	0.939573	-0.251944	0.0330749	0.00125474	0.60275	0.925153	0.991793
ENSMUSG00000004655	-0.1214	0.0836286	-1.45166	0.146596	-0.28531	0.0425087	0	0	0.999868	Aqp1	0.237167	-0.37124	-0.314128	-0.0873409	0.38107	0.257793	0.456852
ENSMUSG00000004661	-0.0444988	0.101485	-0.438477	0.66104	-0.243406	0.154408	0	0	0.999868	Arid3b	0.712578	0.210418	0.0110644	-0.0930875	0.651406	0.977202	0.411257
ENSMUSG00000004665	-0.178545	0.131667	-1.35603	0.175089	-0.436608	0.0795179	0	0	0.999868	Cnn2	0.328565	-0.408166	-0.145496	-0.159228	0.287805	0.585502	0.169978
ENSMUSG00000004667	0.173298	0.0888911	1.94955	0.0512292	-0.000925276	0.347521	0.00444333	10.5805	0.999868	Polr2e	0.201963	0.452441	0.376136	0.106899	0.256362	0.0871739	0.305259
ENSMUSG00000004677	-0.0683516	0.0788359	-0.867011	0.385936	-0.222867	0.0861639	0	0	0.999868	Myo9b	0.604064	0.134775	-0.316615	-0.0541714	0.793376	0.183766	0.673966
ENSMUSG00000004698	-0.373659	0.299152	-1.24906	0.211643	-0.959987	0.212669	0	0	0.999868	Hdac9	0.353326	-0.5883	-0.606041	-0.271923	0.13884	0.125924	0.0677886
ENSMUSG00000004707	-0.263768	0.209474	-1.25919	0.207961	-0.67433	0.146794	0	0	0.999868	Ly9	0.430353	-0.481212	-1.06931	-0.146745	0.191391	0.0290444	0.173986
ENSMUSG00000004709	-0.273439	0.267847	-1.02088	0.307312	-0.798409	0.251531	0	0	0.999868	Cd244	0.532744	-0.0910214	-0.567069	-0.35517	0.803357	0.138754	NA
ENSMUSG00000004730	-0.891759	0.68515	-1.30155	0.193069	-2.23463	0.45111	1.23432	88.7977	0.999868	Emr1	0.453036	-0.353428	-2.28815	-0.11755	0.316321	1.25829e-06	0.216944
ENSMUSG00000004748	0.174867	0.0825189	2.11911	0.0340808	0.013133	0.336601	0	0	0.999868	Mtfp1	0.809883	-0.0230623	0.0561626	0.219766	0.971996	0.851961	0.034668
ENSMUSG00000004768	-0.0983974	0.0949136	-1.0367	0.299873	-0.284425	0.0876299	0	0	0.999868	Rab23	0.401968	-0.185033	-0.162485	-0.0772153	0.689204	0.528448	0.517834
ENSMUSG00000004771	-0.0261574	0.0606338	-0.431399	0.666178	-0.144997	0.0926827	0	0	0.999868	Rab11a	0.632058	0.131244	0.0449332	-0.0467947	0.8223	0.885062	0.685517
ENSMUSG00000004788	0.132312	0.0837373	1.58009	0.114087	-0.0318099	0.296434	0	0	0.999868	Eif2b2	0.949268	0.0356077	0.0025105	0.183343	0.96494	0.994478	0.0914428
ENSMUSG00000004789	0.088429	0.0513424	1.72234	0.0850085	-0.0122004	0.189058	0	0	0.999868	Dlst	0.869333	-0.134114	0.0773771	0.096793	0.814142	0.77713	0.237914
ENSMUSG00000004791	0.0152691	0.153984	0.0991601	0.921011	-0.286535	0.317073	0	0	0.999868	Pgf	0.968607	0.0687321	-0.0443395	0.0157752	NA	NA	NA
ENSMUSG00000004798	-0.0320532	0.133983	-0.239233	0.810925	-0.294655	0.230549	0.0266401	48.0912	0.999868	Ulk2	0.686951	-0.424326	-0.0187532	0.0941288	0.286859	0.960697	0.413017
ENSMUSG00000004814	-0.0758886	0.146442	-0.518216	0.604308	-0.36291	0.211133	0	0	0.999868	Ccl24	0.826803	-0.0161461	-0.930323	-0.0358542	0.978931	0.0464901	0.635712
ENSMUSG00000004815	0.091569	0.0763646	1.1991	0.230488	-0.0581028	0.241241	0	0	0.999868	Dgkq	0.820787	0.106716	0.0107846	0.105885	0.857572	0.977202	0.342327
ENSMUSG00000004837	-0.0669813	0.106504	-0.628909	0.529408	-0.275725	0.141762	0	0	0.999868	Grap	0.669411	-0.0445166	-0.25887	-0.0480436	0.942632	0.372834	0.690811
ENSMUSG00000004843	-0.12089	0.0681011	-1.77515	0.0758729	-0.254365	0.0125859	0	0	0.999868	Chmp2b	0.308412	-0.0977509	-0.155077	-0.114692	0.878618	0.475925	0.271921
ENSMUSG00000004846	0.0930291	0.0830783	1.11978	0.262809	-0.0698014	0.25586	0	0	0.999868	Plod3	0.992478	0.0774185	-0.0191852	0.145731	0.906746	0.95719	0.192886
ENSMUSG00000004849	0.0246758	0.0737268	0.334693	0.737857	-0.119826	0.169178	0	0	0.999868	Ap1s1	0.793173	-0.131449	-0.00122221	0.0490511	0.822231	0.997469	0.710561
ENSMUSG00000004864	-0.0190636	0.140371	-0.135809	0.891972	-0.294185	0.256058	0	0	0.999868	Mapk13	0.997244	0.0889702	-0.342512	-0.00867174	NA	0.280588	NA
ENSMUSG00000004865	0.0696774	0.0702441	0.991932	0.321231	-0.0679986	0.207353	0	0	0.999868	Srpk1	0.88878	0.147962	-0.0111916	0.0824753	0.769411	0.97634	0.465347
ENSMUSG00000004880	-0.154952	0.0872857	-1.77523	0.0758607	-0.326029	0.016125	0	0	0.999868	Lbr	0.211219	-0.0625303	-0.284859	-0.133798	0.924506	0.181315	0.232986
ENSMUSG00000004891	0.0423563	0.119622	0.354083	0.723276	-0.192099	0.276812	0	0	0.999868	Nes	0.991784	0.00399872	-0.00827246	0.0552126	0.995746	0.985077	0.596004
ENSMUSG00000004895	0.016763	0.0665809	0.251769	0.801219	-0.113733	0.147259	0	0	0.999868	Prcc	0.942132	-0.0371493	0.0747487	0.00791398	0.96523	0.782503	0.959472
ENSMUSG00000004896	0.021269	0.0799829	0.265919	0.790301	-0.135495	0.178033	0	0	0.999868	Rrnad1	0.974613	0.156685	0.182524	-0.00776974	0.758942	0.473307	0.962525
ENSMUSG00000004897	0.11757	0.193199	0.608546	0.542825	-0.261092	0.496233	0.066143	58.8895	0.999868	Hdgf	0.637582	-0.109068	0.670505	0.0474684	0.857743	0.0321436	0.702765
ENSMUSG00000004929	0.0507679	0.0841686	0.603169	0.546396	-0.1142	0.215735	0	0	0.999868	Thop1	0.718046	0.284655	-0.0335648	0.0475751	0.537813	0.922851	0.722068
ENSMUSG00000004931	0.100597	0.103639	0.970644	0.331726	-0.102532	0.303726	0.00764061	17.272	0.999868	Apba3	0.699065	0.695007	-0.0769694	0.138478	0.0992734	0.781167	0.194911
ENSMUSG00000004933	-0.0291119	0.136692	-0.212975	0.831347	-0.297022	0.238799	0	0	0.999868	Matk	0.921325	-0.0885573	-0.209182	-0.00486283	NA	0.477323	NA
ENSMUSG00000004934	0.104697	0.0791297	1.3231	0.185801	-0.0503945	0.259788	0	0	0.999868	Pias4	0.300371	0.247887	0.430066	0.0728522	0.610783	0.121624	0.541743
ENSMUSG00000004936	0.0931043	0.0666032	1.3979	0.162144	-0.0374355	0.223644	0	0	0.999868	Map2k1	0.359618	0.467502	0.0508485	0.080466	0.237531	0.86257	0.46902
ENSMUSG00000004937	0.0757082	0.0593415	1.2758	0.202025	-0.0405991	0.192015	0	0	0.999868	Sgta	0.465213	-0.0399578	0.143489	0.0703688	0.963569	0.51228	0.498758
ENSMUSG00000004945	0.0955174	0.0612369	1.5598	0.118807	-0.0245047	0.215539	0	0	0.999868	Tmem242	0.487669	0.0163692	0.14472	0.0931115	0.986466	0.544511	0.343022
ENSMUSG00000004947	0.0593377	0.103238	0.574766	0.56545	-0.143005	0.261681	0	0	0.999868	Dtx2	0.846348	0.0826909	-0.0822223	0.100585	0.872206	0.774556	0.370465
ENSMUSG00000004951	-0.0127405	0.0907896	-0.14033	0.888399	-0.190685	0.165204	0	0	0.999868	Hspb1	0.933255	0.0329642	-0.040102	-0.0116811	0.961782	0.907665	0.942925
ENSMUSG00000004952	-0.0734525	0.12174	-0.603358	0.546271	-0.312058	0.165153	0	0	0.999868	Rasa4	0.628661	-0.190523	-0.135809	-0.0512222	0.570067	0.650344	0.618365
ENSMUSG00000004961	0.00645924	0.161051	0.0401067	0.968008	-0.309196	0.322114	0	0	0.999868	Syt5	0.989134	-0.00919258	0.0209731	0.00690677	NA	NA	NA
ENSMUSG00000004980	-0.140027	0.0559537	-2.50255	0.0123301	-0.249694	-0.0303599	0	0	0.989888	Hnrnpa2b1	0.394884	-0.176731	-0.0856935	-0.14661	0.740456	0.739202	0.0820569
ENSMUSG00000004994	0.0164117	0.0941064	0.174395	0.861555	-0.168034	0.200857	0	0	0.999868	Ccdc130	0.911668	0.00163893	0.137338	-0.0129077	0.998465	0.591507	0.933166
ENSMUSG00000004996	0.0653574	0.0685931	0.952828	0.340677	-0.0690826	0.199797	0	0	0.999868	Mri1	0.474078	0.305526	0.156941	0.0408064	0.475185	0.509811	0.749319
ENSMUSG00000005034	0.00252695	0.0661191	0.0382181	0.969514	-0.127064	0.132118	0	0	0.999868	Prkacb	0.729596	-0.0275574	0.199522	-0.0389313	0.972305	0.325224	0.765266
ENSMUSG00000005043	-0.0209251	0.0993916	-0.210532	0.833252	-0.215729	0.173879	0	0	0.999868	Sgsh	0.979642	-0.228077	-0.228306	0.0165327	0.588115	0.431402	0.913889
ENSMUSG00000005054	-0.0127992	0.0594036	-0.215461	0.829408	-0.129228	0.10363	0	0	0.999868	Cstb	0.987702	-0.0246402	0.00887857	-0.0156312	0.976046	0.980582	0.910249
ENSMUSG00000005057	0.0653869	0.115001	0.568579	0.569642	-0.16001	0.290784	0	0	0.999868	Sh2b2	0.957787	0.0490519	-0.00487173	0.0924555	0.923814	0.990495	0.384244
ENSMUSG00000005069	0.111115	0.056828	1.9553	0.0505481	-0.00026527	0.222496	0	0	0.999868	Pex5	0.39094	-0.0302423	0.158505	0.10983	0.97177	0.455488	0.222954
ENSMUSG00000005078	-0.101957	0.0754403	-1.35149	0.176538	-0.249817	0.0459034	0.00150827	5.20528	0.999868	Jkamp	0.558612	0.0771463	0.0952798	-0.161467	0.908138	0.724064	0.0982487
ENSMUSG00000005087	-0.563933	0.39204	-1.43846	0.150304	-1.33232	0.204451	0.333781	72.8904	0.999868	Cd44	0.34293	-0.177754	-1.41051	-0.220915	0.664209	0.00154232	0.0996776
ENSMUSG00000005089	-0.0196458	0.11092	-0.177117	0.859417	-0.237045	0.197753	0	0	0.999868	Slc1a2	0.887852	-0.0579938	0.16114	-0.0739723	0.891464	0.527884	0.487739
ENSMUSG00000005102	0.0317994	0.083672	0.380048	0.70391	-0.132195	0.195794	0	0	0.999868	Eif2ak4	0.788678	0.165951	0.0091013	0.0275558	0.727892	0.980362	0.850144
ENSMUSG00000005103	-0.191654	0.080722	-2.37424	0.0175849	-0.349866	-0.0334415	0	0	0.999868	Wdr1	0.0761161	-0.231145	-0.333738	-0.159595	0.618292	0.098035	0.13637
ENSMUSG00000005107	0.324053	0.316679	1.02329	0.306173	-0.296626	0.944732	0.251368	86.1227	0.999868	Slc2a9	0.884838	0.0100103	0.964716	0.0116995	0.991297	0.000195156	0.942441
ENSMUSG00000005124	-0.016773	0.123074	-0.136283	0.891597	-0.257994	0.224448	0	0	0.999868	Wisp1	0.963105	-0.0123633	-0.832263	0.00785735	NA	0.0650899	0.94945
ENSMUSG00000005125	-0.0742744	0.107989	-0.687798	0.49158	-0.285928	0.137379	0	0	0.999868	Ndrg1	0.663218	-0.30525	-0.302373	-0.0221211	0.47847	0.299636	0.864072
ENSMUSG00000005131	-0.0243573	0.153343	-0.158841	0.873794	-0.324905	0.27619	0	0	0.999868	4930550C14Rik	0.919484	0.00210739	-0.0649695	-0.0218854	NA	NA	NA
ENSMUSG00000005142	-0.00681514	0.0703576	-0.0968643	0.922834	-0.144714	0.131083	0	0	0.999868	Man2b1	0.936539	-0.0302006	0.0461912	-0.0219417	0.969292	0.875041	0.882098
ENSMUSG00000005148	0.0444305	0.150405	0.295405	0.767684	-0.250359	0.33922	0	0	0.999868	Klf5	0.856164	0.104834	0.192755	0.0166556	NA	0.509153	NA
ENSMUSG00000005150	0.0694549	0.0768976	0.903213	0.366413	-0.0812617	0.220172	0	0	0.999868	Wdr83	0.498838	0.709549	0.0283267	0.0618825	0.0869219	0.932696	0.628223
ENSMUSG00000005161	0.117721	0.0582407	2.02128	0.043251	0.00357096	0.23187	0	0	0.999868	Prdx2	0.120411	0.354525	0.188259	0.0931802	0.3876	0.395265	0.323672
ENSMUSG00000005198	-0.0388335	0.0733536	-0.529402	0.596527	-0.182604	0.104937	0	0	0.999868	Polr2a	0.903847	-0.150144	-0.262885	0.00304837	0.79211	0.233411	0.983405
ENSMUSG00000005204	0.0333365	0.0688983	0.483851	0.628492	-0.101702	0.168375	0	0	0.999868	Senp3	0.854776	-0.0316382	0.120366	0.0159895	0.960866	0.612799	0.917475
ENSMUSG00000005220	-0.111279	0.181459	-0.613247	0.539713	-0.466931	0.244373	0	0	0.999868	Corin	0.616766	-0.142015	-0.231236	-0.0873052	NA	NA	NA
ENSMUSG00000005225	0.155254	0.0833367	1.86298	0.0624657	-0.00808269	0.318591	0	0	0.999868	Plekha8	0.233617	0.136366	0.229461	0.140647	0.81252	0.300329	0.203241
ENSMUSG00000005233	0.101466	0.150594	0.673771	0.500457	-0.193693	0.396624	0	0	0.999868	Spc25	0.700758	-0.0522741	0.290983	0.093669	0.924233	0.323519	0.313293
ENSMUSG00000005237	0.00855866	0.140752	0.0608067	0.951513	-0.26731	0.284427	0	0	0.999868	Dnah2	0.998633	0.00707253	-0.00659778	0.010619	NA	NA	NA
ENSMUSG00000005251	0.100287	0.0997313	1.00557	0.314622	-0.0951828	0.295757	0	0	0.999868	Ripk4	0.633887	0.277181	0.0188578	0.108758	0.521428	0.960755	0.336726
ENSMUSG00000005262	0.0219336	0.0564387	0.388627	0.697552	-0.0886841	0.132551	0	0	0.999868	Ufd1l	0.861403	0.403019	0.00703468	0.0104948	0.326371	0.985077	0.939222
ENSMUSG00000005267	-0.0306752	0.125978	-0.243497	0.807621	-0.277588	0.216237	0	0	0.999868	Zfp287	0.96117	-0.0569299	0.0256781	-0.0351113	NA	0.948482	0.715806
ENSMUSG00000005268	-0.148788	0.124612	-1.19401	0.232474	-0.393024	0.0954472	0	0	0.999868	Prlr	0.440007	0.012182	-0.468959	-0.121455	0.987194	0.102456	0.270273
ENSMUSG00000005299	0.137056	0.0783668	1.7489	0.0803079	-0.0165402	0.290652	0	0	0.999868	Letm1	0.682703	0.212342	0.010175	0.160927	0.678052	0.978408	0.132443
ENSMUSG00000005312	0.00897269	0.0559572	0.160349	0.872606	-0.100701	0.118647	0	0	0.999868	Ubqln1	0.845547	-0.049827	-0.0925214	0.0273007	0.94931	0.714951	0.818166
ENSMUSG00000005320	-0.00603803	0.0699278	-0.0863465	0.931191	-0.143094	0.131018	0	0	0.999868	Fgfr4	0.95878	-0.0491421	-0.0972102	0.0233403	0.949139	0.692832	0.873242
ENSMUSG00000005338	0.00387741	0.109636	0.0353663	0.971788	-0.211004	0.218759	0	0	0.999868	Cadm3	0.994419	-0.445556	-0.203804	0.0733082	0.248948	0.447353	0.514913
ENSMUSG00000005354	0.0570661	0.069403	0.822243	0.410939	-0.0789613	0.193094	0	0	0.999868	Txn2	0.604592	0.609074	0.103793	0.0321716	0.129492	0.666984	0.813427
ENSMUSG00000005357	-0.0125838	0.158387	-0.0794501	0.936675	-0.323016	0.297848	0	0	0.999868	Slc1a6	0.976812	0	-0.0913316	-0.00548726	NA	NA	NA
ENSMUSG00000005360	-0.133477	0.177712	-0.751087	0.4526	-0.481785	0.214831	0	0	0.999868	Slc1a3	0.545842	-0.145759	-0.408586	-0.105136	0.618292	0.206779	0.261784
ENSMUSG00000005362	-0.14409	0.126581	-1.13832	0.254987	-0.392184	0.104004	0.0197841	38.8923	0.999868	Crbn	0.790322	-0.262399	0.117625	-0.267343	0.548712	0.634621	0.00527701
ENSMUSG00000005364	-0.0214198	0.143695	-0.149065	0.881503	-0.303057	0.260217	0	0	0.999868	Il5ra	0.936084	-0.0955016	-0.0407877	-0.00955194	NA	NA	NA
ENSMUSG00000005370	-0.00514596	0.084911	-0.0606042	0.951674	-0.171568	0.161276	0	0	0.999868	Msh6	0.860478	-0.390417	0.129524	-0.00867296	0.330027	0.609973	0.957551
ENSMUSG00000005371	-0.110103	0.0701691	-1.56911	0.116622	-0.247632	0.0274258	0	0	0.999868	Fbxo11	0.828023	-0.0504633	-0.0282212	-0.129428	0.948211	0.934484	0.206584
ENSMUSG00000005373	0.237345	0.0795592	2.98325	0.00285203	0.081412	0.393278	0	0	0.611592	Mlxipl	0.545013	0.0389397	0.218538	0.250873	0.958275	0.42732	0.00672435
ENSMUSG00000005374	0.109141	0.0930442	1.173	0.240796	-0.0732226	0.291504	0	0	0.999868	Tbl2	0.987875	0.086719	-0.0388418	0.162921	0.892319	0.906334	0.152077
ENSMUSG00000005378	0.0765183	0.0813242	0.940904	0.346754	-0.0828743	0.235911	0	0	0.999868	Wbscr22	0.952461	0.115562	-0.0486184	0.116989	0.849952	0.872166	0.305259
ENSMUSG00000005397	-0.580115	0.508118	-1.14169	0.253581	-1.57601	0.415778	0.647967	85.8807	0.999868	Nid1	0.379069	-0.135389	-1.70762	-0.111219	0.739325	0.000712916	0.312193
ENSMUSG00000005410	-0.0698757	0.130926	-0.533704	0.593546	-0.326486	0.186734	0	0	0.999868	Mcm5	0.727405	-0.224083	-0.032063	-0.0650845	0.503721	0.930965	0.469366
ENSMUSG00000005413	-0.61621	0.440472	-1.39898	0.16182	-1.47952	0.247099	0.465304	82.8762	0.999868	Hmox1	0.521019	-0.331457	-1.47799	-0.0745437	0.335803	8.95875e-05	0.429195
ENSMUSG00000005417	0.16108	0.124546	1.29333	0.195896	-0.0830263	0.405186	0.0239801	50.7552	0.999868	Mprip	0.358821	0.594295	0.029848	0.130532	0.106208	0.929488	0.14169
ENSMUSG00000005442	0.0441798	0.0829308	0.532731	0.59422	-0.118362	0.206721	0	0	0.999868	Cic	0.869461	0.204936	-0.162063	0.082087	0.662259	0.490706	0.493941
ENSMUSG00000005447	0.0680559	0.113154	0.601447	0.547543	-0.153721	0.289833	0	0	0.999868	Pafah1b3	0.731618	-0.0325161	0.170126	0.0640555	0.961712	0.553607	0.555777
ENSMUSG00000005465	-0.0792442	0.122865	-0.64497	0.518947	-0.320055	0.161567	0	0	0.999868	Il27ra	0.626634	-0.28973	-0.127874	-0.0520421	NA	0.677335	0.613094
ENSMUSG00000005469	-0.0150225	0.0625256	-0.240262	0.810127	-0.137571	0.107525	0	0	0.999868	Prkaca	0.890328	-0.12727	-0.0140546	-0.00757732	0.831134	0.969605	0.960448
ENSMUSG00000005470	-0.0629159	0.138067	-0.455691	0.648612	-0.333523	0.207691	0	0	0.999868	Asf1b	0.733655	-0.0801316	-0.0960481	-0.0527971	0.817307	0.763774	NA
ENSMUSG00000005481	-0.0160505	0.0818305	-0.196143	0.844498	-0.176435	0.144334	0	0	0.999868	Ddx39	0.841546	0.198868	-0.278061	0.00119904	0.700531	0.234475	0.991941
ENSMUSG00000005483	0.228065	0.112145	2.03366	0.0419864	0.00826412	0.447865	0	0	0.999868	Dnajb1	0.285387	0.451854	0.0729278	0.273979	0.261419	0.800394	0.0318609
ENSMUSG00000005501	-0.110634	0.0666337	-1.66034	0.096847	-0.241234	0.0199654	0	0	0.999868	Usp40	0.554394	0.0323983	-0.129707	-0.114789	0.968874	0.59111	0.253263
ENSMUSG00000005505	0.0180181	0.0864254	0.208482	0.834853	-0.151373	0.187409	0	0	0.999868	Kbtbd4	0.928992	-0.297861	0.0842446	0.0355492	0.507297	0.774009	0.799896
ENSMUSG00000005506	0.04807	0.0671455	0.715907	0.474049	-0.0835329	0.179673	0	0	0.999868	Celf1	0.645523	0.105769	0.120789	0.0274382	0.865617	0.615095	0.842362
ENSMUSG00000005510	0.219603	0.0643515	3.41256	0.000643559	0.0934768	0.34573	0	0	0.33011	Ndufs3	0.0232944	0.413963	0.437516	0.184083	0.309294	0.0225129	0.0371861
ENSMUSG00000005514	0.103593	0.112386	0.921764	0.356652	-0.116679	0.323865	0	0	0.999868	Por	0.527806	0.0252823	0.268266	0.0901492	0.972104	0.338529	0.416112
ENSMUSG00000005533	-0.00461805	0.1271	-0.0363339	0.971016	-0.25373	0.244494	0	0	0.999868	Igf1r	0.986719	-0.0464347	0.224551	-0.0263122	0.9479	0.460957	NA
ENSMUSG00000005534	-0.0324415	0.0698993	-0.464118	0.642563	-0.169442	0.104559	0	0	0.999868	Insr	0.908282	-0.213144	0.0919356	-0.0460862	0.67639	0.728502	0.720768
ENSMUSG00000005540	0.0110663	0.133191	0.0830862	0.933783	-0.249983	0.272116	0	0	0.999868	Fcer2a	0.990753	0.514706	0.0539688	-0.00599882	NA	0.878547	NA
ENSMUSG00000005547	0.678829	0.597846	1.13546	0.256184	-0.492928	1.85059	0.954904	90.7315	0.999868	Cyp2a5	0.985696	0.242011	1.90282	-0.0123873	0.491703	1.07387e-05	0.936281
ENSMUSG00000005553	0.0123718	0.130503	0.0948007	0.924473	-0.24341	0.268153	0	0	0.999868	Atp4a	0.916138	-0.0077777	-0.0367783	0.0275119	NA	0.923405	NA
ENSMUSG00000005566	0.145476	0.0710704	2.04692	0.0406655	0.00618031	0.284771	0	0	0.999868	Trim28	0.249522	0.313631	0.12432	0.135791	0.489324	0.625725	0.183034
ENSMUSG00000005575	0.195811	0.0638697	3.06578	0.00217101	0.0706284	0.320993	0	0	0.595554	Ube2m	0.045067	0.329006	0.40751	0.172102	0.446993	0.0846637	0.0513604
ENSMUSG00000005580	0.00229494	0.0931078	0.0246482	0.980336	-0.180193	0.184783	0	0	0.999868	Adcy9	0.94899	-0.252291	0.089647	0.00685502	0.568912	0.75273	0.965881
ENSMUSG00000005583	-0.0735164	0.109979	-0.668462	0.503839	-0.28907	0.142037	0	0	0.999868	Mef2c	0.79186	-0.00542939	0.116961	-0.106902	0.993505	0.704086	0.344449
ENSMUSG00000005609	0.0458853	0.0639702	0.717291	0.473195	-0.0794941	0.171265	0	0	0.999868	Ctr9	0.964012	0.135938	-0.0842765	0.0575179	0.795004	0.754194	0.627985
ENSMUSG00000005610	-0.0366018	0.0582766	-0.62807	0.529958	-0.150822	0.0776182	0	0	0.999868	Eif4g2	0.657803	-0.271733	-0.0193235	-0.031389	0.547722	0.953895	0.798904
ENSMUSG00000005611	-0.127276	0.136534	-0.932195	0.351236	-0.394878	0.140325	0	0	0.999868	Mrvi1	0.614679	0.00667251	-0.395479	-0.120788	0.991297	0.235871	0.266466
ENSMUSG00000005615	0.027342	0.0572577	0.477525	0.632988	-0.0848811	0.139565	0	0	0.999868	Pcyt1a	0.801927	-0.261841	0.0986334	0.0245812	0.551677	0.686681	0.842006
ENSMUSG00000005621	0.000150459	0.0677609	0.00222043	0.998228	-0.132658	0.132959	0	0	0.999868	Zfp592	0.928638	-0.305148	-0.0494477	0.0299324	0.495426	0.867377	0.827218
ENSMUSG00000005625	0.0731671	0.0809727	0.903602	0.366206	-0.0855365	0.231871	0.00594018	22.027	0.999868	Psmd4	0.471384	0.516162	0.0809572	0.032481	0.182996	0.75172	0.768843
ENSMUSG00000005628	-0.0304754	0.140721	-0.216566	0.828547	-0.306283	0.245333	0	0	0.999868	Tmod4	0.882351	-0.0162942	-0.0698551	-0.0264697	NA	NA	NA
ENSMUSG00000005656	-0.231775	0.0887052	-2.61287	0.00897858	-0.405634	-0.0579161	0	0	0.91771	Snx6	0.3519	-0.0387065	-0.23997	-0.247885	0.960559	0.304496	0.0173994
ENSMUSG00000005667	-0.150613	0.191122	-0.788047	0.430669	-0.525204	0.223979	0.0210865	14.2103	0.999868	Mthfd2	0.687427	-0.00459822	-0.956006	-0.0788983	0.994145	0.0342531	NA
ENSMUSG00000005672	-0.00592327	0.111787	-0.0529872	0.957742	-0.225021	0.213175	0	0	0.999868	Kit	0.942873	0.0187789	-0.467592	0.0182718	0.977395	0.17907	0.888951
ENSMUSG00000005674	0.0952006	0.0890121	1.06952	0.284834	-0.07926	0.269661	0	0	0.999868	Tomm40l	0.458751	0.223209	0.0807385	0.0828495	0.660147	0.78099	0.488847
ENSMUSG00000005677	0.129546	0.120092	1.07872	0.280712	-0.10583	0.364922	0	0	0.999868	Nr1i3	0.972641	-0.0187169	0.0145433	0.264752	0.982732	0.970788	0.0452492
ENSMUSG00000005681	0.26441	0.195024	1.35578	0.17517	-0.117831	0.64665	0.069353	61.1361	0.999868	Apoa2	0.289967	-0.0271866	0.676372	0.135254	0.970183	0.00370298	0.189569
ENSMUSG00000005682	0.0225855	0.0735639	0.307019	0.758829	-0.121597	0.166768	0	0	0.999868	Pan2	0.947688	0.423857	0.0135354	0.00293648	0.289429	0.972082	0.983962
ENSMUSG00000005683	-0.0165817	0.0655635	-0.252911	0.800337	-0.145084	0.11192	0	0	0.999868	Cs	0.98366	0.0614443	0.209089	-0.04578	0.931112	0.370915	0.704368
ENSMUSG00000005686	-0.114699	0.155501	-0.737608	0.460753	-0.419475	0.190077	0	0	0.999868	Ampd3	0.717786	0.12092	-0.722415	-0.113541	0.715809	0.0879794	0.272261
ENSMUSG00000005687	-0.0124755	0.0619547	-0.201364	0.840414	-0.133904	0.108953	0	0	0.999868	Bcas2	0.702515	0.164731	0.0844261	-0.0449418	0.763254	0.746461	0.708305
ENSMUSG00000005696	-0.0435222	0.165789	-0.262516	0.792924	-0.368463	0.281418	0	0	0.999868	Sh2d1a	0.921158	-0.00736339	-0.0551254	-0.0489708	NA	0.858367	NA
ENSMUSG00000005698	-0.0883754	0.103483	-0.854011	0.393099	-0.291198	0.114447	0.0122876	34.4688	0.999868	Ctcf	0.58355	-0.517038	-0.0464508	-0.0345647	0.175864	0.876905	0.793312
ENSMUSG00000005699	0.0161328	0.0998235	0.161613	0.87161	-0.179518	0.211783	0	0	0.999868	Pard6a	0.904318	0.0309356	0.0211287	0.0135401	NA	0.956231	0.926126
ENSMUSG00000005718	0.134413	0.118755	1.13185	0.257697	-0.0983428	0.367169	0	0	0.999868	Tfap4	0.381349	0.236348	0.191313	0.10989	0.560177	0.491221	0.316887
ENSMUSG00000005732	0.125889	0.0883832	1.42436	0.154343	-0.0473387	0.299117	0.00431034	13.5046	0.999868	Ranbp1	0.544207	0.408672	-0.0567681	0.136003	0.303011	0.849441	0.196286
ENSMUSG00000005763	-0.107047	0.214173	-0.499818	0.617204	-0.526819	0.312724	0	0	0.999868	Cd247	0.908176	-0.273728	0.0625235	-0.15424	NA	0.852326	NA
ENSMUSG00000005774	-0.083101	0.122507	-0.678337	0.497558	-0.32321	0.157008	0.0153464	29.6384	0.999868	Rfx5	0.671484	-0.515459	0.0708044	-0.0614606	0.184773	0.808246	0.63461
ENSMUSG00000005779	0.0959343	0.0890346	1.07749	0.281259	-0.0785703	0.270439	0.00659112	21.9458	0.999868	Psmb4	0.419176	0.555175	0.125639	0.0396521	0.147039	0.578249	0.753945
ENSMUSG00000005800	-0.24526	0.398669	-0.615196	0.538426	-1.02664	0.536118	0.268272	59.3293	0.999868	Mmp8	0.779452	-0.0579644	-1.84675	-0.0396407	0.850808	0.00455494	NA
ENSMUSG00000005802	-0.0558386	0.0796149	-0.701358	0.48308	-0.211881	0.100204	0	0	0.999868	Slc30a4	0.714588	-0.210823	-0.0132161	-0.0551257	0.660443	0.972746	0.673053
ENSMUSG00000005803	0.0981454	0.136231	0.720434	0.471258	-0.168862	0.365153	0.0271461	44.693	0.999868	Sqrdl	0.576115	0.110201	0.410899	-0.0427856	0.854973	0.0419664	0.714408
ENSMUSG00000005804	-0.0259308	0.0742028	-0.349458	0.726745	-0.171366	0.119504	0	0	0.999868	Bloc1s6	0.765787	-0.0884999	0.094472	-0.0456753	0.879372	0.725836	0.728943
ENSMUSG00000005813	0.0943764	0.0634427	1.48758	0.13686	-0.029969	0.218722	0	0	0.999868	Metap1	0.419732	0.144537	0.0957927	0.0900593	0.799066	0.70686	0.387723
ENSMUSG00000005823	0.0110235	0.0734218	0.15014	0.880654	-0.132881	0.154928	0	0	0.999868	Gpr108	0.881568	-0.0557778	0.120236	-0.00853457	0.941512	0.626485	0.957721
ENSMUSG00000005824	-0.029141	0.130084	-0.224017	0.822744	-0.284101	0.225819	0	0	0.999868	Tnfsf14	0.851859	-0.0557026	-0.0502449	-0.0227804	NA	0.888844	NA
ENSMUSG00000005836	0.0461074	0.0958067	0.481254	0.630336	-0.14167	0.233885	0	0	0.999868	Gata6	0.973018	0.280388	-0.201004	0.0605747	0.541889	0.434878	0.629022
ENSMUSG00000005846	0.0953245	0.0675304	1.41158	0.158074	-0.0370326	0.227682	0.000241478	0.91931	0.999868	Rsl1d1	0.350183	0.392709	0.191119	0.0520708	0.320227	0.388461	0.669791
ENSMUSG00000005871	-0.0708746	0.0675385	-1.0494	0.293996	-0.203248	0.0614983	0	0	0.999868	Apc	0.980288	-0.121662	0.0488708	-0.0904085	0.840887	0.873305	0.402698
ENSMUSG00000005873	-0.0359979	0.0908921	-0.396051	0.692067	-0.214143	0.142147	0	0	0.999868	Reep5	0.940875	0.0765323	-0.0399161	-0.0467885	0.897405	0.902814	0.715315
ENSMUSG00000005881	0.107416	0.0551258	1.94857	0.0513471	-0.000628232	0.215461	0	0	0.999868	Ergic3	0.393088	0.0781603	0.137259	0.105785	0.900489	0.556688	0.229502
ENSMUSG00000005882	0.146144	0.071663	2.03933	0.0414173	0.00568745	0.286601	0	0	0.999868	Uqcc1	0.280505	0.0318846	0.206668	0.139219	0.958275	0.331885	0.172359
ENSMUSG00000005883	0.00112563	0.151677	0.00742121	0.994079	-0.296156	0.298407	0	0	0.999868	Spo11	0.990017	0.0493229	0.0299618	-0.00851856	NA	NA	NA
ENSMUSG00000005886	-0.093975	0.066738	-1.40812	0.159096	-0.224779	0.036829	0	0	0.999868	Ncoa2	0.695438	0.0302871	-0.0714665	-0.10627	0.969292	0.788592	0.311795
ENSMUSG00000005893	-0.174744	0.140632	-1.24256	0.214029	-0.450378	0.10089	0.0269522	40.4444	0.999868	Nr2c2	0.306765	-0.59632	-0.0965299	-0.0752957	0.0992734	0.740131	0.513844
ENSMUSG00000005897	-0.0874942	0.0886385	-0.987091	0.323598	-0.261222	0.086234	0	0	0.999868	Nr2c1	0.985911	-0.211401	0.0753764	-0.134735	0.681251	0.784536	0.234977
ENSMUSG00000005899	0.0513824	0.076103	0.675169	0.499568	-0.0977767	0.200541	0	0	0.999868	Smpd4	0.796064	-0.183864	0.00106472	0.0768354	0.702532	0.997469	0.517763
ENSMUSG00000005907	0.0835371	0.0752646	1.10991	0.267037	-0.0639789	0.231053	0	0	0.999868	Pex1	0.715646	0.242415	0.0165132	0.0940037	0.570685	0.965248	0.414424
ENSMUSG00000005936	-0.027838	0.0610853	-0.455724	0.648588	-0.147563	0.0918869	0	0	0.999868	Kctd20	0.845611	-0.178649	-0.118381	-0.00425615	0.740262	0.621642	0.976708
ENSMUSG00000005947	-0.06575	0.145304	-0.452501	0.650908	-0.35054	0.21904	0	0	0.999868	Itgae	0.746526	-0.0388203	-0.151596	-0.0565496	NA	0.623009	NA
ENSMUSG00000005949	-0.0554585	0.0805822	-0.688223	0.491313	-0.213397	0.10248	0	0	0.999868	Ctns	0.654211	0.00413865	0.102481	-0.0949837	0.996356	0.700398	0.415242
ENSMUSG00000005950	-0.0112404	0.150588	-0.0746431	0.940499	-0.306387	0.283907	0	0	0.999868	P2rx5	0.988456	0.0353684	-0.0904161	-0.0075037	NA	NA	NA
ENSMUSG00000005951	0.0702755	0.0830392	0.846294	0.397389	-0.0924783	0.233029	0.000384753	0.979188	0.999868	Shpk	0.805929	-0.0428786	0.347348	0.02639	0.954114	0.095396	0.858177
ENSMUSG00000005958	0.0284113	0.14715	0.193077	0.846899	-0.259998	0.316821	0	0	0.999868	Ephb3	0.809209	-0.208123	-0.0309151	0.063238	NA	0.935757	NA
ENSMUSG00000005968	0.0661775	0.106323	0.62242	0.533665	-0.142211	0.274566	0	0	0.999868	Tuft1	0.869738	0.189019	-0.0233136	0.0860051	0.671445	0.949028	0.428274
ENSMUSG00000005973	-0.207712	0.104439	-1.98884	0.046719	-0.412409	-0.00301566	0	0	0.999868	Rcn1	0.254246	-0.242427	-0.289842	-0.192489	0.541889	0.272581	0.0910301
ENSMUSG00000005980	-0.00841409	0.146727	-0.0573453	0.95427	-0.295993	0.279165	0	0	0.999868	Dnase1	0.98553	-0.0296488	-0.0800265	0.00680147	NA	0.806547	NA
ENSMUSG00000005981	0.144588	0.0684397	2.11263	0.0346326	0.0104483	0.278727	0	0	0.999868	Trap1	0.572504	-0.168625	0.237285	0.14689	0.759245	0.231324	0.139999
ENSMUSG00000005982	0.235101	0.0874444	2.68858	0.00717564	0.0637135	0.406489	0	0	0.91771	Naa60	0.453107	-0.119415	0.401907	0.238856	0.819573	0.0767568	0.0204796
ENSMUSG00000005983	0.0314558	0.120714	0.260582	0.794415	-0.205138	0.26805	0	0	0.999868	1700037C18Rik	0.861466	0.424033	0.140352	0.0128464	NA	0.645625	0.919515
ENSMUSG00000005986	-0.0279036	0.134377	-0.207652	0.835501	-0.291278	0.23547	0	0	0.999868	Ankrd13d	0.895045	0.0155269	-0.088135	-0.0230107	NA	0.786478	NA
ENSMUSG00000006005	-0.00771463	0.0637746	-0.120967	0.903717	-0.132711	0.117281	0	0	0.999868	Tpr	0.8743	0.420438	-0.0495848	-0.0097962	0.284356	0.859299	0.95005
ENSMUSG00000006010	-0.0845966	0.0631023	-1.34063	0.180042	-0.208275	0.0390816	0	0	0.999868	BC003331	0.857707	-0.0106921	0.0404549	-0.113688	0.991297	0.898791	0.247401
ENSMUSG00000006014	-0.228554	0.382764	-0.597114	0.550431	-0.978758	0.52165	0.318693	75.8582	0.999868	Prg4	0.749045	0.123748	-1.21683	0.023982	0.789261	0.0127368	0.870622
ENSMUSG00000006019	0.0171252	0.0826625	0.207171	0.835877	-0.14489	0.179141	0	0	0.999868	Dhx34	0.766964	-0.120112	-0.176032	0.053046	0.810429	0.489272	0.684764
ENSMUSG00000006021	0.0935631	0.0765267	1.22262	0.221473	-0.0564265	0.243553	0	0	0.999868	Kptn	0.320534	0.141666	0.339419	0.0738954	0.801189	0.204351	0.528434
ENSMUSG00000006024	0.0770748	0.0989217	0.77915	0.435892	-0.116808	0.270958	0.0116015	30.6773	0.999868	Napa	0.965408	0.0684367	0.34233	-0.0046634	0.921553	0.0707509	0.971637
ENSMUSG00000006050	0.0690304	0.0692485	0.996851	0.318837	-0.0666941	0.204755	0	0	0.999868	Sra1	0.444892	0.62903	0.045674	0.0562402	0.110804	0.885062	0.646476
ENSMUSG00000006057	0.27505	0.0594228	4.6287	3.67961e-06	0.158584	0.391517	0	0	0.0192014	Atp5g1	0.209928	0.0547466	0.28746	0.281624	0.932608	0.177325	4.81533e-05
ENSMUSG00000006058	0.123339	0.0848366	1.45384	0.145991	-0.042938	0.289615	0.00269908	5.50651	0.999868	Snf8	0.361483	0.550055	0.27887	0.0750022	0.154325	0.237633	0.508855
ENSMUSG00000006095	0.130606	0.255655	0.510867	0.609444	-0.370469	0.631681	0.13106	78.1688	0.999868	Tbcb	0.921477	1.07332	-0.0359448	0.0165787	0.0214117	0.913398	0.916254
ENSMUSG00000006127	-0.0448613	0.0743302	-0.603541	0.546149	-0.190546	0.100823	0	0	0.999868	Inpp5k	0.919045	-0.0687704	0.047036	-0.0597082	0.90999	0.882261	0.636469
ENSMUSG00000006134	-0.0332192	0.0792898	-0.418959	0.675246	-0.188624	0.122186	0	0	0.999868	Crkl	0.77193	-0.111729	-0.0536888	-0.0187213	0.849095	0.853985	0.904547
ENSMUSG00000006154	0.0354252	0.128085	0.276576	0.782106	-0.215617	0.286467	0	0	0.999868	Eps8l1	0.960745	0.0448108	-0.0553817	0.0521869	0.925678	0.875269	0.57206
ENSMUSG00000006169	-0.132118	0.0880139	-1.50111	0.133327	-0.304623	0.0403856	0.00236124	7.86993	0.999868	Clint1	0.345425	-0.386171	-0.237142	-0.0467213	0.32075	0.248887	0.727789
ENSMUSG00000006191	-0.063799	0.0925942	-0.689017	0.490813	-0.24528	0.117682	0	0	0.999868	Cdkal1	0.687113	-0.0825835	-0.202851	-0.0355282	0.894969	0.415842	0.794763
ENSMUSG00000006205	-0.183041	0.174169	-1.05094	0.293286	-0.524407	0.158324	0	0	0.999868	Htra1	0.557953	-0.14295	-0.154047	-0.212689	0.7184	0.604808	0.104935
ENSMUSG00000006215	0.0305192	0.0849837	0.359118	0.719507	-0.136046	0.197084	0	0	0.999868	Zbtb17	0.752723	-0.193153	0.0203087	0.0652762	0.714179	0.956864	0.605624
ENSMUSG00000006218	0.0257342	0.144393	0.178223	0.858548	-0.257271	0.308739	0	0	0.999868	Fam131c	0.786713	-0.0929527	-0.143528	0.103179	NA	0.623009	0.29834
ENSMUSG00000006219	-0.235443	0.190531	-1.23572	0.216563	-0.608876	0.137991	0	0	0.999868	Fblim1	0.486731	-0.0477987	-0.550567	-0.24958	0.92601	0.136792	0.0777132
ENSMUSG00000006221	-0.0514552	0.175927	-0.292481	0.769919	-0.396266	0.293355	0	0	0.999868	Hspb7	0.951176	0.0177694	-0.0627832	-0.0626663	NA	NA	NA
ENSMUSG00000006235	0.0118429	0.121909	0.0971451	0.922611	-0.227095	0.250781	0	0	0.999868	Epor	0.910206	-0.0156753	-0.178821	0.0375076	NA	0.557564	0.717834
ENSMUSG00000006241	0.0260238	0.0926233	0.280964	0.778738	-0.155515	0.207562	0	0	0.999868	Ccdc159	0.9399	0.00631607	-0.0206837	0.0397681	0.993505	0.956864	0.763806
ENSMUSG00000006262	0.045717	0.0689976	0.662588	0.507595	-0.0895159	0.18095	0	0	0.999868	Mob1b	0.828716	-0.0340872	0.32924	0.0186997	0.968874	0.128761	0.897339
ENSMUSG00000006273	-0.153692	0.0891737	-1.72352	0.0847954	-0.328469	0.021085	0	0	0.999868	Atp6v1b2	0.361834	-0.026512	-0.191288	-0.154719	0.971996	0.395604	0.166998
ENSMUSG00000006276	-0.0199666	0.0776465	-0.257147	0.797065	-0.172151	0.132218	0	0	0.999868	Eps15l1	0.973388	0.0941592	-0.0342167	-0.0282074	0.886042	0.919546	0.846063
ENSMUSG00000006281	-0.188385	0.0890067	-2.11653	0.0343001	-0.362835	-0.0139351	0	0	0.999868	Tep1	0.746061	0.313038	-0.328862	-0.194593	0.397745	0.171612	0.0693568
ENSMUSG00000006288	-0.0471066	0.0776709	-0.606489	0.54419	-0.199339	0.105126	0	0	0.999868	Ttc5	0.634012	-0.152989	-0.10545	-0.0322983	0.759245	0.702402	0.817714
ENSMUSG00000006289	-0.0525801	0.0657914	-0.799193	0.424178	-0.181529	0.0763688	0	0	0.999868	Osgep	0.79978	-0.058179	0.0664639	-0.0778214	0.938415	0.81089	0.481966
ENSMUSG00000006299	0.0571466	0.0619838	0.92196	0.356549	-0.0643394	0.178633	0.000615807	2.66303	0.999868	Aamp	0.723145	0.00750186	0.275635	0.0230713	0.993759	0.136319	0.857501
ENSMUSG00000006301	0.0859684	0.0636382	1.35089	0.176729	-0.0387601	0.210697	0	0	0.999868	Tmbim1	0.344283	0.364619	0.101301	0.0554338	0.34272	0.689122	0.641242
ENSMUSG00000006304	-0.0299059	0.0818869	-0.36521	0.714955	-0.190401	0.130589	0.00449995	16.6259	0.999868	Arpc2	0.745127	0.179809	0.123493	-0.108043	0.740262	0.595712	0.28558
ENSMUSG00000006307	0.0391171	0.0755828	0.51754	0.604779	-0.109022	0.187257	0	0	0.999868	Kmt2b	0.741055	-0.027908	-0.0571331	0.0688611	0.974628	0.846355	0.5738
ENSMUSG00000006310	-0.0190655	0.155114	-0.122913	0.902176	-0.323083	0.284952	0	0	0.999868	Zbtb32	0.949837	-0.0982508	-0.441065	0.0323456	NA	0.209301	NA
ENSMUSG00000006313	0.0100213	0.151194	0.0662811	0.947154	-0.286313	0.306356	0	0	0.999868	Upk1a	0.99716	8.06717e-05	0.00235487	0.012213	NA	NA	NA
ENSMUSG00000006315	0.102241	0.057591	1.7753	0.0758489	-0.0106352	0.215117	0	0	0.999868	Tmem147	0.893924	0.100004	0.0013552	0.120492	0.862135	0.997155	0.177833
ENSMUSG00000006333	-0.00271948	0.0553074	-0.0491703	0.960784	-0.11112	0.105681	0	0	0.999868	Rps9	0.990225	-0.0758866	0.0569112	-0.0109366	0.9096	0.830936	0.936632
ENSMUSG00000006335	0.0795295	0.0865261	0.919138	0.358023	-0.0900586	0.249117	0	0	0.999868	Tfpt	0.571987	0.170227	0.070339	0.0741175	0.725825	0.80795	0.543344
ENSMUSG00000006342	-0.376567	0.343542	-1.09613	0.273021	-1.0499	0.296763	0.251514	71.8639	0.999868	Susd2	0.438535	0.12016	-1.1078	-0.252897	0.81252	0.00572537	0.0687133
ENSMUSG00000006344	-0.291345	0.177055	-1.64551	0.0998653	-0.638366	0.0556761	0	0	0.999868	Ggt5	0.318661	-0.0623656	-0.51244	-0.312033	0.908042	0.100614	0.0418745
ENSMUSG00000006345	-0.0021877	0.152967	-0.0143017	0.988589	-0.301998	0.297623	0	0	0.999868	Ggt1	0.940599	0.158316	0.0525277	-0.0280826	NA	0.881429	NA
ENSMUSG00000006356	-0.38346	0.352006	-1.08935	0.275998	-1.07338	0.30646	0.319191	87.7359	0.999868	Crip2	0.589875	-0.025493	-1.10341	-0.0503526	0.976502	0.000133724	0.702768
ENSMUSG00000006360	-0.135866	0.135755	-1.00081	0.316917	-0.401942	0.13021	0	0	0.999868	Crip1	0.57828	0.0636862	-0.466204	-0.131532	0.913642	0.146046	0.234977
ENSMUSG00000006362	-0.00835951	0.104072	-0.080324	0.93598	-0.212338	0.195619	0	0	0.999868	Cbfa2t3	0.979707	-0.103543	-0.0400663	0.0104281	0.860471	0.911905	0.941203
ENSMUSG00000006369	-0.0713924	0.139164	-0.51301	0.607944	-0.344148	0.201363	0	0	0.999868	Fbln1	0.880922	0.115758	-0.291884	-0.0757526	NA	0.357088	NA
ENSMUSG00000006373	0.116654	0.175498	0.664706	0.506239	-0.227315	0.460624	0.0486908	48.9234	0.999868	Pgrmc1	0.868213	-0.0550041	0.561281	-0.00976375	0.934959	0.0270156	0.950091
ENSMUSG00000006378	0.107011	0.0752767	1.42157	0.155151	-0.0405284	0.254551	0	0	0.999868	Gcat	0.524543	0.0629366	0.203878	0.102415	0.91393	0.453174	0.345026
ENSMUSG00000006386	-0.0781087	0.141029	-0.553847	0.579683	-0.354521	0.198304	0.0164875	17.6107	0.999868	Tek	0.995509	-0.42543	-0.410934	0.0383033	0.291703	0.193489	0.781467
ENSMUSG00000006389	0.0012078	0.148837	0.00811494	0.993525	-0.290507	0.292923	0	0	0.999868	Mpl	0.973318	-0.0271679	0.0810225	-0.00359673	NA	NA	NA
ENSMUSG00000006390	0.0192334	0.0755707	0.254509	0.799103	-0.128882	0.167349	0	0	0.999868	Elovl1	0.827346	0.0418617	-0.0804506	0.0441468	0.961081	0.765313	0.744047
ENSMUSG00000006392	-0.00605368	0.0687354	-0.0880722	0.929819	-0.140773	0.128665	0	0	0.999868	Med8	0.972783	-0.0672768	-0.169297	0.0274917	0.922817	0.453446	0.842211
ENSMUSG00000006395	0.378949	0.291791	1.2987	0.194046	-0.192951	0.950849	0.190158	75.9774	0.999868	Hyi	0.298719	0.165611	1.03361	0.0896706	0.75308	0.00285039	0.447869
ENSMUSG00000006398	-0.0280437	0.146352	-0.191618	0.848041	-0.314887	0.2588	0	0	0.999868	Cdc20	0.947286	-0.269128	-0.173597	0.00920291	0.361242	0.565303	0.899424
ENSMUSG00000006403	-0.0413826	0.149449	-0.276901	0.781856	-0.334297	0.251532	0	0	0.999868	Adamts4	0.855375	-0.141559	-0.269659	-0.0151542	NA	NA	NA
ENSMUSG00000006411	-0.0440954	0.130728	-0.337307	0.735886	-0.300317	0.212126	0	0	0.999868	Pvrl4	0.787197	-0.0832001	-0.096635	-0.0316289	0.81158	0.762659	NA
ENSMUSG00000006412	0.233782	0.137401	1.70145	0.0888579	-0.0355197	0.503084	0.0233976	34.522	0.999868	Pfdn2	0.229163	0.272661	0.615298	0.108701	0.5683	0.0146859	0.311925
ENSMUSG00000006418	0.0842492	0.0913523	0.922245	0.356401	-0.094798	0.263296	0.00909709	32.7304	0.999868	Rnf114	0.6727	0.412678	0.10862	0.00567498	0.284561	0.633436	0.971783
ENSMUSG00000006423	-0.0673426	0.0689949	-0.976052	0.329039	-0.20257	0.0678849	0	0	0.999868	C330007P06Rik	0.707358	-0.182069	-0.00950048	-0.0718222	0.737663	0.978884	0.536884
ENSMUSG00000006435	-0.0193434	0.128566	-0.150455	0.880406	-0.271328	0.232641	0	0	0.999868	Neurl1a	0.95503	0.0855728	-0.143066	-0.0169557	0.766948	0.636218	NA
ENSMUSG00000006442	0.496216	0.189235	2.62223	0.00873573	0.125323	0.867109	0.0548424	53.4539	0.91771	Srm	0.259448	0.827236	0.158071	0.67319	0.0494195	0.510281	8.58669e-07
ENSMUSG00000006445	-0.0199839	0.0956482	-0.208931	0.834502	-0.207451	0.167483	0	0	0.999868	Epha2	0.934204	-0.112235	-0.155633	0.000370992	0.812621	0.601069	0.997177
ENSMUSG00000006456	0.0644281	0.0727504	0.885605	0.375831	-0.0781601	0.207016	0	0	0.999868	Rbm14	0.688738	0.0399714	-0.16158	0.0849283	0.958275	0.546637	0.443959
ENSMUSG00000006457	-0.0105656	0.157459	-0.0671005	0.946502	-0.319179	0.298048	0	0	0.999868	Actn3	0.971767	-0.014182	-0.00890245	-0.0103569	NA	0.981665	NA
ENSMUSG00000006462	0.0571153	0.150966	0.378333	0.705183	-0.238772	0.353002	0	0	0.999868	A530013C23Rik	0.768686	0.0704263	0.110952	0.0453959	NA	0.726354	NA
ENSMUSG00000006463	-0.0505011	0.106735	-0.473144	0.63611	-0.259698	0.158696	0	0	0.999868	Zdhhc24	0.798152	0.111929	-0.241871	-0.0438017	0.811308	0.39446	0.717633
ENSMUSG00000006464	0.0432953	0.12083	0.358315	0.720108	-0.193528	0.280118	0	0	0.999868	Bbs1	0.899044	-0.073376	-0.0068321	0.0673723	0.845065	0.987412	0.508896
ENSMUSG00000006471	0.0690482	0.0853712	0.808799	0.418631	-0.0982764	0.236373	0	0	0.999868	Ndor1	0.599198	-0.178716	-0.0493964	0.108289	0.738739	0.884246	0.344099
ENSMUSG00000006476	0.0525778	0.0840848	0.625295	0.531777	-0.112225	0.217381	0	0	0.999868	Nsmf	0.703792	-0.00360587	-0.150837	0.103028	0.996458	0.540437	0.372962
ENSMUSG00000006494	0.332271	0.417493	0.795872	0.426107	-0.486	1.15054	0.459176	89.7992	0.999868	Pdk1	0.798603	-0.164597	1.1668	-0.0133758	0.72323	9.30515e-05	0.931094
ENSMUSG00000006498	0.0549255	0.0723343	0.759329	0.447656	-0.086847	0.196698	0.00300069	12.3338	0.999868	Ptbp1	0.881285	-0.243123	-0.0399412	0.109069	0.619559	0.898797	0.23484
ENSMUSG00000006517	0.00436044	0.0960269	0.0454085	0.963782	-0.183849	0.19257	0	0	0.999868	Mvd	0.714285	0.0801287	-0.419682	0.0360221	0.868132	0.138994	0.793899
ENSMUSG00000006519	-0.512393	0.347293	-1.47539	0.140108	-1.19308	0.168289	0.270912	75.83	0.999868	Cyba	0.354639	-0.141609	-1.20712	-0.183636	0.722327	0.000394396	0.135954
ENSMUSG00000006522	-0.628056	0.657113	-0.955781	0.339183	-1.91597	0.659862	1.19228	93.9809	0.999868	Itih3	0.417756	0.0790294	-2.02005	-0.0956338	0.899861	2.2962e-05	0.415912
ENSMUSG00000006526	0.0119994	0.0819806	0.146369	0.88363	-0.14868	0.172678	0	0	0.999868	Tmem110	0.949414	-0.116215	0.0231753	0.0198985	0.835264	0.948482	0.896995
ENSMUSG00000006527	0.0311209	0.0659684	0.471754	0.637102	-0.0981748	0.160417	0	0	0.999868	Sfmbt1	0.931985	-0.0843828	0.201396	0.0112199	0.894969	0.35633	0.941328
ENSMUSG00000006529	-0.0378025	0.0873749	-0.432647	0.665271	-0.209054	0.133449	0.00450526	9.35547	0.999868	Itih1	0.894527	-0.180013	-0.35754	0.01747	0.7184	0.124325	0.90078
ENSMUSG00000006538	0.0764692	0.150245	0.508965	0.610777	-0.218005	0.370943	0	0	0.999868	Ihh	0.853748	-0.0257977	0.0899668	0.0927085	NA	0.776604	NA
ENSMUSG00000006567	0.0572784	0.0748965	0.764768	0.44441	-0.089516	0.204073	0	0	0.999868	Atp7b	0.86538	-0.150556	0.0101602	0.080425	0.768683	0.978408	0.491893
ENSMUSG00000006574	-0.0371332	0.158165	-0.234775	0.814383	-0.347131	0.272864	0	0	0.999868	Slc4a1	0.918062	0.103131	-0.0288034	-0.0545871	NA	0.877145	0.467729
ENSMUSG00000006575	0.0693788	0.109549	0.633313	0.526529	-0.145333	0.284091	0	0	0.999868	Rundc3a	0.705129	0.0574355	0.120685	0.0481508	NA	0.642322	0.643236
ENSMUSG00000006576	-0.0249192	0.15391	-0.161908	0.871378	-0.326576	0.276738	0	0	0.999868	Slc4a3	0.910456	-0.0697756	0.162543	-0.0709537	NA	0.585502	NA
ENSMUSG00000006585	0.0191904	0.117632	0.16314	0.870409	-0.211364	0.249745	0	0	0.999868	Cdt1	0.810325	0.0108546	0.426198	-0.034658	0.986501	0.140761	0.747521
ENSMUSG00000006586	-0.0611694	0.190461	-0.321164	0.748086	-0.434467	0.312128	0	0	0.999868	Runx1t1	0.926873	0.0707851	-0.021909	-0.128674	NA	NA	NA
ENSMUSG00000006587	0.0247809	0.134416	0.184359	0.853731	-0.23867	0.288232	0	0	0.999868	Snai3	0.938131	0.0565449	-0.00128978	0.0254018	NA	NA	0.761487
ENSMUSG00000006589	-0.00614279	0.0842671	-0.0728967	0.941888	-0.171303	0.159018	0.00293631	8.39476	0.999868	Aprt	0.690605	0.402402	0.0125019	-0.0512881	0.326392	0.974278	0.685899
ENSMUSG00000006599	0.0991849	0.0650151	1.52557	0.127118	-0.0282423	0.226612	0	0	0.999868	Gtf2h1	0.585067	-0.0712828	0.118122	0.104023	0.9096	0.623531	0.309567
ENSMUSG00000006611	-0.153194	0.0668176	-2.29272	0.021864	-0.284154	-0.0222341	0	0	0.999868	Hfe	0.724739	-0.0414251	-0.0555205	-0.180223	0.961871	0.851839	0.0549604
ENSMUSG00000006638	0.141439	0.127461	1.10966	0.267145	-0.10838	0.391257	0	0	0.999868	Abhd1	0.640666	0.211924	0.0616309	0.140066	NA	NA	0.218411
ENSMUSG00000006641	0.154316	0.14911	1.03492	0.300708	-0.137934	0.446566	0	0	0.999868	Slc5a6	0.549274	-0.0331934	0.655189	0.144936	0.957474	0.0928891	0.200059
ENSMUSG00000006642	0.00195616	0.144911	0.013499	0.98923	-0.282064	0.285976	0	0	0.999868	Tcf23	0.987628	0.0358969	-0.0504388	0.00432877	NA	NA	NA
ENSMUSG00000006651	0.0317396	0.137373	0.231046	0.817279	-0.237507	0.300987	0	0	0.999868	Aplp1	0.931382	0.29885	-0.0805689	0.0279823	NA	0.80795	NA
ENSMUSG00000006673	-0.0125438	0.0669846	-0.187264	0.851454	-0.143831	0.118744	0	0	0.999868	Qrich1	0.998775	-0.203032	-0.0603689	0.011895	0.684636	0.824985	0.939222
ENSMUSG00000006675	0.0123796	0.137144	0.0902673	0.928075	-0.256417	0.281176	0	0	0.999868	P4htm	0.983549	0.170814	-0.0436282	0.00893497	NA	NA	NA
ENSMUSG00000006676	0.0870665	0.0645894	1.348	0.177658	-0.0395264	0.213659	0	0	0.999868	Usp19	0.781563	-0.110197	-0.0183486	0.123154	0.856788	0.959763	0.214276
ENSMUSG00000006678	-0.0590649	0.0850857	-0.694181	0.487569	-0.22583	0.1077	0	0	0.999868	Pola1	0.687085	-0.147517	-0.0507085	-0.0548064	0.736176	0.873654	0.674621
ENSMUSG00000006699	-0.158979	0.060403	-2.63197	0.00848912	-0.277366	-0.0405912	0	0	0.91771	Cdc42	0.543692	-0.0448239	-0.0866084	-0.182133	0.958275	0.727605	0.0372473
ENSMUSG00000006705	-0.00125494	0.0789055	-0.0159043	0.987311	-0.155907	0.153397	0	0	0.999868	Pknox1	0.913012	-0.0566456	-0.195809	0.0476694	0.940558	0.389729	0.722004
ENSMUSG00000006711	0.18118	0.312943	0.578954	0.56262	-0.432178	0.794537	0.188073	64.1598	0.999868	D130043K22Rik	0.593901	-0.0758034	0.97823	-0.0579792	0.840433	0.0189402	0.632704
ENSMUSG00000006715	0.157782	0.202661	0.778551	0.436244	-0.239426	0.554989	0.0593073	43.4854	0.999868	Gmnn	0.771015	0.0222022	0.785468	0.0288295	0.978147	0.0290341	0.839355
ENSMUSG00000006717	0.101534	0.0797621	1.27296	0.203032	-0.0547967	0.257865	0	0	0.999868	Acot13	0.386231	0.26996	0.540954	0.0643793	0.568541	0.0684887	0.60585
ENSMUSG00000006720	-0.029965	0.156048	-0.192024	0.847723	-0.335813	0.275883	0	0	0.999868	Zfp184	0.891688	-0.0844997	-0.0817807	-0.0140903	NA	NA	NA
ENSMUSG00000006724	0.00530557	0.152989	0.0346794	0.972335	-0.294548	0.305159	0	0	0.999868	Cyp27b1	0.981105	0	0.0209731	0.00427199	NA	NA	NA
ENSMUSG00000006728	0.0516576	0.0620819	0.832087	0.40536	-0.0700208	0.173336	0	0	0.999868	Cdk4	0.541296	0.164056	0.117339	0.0341486	0.767171	0.628661	0.785833
ENSMUSG00000006731	-0.0187906	0.0621683	-0.302254	0.762459	-0.140638	0.103057	0	0	0.999868	B4galnt1	0.896675	0.0161291	-0.100029	-0.00997148	0.986582	0.705113	0.946248
ENSMUSG00000006732	0.0358122	0.0837979	0.427363	0.669115	-0.128429	0.200053	0	0	0.999868	Mettl1	0.803189	0.478169	-0.0176669	0.0255053	0.219912	0.96665	0.863073
ENSMUSG00000006736	0.0394493	0.0592384	0.665942	0.505448	-0.0766558	0.155555	0	0	0.999868	Tspan31	0.910495	0.196378	-0.124266	0.0469632	0.702368	0.635879	0.671642
ENSMUSG00000006740	-0.0207167	0.0679365	-0.304943	0.76041	-0.15387	0.112436	0	0	0.999868	Kif5b	0.890971	-0.0796007	0.00428721	-0.0206391	0.905223	0.991227	0.886494
ENSMUSG00000006763	-0.0313182	0.089296	-0.350723	0.725796	-0.206335	0.143699	0	0	0.999868	Saal1	0.892555	0.198225	-0.115933	-0.0327164	0.654032	0.668119	0.816011
ENSMUSG00000006777	0.199441	0.251669	0.792474	0.428084	-0.293821	0.692702	0	0	0.999868	Krt23	0.584626	0.0889395	0.246644	0.284017	NA	0.429278	0.0379732
ENSMUSG00000006782	-0.0401151	0.0823671	-0.487029	0.626238	-0.201552	0.121321	0	0	0.999868	Cnp	0.78829	-0.542627	0.0515109	-0.0369016	0.168499	0.870024	0.792699
ENSMUSG00000006784	0.0135803	0.128392	0.105772	0.915763	-0.238063	0.265223	0	0	0.999868	Ttc25	0.981906	0.110558	0.202936	-0.00543907	NA	0.413102	NA
ENSMUSG00000006800	0.206606	0.163113	1.26664	0.205284	-0.11309	0.526302	0.0220838	22.2178	0.999868	Sulf2	0.395435	-0.00779845	0.677921	0.126711	0.991297	0.0256138	0.255578
ENSMUSG00000006818	0.121648	0.0653702	1.86091	0.062757	-0.00647524	0.249771	0	0	0.999868	Sod2	0.556874	0.156978	0.0514162	0.133736	0.780716	0.86257	0.173685
ENSMUSG00000006850	-0.145821	0.095559	-1.52598	0.127016	-0.333113	0.0414715	0	0	0.999868	Tmco6	0.283402	-0.521956	-0.196214	-0.124848	0.185018	0.458136	0.270368
ENSMUSG00000006906	-0.0822437	0.0828201	-0.99304	0.32069	-0.244568	0.0800808	0	0	0.999868	Stambp	0.624992	0.0247785	0.103858	-0.145697	0.978147	0.694349	0.186676
ENSMUSG00000006920	-0.0818025	0.07489	-1.0923	0.2747	-0.228584	0.0649792	0	0	0.999868	Ezh1	0.506977	-0.193391	-0.0654281	-0.0753756	0.713727	0.821822	0.525864
ENSMUSG00000006930	-0.0792975	0.124606	-0.636386	0.524525	-0.323521	0.164926	0	0	0.999868	Hap1	0.676548	0.00166272	-0.424666	-0.0696017	0.997479	0.223761	0.506615
ENSMUSG00000006931	-0.0413502	0.116572	-0.354719	0.7228	-0.269826	0.187126	0	0	0.999868	Leprel4	0.803571	-0.0397601	-0.135197	-0.0297496	NA	0.66174	0.791616
ENSMUSG00000006932	0.0372061	0.0429453	0.86636	0.386293	-0.0469652	0.121377	0	0	0.999868	Ctnnb1	0.674829	-0.0337907	-0.138341	0.0514229	0.969286	0.552182	0.511331
ENSMUSG00000006941	0.019635	0.0672563	0.291944	0.77033	-0.112185	0.151455	0	0	0.999868	Eif1b	0.97951	0.354766	-0.0431739	0.00639133	0.404869	0.890652	0.968726
ENSMUSG00000006958	0.0550084	0.0932589	0.589846	0.555294	-0.127776	0.237792	0	0	0.999868	Chrd	0.906329	0.113903	-0.0692322	0.0814556	0.810429	0.815253	0.492334
ENSMUSG00000006998	-0.0196743	0.0608433	-0.323361	0.746422	-0.138925	0.0995763	0	0	0.999868	Psmd2	0.806167	-0.0566373	-0.0395267	-0.0144069	0.935338	0.899704	0.920577
ENSMUSG00000007029	0.112048	0.0849897	1.31838	0.187378	-0.0545284	0.278625	0.0036965	10.1079	0.999868	Vars	0.591155	-0.25454	-0.0515262	0.175041	0.524086	0.867114	0.0670299
ENSMUSG00000007030	-0.0166515	0.131434	-0.126691	0.899185	-0.274258	0.240955	0	0	0.999868	Vwa7	0.946947	-0.00727547	-0.120774	-0.00921727	NA	NA	NA
ENSMUSG00000007033	0.00116212	0.144864	0.0080222	0.993599	-0.282766	0.28509	0	0	0.999868	Hspa1l	0.990474	0.0521702	-0.0646382	0.00231879	NA	NA	NA
ENSMUSG00000007034	0.0768708	0.188587	0.407615	0.683556	-0.292752	0.446494	0	0	0.999868	Slc44a4	0.840356	-0.0130318	0.152758	0.0848953	NA	NA	NA
ENSMUSG00000007035	0.0262271	0.119062	0.220281	0.825652	-0.20713	0.259585	0	0	0.999868	Msh5	0.920844	0.123759	-0.0174144	0.0255022	NA	0.968488	0.819826
ENSMUSG00000007036	0.0659208	0.0601367	1.09618	0.272999	-0.051945	0.183787	0	0	0.999868	Abhd16a	0.881401	-0.251021	0.176164	0.0637587	0.60818	0.402612	0.550936
ENSMUSG00000007038	-0.0144028	0.0717747	-0.200667	0.840959	-0.155079	0.126273	0.00199538	6.74638	0.999868	Neu1	0.881604	0.249988	0.159985	-0.0649224	0.603229	0.483226	0.543344
ENSMUSG00000007039	0.0247026	0.127542	0.193682	0.846425	-0.225275	0.274681	0	0	0.999868	Ddah2	0.743731	-0.385454	-0.0658171	0.0837768	0.267521	0.832172	0.399131
ENSMUSG00000007041	-0.161063	0.106391	-1.51388	0.130057	-0.369585	0.0474595	0	0	0.999868	Clic1	0.299281	-0.24474	-0.351626	-0.108103	0.55217	0.134343	0.337939
ENSMUSG00000007050	0.0702691	0.0796184	0.882574	0.377466	-0.08578	0.226318	0	0	0.999868	Lsm2	0.560338	0.258685	0.0395223	0.062846	0.579552	0.903523	0.624541
ENSMUSG00000007080	0.0607539	0.114805	0.529191	0.596673	-0.16426	0.285768	0	0	0.999868	Pole	0.743588	0.199025	0.465126	0.0264404	0.553599	0.18173	0.828371
ENSMUSG00000007097	0.0251634	0.119756	0.210122	0.833573	-0.209555	0.259882	0	0	0.999868	Atp1a2	0.935877	0.0119914	0.428479	0.00956095	NA	NA	0.939222
ENSMUSG00000007107	-0.00972099	0.147794	-0.0657739	0.947558	-0.299392	0.27995	0	0	0.999868	Atp1a4	0.992787	0.0138223	-0.140203	-3.76794e-05	NA	NA	NA
ENSMUSG00000007122	0.0183743	0.134521	0.13659	0.891355	-0.245283	0.282031	0	0	0.999868	Casq1	0.944898	-0.020382	0.107217	0.0125607	NA	NA	NA
ENSMUSG00000007207	-0.0147286	0.131243	-0.112225	0.910645	-0.271959	0.242502	0	0	0.999868	Stx1a	0.960634	0.0147242	-0.0867654	-0.00892805	NA	0.781167	NA
ENSMUSG00000007216	-0.0549574	0.10349	-0.531038	0.595393	-0.257795	0.14788	0	0	0.999868	Zfp775	0.984489	-0.140213	0.0555349	-0.0713941	0.738916	0.864462	0.533584
ENSMUSG00000007338	0.0429972	0.0695581	0.618148	0.536478	-0.0933342	0.179329	0	0	0.999868	Mrpl49	0.665788	0.0760694	0.0574064	0.0372192	0.905283	0.841074	0.783091
ENSMUSG00000007379	-0.0451693	0.168348	-0.268309	0.788461	-0.375126	0.284787	0	0	0.999868	Dennd2c	0.63752	0.347425	0.119133	-0.150322	0.314983	0.705182	0.181454
ENSMUSG00000007411	0.155679	0.0699728	2.22485	0.0260915	0.0185346	0.292823	0	0	0.999868	Mark3	0.719343	-0.0026948	0.0617612	0.194805	0.997452	0.823087	0.0455831
ENSMUSG00000007415	0.0150502	0.0643247	0.233972	0.815006	-0.111024	0.141124	0	0	0.999868	Gatad1	0.994078	-0.186071	0.0808841	0.014026	0.727541	0.750361	0.927068
ENSMUSG00000007458	-0.03294	0.0527927	-0.623949	0.532661	-0.136412	0.0705318	0	0	0.999868	M6pr	0.824742	-0.223268	0.0134668	-0.0333858	0.65147	0.971247	0.759022
ENSMUSG00000007476	0.0258943	0.0793513	0.326325	0.744179	-0.129631	0.18142	0	0	0.999868	Lrrc8a	0.943911	0.208929	-0.102488	0.0301134	0.688412	0.705866	0.833873
ENSMUSG00000007564	0.0367408	0.073631	0.498986	0.617789	-0.107573	0.181055	0.00440896	20.6132	0.999868	Ppp2r1a	0.919148	0.388391	0.00876667	0.00491176	0.326392	0.979194	0.972057
ENSMUSG00000007570	0.12154	0.0886736	1.37064	0.170486	-0.0522572	0.295337	0	0	0.999868	Fance	0.34775	0.173016	0.209531	0.105123	0.694312	0.409677	0.361241
ENSMUSG00000007589	0.0587169	0.0880993	0.666486	0.505101	-0.113954	0.231388	0	0	0.999868	Tinf2	0.835113	0.126211	0.382364	0.0056194	0.833357	0.110322	0.973543
ENSMUSG00000007591	0.00629743	0.148467	0.0424164	0.966167	-0.284693	0.297288	0	0	0.999868	Tssk4	0.981651	0.0318549	0.0203334	0.00177997	NA	NA	NA
ENSMUSG00000007594	-0.296896	0.290545	-1.02186	0.306847	-0.866353	0.272561	0.186063	74.654	0.999868	Hapln4	0.449338	0.131619	-0.885021	-0.143817	0.800909	0.00292241	0.206584
ENSMUSG00000007603	0.0366784	0.0996531	0.36806	0.712828	-0.158638	0.231995	0.00592714	15.0989	0.999868	Dus3l	0.908066	0.414331	-0.131956	0.0447394	0.311112	0.591833	0.74135
ENSMUSG00000007610	0.0917479	0.0809286	1.13369	0.256925	-0.0668692	0.250365	0	0	0.999868	Gtpbp3	0.784155	0.0586537	-0.076803	0.140981	0.934034	0.781282	0.199515
ENSMUSG00000007613	-0.06528	0.0666333	-0.979691	0.327239	-0.195879	0.0653188	0	0	0.999868	Tgfbr1	0.861858	0.211623	-0.0274	-0.0870147	0.671035	0.936013	0.419106
ENSMUSG00000007617	-0.0557351	0.0804062	-0.693168	0.488204	-0.213328	0.101858	0	0	0.999868	Homer1	0.617895	0.0673557	0.0781884	-0.10779	0.92288	0.775099	0.346075
ENSMUSG00000007646	-0.0352365	0.124425	-0.283195	0.777027	-0.279105	0.208632	0	0	0.999868	Rad51c	0.874846	-0.367781	-0.165131	-0.00521971	NA	0.590014	NA
ENSMUSG00000007655	-0.102669	0.157653	-0.651234	0.514895	-0.411665	0.206326	0	0	0.999868	Cav1	0.906009	-0.212169	0.0588595	-0.155042	0.545876	0.86257	0.172566
ENSMUSG00000007656	0.091809	0.0619516	1.48195	0.138354	-0.0296139	0.213232	0	0	0.999868	Arpp19	0.236042	0.299348	0.126186	0.0741892	0.513964	0.608259	0.479787
ENSMUSG00000007659	0.0992895	0.0779215	1.27422	0.202584	-0.0534339	0.252013	0	0	0.999868	Bcl2l1	0.779091	-0.243458	0.0262752	0.134513	0.597408	0.941055	0.208272
ENSMUSG00000007670	-0.0598682	0.171981	-0.348109	0.727758	-0.396945	0.277209	0.0558725	66.1475	0.999868	Khsrp	0.643592	-0.557578	-0.0260209	0.108849	0.141353	0.939515	0.318709
ENSMUSG00000007721	0.148306	0.0921653	1.60912	0.107589	-0.0323352	0.328946	0	0	0.999868	Ccdc124	0.526462	0.0568574	0.137946	0.163203	0.939684	0.588731	0.148969
ENSMUSG00000007739	0.0643938	0.0920125	0.699838	0.484029	-0.115947	0.244735	0.0100583	34.6146	0.999868	Cct4	0.826381	0.329676	0.164071	-0.0312741	0.432075	0.428165	0.788703
ENSMUSG00000007777	-0.00382781	0.0780298	-0.0490558	0.960875	-0.156763	0.149108	0	0	0.999868	0610009B22Rik	0.971519	-0.0204672	-0.157699	0.0302913	0.979969	0.503856	0.832667
ENSMUSG00000007783	0.0223298	0.132858	0.168072	0.866526	-0.238067	0.282727	0	0	0.999868	Cpt1c	0.949078	0.395173	-0.0544887	0.0161678	NA	0.870915	NA
ENSMUSG00000007812	-0.0882991	0.0807216	-1.09387	0.274011	-0.24651	0.0699122	0	0	0.999868	Zfp655	0.701735	0.0340282	0.166055	-0.148139	0.968874	0.501577	0.169512
ENSMUSG00000007815	-0.0653727	0.0513013	-1.27429	0.202561	-0.165922	0.035176	0	0	0.999868	Rhoa	0.536918	-0.303936	-0.0489841	-0.062492	0.459995	0.863099	0.49768
ENSMUSG00000007817	-0.0449022	0.0781417	-0.574626	0.565545	-0.198057	0.108253	0	0	0.999868	Zmiz1	0.893116	0.171455	-0.0848035	-0.0583975	0.755267	0.743435	0.656063
ENSMUSG00000007827	0.0220011	0.0958175	0.229615	0.818391	-0.165798	0.2098	0	0	0.999868	Ankrd26	0.973934	-0.0345708	0.108533	0.00826543	0.966759	0.693669	0.956718
ENSMUSG00000007833	0.0524303	0.0613581	0.854496	0.39283	-0.0678294	0.17269	0	0	0.999868	Aldh16a1	0.611888	0.380896	0.0235922	0.0478803	0.332265	0.945031	0.680967
ENSMUSG00000007836	0.0454756	0.054071	0.841035	0.400328	-0.0605016	0.151453	0	0	0.999868	Hnrnpa0	0.540992	0.186571	0.177504	0.0273125	0.727108	0.44058	0.809435
ENSMUSG00000007837	0.115758	0.0786475	1.47186	0.141058	-0.0383879	0.269904	0	0	0.999868	Prrg2	0.435951	0.0554013	0.150742	0.112648	0.938562	0.526091	0.3146
ENSMUSG00000007850	-0.137777	0.0696296	-1.97871	0.0478488	-0.274248	-0.00130519	0	0	0.999868	Hnrnph1	0.554787	0.0645343	-0.153451	-0.144454	0.902782	0.526091	0.144511
ENSMUSG00000007867	0.00465396	0.0983492	0.0473208	0.962258	-0.188107	0.197415	0	0	0.999868	Ift43	0.847586	0.392227	0.00425068	-0.030769	0.324917	0.991229	0.813427
ENSMUSG00000007872	0.0348275	0.112198	0.310412	0.756247	-0.185076	0.254731	0	0	0.999868	Id3	0.88653	0.416837	-0.00895736	-0.0193338	0.307497	0.982096	0.856927
ENSMUSG00000007880	-0.0772852	0.0594444	-1.30013	0.193558	-0.193794	0.0392236	0	0	0.999868	Arid1a	0.760957	-0.0900071	-0.0247703	-0.0843972	0.890982	0.942545	0.392237
ENSMUSG00000007891	-0.0833872	0.0657847	-1.26758	0.204949	-0.212323	0.0455484	0	0	0.999868	Ctsd	0.993156	0.025629	-0.00889561	-0.106008	0.976502	0.980361	0.305259
ENSMUSG00000007892	0.0787528	0.0573982	1.37204	0.17005	-0.0337455	0.191251	0	0	0.999868	Rplp1	0.333127	0.452566	0.0479396	0.063565	0.24637	0.876436	0.531555
ENSMUSG00000007908	-0.0101493	0.152316	-0.0666331	0.946874	-0.308682	0.288384	0	0	0.999868	Hmgcll1	0.999196	-0.00468989	0.00447199	-0.0124937	NA	NA	NA
ENSMUSG00000007950	0.0685723	0.106714	0.642578	0.520498	-0.140584	0.277729	0	0	0.999868	Abhd8	0.771195	0.197417	0.00392677	0.0718257	0.627925	0.992294	0.518278
ENSMUSG00000007987	0.0318918	0.108216	0.294705	0.768219	-0.180208	0.243991	0	0	0.999868	Ift22	0.624481	-0.237151	-0.155792	0.104517	0.557219	0.559588	0.351617
ENSMUSG00000007989	-0.00584947	0.145861	-0.040103	0.968011	-0.291732	0.280033	0	0	0.999868	Fzd3	0.952037	0.0288249	-0.13303	0.00663855	NA	NA	NA
ENSMUSG00000008035	0.282834	0.176404	1.60333	0.108862	-0.0629121	0.62858	0	0	0.999868	Mid1ip1	0.651902	-0.0375723	0.284104	0.406573	0.94712	0.342956	0.0138489
ENSMUSG00000008036	0.0780067	0.0761948	1.02378	0.305939	-0.0713324	0.227346	0	0	0.999868	Ap2s1	0.521396	-0.070523	0.210149	0.0633998	0.917175	0.33948	0.615263
ENSMUSG00000008090	0.532672	0.551376	0.966078	0.334005	-0.548005	1.61335	0.852898	95.5458	0.999868	Fgfrl1	0.75087	-0.106805	1.61444	0.0449085	0.817313	2.18051e-13	0.73011
ENSMUSG00000008129	-0.00560301	0.15551	-0.0360299	0.971259	-0.310398	0.299191	0	0	0.999868	4930432K21Rik	0.995434	-0.0521261	-0.0582343	0.0100744	NA	NA	NA
ENSMUSG00000008136	-0.107958	0.182391	-0.591907	0.553913	-0.465438	0.249521	0	0	0.999868	Fhl2	0.79179	-0.027849	-0.126567	-0.126713	NA	0.68054	NA
ENSMUSG00000008140	-0.0169823	0.0715576	-0.237324	0.812405	-0.157233	0.123268	0	0	0.999868	Emc10	0.964924	-0.00302841	-0.0874937	-0.00346824	0.997411	0.744382	0.981819
ENSMUSG00000008153	0.0177304	0.114751	0.154511	0.877207	-0.207178	0.242639	0	0	0.999868	Clstn3	0.936794	0.0309719	0.138991	0.0069809	0.960556	0.636521	0.957721
ENSMUSG00000008167	0.0425601	0.0811661	0.524357	0.60003	-0.116523	0.201643	0	0	0.999868	Fbxw9	0.958568	0.0982935	-0.0151109	0.058639	0.867082	0.968577	0.653957
ENSMUSG00000008193	-0.00956282	0.137331	-0.0696333	0.944486	-0.278727	0.259601	0	0	0.999868	Spib	0.971994	-0.329983	-0.0193406	0.00974742	NA	0.964614	0.909376
ENSMUSG00000008200	0.035768	0.0705873	0.50672	0.612351	-0.102581	0.174117	0	0	0.999868	Fnbp4	0.821074	-0.0193973	0.0707521	0.0352614	0.983234	0.809881	0.793244
ENSMUSG00000008206	0.0132941	0.0994592	0.133664	0.893668	-0.181642	0.208231	0	0	0.999868	Cers4	0.940779	0.00447826	0.0422807	0.00837967	0.995591	0.902972	0.956385
ENSMUSG00000008226	0.000737924	0.0696346	0.0105971	0.991545	-0.135743	0.137219	0	0	0.999868	Scrn3	0.968645	0.178073	0.154096	-0.0451189	0.714179	0.484604	0.727455
ENSMUSG00000008301	0.11774	0.136297	0.863854	0.387668	-0.149396	0.384876	0.0296757	53.7672	0.999868	Phax	0.805904	0.555283	0.0993326	-0.00213504	0.135957	0.693928	0.98767
ENSMUSG00000008305	0.029979	0.0819693	0.365735	0.714563	-0.130678	0.190636	0	0	0.999868	Tle1	0.918564	0.0637871	0.31687	-0.0153949	0.926099	0.161671	0.924996
ENSMUSG00000008307	1.11012	1.51929	0.730687	0.46497	-1.86762	4.08787	6.04638	96.6909	0.999868	1700109H08Rik	0.590782	4.83116	-0.179901	-0.0811821	0.00122339	0.557537	NA
ENSMUSG00000008318	-0.0527111	0.133144	-0.395896	0.692182	-0.313668	0.208246	0	0	0.999868	Relt	0.841586	0.0423145	-0.684909	-0.0352728	0.904707	0.0986393	NA
ENSMUSG00000008333	-0.0175873	0.163486	-0.107576	0.914332	-0.338015	0.30284	0.0379752	44.4019	0.999868	Snrpb2	0.831124	-0.135634	0.375482	-0.159536	0.806306	0.107945	0.15192
ENSMUSG00000008348	0.211808	0.172541	1.22758	0.219605	-0.126367	0.549983	0.0429239	48.5148	0.999868	Ubc	0.781769	-0.142025	0.108532	0.480519	0.793663	0.673927	0.000936677
ENSMUSG00000008373	0.0337783	0.0787629	0.428861	0.668025	-0.120594	0.188151	0	0	0.999868	Prpf31	0.811967	0.155304	-0.155397	0.0533265	0.784193	0.534029	0.682001
ENSMUSG00000008384	0.119719	0.103943	1.15178	0.249413	-0.0840053	0.323443	0	0	0.999868	Sertad1	0.601902	0.352714	-0.0054029	0.122725	0.384227	0.989777	0.279247
ENSMUSG00000008393	0.118411	0.0697161	1.69848	0.0894176	-0.0182298	0.255052	0	0	0.999868	Carhsp1	0.198405	0.141531	0.266992	0.0980519	0.804951	0.229802	0.358684
ENSMUSG00000008398	-0.0645386	0.0904383	-0.71362	0.475462	-0.241794	0.112717	0	0	0.999868	Elk3	0.587495	-0.0729684	-0.131891	-0.0532586	0.898635	0.631464	0.682698
ENSMUSG00000008429	-0.00210117	0.088327	-0.0237885	0.981021	-0.175219	0.171017	0.00454494	16.6514	0.999868	Herpud2	0.849557	0.188007	0.128145	-0.104241	0.710205	0.573506	0.361241
ENSMUSG00000008435	0.161019	0.115962	1.38855	0.164969	-0.0662619	0.3883	0	0	0.999868	Rdh13	0.410121	0.256135	0.115762	0.166501	0.545822	0.663174	0.156448
ENSMUSG00000008450	0.027356	0.0873239	0.31327	0.754075	-0.143796	0.198508	0	0	0.999868	Nutf2	0.956955	-0.009932	0.0135424	0.0333638	0.983526	0.972489	0.811761
ENSMUSG00000008461	0.0104006	0.155834	0.0667418	0.946787	-0.295029	0.31583	0	0	0.999868	Fut1	0.999856	0.0993409	-0.200264	0.018049	NA	NA	NA
ENSMUSG00000008475	-0.13301	0.0678459	-1.96047	0.0499407	-0.265986	-3.44617e-05	0	0	0.999868	Arpc5	0.796315	0.20126	-0.114118	-0.159636	0.699742	0.641034	0.101565
ENSMUSG00000008496	0.00889971	0.14456	0.0615641	0.95091	-0.274433	0.292232	0	0	0.999868	Pou2f2	0.956919	0.123158	0.178907	-0.0450007	0.744949	0.556387	0.53921
ENSMUSG00000008540	0.0424224	0.0849364	0.499461	0.617455	-0.12405	0.208895	0	0	0.999868	Mgst1	0.793539	-0.00229314	0.14313	0.0260954	0.997436	0.572413	0.859677
ENSMUSG00000008575	-0.0314899	0.117571	-0.267838	0.788824	-0.261924	0.198945	0.00936354	10.2669	0.999868	Nfib	0.66377	-0.0500454	0.789823	-0.0674509	0.948211	0.0629455	0.583179
ENSMUSG00000008601	0.00764433	0.141847	0.0538913	0.957022	-0.270371	0.28566	0	0	0.999868	Rab25	0.985835	0	-0.00839767	0.0115373	NA	0.984379	NA
ENSMUSG00000008604	0.0216169	0.093534	0.231112	0.817228	-0.161706	0.20494	0.00625405	18.931	0.999868	Ubqln4	0.964369	-0.107705	-0.176685	0.117389	0.86248	0.413697	0.27803
ENSMUSG00000008668	-0.0206247	0.0597547	-0.345156	0.729977	-0.137742	0.0964923	0	0	0.999868	Rps18	0.633035	0.758797	-0.0220616	-0.0306918	0.0768433	0.948601	0.802837
ENSMUSG00000008682	-0.00162051	0.0534737	-0.0303048	0.975824	-0.106427	0.103186	0	0	0.999868	Rpl10	0.986154	-0.0769469	0.0724677	-0.0125922	0.908073	0.772655	0.925296
ENSMUSG00000008683	-0.085117	0.0574379	-1.4819	0.138368	-0.197693	0.0274592	0	0	0.999868	Rps15a	0.56151	-0.0286367	-0.0990491	-0.0852812	0.971996	0.695149	0.370065
ENSMUSG00000008690	0.0864526	0.0639707	1.35144	0.176554	-0.0389277	0.211833	0	0	0.999868	Ncaph2	0.362181	0.119156	0.332154	0.0575961	0.845827	0.109283	0.615263
ENSMUSG00000008730	-0.0168979	0.0584686	-0.289008	0.772575	-0.131494	0.0976985	0	0	0.999868	Hipk1	0.933701	-0.385781	0.00486017	-0.00675956	0.350843	0.989777	0.962525
ENSMUSG00000008734	0.00266011	0.13836	0.019226	0.984661	-0.26852	0.273841	0	0	0.999868	Gprc5b	0.955382	0.848111	0.334021	-0.0343017	0.0846441	0.310268	NA
ENSMUSG00000008763	-0.0403236	0.0699525	-0.576442	0.564316	-0.177428	0.0967809	0	0	0.999868	Man1a2	0.798866	-0.273919	-0.161389	-0.00777379	0.514431	0.48114	0.960713
ENSMUSG00000008822	-0.00642764	0.0834814	-0.0769948	0.938628	-0.170048	0.157193	0	0	0.999868	Acyp1	0.857567	0.12488	0.0412334	-0.0290793	0.822184	0.900388	0.839921
ENSMUSG00000008845	-0.0273423	0.141183	-0.193666	0.846438	-0.304057	0.249372	0	0	0.999868	Cd163	0.932543	-0.685198	-0.518353	0.00396004	0.120469	0.105236	0.970416
ENSMUSG00000008855	0.0695917	0.0885644	0.785775	0.432	-0.103991	0.243175	0	0	0.999868	Hdac5	0.564114	0.344602	0.0373144	0.058674	0.386344	0.911905	0.650919
ENSMUSG00000008859	0.04499	0.0690519	0.651539	0.514699	-0.0903493	0.180329	0	0	0.999868	Rala	0.766673	0.209158	0.27002	0.00809592	0.688378	0.230536	0.958345
ENSMUSG00000008892	0.00444224	0.0516501	0.0860063	0.931461	-0.0967902	0.105675	0	0	0.999868	Vdac3	0.89684	-0.0746576	0.135386	-0.00962259	0.9096	0.546408	0.940309
ENSMUSG00000008958	0.0924722	0.0738047	1.25293	0.210231	-0.0521823	0.237127	0	0	0.999868	Vps72	0.874344	-0.159831	0.0177871	0.133087	0.770992	0.961795	0.212133
ENSMUSG00000008976	-0.0658815	0.0707265	-0.931497	0.351596	-0.204503	0.0727398	0	0	0.999868	Gabpa	0.900382	-0.389656	0.111114	-0.0938599	0.307176	0.653987	0.391831
ENSMUSG00000008999	0.346458	0.367356	0.943112	0.345624	-0.373547	1.06646	0.234479	55.8527	0.999868	Bmp7	0.939664	0.312837	1.28087	-0.0282955	0.332388	0.0122348	0.786476
ENSMUSG00000009013	-0.396842	0.578535	-0.685943	0.492749	-1.53075	0.737066	0.911965	92.1708	0.999868	Dynll1	0.490691	0.273422	-1.59017	0.0543811	0.516818	0.000147365	0.664851
ENSMUSG00000009030	-0.155953	0.0825449	-1.88931	0.0588504	-0.317738	0.00583219	0	0	0.999868	Pdcl	0.226168	-0.165123	-0.232672	-0.139763	0.739681	0.297905	0.20237
ENSMUSG00000009035	0.0465835	0.0778735	0.598195	0.549709	-0.106046	0.199213	0	0	0.999868	Tmem184b	0.848844	0.0359893	0.27971	0.0141707	0.96586	0.214051	0.929217
ENSMUSG00000009073	0.00680307	0.132265	0.0514352	0.958979	-0.252431	0.266037	0.0232773	42.8681	0.999868	Nf2	0.992908	-0.397305	-0.115849	0.155338	0.319223	0.639632	0.142483
ENSMUSG00000009076	-0.0474989	0.090087	-0.527256	0.598016	-0.224066	0.129068	0	0	0.999868	Zmat5	0.85883	0.0883231	-0.154984	-0.0492384	0.887829	0.586506	0.711194
ENSMUSG00000009079	0.0906864	0.0602221	1.50587	0.132102	-0.0273467	0.208719	0	0	0.999868	Ewsr1	0.764998	0.161063	-0.00322811	0.101376	0.772641	0.993127	0.29229
ENSMUSG00000009090	0.0205818	0.067379	0.305464	0.760013	-0.111479	0.152642	0	0	0.999868	Ap1b1	0.953481	-0.171205	-0.14822	0.0693169	0.735766	0.502604	0.546512
ENSMUSG00000009092	0.552443	0.683378	0.8084	0.418861	-0.786954	1.89184	1.20504	86.4387	0.999868	Derl3	0.736685	0.0547072	-0.360442	1.84901	NA	0.281548	3.93311e-08
ENSMUSG00000009097	-0.0133773	0.158899	-0.0841875	0.932907	-0.324815	0.29806	0	0	0.999868	Tbx1	0.968547	-0.0201916	-0.00663943	-0.0134327	NA	NA	NA
ENSMUSG00000009108	0.0397175	0.125332	0.316897	0.751321	-0.205929	0.285364	0	0	0.999868	Gnat2	0.82975	0.032668	0.0705772	0.0349106	NA	0.832934	NA
ENSMUSG00000009112	0.0224629	0.101946	0.220342	0.825605	-0.177347	0.222273	0.00921012	26.4791	0.999868	Bcl2l13	0.963645	-0.279177	-0.0688455	0.133855	0.553626	0.80307	0.225598
ENSMUSG00000009145	-0.0571733	0.0876492	-0.652297	0.51421	-0.228963	0.114616	0	0	0.999868	Dqx1	0.79486	-0.148955	0.00452944	-0.0608157	0.788294	0.990951	0.637651
ENSMUSG00000009185	-0.0477026	0.177135	-0.269302	0.787698	-0.39488	0.299475	0	0	0.999868	Ccl8	0.987211	-0.177453	0.190253	-0.0591928	0.50583	NA	NA
ENSMUSG00000009207	-0.0410761	0.108308	-0.379252	0.704501	-0.253356	0.171204	0	0	0.999868	Lnp	0.745084	0.0868946	0.0460402	-0.0989776	0.885472	0.887596	0.360375
ENSMUSG00000009246	9.3767e-05	0.161031	0.00058229	0.999535	-0.315522	0.315709	0	0	0.999868	Trpm5	0.988291	-0.0185753	-0.0407877	0.00773778	NA	NA	NA
ENSMUSG00000009281	0.0726913	0.0794938	0.914427	0.360492	-0.0831137	0.228496	0	0	0.999868	Rarres2	0.643272	-0.120191	0.397297	0.0494364	0.823047	0.0880407	0.706036
ENSMUSG00000009291	-0.0175536	0.0597548	-0.29376	0.768941	-0.134671	0.0995637	0	0	0.999868	Pttg1ip	0.879515	-0.0376712	0.0320119	-0.0278081	0.96494	0.919063	0.827602
ENSMUSG00000009292	-0.12833	0.155625	-0.824607	0.409595	-0.43335	0.17669	0	0	0.999868	Trpm2	0.5912	0.0538327	-0.861433	-0.116186	0.90926	0.05761	0.261784
ENSMUSG00000009293	-0.145853	0.241053	-0.605067	0.545134	-0.618307	0.326601	0.11706	67.898	0.999868	Ube2g2	0.487031	0.0764245	-0.685555	0.0655256	0.898162	0.0117408	0.606392
ENSMUSG00000009350	-0.0505509	0.163503	-0.309173	0.75719	-0.371012	0.26991	0	0	0.999868	Mpo	0.814114	-0.0384466	-1.20056	-0.038673	0.894969	NA	0.533834
ENSMUSG00000009376	0.0280267	0.0628607	0.445854	0.655703	-0.0951781	0.151231	0	0	0.999868	Met	0.725585	-0.161883	-0.0241587	0.0489036	0.754172	0.941689	0.682688
ENSMUSG00000009378	0.0847716	0.0729817	1.16155	0.24542	-0.0582699	0.227813	0	0	0.999868	Slc16a12	0.382254	0.0851288	0.248013	0.0710884	0.891464	0.32828	0.538959
ENSMUSG00000009394	0.0185332	0.154863	0.119675	0.904741	-0.284993	0.322059	0	0	0.999868	Syn2	0.939047	0.0780127	0.0339409	0.00964754	NA	NA	NA
ENSMUSG00000009406	-0.0886462	0.103246	-0.858591	0.390566	-0.291005	0.113713	0	0	0.999868	Elk1	0.970793	-0.0536313	0.00961679	-0.134778	0.93181	0.979262	0.234977
ENSMUSG00000009418	-0.170006	0.107149	-1.58663	0.112596	-0.380015	0.0400022	0	0	0.999868	Nav1	0.65287	-0.0853391	-0.100032	-0.196277	0.872206	0.734487	0.0908929
ENSMUSG00000009470	-0.120896	0.0735348	-1.64407	0.100162	-0.265022	0.0232292	0	0	0.999868	Tnpo1	0.620562	-0.231946	-0.0229644	-0.145312	0.647309	0.946052	0.172191
ENSMUSG00000009535	-0.112671	0.0789904	-1.42639	0.153757	-0.267489	0.0421475	0	0	0.999868	Rnmt	0.435955	-0.246756	-0.0719729	-0.108199	0.616751	0.804185	0.337939
ENSMUSG00000009545	-0.0230305	0.117555	-0.195912	0.844679	-0.253434	0.207373	0	0	0.999868	Kcnq1	0.892394	-0.101139	-0.0431013	-0.0113068	0.759245	0.905581	NA
ENSMUSG00000009549	0.027727	0.0614385	0.451297	0.651776	-0.0926902	0.148144	0	0	0.999868	Srp14	0.935665	0.0360936	0.00338445	0.0311317	0.966759	0.993001	0.80422
ENSMUSG00000009555	-0.000705991	0.0624132	-0.0113116	0.990975	-0.123034	0.121622	0	0	0.999868	Cdk9	0.940164	-0.101685	0.106511	-0.0117546	0.872122	0.671482	0.936281
ENSMUSG00000009563	0.0725836	0.0691972	1.04894	0.294206	-0.0630404	0.208208	0	0	0.999868	Tor2a	0.851492	0.10394	-0.00722097	0.085875	0.867416	0.985142	0.440583
ENSMUSG00000009566	-0.163065	0.128332	-1.27065	0.203854	-0.414592	0.0884614	0.01553	21.3355	0.999868	Fpgs	0.319008	-0.141759	-0.593984	-0.0782369	0.782759	0.0282753	0.506615
ENSMUSG00000009569	-0.0422609	0.0790042	-0.53492	0.592705	-0.197106	0.112584	0	0	0.999868	Mkl2	0.994184	-0.159821	-0.262845	0.019025	0.774556	0.207406	0.902401
ENSMUSG00000009575	-0.071225	0.0718289	-0.991593	0.321396	-0.212007	0.0695571	0	0	0.999868	Cbx5	0.981084	-0.12013	0.0284626	-0.0935989	0.836362	0.932633	0.405389
ENSMUSG00000009585	-0.175089	0.158947	-1.10155	0.270656	-0.486619	0.136442	0	0	0.999868	Apobec3	0.447331	-0.0689464	-0.265498	-0.168484	0.886112	0.33152	0.15451
ENSMUSG00000009614	0.186997	0.0716595	2.60952	0.00906681	0.0465472	0.327447	0	0	0.91771	Sardh	0.347571	-0.0341895	0.201374	0.195894	0.963045	0.352252	0.0418651
ENSMUSG00000009621	0.0359547	0.0651876	0.551557	0.581252	-0.0918107	0.16372	0	0	0.999868	Vav2	0.860442	-0.082876	-0.0139493	0.0513314	0.875094	0.97087	0.671602
ENSMUSG00000009630	0.0119946	0.0654551	0.183249	0.854603	-0.116295	0.140284	0	0	0.999868	Ppp2cb	0.92496	0.179766	0.181085	-0.0282346	0.737315	0.421087	0.833095
ENSMUSG00000009633	0.0994689	0.13575	0.732734	0.463721	-0.166597	0.365535	0	0	0.999868	G0s2	0.585613	0.08818	0.196179	0.0794514	0.848632	0.496422	0.401174
ENSMUSG00000009640	0.0515017	0.0752849	0.684091	0.493918	-0.0960539	0.199057	0	0	0.999868	Dmap1	0.602201	0.204524	0.065548	0.0348487	0.694806	0.819991	0.802611
ENSMUSG00000009646	-0.0285201	0.0769628	-0.37057	0.710957	-0.179364	0.122324	0	0	0.999868	Pla2g12b	0.913618	0.10045	-0.196094	0.00196979	0.867416	0.367146	0.988424
ENSMUSG00000009647	-0.101936	0.0921365	-1.10635	0.268573	-0.28252	0.0786486	0	0	0.999868	Mcu	0.421781	-0.354279	-0.0454073	-0.0879837	0.408708	0.887649	0.450741
ENSMUSG00000009654	-0.248595	0.22572	-1.10134	0.270749	-0.690999	0.193809	0.0809278	50.0346	0.999868	Oit3	0.639303	-0.554994	-0.638694	0.0383899	0.155001	0.0344786	0.773646
ENSMUSG00000009681	0.0511742	0.0725062	0.70579	0.480318	-0.0909354	0.193284	0	0	0.999868	Bcr	0.966052	-0.126079	0.0245699	0.0712319	0.822296	0.94211	0.552672
ENSMUSG00000009687	-0.510876	0.347826	-1.46877	0.141895	-1.1926	0.17085	0.249614	69.388	0.999868	Fxyd5	0.237353	-0.11562	-1.27744	-0.263946	0.783895	0.00281148	0.0638017
ENSMUSG00000009731	0.00166626	0.135174	0.0123268	0.990165	-0.263271	0.266603	0	0	0.999868	Kcnd1	0.993465	0.0516574	-0.0570286	0.00252751	NA	NA	NA
ENSMUSG00000009733	0.0346861	0.0917012	0.378251	0.705244	-0.145045	0.214417	0	0	0.999868	Tfcp2	0.820852	0.0286654	-0.151944	0.0922845	0.966157	0.52853	0.430534
ENSMUSG00000009739	-0.0170219	0.164477	-0.103491	0.917574	-0.339392	0.305348	0.0236002	18.1679	0.999868	Pou6f1	0.900353	-0.458828	0.458968	-0.0566387	0.229373	0.136055	0.652135
ENSMUSG00000009741	0.0252247	0.0686796	0.36728	0.71341	-0.109385	0.159834	0.00220214	8.45398	0.999868	Ubp1	0.902131	-0.171949	0.234496	0.00112468	0.755134	0.237691	0.991376
ENSMUSG00000009772	0.0406902	0.102456	0.397149	0.691257	-0.160119	0.241499	0	0	0.999868	Nuak2	0.96475	0.0584129	-0.201361	0.119765	0.929794	0.392771	0.28871
ENSMUSG00000009828	-0.0818462	0.0881659	-0.928321	0.353241	-0.254648	0.0909558	0	0	0.999868	Ick	0.494562	-0.0783045	-0.138844	-0.0693346	0.906818	0.586527	0.573325
ENSMUSG00000009863	0.247231	0.150746	1.64005	0.100995	-0.0482263	0.542689	0.0311588	39.8706	0.999868	Sdhb	0.302729	-0.0247743	0.617123	0.18142	0.976288	0.0113463	0.0560983
ENSMUSG00000009876	-0.0137097	0.151352	-0.0905818	0.927825	-0.310354	0.282934	0	0	0.999868	Cox4i2	0.984752	-0.106203	0.00984363	-0.0045898	NA	NA	NA
ENSMUSG00000009894	0.0306271	0.069305	0.441918	0.658548	-0.105208	0.166462	0	0	0.999868	Snap47	0.901287	-0.065995	0.0421482	0.0340003	0.921378	0.894258	0.801029
ENSMUSG00000009905	0.204824	0.0873847	2.34394	0.0190813	0.0335535	0.376095	0	0	0.999868	Kdsr	0.157735	0.422243	0.148792	0.192409	0.297522	0.546544	0.0778091
ENSMUSG00000009907	-0.0788851	0.0923979	-0.853755	0.393241	-0.259982	0.102211	0.00891726	29.4182	0.999868	Vps4b	0.670322	-0.536171	0.0642957	-0.108805	0.171403	0.808173	0.237839
ENSMUSG00000009927	0.16226	0.18574	0.873588	0.382343	-0.201784	0.526304	0.0749167	76.6543	0.999868	Rps25	0.897342	0.651807	0.0508253	-0.00063243	0.0620718	0.862819	0.995139
ENSMUSG00000009995	0.00895669	0.0694335	0.128997	0.89736	-0.127131	0.145044	0	0	0.999868	Taz	0.983796	-0.246342	0.0756012	0.0137622	0.610783	0.788759	0.928862
ENSMUSG00000010021	-0.0512854	0.142179	-0.360711	0.718316	-0.32995	0.22738	0	0	0.999868	Kif19a	0.875676	-0.0631859	-0.0333454	-0.052999	NA	0.930965	NA
ENSMUSG00000010025	0.0914943	0.142882	0.640349	0.521946	-0.188549	0.371538	0.0228401	31.8592	0.999868	Aldh3a2	0.927531	-0.0875936	0.454929	-0.00178504	0.878075	0.0489737	0.98911
ENSMUSG00000010044	-0.00296912	0.14736	-0.0201488	0.983925	-0.291789	0.285851	0	0	0.999868	Zmynd10	0.960345	0.0455261	0.0404282	-0.0148197	NA	NA	NA
ENSMUSG00000010045	0.178892	0.122721	1.45771	0.144919	-0.0616365	0.41942	0.0162031	32.7954	0.999868	Tmem115	0.24823	0.623007	0.116957	0.10805	0.0911798	0.644788	0.349011
ENSMUSG00000010047	0.0992794	0.0777266	1.27729	0.2015	-0.0530619	0.251621	0	0	0.999868	Hyal2	0.923072	-0.183946	0.0591464	0.143694	0.72627	0.830668	0.190781
ENSMUSG00000010048	0.119992	0.0724152	1.657	0.0975189	-0.021939	0.261923	0	0	0.999868	Ifrd2	0.707702	0.153264	0.0277194	0.14436	0.777694	0.933193	0.166998
ENSMUSG00000010051	0.053568	0.0927058	0.577828	0.56338	-0.128132	0.235268	0	0	0.999868	Hyal1	0.832179	-0.348884	0.057937	0.0791573	0.367613	0.853989	0.509634
ENSMUSG00000010054	0.122801	0.0765877	1.6034	0.108846	-0.0273083	0.27291	0	0	0.999868	Tusc2	0.297629	0.257088	0.13409	0.109703	0.590789	0.583786	0.323672
ENSMUSG00000010057	0.0512814	0.081616	0.628325	0.529791	-0.108683	0.211246	0	0	0.999868	Nprl2	0.914166	0.126988	-0.0195546	0.0654737	0.823962	0.957872	0.606494
ENSMUSG00000010064	0.403122	0.221733	1.81805	0.0690568	-0.0314675	0.837712	0.10446	74.4229	0.999868	Slc38a3	0.150791	0.102574	0.836448	0.220386	0.84943	0.000128626	0.0245822
ENSMUSG00000010067	-0.0686078	0.0942019	-0.728306	0.466426	-0.25324	0.116025	0	0	0.999868	Rassf1	0.527727	0.33546	0.0780651	-0.119451	0.358912	0.792094	0.296033
ENSMUSG00000010080	0.0311546	0.151228	0.20601	0.836783	-0.265248	0.327557	0	0	0.999868	Epn3	0.94878	-0.00701456	0.239453	0.0127867	NA	0.431499	NA
ENSMUSG00000010095	0.00155022	0.0820736	0.0188882	0.98493	-0.159311	0.162411	0.00087461	2.61037	0.999868	Slc3a2	0.998807	-0.296665	-0.168646	0.067404	0.472082	0.453085	0.590149
ENSMUSG00000010097	0.441549	0.65128	0.677971	0.49779	-0.834937	1.71803	1.01599	96.188	0.999868	Nxf1	0.462475	2.39399	-0.0527688	0.0681854	0.00850538	0.863614	0.552645
ENSMUSG00000010110	0.0230703	0.0750959	0.307211	0.758683	-0.124115	0.170255	0	0	0.999868	Stx5a	0.885792	0.184147	-0.128686	0.0524941	0.73374	0.581815	0.687797
ENSMUSG00000010122	-0.00966088	0.0571501	-0.169044	0.865762	-0.121673	0.102351	0	0	0.999868	Slc47a1	0.912523	-0.121439	0.0906015	-0.0269059	0.817516	0.705182	0.827292
ENSMUSG00000010142	-0.0505364	0.135585	-0.372729	0.70935	-0.316278	0.215205	0	0	0.999868	Tnfrsf13b	0.814885	-0.283318	-0.219802	-0.0195617	0.326392	0.475002	NA
ENSMUSG00000010154	-0.0273659	0.163759	-0.167111	0.867283	-0.348327	0.293595	0	0	0.999868	Spire2	0.967391	0.00336416	-0.0344498	-0.0312808	NA	NA	NA
ENSMUSG00000010175	0.109963	0.0761094	1.44481	0.148512	-0.0392083	0.259135	0	0	0.999868	Prox1	0.793241	0.000465117	-0.239105	0.148185	0.999604	0.355358	0.149972
ENSMUSG00000010277	0.0529888	0.077007	0.688103	0.491388	-0.0979422	0.20392	0.00559852	23.4919	0.999868	2610507B11Rik	0.953007	-0.237437	-0.00773503	0.113885	0.610783	0.982892	0.153671
ENSMUSG00000010290	-0.049219	0.0758657	-0.648765	0.51649	-0.197913	0.099475	0	0	0.999868	AI597479	0.85178	-0.0385204	-0.0252502	-0.0552868	0.96494	0.942494	0.669229
ENSMUSG00000010307	-0.153351	0.131171	-1.16909	0.242366	-0.410441	0.103739	0	0	0.999868	Tmem86a	0.544089	0.0861788	-0.273524	-0.136814	0.850808	0.231324	0.21626
ENSMUSG00000010311	0.018481	0.15919	0.116094	0.907578	-0.293525	0.330487	0	0	0.999868	Optc	0.975341	0.173218	-0.045212	0.0124399	NA	NA	NA
ENSMUSG00000010342	-0.0583803	0.155789	-0.374739	0.707855	-0.363722	0.246961	0	0	0.999868	Tex14	0.797503	-0.0568218	-0.231548	-0.0394509	NA	0.423608	NA
ENSMUSG00000010358	0.0409653	0.0816722	0.501582	0.615962	-0.119109	0.20104	0	0	0.999868	Ifi35	0.738167	0.176319	0.0473953	0.0235964	0.745485	0.880551	0.874595
ENSMUSG00000010362	-0.0383439	0.0884565	-0.433477	0.664668	-0.211715	0.135028	0	0	0.999868	Rdm1	0.861909	0.0321425	0.421438	-0.0714833	0.965517	0.160892	0.561607
ENSMUSG00000010376	0.0670616	0.0685233	0.978668	0.327744	-0.0672416	0.201365	0	0	0.999868	Nedd8	0.467602	0.0784887	0.119267	0.0560073	0.902065	0.628039	0.650819
ENSMUSG00000010392	-0.0562982	0.0697033	-0.807682	0.419273	-0.192914	0.0803179	0	0	0.999868	Gosr1	0.855097	-0.275584	0.0748654	-0.0824538	0.49652	0.776004	0.468381
ENSMUSG00000010406	0.250584	0.255235	0.981777	0.32621	-0.249668	0.750835	0.144182	82.2524	0.999868	Mrpl52	0.373142	0.985071	0.0269209	0.117896	0.0108433	0.93753	0.272996
ENSMUSG00000010453	0.0841807	0.0703696	1.19627	0.231593	-0.0537411	0.222103	0	0	0.999868	Kansl3	0.368872	0.140356	0.143182	0.0698807	0.80906	0.554909	0.549198
ENSMUSG00000010461	-0.0267079	0.140485	-0.190112	0.849222	-0.302054	0.248638	0	0	0.999868	Eya4	0.987136	-0.0124352	-0.810854	-0.000763049	NA	0.0653361	NA
ENSMUSG00000010476	0.0206535	0.147635	0.139896	0.888742	-0.268706	0.310013	0	0	0.999868	Ebf3	0.964881	0.00739478	0.022241	0.0221573	NA	NA	NA
ENSMUSG00000010517	-0.0285255	0.0709366	-0.402127	0.68759	-0.167559	0.110508	0	0	0.999868	Faf1	0.874095	-0.278485	0.0224697	-0.0211107	0.556386	0.948395	0.887652
ENSMUSG00000010538	0.00115362	0.115237	0.0100109	0.992013	-0.224706	0.227013	0	0	0.999868	Tsacc	0.978935	0.0478494	0.0466716	-0.00854102	NA	0.897047	0.948365
ENSMUSG00000010554	-0.0163848	0.115658	-0.141666	0.887344	-0.24307	0.2103	0.0114649	22.174	0.999868	Mettl16	0.861476	-0.215476	-0.262792	0.098033	0.631075	0.233233	0.395748
ENSMUSG00000010601	0.0209735	0.0823122	0.254805	0.798874	-0.140355	0.182303	0	0	0.999868	Apol7a	0.90384	-0.158582	0.359268	-0.00221579	0.705556	0.14944	0.987471
ENSMUSG00000010607	0.105322	0.0910355	1.15694	0.247298	-0.0731039	0.283749	0.00254198	5.02708	0.999868	Pigyl	0.501741	-0.13616	0.422177	0.079984	0.790974	0.0701994	0.499202
ENSMUSG00000010608	0.0627519	0.0836092	0.750538	0.452931	-0.101119	0.226623	0	0	0.999868	Rbm25	0.654894	0.28505	0.426252	0.0313699	0.538721	0.212807	0.826112
ENSMUSG00000010609	-0.124228	0.0858892	-1.44638	0.148072	-0.292568	0.0441116	0	0	0.999868	Psen2	0.506795	-0.16569	-0.0984607	-0.126496	0.740456	0.720543	0.258723
ENSMUSG00000010651	0.639959	0.500238	1.27931	0.200788	-0.34049	1.62041	0.588805	79.4396	0.999868	Acaa1b	0.394933	-0.0992378	1.6691	0.504194	0.807181	0.00121644	0.0116919
ENSMUSG00000010660	-0.0593702	0.133625	-0.444303	0.656824	-0.321271	0.202531	0	0	0.999868	Plcd1	0.754462	-0.0376531	-0.170465	-0.0508082	NA	0.562605	NA
ENSMUSG00000010663	0.0522083	0.140465	0.371681	0.71013	-0.223099	0.327515	0.0246641	30.4723	0.999868	Fads1	0.580105	0.00811592	0.498269	-0.0438895	0.991502	0.0603357	0.676862
ENSMUSG00000010721	-0.00761318	0.0948584	-0.0802584	0.936032	-0.193532	0.178306	0	0	0.999868	Lmbr1	0.887744	0.0648478	0.0612942	-0.0357613	0.917175	0.839679	0.784657
ENSMUSG00000010751	-0.0778426	0.154507	-0.503814	0.614392	-0.38067	0.224985	0	0	0.999868	Tnfrsf22	0.748183	0.0320095	-0.655006	-0.0679763	0.956341	0.104076	NA
ENSMUSG00000010755	0.0279461	0.0812039	0.344147	0.730736	-0.131211	0.187103	0	0	0.999868	Cars	0.857422	0.23789	-0.0348503	0.0250234	0.604643	0.919088	0.865992
ENSMUSG00000010760	0.00949326	0.155046	0.0612287	0.951177	-0.294391	0.313377	0	0	0.999868	Phlda2	0.97864	0.177436	-0.0396615	0.00261462	NA	0.913398	NA
ENSMUSG00000010797	0.0568776	0.119202	0.477153	0.633253	-0.176754	0.290509	0	0	0.999868	Wnt2	0.915809	-0.121056	0.0375111	0.0823549	NA	0.922064	0.437022
ENSMUSG00000010830	0.00292073	0.130423	0.0223943	0.982133	-0.252703	0.258545	0	0	0.999868	Kdelr3	0.995138	0.0383296	-0.118909	0.0114679	NA	NA	NA
ENSMUSG00000010911	0.0028632	0.0836758	0.0342177	0.972704	-0.161138	0.166865	0	0	0.999868	Apip	0.863802	0.481103	0.0284044	-0.0259348	0.21885	0.934214	0.860617
ENSMUSG00000010914	0.105926	0.0691747	1.53128	0.125701	-0.0296544	0.241505	0	0	0.999868	Pdhx	0.500566	0.0656978	0.116773	0.106363	0.922041	0.639632	0.314117
ENSMUSG00000010936	0.160075	0.0922485	1.73526	0.0826953	-0.0207289	0.340878	0	0	0.999868	Vac14	0.337107	0.0469046	0.214323	0.163179	0.955759	0.338529	0.151606
ENSMUSG00000011008	-0.00497985	0.132896	-0.0374718	0.970109	-0.265451	0.255492	0	0	0.999868	Mcoln2	0.994625	-0.0649524	-0.110947	0.0170008	0.817989	0.726837	NA
ENSMUSG00000011034	-0.0989014	0.16884	-0.585769	0.558031	-0.429823	0.23202	0	0	0.999868	Slc5a1	0.985567	0.340115	-0.189805	-0.137838	0.326067	0.532144	0.203882
ENSMUSG00000011096	0.106371	0.0735098	1.44703	0.147887	-0.0377053	0.250448	0	0	0.999868	Akt1s1	0.451626	0.0883846	0.125208	0.10342	0.887829	0.608298	0.350058
ENSMUSG00000011114	-0.0427878	0.0706434	-0.605687	0.544722	-0.181246	0.0956707	0	0	0.999868	Tbrg1	0.988542	0.19657	-0.130123	-0.0530549	0.702136	0.602214	0.673929
ENSMUSG00000011148	0.038056	0.094281	0.403645	0.686474	-0.146731	0.222843	0	0	0.999868	Adssl1	0.986549	-0.0648923	0.309615	0.00775348	0.9096	0.210019	0.961318
ENSMUSG00000011158	0.124569	0.0800319	1.5565	0.11959	-0.0322903	0.281429	0	0	0.999868	Brf1	0.451568	-0.0339594	0.168105	0.127232	0.968874	0.455777	0.250266
ENSMUSG00000011179	0.0419913	0.0654931	0.641155	0.521422	-0.0863729	0.170355	0	0	0.999868	Odc1	0.619553	-0.0467648	-0.0835721	0.0691389	0.954114	0.755304	0.535905
ENSMUSG00000011254	0.0192994	0.0992355	0.194481	0.845799	-0.175199	0.213797	0	0	0.999868	Thg1l	0.944952	0.107609	-0.106982	0.0350858	0.863564	0.702263	0.778729
ENSMUSG00000011256	-0.0497998	0.116389	-0.427873	0.668744	-0.277918	0.178319	0	0	0.999868	Adam19	0.779054	-0.309125	-0.287198	-0.0179452	0.360488	0.370504	0.886933
ENSMUSG00000011257	0.391193	0.286364	1.36607	0.171917	-0.17007	0.952456	0.13442	51.7421	0.999868	Pabpc4	0.31442	1.2606	0.390414	0.135197	0.00800523	0.213392	0.226517
ENSMUSG00000011263	0.0558347	0.0989089	0.564506	0.57241	-0.138023	0.249693	0	0	0.999868	Exoc3l2	0.850709	0.158672	-0.0948525	0.097414	0.735444	0.729237	0.389657
ENSMUSG00000011267	0.012877	0.143831	0.0895289	0.928662	-0.269026	0.29478	0	0	0.999868	Zfp296	0.859156	-0.130766	-0.192256	0.0433847	NA	NA	NA
ENSMUSG00000011305	-0.0413404	0.100252	-0.412363	0.680073	-0.237831	0.155151	0	0	0.999868	Plin5	0.871987	0.0326922	-0.209028	-0.0229203	0.966073	0.431402	0.866983
ENSMUSG00000011306	0.0744452	0.0777763	0.957171	0.338481	-0.0779935	0.226884	0	0	0.999868	Sugp1	0.607433	0.500031	0.0336185	0.072416	0.200182	0.919088	0.552416
ENSMUSG00000011382	0.158328	0.261614	0.605195	0.545049	-0.354427	0.671082	0.158767	80.5656	0.999868	Dhdh	0.468751	-0.138866	0.68314	-0.0783477	0.792049	0.00164879	0.495666
ENSMUSG00000011427	-0.0371057	0.0832426	-0.445754	0.655775	-0.200258	0.126047	0	0	0.999868	Zfp790	0.830306	-0.366837	0.0435671	-0.0329769	0.368652	0.893364	0.816094
ENSMUSG00000011658	0.0739776	0.0923881	0.800727	0.42329	-0.1071	0.255055	0	0	0.999868	Fuz	0.533269	0.0514206	0.261529	0.0603777	0.932608	0.364171	0.640655
ENSMUSG00000011752	0.11159	0.0600835	1.85725	0.0632752	-0.00617126	0.229352	0	0	0.999868	Pgam1	0.764086	-0.000561865	0.0650146	0.126243	0.999383	0.820826	0.167779
ENSMUSG00000011831	-0.0772372	0.0813853	-0.949032	0.342604	-0.236749	0.082275	0	0	0.999868	Evi5	0.709026	-0.23298	9.93502e-05	-0.0856949	0.63782	0.999767	0.472676
ENSMUSG00000011832	-0.0343461	0.0942608	-0.364373	0.71558	-0.219094	0.150402	0	0	0.999868	Evi5l	0.978191	0.149487	-0.0530025	-0.0455771	0.725871	0.869901	0.727536
ENSMUSG00000011837	0.0697427	0.0783956	0.889625	0.373667	-0.0839098	0.223395	0	0	0.999868	Snapc2	0.833207	-0.258821	0.175645	0.070639	0.573334	0.442695	0.563209
ENSMUSG00000011877	0.0752522	0.0881275	0.853901	0.39316	-0.0974746	0.247979	0	0	0.999868	Git1	0.807347	0.265557	-0.0198229	0.0887499	0.530078	0.957576	0.452591
ENSMUSG00000011884	-0.371951	0.19161	-1.94119	0.0522355	-0.7475	0.00359773	0.00466629	3.36894	0.999868	Gltp	0.216261	-0.248232	-0.976848	-0.251281	0.495626	0.0173653	0.0739993
ENSMUSG00000011958	-0.113641	0.073349	-1.54932	0.121304	-0.257403	0.0301201	0	0	0.999868	Bnip2	0.879714	0.131218	-0.0805481	-0.142302	0.822231	0.767506	0.17257
ENSMUSG00000011960	-0.0588121	0.105218	-0.558952	0.576195	-0.265036	0.147412	0.00890313	19.9722	0.999868	Ccnt1	0.759405	0.134474	0.174061	-0.159253	0.811308	0.466309	0.125582
ENSMUSG00000012017	-0.00826372	0.102946	-0.0802723	0.936021	-0.210034	0.193507	0	0	0.999868	Scarf2	0.990573	0.190935	-0.0753929	-0.0103446	0.637166	0.80225	0.941454
ENSMUSG00000012042	0.0187385	0.159204	0.117701	0.906304	-0.293296	0.330773	0	0	0.999868	4930579F01Rik	0.949577	0.00285229	0.0927471	0.01169	NA	NA	NA
ENSMUSG00000012076	0.0141305	0.104008	0.13586	0.891932	-0.189722	0.217983	0	0	0.999868	Brms1l	0.957345	0.115319	-0.17028	0.0430749	0.789373	0.517363	0.72147
ENSMUSG00000012114	-0.0300007	0.0712757	-0.420911	0.67382	-0.169699	0.109697	0	0	0.999868	Med15	0.875968	-0.255702	-0.0837092	0.00527695	0.595439	0.754134	0.975179
ENSMUSG00000012117	0.0179521	0.0667613	0.2689	0.788007	-0.112898	0.148802	0	0	0.999868	Dhdds	0.967089	0.257613	-0.0855191	0.0230985	0.595571	0.742692	0.870622
ENSMUSG00000012123	-0.0754936	0.123037	-0.613585	0.53949	-0.316642	0.165654	0	0	0.999868	Aim1l	0.737613	-0.12743	-0.0501522	-0.0758406	0.741032	0.882947	0.446527
ENSMUSG00000012126	5.91829e-05	0.137051	0.000431829	0.999655	-0.268557	0.268675	0	0	0.999868	Ubxn11	0.979849	-0.132287	0.0324598	0.00672004	NA	NA	NA
ENSMUSG00000012187	0.0140731	0.148097	0.0950265	0.924294	-0.276191	0.304337	0	0	0.999868	Mogat1	0.956231	0.0179255	0.279687	-0.0124402	NA	0.370317	NA
ENSMUSG00000012296	-0.00401122	0.088932	-0.0451043	0.964024	-0.178315	0.170292	0	0	0.999868	Tjap1	0.937083	0.0480512	-0.0841811	0.0142273	0.929794	0.761896	0.928463
ENSMUSG00000012350	0.00893857	0.121443	0.0736031	0.941326	-0.229085	0.246962	0	0	0.999868	Ehf	0.963008	0.0357957	0.0970264	-0.0154348	0.947038	0.751607	NA
ENSMUSG00000012405	0.0405111	0.059647	0.67918	0.497024	-0.076395	0.157417	0	0	0.999868	Rpl15	0.667039	0.125854	0.101486	0.0183312	0.817307	0.667727	0.895403
ENSMUSG00000012422	-0.0382573	0.282152	-0.135591	0.892145	-0.591266	0.514751	0.186632	79.9215	0.999868	Tmem167	0.961956	0.49989	-0.539228	-0.0502861	0.193835	0.0301019	0.699598
ENSMUSG00000012428	-0.453118	0.441867	-1.02546	0.305144	-1.31916	0.412925	0.465267	81.3256	0.999868	Steap4	0.412053	0.106341	-1.42806	-0.221418	0.822231	0.00288336	0.0850197
ENSMUSG00000012429	-0.017535	0.0917409	-0.191136	0.848419	-0.197344	0.162274	0	0	0.999868	Mplkip	0.924751	-0.286024	-0.0661172	0.0243047	0.537223	0.830732	0.866065
ENSMUSG00000012443	-0.0251243	0.120322	-0.208808	0.834598	-0.260952	0.210703	0	0	0.999868	Kif11	0.955689	-0.000984515	-0.433785	-0.00746827	0.999104	0.215849	0.953156
ENSMUSG00000012483	-0.0154454	0.0939568	-0.164388	0.869426	-0.199597	0.168707	0	0	0.999868	Rpa3	0.787043	0.0976009	0.198464	-0.0566266	0.872128	0.458806	0.660825
ENSMUSG00000012519	-0.0807855	0.100442	-0.804297	0.421225	-0.277649	0.116078	0	0	0.999868	Mlkl	0.690656	0.108277	-0.252257	-0.0777132	0.818582	0.361493	0.511331
ENSMUSG00000012535	0.0363692	0.0619039	0.587511	0.556861	-0.0849602	0.157699	0	0	0.999868	Tnpo3	0.686046	-0.0371526	0.165171	0.0314922	0.965633	0.522947	0.79872
ENSMUSG00000012609	0.00973732	0.0898234	0.108405	0.913674	-0.166313	0.185788	0	0	0.999868	Ttll5	0.917177	0.00848624	0.143545	-0.0204595	0.993505	0.573861	0.88991
ENSMUSG00000012640	-0.0207423	0.083418	-0.248655	0.803628	-0.184239	0.142754	0	0	0.999868	Zfp715	0.903722	-0.0619406	0.0468531	-0.0357924	0.926843	0.881429	0.79872
ENSMUSG00000012705	0.00943152	0.158678	0.059438	0.952603	-0.301572	0.320435	0	0	0.999868	Retn	0.97486	0.0438041	0.246113	-0.0116538	NA	NA	NA
ENSMUSG00000012819	-0.00931608	0.160694	-0.0579741	0.953769	-0.32427	0.305638	0	0	0.999868	Cdh23	0.96972	0.000436509	-0.0368227	-0.00738715	NA	NA	NA
ENSMUSG00000012848	0.0647274	0.0499355	1.29622	0.194899	-0.0331443	0.162599	0	0	0.999868	Rps5	0.271422	0.199273	0.129036	0.0504423	0.691721	0.576848	0.596954
ENSMUSG00000012889	-0.104011	0.216402	-0.480637	0.630774	-0.52815	0.320129	0	0	0.999868	Podnl1	0.837766	0.0276467	-0.150451	-0.166364	NA	0.626388	NA
ENSMUSG00000013033	0.0241794	0.0949233	0.254725	0.798935	-0.161867	0.210226	0	0	0.999868	Lphn1	0.949024	0.168541	-0.132133	0.0334753	0.730004	0.639632	0.806477
ENSMUSG00000013076	-0.088603	0.0885016	-1.00115	0.316756	-0.262063	0.0848569	0	0	0.999868	Amotl1	0.876833	-0.0850832	0.289027	-0.104446	0.887829	0.367146	0.361453
ENSMUSG00000013089	-0.0505205	0.109181	-0.462723	0.643563	-0.264511	0.16347	0	0	0.999868	Etv5	0.836304	-0.162228	-0.163598	-0.0127058	0.645063	0.534056	0.921521
ENSMUSG00000013150	-0.0831683	0.140545	-0.591756	0.554014	-0.358631	0.192295	0.0144122	16.3516	0.999868	Gfod2	0.95462	-0.122771	-0.638152	0.00830732	0.823962	0.0556995	0.956553
ENSMUSG00000013155	0.000440586	0.134544	0.00327467	0.997387	-0.26326	0.264141	0	0	0.999868	Enkd1	0.997467	0.00850537	0.116625	-0.0162569	NA	0.707945	NA
ENSMUSG00000013160	0.0782118	0.0514364	1.52055	0.128372	-0.0226017	0.179025	0	0	0.999868	Atp6v0d1	0.875821	-0.122452	0.0662163	0.0873988	0.840407	0.810596	0.306474
ENSMUSG00000013236	-0.0490779	0.10494	-0.467678	0.640015	-0.254756	0.1566	0	0	0.999868	Ptprs	0.821002	-0.0922854	-0.0235752	-0.0514403	0.855245	0.949676	0.652693
ENSMUSG00000013275	0.0186279	0.096075	0.193889	0.846263	-0.169676	0.206931	0	0	0.999868	Slc41a1	0.984221	0.629464	0.00441439	0.000900239	0.125474	0.990951	0.993091
ENSMUSG00000013367	-0.0202964	0.133008	-0.152596	0.878717	-0.280987	0.240394	0	0	0.999868	Iglon5	0.99494	0.0989615	-0.0771604	-0.027375	NA	0.816239	NA
ENSMUSG00000013419	0.0137632	0.115686	0.11897	0.905299	-0.212978	0.240504	0	0	0.999868	Zfp651	0.887567	-0.0179685	-0.0574371	0.0324037	NA	0.866174	NA
ENSMUSG00000013465	-0.0678125	0.069462	-0.976253	0.328939	-0.203955	0.0683306	0	0	0.999868	Nelfb	0.50884	-0.555173	-0.0241881	-0.0618748	0.155001	0.942263	0.613661
ENSMUSG00000013483	0.0159982	0.148384	0.107817	0.914141	-0.274828	0.306825	0	0	0.999868	Card14	0.973306	0.0371222	0.0938746	0.00158389	NA	0.759598	NA
ENSMUSG00000013495	-0.101036	0.0927322	-1.08955	0.275911	-0.282788	0.0807154	0	0	0.999868	Tmem175	0.754898	0.145424	-0.168856	-0.115403	0.79211	0.500621	0.314275
ENSMUSG00000013523	-0.0447066	0.173516	-0.257651	0.796676	-0.384792	0.295378	0	0	0.999868	Bcas1	0.968611	-0.0418329	0.020861	-0.0566675	NA	NA	NA
ENSMUSG00000013539	0.0350384	0.0654413	0.535417	0.592362	-0.0932242	0.163301	0	0	0.999868	Tango2	0.596175	0.0246427	-0.115508	0.0636881	0.978147	0.638697	0.579593
ENSMUSG00000013584	-0.095771	0.232767	-0.411446	0.680746	-0.551986	0.360444	0	0	0.999868	Aldh1a2	0.936901	0.152593	-0.229587	-0.14338	NA	0.428296	NA
ENSMUSG00000013593	0.113746	0.0968243	1.17477	0.240089	-0.0760264	0.303518	0.00863063	22.9412	0.999868	Ndufs2	0.447996	0.48598	0.223567	0.0332733	0.218022	0.286363	0.794701
ENSMUSG00000013622	0.0367551	0.0812957	0.452116	0.651185	-0.122581	0.196092	0.00553887	18.6358	0.999868	Atraid	0.682803	0.130328	0.25774	-0.0302179	0.823771	0.181786	0.791025
ENSMUSG00000013629	-0.384811	0.408408	-0.942223	0.346079	-1.18528	0.415654	0.418528	85.281	0.999868	Cad	0.53549	-0.119287	-1.23305	0.0930201	0.798824	0.000996432	0.411133
ENSMUSG00000013646	0.209004	0.0903476	2.31333	0.0207046	0.0319256	0.386081	0	0	0.999868	Sh3bp5l	0.367659	0.274137	0.0657013	0.257435	0.558105	0.81881	0.0206459
ENSMUSG00000013662	-0.048486	0.0598734	-0.809809	0.41805	-0.165836	0.0688638	0	0	0.999868	Atad1	0.838807	-0.193062	0.0972552	-0.0680169	0.714179	0.692831	0.520883
ENSMUSG00000013663	-0.100396	0.0587707	-1.70826	0.0875877	-0.215584	0.0147927	0.000291518	1.50947	0.999868	Pten	0.780054	-0.117424	0.0925304	-0.137441	0.844335	0.707458	0.119477
ENSMUSG00000013698	-0.200655	0.111444	-1.80051	0.0717808	-0.419081	0.0177706	0	0	0.999868	Pea15a	0.374175	-0.0635598	-0.304944	-0.200794	0.915498	0.24222	0.0861617
ENSMUSG00000013701	0.121774	0.0650531	1.87191	0.0612191	-0.00572821	0.249275	0	0	0.999868	Timm23	0.212135	0.437191	0.151972	0.0978742	0.279499	0.498609	0.344449
ENSMUSG00000013707	-0.461517	0.413014	-1.11744	0.263808	-1.27101	0.347977	0.39999	79.2274	0.999868	Tnfaip8l2	0.535199	-0.0118104	-1.34885	-0.134462	0.984596	0.001796	0.210749
ENSMUSG00000013736	0.0833682	0.15091	0.552436	0.58065	-0.21241	0.379147	0.0382727	55.1953	0.999868	Trnt1	0.942061	0.362858	0.214796	-0.128686	0.358226	0.355103	0.242673
ENSMUSG00000013766	0.0133793	0.153846	0.0869653	0.930699	-0.288153	0.314912	0	0	0.999868	Ly6g6e	0.908247	-0.0272808	-0.0956316	0.0312974	NA	NA	NA
ENSMUSG00000013787	0.0858287	0.0672436	1.27638	0.20182	-0.0459664	0.217624	0	0	0.999868	Ehmt2	0.394185	0.271428	0.219042	0.0518614	0.542222	0.285008	0.672031
ENSMUSG00000013822	0.126274	0.0664836	1.89933	0.0575216	-0.00403142	0.256579	0	0	0.999868	Elof1	0.114233	0.370681	0.176055	0.0955233	0.37103	0.409322	0.370065
ENSMUSG00000013833	-0.0155652	0.0788728	-0.197345	0.843558	-0.170153	0.139023	0	0	0.999868	Med16	0.971371	0.0411793	-0.0232037	-0.0199638	0.962454	0.947556	0.896933
ENSMUSG00000013846	-0.12743	0.148987	-0.855311	0.392379	-0.419439	0.164579	0.0401802	60.4256	0.999868	St3gal1	0.513774	0.0325009	-0.529438	-0.0516019	0.96523	0.0229307	0.658866
ENSMUSG00000013858	0.199661	0.0663852	3.00761	0.00263307	0.0695485	0.329774	0	0	0.611592	Tmem259	0.0730871	0.334964	0.258392	0.181788	0.449798	0.210019	0.0481112
ENSMUSG00000013878	-0.107187	0.0741416	-1.4457	0.14826	-0.252502	0.038128	0	0	0.999868	Rnf170	0.750256	-0.168973	0.00912764	-0.128291	0.759463	0.980012	0.232438
ENSMUSG00000013921	-0.0184034	0.134351	-0.13698	0.891046	-0.281727	0.24492	0	0	0.999868	Clip3	0.963932	0.242431	-0.14767	-0.0286064	NA	0.612952	NA
ENSMUSG00000013973	0.0252028	0.0738752	0.341154	0.732988	-0.11959	0.169995	0	0	0.999868	Dedd	0.708408	-0.209116	-0.0245363	0.0496341	0.687541	0.950832	0.696169
ENSMUSG00000013974	-0.161873	0.273366	-0.592147	0.553752	-0.69766	0.373914	0	0	0.999868	Mcemp1	0.82802	0.120055	-0.696288	-0.238625	0.688637	0.0880625	NA
ENSMUSG00000013997	0.0450635	0.0588671	0.765512	0.443966	-0.0703139	0.160441	0	0	0.999868	Nit1	0.610821	-0.093408	0.108802	0.0379083	0.875336	0.640456	0.749319
ENSMUSG00000014030	0.013622	0.143669	0.094815	0.924462	-0.267965	0.295209	0	0	0.999868	Pax5	0.942369	-0.480215	0.910222	0.0152438	0.205284	0.0476391	0.861756
ENSMUSG00000014039	0.0422067	0.0979031	0.431107	0.66639	-0.14968	0.234093	0	0	0.999868	Prdm15	0.915649	-0.0676025	-0.00380378	0.0712553	0.89561	0.992294	0.534247
ENSMUSG00000014074	-0.0806404	0.0774642	-1.041	0.297875	-0.232467	0.0711867	0	0	0.999868	Rnf168	0.41116	-0.2168	-0.091288	-0.0599123	0.671035	0.730027	0.644174
ENSMUSG00000014075	-0.11263	0.145173	-0.775836	0.437846	-0.397164	0.171903	0	0	0.999868	Tctex1d2	0.963274	-0.235842	0.0622424	-0.167234	NA	0.850335	0.157762
ENSMUSG00000014077	0.0568115	0.0679243	0.836395	0.402933	-0.0763176	0.189941	0	0	0.999868	Chp1	0.686863	0.0541002	0.0599623	0.056354	0.944996	0.835879	0.64848
ENSMUSG00000014158	-0.0197126	0.12462	-0.158182	0.874314	-0.263963	0.224538	0	0	0.999868	Trpv4	0.972954	-0.0415047	-0.145953	-0.000704897	NA	0.636521	NA
ENSMUSG00000014164	0.0625113	0.0975102	0.641075	0.521474	-0.128605	0.253628	0	0	0.999868	Klhl3	0.76642	0.153118	0.175857	0.0156345	0.780192	0.463414	0.912658
ENSMUSG00000014177	-0.0868622	0.0769354	-1.12903	0.258886	-0.237653	0.0639284	0	0	0.999868	Tvp23b	0.985475	-0.262515	0.0726829	-0.12147	0.585012	0.789527	0.272283
ENSMUSG00000014195	-0.0224931	0.0622631	-0.361259	0.717906	-0.144527	0.0995404	0	0	0.999868	Dnajc7	0.75389	-0.0612968	0.107438	-0.0431844	0.932608	0.663331	0.721952
ENSMUSG00000014226	0.00178519	0.0785508	0.0227266	0.981868	-0.152172	0.155742	0	0	0.999868	Cacybp	0.999185	0.0250961	-0.00661941	0.00240666	0.976288	0.986032	0.986595
ENSMUSG00000014232	-0.0482412	0.0915448	-0.526968	0.598216	-0.227666	0.131183	0	0	0.999868	Cluap1	0.469887	0.202862	0.247103	-0.0972774	0.676495	0.381286	0.405839
ENSMUSG00000014243	0.0530842	0.0894434	0.593495	0.55285	-0.122222	0.22839	0	0	0.999868	Zswim7	0.794058	0.0810191	0.33787	0.0198497	0.889008	0.188454	0.896942
ENSMUSG00000014245	0.0368045	0.0941679	0.390839	0.695916	-0.147761	0.22137	0	0	0.999868	Pigl	0.811574	0.0490624	0.0424827	0.034121	0.949014	0.900269	0.79967
ENSMUSG00000014294	0.104026	0.113398	0.917356	0.358956	-0.11823	0.326283	0.0105339	19.6854	0.999868	Ndufa2	0.56091	0.629257	0.172592	0.0271084	0.106852	0.477975	0.853429
ENSMUSG00000014301	0.0647821	0.0752379	0.861031	0.389221	-0.0826814	0.212246	0	0	0.999868	Pam16	0.632052	0.38424	0.0282669	0.0604286	0.309698	0.935188	0.631207
ENSMUSG00000014303	-0.00641436	0.105673	-0.0607003	0.951598	-0.213529	0.2007	0	0	0.999868	Glis2	0.973526	-0.0328834	0.0224851	-0.0113787	0.956061	0.953296	0.931776
ENSMUSG00000014313	0.103266	0.0663383	1.55666	0.119552	-0.0267547	0.233287	0.000111169	0.402296	0.999868	Cox6c	0.380244	0.435096	0.240734	0.0613266	0.284367	0.225552	0.598821
ENSMUSG00000014329	-0.254444	0.166011	-1.5327	0.12535	-0.579819	0.0709305	0	0	0.999868	Bicc1	0.429593	-0.156259	-0.222863	-0.311509	0.744949	0.434413	0.0397034
ENSMUSG00000014349	-0.034363	0.060285	-0.570009	0.568671	-0.152519	0.0837934	0	0	0.999868	Ube2z	0.8176	7.29156e-05	-0.0377149	-0.0358535	1	0.901715	0.772206
ENSMUSG00000014353	-0.0988534	0.0846818	-1.16735	0.243069	-0.264827	0.0671199	0	0	0.999868	Tmem87b	0.892756	0.259359	-0.178771	-0.130123	0.593569	0.500307	0.239485
ENSMUSG00000014355	0.0118487	0.0618275	0.191641	0.848024	-0.109331	0.133028	0	0	0.999868	Anapc1	0.842505	-0.00466486	-0.0579728	0.024585	0.996012	0.841276	0.852468
ENSMUSG00000014361	-0.166287	0.100155	-1.66029	0.0968571	-0.362588	0.0300145	0	0	0.999868	Mertk	0.401545	-0.21755	-0.13993	-0.168453	0.604249	0.587206	0.142037
ENSMUSG00000014402	0.00842452	0.0685141	0.12296	0.902138	-0.125861	0.14271	0	0	0.999868	Tsg101	0.842068	-0.0851617	0.155094	-0.0211736	0.89561	0.472188	0.885112
ENSMUSG00000014418	0.014917	0.0756568	0.197166	0.843697	-0.133368	0.163202	0	0	0.999868	Hps5	0.777124	-0.110504	-0.10762	0.0525888	0.846154	0.671749	0.684764
ENSMUSG00000014426	0.101258	0.0714199	1.41778	0.156255	-0.0387227	0.241238	0	0	0.999868	Map3k4	0.606556	0.2754	0.0142567	0.106091	0.553983	0.97087	0.323672
ENSMUSG00000014444	-0.146355	0.109883	-1.33192	0.182888	-0.361722	0.0690118	0	0	0.999868	Piezo1	0.37244	-0.0285031	-0.760389	-0.123106	0.966199	0.049932	0.277879
ENSMUSG00000014453	-0.0083183	0.137651	-0.0604303	0.951813	-0.278109	0.261473	0	0	0.999868	Blk	0.986596	-0.246474	-0.0532931	0.0156267	NA	0.876522	NA
ENSMUSG00000014470	0.0580146	0.0926527	0.626151	0.531216	-0.123581	0.239611	0	0	0.999868	Rnf166	0.826419	0.123469	0.00749725	0.0686181	0.818582	0.984733	0.564104
ENSMUSG00000014496	-0.0329035	0.0757863	-0.434162	0.664171	-0.181442	0.115635	0	0	0.999868	Ankrd28	0.882075	-0.103054	0.0632927	-0.0542622	0.869292	0.823188	0.676173
ENSMUSG00000014498	0.0483094	0.085874	0.562562	0.573733	-0.120001	0.216619	0	0	0.999868	Ankrd52	0.711792	0.0270138	-0.0900778	0.0958163	0.976288	0.739089	0.414965
ENSMUSG00000014503	-0.022216	0.129291	-0.17183	0.863571	-0.275621	0.231189	0	0	0.999868	Pkd2l2	0.912397	0.0398454	-0.158081	0.0129445	NA	0.56202	NA
ENSMUSG00000014504	0.0663945	0.167405	0.39661	0.691655	-0.261713	0.394502	0.0533594	65.1997	0.999868	Srp19	0.641234	0.512005	-0.106296	-0.0197392	0.16975	0.676221	0.898114
ENSMUSG00000014542	-0.424542	0.362051	-1.1726	0.240956	-1.13415	0.285066	0.26963	69.6104	0.999868	Clec4f	0.579357	-0.203963	-1.28123	-0.0667377	0.585072	0.00568254	0.435634
ENSMUSG00000014543	-0.107449	0.211249	-0.508638	0.611006	-0.52149	0.306591	0	0	0.999868	Klra17	0.681636	-0.17796	-0.241768	-0.0759355	NA	NA	NA
ENSMUSG00000014547	0.00519284	0.0979786	0.0529998	0.957732	-0.186842	0.197227	0	0	0.999868	Wdfy2	0.954591	-0.00188592	0.0323313	-0.00754002	0.998465	0.925153	0.954034
ENSMUSG00000014550	-0.0379442	0.0843036	-0.450089	0.652646	-0.203176	0.127288	0	0	0.999868	Zfyve20	0.970064	-0.120018	-0.232991	0.00568113	0.818114	0.308952	0.973422
ENSMUSG00000014551	-0.060323	0.0727994	-0.828621	0.407319	-0.203007	0.0823611	0	0	0.999868	Mrps25	0.899292	0.0439637	0.0104916	-0.0815417	0.9583	0.977846	0.479395
ENSMUSG00000014554	0.0968324	0.0764241	1.26704	0.205141	-0.0529562	0.246621	0	0	0.999868	Dguok	0.776436	-0.0088644	0.0592293	0.113698	0.991502	0.840326	0.306258
ENSMUSG00000014592	0.0528035	0.0978819	0.539461	0.589569	-0.139042	0.244649	0	0	0.999868	Camta1	0.89282	-0.269051	0.235403	0.0554333	0.518389	0.376445	0.663099
ENSMUSG00000014599	-0.340655	0.30612	-1.11282	0.265787	-0.940639	0.259328	0.223197	81.2189	0.999868	Csf1	0.407669	-0.041685	-1.02408	-0.0868006	0.961508	0.00253383	0.464434
ENSMUSG00000014601	0.0557169	0.0883842	0.630394	0.528437	-0.117513	0.228947	0	0	0.999868	Strip1	0.629756	-0.0753438	-0.079847	0.111403	0.902381	0.773996	0.332375
ENSMUSG00000014602	-0.00138096	0.13335	-0.0103559	0.991737	-0.262743	0.259981	0	0	0.999868	Kif1a	0.986356	-0.0775741	0.0770839	-0.00299777	NA	0.810906	NA
ENSMUSG00000014606	0.21645	0.164856	1.31296	0.189196	-0.106663	0.539563	0.0478182	58.0099	0.999868	Slc25a11	0.259989	0.00542808	0.583658	0.0992659	0.99585	0.00536748	0.344487
ENSMUSG00000014609	0.00349076	0.132071	0.0264309	0.978914	-0.255364	0.262345	0	0	0.999868	Chrne	0.998277	0.0387119	0.0957855	-0.00747568	NA	NA	NA
ENSMUSG00000014633	0.0683487	0.0808174	0.845717	0.397711	-0.0900505	0.226748	0	0	0.999868	Cmc2	0.935905	0.0605358	-0.00140387	0.0868138	0.923367	0.997202	0.464434
ENSMUSG00000014668	-0.0136566	0.0691374	-0.197528	0.843415	-0.149163	0.12185	0	0	0.999868	Chfr	0.91058	-0.115158	0.0109066	-0.012848	0.844335	0.97716	0.934661
ENSMUSG00000014686	-0.0269723	0.157907	-0.170811	0.864372	-0.336464	0.28252	0	0	0.999868	Ceacam16	0.979717	-0.00884027	-0.00802323	-0.032411	NA	NA	NA
ENSMUSG00000014704	-0.014376	0.139263	-0.103229	0.917781	-0.287327	0.258575	0	0	0.999868	Hoxa2	0.983288	-0.00236307	-0.374914	0.00362364	NA	NA	NA
ENSMUSG00000014748	-0.0125522	0.0663286	-0.189243	0.849902	-0.142554	0.117449	0	0	0.999868	Tex261	0.915663	-0.260963	0.188564	-0.0122549	0.576183	0.434259	0.935844
ENSMUSG00000014763	0.13782	0.0872758	1.57913	0.114307	-0.0332379	0.308877	0	0	0.999868	Fam120b	0.244738	0.393916	0.13192	0.100907	0.330027	0.601457	0.38562
ENSMUSG00000014767	-0.0494812	0.079788	-0.620158	0.535154	-0.205863	0.1069	0	0	0.999868	Tbp	0.70514	0.0126984	0.0902193	-0.0825963	0.989666	0.744949	0.488084
ENSMUSG00000014769	0.0373002	0.0889406	0.419383	0.674936	-0.13702	0.211621	0.00747503	26.5439	0.999868	Psmb1	0.806351	0.355266	0.106908	-0.0441182	0.399747	0.650344	0.719543
ENSMUSG00000014773	0.191364	0.164063	1.16641	0.24345	-0.130193	0.512921	0	0	0.999868	Dll1	0.825327	-0.100919	0.180614	0.332424	0.853109	0.5248	0.0325601
ENSMUSG00000014776	-0.0389132	0.135572	-0.28703	0.774089	-0.304629	0.226803	0	0	0.999868	Nol3	0.801374	0.326884	-0.0330819	-0.0797947	0.353218	0.930965	0.402698
ENSMUSG00000014778	-0.05978	0.109571	-0.545581	0.585354	-0.274536	0.154976	0	0	0.999868	Fhod1	0.712325	-0.0912387	-0.179905	-0.0375194	0.853448	0.526091	0.748104
ENSMUSG00000014786	0.0183066	0.12735	0.143751	0.885697	-0.231294	0.267907	0	0	0.999868	Slc9a5	0.989197	-0.00601329	0.0101536	0.0236923	NA	0.980509	NA
ENSMUSG00000014791	0.0601485	0.0768144	0.783037	0.433606	-0.090405	0.210702	0	0	0.999868	Elmo3	0.68775	-0.0648221	0.227051	0.0409593	0.924233	0.31047	0.762025
ENSMUSG00000014813	0.0155249	0.155796	0.099649	0.920623	-0.289829	0.320878	0	0	0.999868	Stc1	0.98436	0.0267162	-0.0163391	0.0180047	NA	NA	NA
ENSMUSG00000014837	0.029613	0.109564	0.270279	0.786945	-0.185129	0.244355	0	0	0.999868	4931428F04Rik	0.913919	0.128411	-0.0631983	0.0300281	NA	0.854702	0.805784
ENSMUSG00000014846	-0.123791	0.197351	-0.627263	0.530487	-0.510593	0.26301	0	0	0.999868	Tppp3	0.715484	0.0198693	-1.53056	-0.102532	NA	0.0101665	NA
ENSMUSG00000014850	0.0540448	0.075758	0.713387	0.475606	-0.0944382	0.202528	0	0	0.999868	Msh3	0.665207	0.0719694	0.0640932	0.0500486	0.917175	0.825296	0.701927
ENSMUSG00000014852	-0.127718	0.228624	-0.558637	0.576409	-0.575814	0.320377	0.0788375	45.8391	0.999868	Adamts13	0.565841	-0.164319	-0.871244	0.0698003	0.720908	0.0375076	0.572428
ENSMUSG00000014856	0.0455623	0.0657289	0.693185	0.488193	-0.0832639	0.174389	0	0	0.999868	Tmem208	0.910788	0.0306345	-0.0296776	0.0597619	0.968874	0.930965	0.611254
ENSMUSG00000014859	0.0517265	0.0771782	0.670222	0.502716	-0.0995399	0.202993	0	0	0.999868	E2f4	0.836191	0.18077	-0.0233313	0.0599196	0.739325	0.94751	0.643236
ENSMUSG00000014867	0.00336718	0.0600363	0.0560857	0.955274	-0.114302	0.121036	0	0	0.999868	Surf4	0.974682	0.0320338	-0.108035	0.0178783	0.970278	0.667134	0.895403
ENSMUSG00000014873	0.127631	0.0869044	1.46864	0.14193	-0.042698	0.297961	0	0	0.999868	Surf2	0.247994	0.379314	0.182645	0.0894637	0.367828	0.452691	0.44988
ENSMUSG00000014905	0.0784338	0.0882676	0.888592	0.374223	-0.0945674	0.251435	0	0	0.999868	Dnajb9	0.786642	0.178815	-0.239261	0.106615	0.715322	0.362671	0.354084
ENSMUSG00000014907	-0.0897733	0.0980605	-0.91549	0.359935	-0.281968	0.102422	0	0	0.999868	Naf1	0.574942	-0.222373	-0.0268676	-0.0874811	0.665009	0.939492	0.438304
ENSMUSG00000014932	-0.0261507	0.125439	-0.208474	0.834859	-0.272006	0.219704	0.0170427	32.6871	0.999868	Yes1	0.871292	-0.286676	0.233931	-0.101028	0.520539	0.272562	0.385284
ENSMUSG00000014956	-0.0691327	0.0714329	-0.967798	0.333145	-0.209139	0.0708733	0.00172704	8.52967	0.999868	Ppp1cb	0.573117	0.135545	0.0380144	-0.138553	0.801106	0.900269	0.166344
ENSMUSG00000014959	0.0412628	0.101586	0.406185	0.684606	-0.157843	0.240368	0.0113029	31.0682	0.999868	Gorasp2	0.908829	0.377635	-0.148638	0.0760389	0.366306	0.504674	0.475683
ENSMUSG00000014980	0.0233786	0.088866	0.263077	0.792491	-0.150795	0.197553	0	0	0.999868	Tsen15	0.99881	0.244204	-0.0495846	0.00847079	0.621164	0.880693	0.957984
ENSMUSG00000015002	-0.0672391	0.063708	-1.05543	0.291231	-0.192104	0.0576263	0	0	0.999868	Efr3a	0.669042	-0.00285733	0.0895098	-0.0970078	0.997436	0.73857	0.339804
ENSMUSG00000015013	0.15278	0.201159	0.759501	0.447553	-0.241484	0.547044	0.0800579	68.8272	0.999868	Trappc2l	0.740538	0.673828	0.152468	-0.081505	0.0718949	0.530241	0.495403
ENSMUSG00000015016	0.105591	0.0796157	1.32625	0.184755	-0.0504532	0.261635	0	0	0.999868	Acsf3	0.699262	-0.0835044	0.0991063	0.122432	0.890049	0.701408	0.270823
ENSMUSG00000015023	-0.00219931	0.067962	-0.0323609	0.974184	-0.135402	0.131004	0	0	0.999868	Ddx19a	0.97744	0.0801883	-0.0313977	-0.00457917	0.897405	0.924099	0.977027
ENSMUSG00000015027	0.0290338	0.239745	0.121103	0.90361	-0.440858	0.498926	0.11313	66.0491	0.999868	Galns	0.831249	-0.355203	0.540283	-0.0536073	0.404799	0.0431048	0.663052
ENSMUSG00000015053	-0.0011422	0.124226	-0.00919452	0.992664	-0.244621	0.242337	0	0	0.999868	Gata2	0.935163	0.249327	-0.128598	-0.00738618	NA	0.671448	NA
ENSMUSG00000015083	0.276224	0.231325	1.1941	0.23244	-0.177164	0.729612	0.10733	67.973	0.999868	C8g	0.26058	0.0124957	0.781193	0.0918933	0.987167	0.00373843	0.358668
ENSMUSG00000015085	0.0522059	0.109542	0.476585	0.633658	-0.162492	0.266904	0	0	0.999868	Entpd2	0.78813	0.16707	0.355208	0.014343	0.722327	0.257792	0.917475
ENSMUSG00000015087	0.162444	0.111958	1.45093	0.146799	-0.0569905	0.381879	0	0	0.999868	Rabl6	0.31745	0.0128954	0.463065	0.141183	0.988388	0.0947209	0.21626
ENSMUSG00000015090	0.89105	0.560868	1.5887	0.112129	-0.208232	1.99033	0.609193	68.5429	0.999868	Ptgds	0.660087	-0.0544369	1.17359	1.68726	NA	0.0236127	5.39391e-06
ENSMUSG00000015092	0.18617	0.0842943	2.20858	0.0272042	0.0209565	0.351384	0	0	0.999868	Edf1	0.402089	0.136939	0.125446	0.211395	0.807875	0.605826	0.0495963
ENSMUSG00000015093	0.0154319	0.171779	0.0898354	0.928418	-0.32125	0.352113	0	0	0.999868	Clic3	0.928078	0.00753849	-0.14464	0.053108	NA	0.633912	NA
ENSMUSG00000015094	0.0107491	0.128268	0.083802	0.933214	-0.240652	0.26215	0.00930585	11.245	0.999868	Npdc1	0.667499	0.119228	-0.551225	0.0589528	0.8314	0.0869342	0.637454
ENSMUSG00000015095	0.0455333	0.0683893	0.665795	0.505542	-0.0885073	0.179574	0	0	0.999868	Fbxw5	0.659573	-0.200049	-0.0390938	0.095964	0.699946	0.898425	0.38562
ENSMUSG00000015112	0.115717	0.0764674	1.51328	0.130208	-0.0341566	0.26559	0	0	0.999868	Slc25a13	0.706815	-0.145198	0.0984608	0.138927	0.769548	0.695173	0.198904
ENSMUSG00000015120	0.0011782	0.0569157	0.0207007	0.983484	-0.110375	0.112731	0	0	0.999868	Ube2i	0.983823	0.051976	0.125421	-0.0206562	0.948211	0.590014	0.870442
ENSMUSG00000015126	0.0990921	0.0758283	1.3068	0.191282	-0.0495285	0.247713	0	0	0.999868	Tsr3	0.683764	0.346556	-0.0541931	0.112207	0.426044	0.85817	0.311129
ENSMUSG00000015127	-0.0987268	0.16738	-0.589836	0.5553	-0.426785	0.229332	0.0367597	36.0425	0.999868	Unkl	0.725389	-0.100448	-0.613471	0.0356566	0.857743	0.0436177	0.794763
ENSMUSG00000015133	-0.0332741	0.0814332	-0.408606	0.682829	-0.19288	0.126332	0	0	0.999868	Lrrk1	0.850468	-0.0328586	-0.028985	-0.0344456	0.968874	0.932654	0.806477
ENSMUSG00000015134	-0.086212	0.129672	-0.664848	0.506148	-0.340364	0.16794	0	0	0.999868	Aldh1a3	0.678141	0.104699	-0.481642	-0.0771761	NA	0.163718	0.447937
ENSMUSG00000015143	0.00822115	0.128621	0.0639179	0.949036	-0.243871	0.260313	0.00992196	10.7334	0.999868	Actn1	0.768213	-0.186662	0.631068	-0.0139523	0.702532	0.0792777	0.928862
ENSMUSG00000015149	-0.0119039	0.0680752	-0.174864	0.861187	-0.145329	0.121521	0.000984415	4.80239	0.999868	Sirt2	0.971148	-0.225638	0.145308	-0.0261937	0.62285	0.501041	0.848334
ENSMUSG00000015165	0.0655649	0.0635809	1.0312	0.302445	-0.0590514	0.190181	0	0	0.999868	Hnrnpl	0.43546	0.293046	0.0674223	0.0545561	0.518528	0.816239	0.638408
ENSMUSG00000015176	0.234617	0.148077	1.58442	0.113098	-0.0556096	0.524843	0.016852	25.1058	0.999868	Nolc1	0.32952	0.600953	0.0288646	0.230143	0.0995431	0.934146	0.0778135
ENSMUSG00000015189	-0.0628278	0.0685854	-0.916051	0.35964	-0.197253	0.0715972	0	0	0.999868	Casd1	0.728166	-0.245516	-0.00633687	-0.0670024	0.594922	0.986645	0.569938
ENSMUSG00000015202	-0.148882	0.0989873	-1.50405	0.132568	-0.342894	0.0451297	0	0	0.999868	Cnksr3	0.238315	-0.407145	-0.18107	-0.111968	0.320227	0.490706	0.327837
ENSMUSG00000015214	0.00844843	0.0787342	0.107303	0.914549	-0.145868	0.162765	0	0	0.999868	Mtmr1	0.865635	-0.0555871	0.126167	-0.0200876	0.943185	0.597822	0.896639
ENSMUSG00000015217	0.0700424	0.0818446	0.855797	0.39211	-0.0903701	0.230455	0	0	0.999868	Hmgb3	0.730787	-0.0504896	0.0855677	0.0764217	0.946027	0.751461	0.529408
ENSMUSG00000015222	-0.0205956	0.125427	-0.164203	0.869571	-0.266429	0.225238	0	0	0.999868	Map2	0.98461	0.097399	-0.0703003	-0.02961	NA	0.833411	NA
ENSMUSG00000015224	0.422355	0.374517	1.12773	0.259433	-0.311685	1.15639	0.281867	67.4508	0.999868	Cyp2j9	0.831209	0.324728	1.29811	0.00774731	0.354717	0.00691494	0.960126
ENSMUSG00000015243	-0.0358231	0.183849	-0.19485	0.84551	-0.396161	0.324515	0.0647937	63.963	0.999868	Abca1	0.813386	0.276862	-0.426638	0.0235363	0.556165	0.0567966	0.86748
ENSMUSG00000015247	-0.0350943	0.067313	-0.52136	0.602116	-0.167025	0.0968368	0	0	0.999868	Nipsnap3b	0.9767	-0.20519	0.165988	-0.0681059	0.681251	0.442695	0.553683
ENSMUSG00000015289	0.0532196	0.0763858	0.696721	0.485978	-0.0964938	0.202933	0	0	0.999868	Lage3	0.811641	0.101014	0.318666	0.0132609	0.868107	0.147783	0.933938
ENSMUSG00000015290	0.101599	0.087748	1.15785	0.246925	-0.0703838	0.273582	0.00544481	18.2439	0.999868	Ubl4	0.440748	0.498359	0.00108839	0.0912801	0.196153	0.997469	0.405839
ENSMUSG00000015291	0.0553313	0.056729	0.975362	0.329381	-0.0558555	0.166518	0	0	0.999868	Gdi1	0.882729	-0.00251158	0.0307434	0.0612616	0.997485	0.928316	0.545164
ENSMUSG00000015305	-0.100432	0.101344	-0.990999	0.321686	-0.299062	0.0981988	0	0	0.999868	Sash1	0.942887	-0.148766	0.0561695	-0.180154	0.770992	0.850573	0.125973
ENSMUSG00000015312	0.00378368	0.109567	0.034533	0.972452	-0.210963	0.218531	0	0	0.999868	Gadd45b	0.956997	-0.0589559	0.0784228	-0.000241218	0.910676	0.809881	0.997545
ENSMUSG00000015314	-0.114037	0.176166	-0.647327	0.51742	-0.459317	0.231242	0	0	0.999868	Slamf6	0.772542	-0.0950526	-0.0615635	-0.149635	0.780459	0.857916	NA
ENSMUSG00000015316	-0.0737812	0.180464	-0.408841	0.682657	-0.427485	0.279923	0	0	0.999868	Slamf1	0.737889	-0.0932437	-0.14239	-0.0581101	NA	NA	NA
ENSMUSG00000015335	0.0739478	0.0748492	0.987956	0.323174	-0.072754	0.22065	0	0	0.999868	Zdhhc12	0.476816	0.59124	0.0595987	0.0530476	0.12634	0.839175	0.679749
ENSMUSG00000015337	0.234284	0.0738553	3.1722	0.00151288	0.0895302	0.379038	0	0	0.559214	Endog	0.103575	0.650945	0.408742	0.217814	0.113617	0.146064	0.0156392
ENSMUSG00000015340	-0.84604	0.402436	-2.1023	0.0355273	-1.6348	-0.0572799	0.323784	66.808	0.999868	Cybb	0.168098	-0.227911	-1.58488	-0.632585	0.49652	0.000110119	0.00969961
ENSMUSG00000015341	-0.0547696	0.0656752	-0.833948	0.404311	-0.183491	0.0739513	0	0	0.999868	Golga7	0.935641	-0.139713	0.0276458	-0.0722282	0.809418	0.931518	0.529257
ENSMUSG00000015342	-0.00361941	0.100731	-0.0359315	0.971337	-0.201048	0.193809	0	0	0.999868	Xk	0.98019	-0.130283	-0.0266266	0.0175908	0.781783	0.940404	0.894919
ENSMUSG00000015354	-0.581725	0.506265	-1.14905	0.250535	-1.57399	0.410537	0.644546	85.924	0.999868	Pcolce2	0.709934	-0.255224	-1.69	-0.0205228	0.527951	0.000712234	0.818189
ENSMUSG00000015355	-0.711633	0.469582	-1.51546	0.129656	-1.632	0.208732	0.517289	78.3724	0.999868	Cd48	0.289964	-0.162428	-1.66419	-0.337377	0.657354	0.000148519	0.0483953
ENSMUSG00000015357	-0.490576	0.330766	-1.48315	0.138034	-1.13887	0.157713	0.222854	68.6869	0.999868	Clpx	0.415314	-0.427261	-1.19379	-0.0775361	0.270395	0.00354367	0.435328
ENSMUSG00000015363	0.04391	0.105342	0.416832	0.676802	-0.162557	0.250377	0.0119291	34.2829	0.999868	Trabd	0.719597	-0.21367	-0.0643405	0.17836	0.680456	0.808766	0.0970132
ENSMUSG00000015377	0.0366846	0.0845688	0.433784	0.664446	-0.129067	0.202436	0	0	0.999868	Dennd6b	0.802289	0.0206014	-0.0616388	0.061632	0.976046	0.836475	0.633196
ENSMUSG00000015396	-0.16398	0.17498	-0.937132	0.348691	-0.506935	0.178975	0	0	0.999868	Cd83	0.708915	-0.337666	0.0191832	-0.21216	0.353004	0.964716	0.104935
ENSMUSG00000015405	0.0233594	0.153366	0.152312	0.878941	-0.277232	0.323951	0	0	0.999868	Ace2	0.95051	0.128187	-0.294682	0.0330581	NA	NA	NA
ENSMUSG00000015437	-0.1297	0.167074	-0.7763	0.437572	-0.457159	0.19776	0	0	0.999868	Gzmb	0.60563	-0.140679	-0.422936	-0.0804621	0.695174	0.213199	0.32178
ENSMUSG00000015451	-0.0387387	0.0835551	-0.463631	0.642912	-0.202504	0.125026	0	0	0.999868	C4a	0.578034	0.228564	0.24932	-0.0656262	0.621369	0.420583	0.600803
ENSMUSG00000015452	0.0226086	0.133694	0.169107	0.865712	-0.239427	0.284644	0	0	0.999868	Ager	0.917005	0.118969	-0.00479127	0.0176378	NA	0.991227	NA
ENSMUSG00000015461	-0.299867	0.341334	-0.878515	0.379664	-0.968868	0.369135	0.2928	85.641	0.999868	Atf6b	0.616267	0.000264767	-1.01412	0.0456046	0.999808	0.000901724	0.733884
ENSMUSG00000015467	0.0568466	0.131879	0.43105	0.666432	-0.201632	0.315326	0	0	0.999868	Egfl8	0.730171	0.280837	0.146004	0.0381538	NA	NA	NA
ENSMUSG00000015468	-0.0244196	0.111288	-0.219427	0.826317	-0.24254	0.193701	0	0	0.999868	Notch4	0.930793	-0.226638	-0.579119	0.026739	0.511381	0.0959992	0.833468
ENSMUSG00000015474	-0.0114669	0.072605	-0.157935	0.874508	-0.15377	0.130836	0	0	0.999868	Ppt2	0.979282	-0.178392	0.0080942	-0.00371208	0.735444	0.982892	0.980921
ENSMUSG00000015476	-0.0318766	0.136603	-0.233352	0.815488	-0.299614	0.23586	0	0	0.999868	Prrt1	0.892644	0.0386565	-0.13293	-0.0282166	NA	0.666375	NA
ENSMUSG00000015478	0.159102	0.0710338	2.23981	0.0251034	0.0198784	0.298326	0	0	0.999868	Rnf5	0.118504	0.273398	0.416484	0.137483	0.565833	0.125213	0.163925
ENSMUSG00000015488	0.088928	0.0700228	1.26999	0.20409	-0.0483142	0.22617	0	0	0.999868	Cacfd1	0.867473	0.225872	-0.115961	0.123372	0.657354	0.637593	0.23633
ENSMUSG00000015501	-0.0807358	0.0996016	-0.810588	0.417603	-0.275951	0.11448	0	0	0.999868	Hivep2	0.765902	0.243083	-0.000625378	-0.138309	0.544281	0.998653	0.224989
ENSMUSG00000015522	0.0383456	0.0723124	0.530277	0.59592	-0.103384	0.180075	0	0	0.999868	Arnt	0.835795	-0.266361	0.043499	0.0589379	0.574788	0.890302	0.640655
ENSMUSG00000015533	-0.0332583	0.154583	-0.215148	0.829652	-0.336236	0.26972	0	0	0.999868	Itga2	0.944422	-0.0332693	-0.306478	-0.00703958	0.940558	0.323504	NA
ENSMUSG00000015536	-0.0534555	0.0659605	-0.810416	0.417701	-0.182736	0.0758247	0	0	0.999868	Mocs2	0.545259	-0.123507	-0.0788836	-0.0406764	0.8314	0.746845	0.755257
ENSMUSG00000015542	0.0552912	0.0679215	0.814045	0.415619	-0.0778325	0.188415	0	0	0.999868	Nat9	0.568787	0.0652859	0.140401	0.04016	0.925533	0.557537	0.755234
ENSMUSG00000015568	-0.0339181	0.143777	-0.235908	0.813504	-0.315715	0.247879	0	0	0.999868	Lpl	0.976545	0.00210703	-0.0168372	-0.0454605	0.997431	0.969101	0.523355
ENSMUSG00000015575	-0.171783	0.0749413	-2.29224	0.021892	-0.318666	-0.0249009	0	0	0.999868	Atp6v0e	0.85527	0.0649786	-0.0499029	-0.225328	0.921471	0.867434	0.0216069
ENSMUSG00000015597	0.0215981	0.0760041	0.28417	0.77628	-0.127367	0.170563	0	0	0.999868	Zfp318	0.885982	-0.11564	0.0256308	0.0396779	0.847139	0.940251	0.773646
ENSMUSG00000015599	0.0386424	0.140686	0.274672	0.783569	-0.237097	0.314382	0	0	0.999868	Ttbk1	0.919591	0.157723	0.238045	-0.00608203	NA	0.441625	NA
ENSMUSG00000015605	-0.0123119	0.0824342	-0.149355	0.881274	-0.17388	0.149256	0	0	0.999868	Srf	0.923281	0.152185	0.231669	-0.0558038	0.770992	0.35166	0.668582
ENSMUSG00000015619	0.00588372	0.144701	0.0406612	0.967566	-0.277725	0.289493	0	0	0.999868	Gata3	0.973321	0.196864	0.106229	-0.0252753	NA	NA	NA
ENSMUSG00000015627	-0.0562002	0.161792	-0.347361	0.72832	-0.373306	0.260906	0	0	0.999868	Gata5	0.900949	0.00452613	-0.0742558	-0.0628677	NA	NA	NA
ENSMUSG00000015647	-0.0294579	0.107288	-0.274569	0.783647	-0.239738	0.180822	0	0	0.999868	Lama5	0.972864	0.1547	-0.125194	-0.0163072	0.619559	0.642161	0.896639
ENSMUSG00000015652	-0.00388924	0.148467	-0.026196	0.979101	-0.294879	0.287101	0	0	0.999868	Steap1	0.971164	0.0127025	-0.100201	0.00765435	NA	0.735735	NA
ENSMUSG00000015653	-0.0112815	0.100934	-0.111771	0.911005	-0.209109	0.186546	0	0	0.999868	Steap2	0.939046	-0.230646	-0.00516754	0.0129449	0.600911	0.989777	0.923383
ENSMUSG00000015656	0.20837	0.0791876	2.63134	0.00850485	0.0531648	0.363575	0	0	0.91771	Hspa8	0.701691	0.214171	-0.00626269	0.261163	0.680055	0.987132	0.00680067
ENSMUSG00000015659	-0.0124697	0.109004	-0.114397	0.908923	-0.226114	0.201174	0	0	0.999868	Serac1	0.999328	-0.219412	0.111045	-0.0267847	NA	0.696153	0.819968
ENSMUSG00000015668	0.0408744	0.0803934	0.508429	0.611152	-0.116694	0.198443	0	0	0.999868	Pdzd11	0.790285	0.0276123	-0.0652452	0.0722422	0.975701	0.820711	0.556715
ENSMUSG00000015671	0.0427908	0.0559192	0.765225	0.444138	-0.0668089	0.15239	0	0	0.999868	Psma2	0.64879	0.128275	0.15763	0.0184163	0.810429	0.467711	0.886494
ENSMUSG00000015672	0.0359246	0.0737746	0.486951	0.626293	-0.108671	0.18052	0	0	0.999868	Mrpl32	0.836092	-0.0979845	0.103613	0.0254736	0.867416	0.672719	0.862398
ENSMUSG00000015697	-0.0184887	0.0718327	-0.257385	0.796881	-0.159278	0.122301	0	0	0.999868	Setdb1	0.809292	-0.0260423	0.107797	-0.0369981	0.976502	0.685303	0.784382
ENSMUSG00000015702	-0.0415755	0.112684	-0.368958	0.712159	-0.262431	0.17928	0	0	0.999868	Anxa9	0.796028	-0.069281	-0.0542325	-0.0359014	NA	0.874932	0.745639
ENSMUSG00000015709	0.0137817	0.151805	0.0907853	0.927663	-0.283751	0.311314	0	0	0.999868	Arnt2	0.942456	0.030705	0.0181271	0.0109128	NA	NA	NA
ENSMUSG00000015711	-0.00511121	0.0752881	-0.0678887	0.945874	-0.152673	0.142451	0	0	0.999868	Prune	0.914084	-0.177494	-0.105638	0.0300831	0.744437	0.689122	0.83261
ENSMUSG00000015714	0.110223	0.065985	1.67043	0.0948349	-0.0191051	0.239552	0	0	0.999868	Cers2	0.194752	0.335736	0.181304	0.0804794	0.444366	0.376813	0.465428
ENSMUSG00000015733	-0.199482	0.0781901	-2.55124	0.010734	-0.352732	-0.0462319	0	0	0.960237	Capza2	0.321333	-0.21474	-0.120786	-0.228469	0.657354	0.600464	0.0261392
ENSMUSG00000015745	-0.0701607	0.104683	-0.670222	0.502717	-0.275335	0.135014	0	0	0.999868	Plekho1	0.753986	-0.142368	-0.260009	-0.0260343	0.71058	0.298881	0.837628
ENSMUSG00000015747	-0.0485388	0.0860174	-0.564291	0.572556	-0.21713	0.120052	0	0	0.999868	Vps45	0.71521	0.801333	-0.119977	-0.042372	0.0995431	0.64751	0.756333
ENSMUSG00000015748	0.0299725	0.0844927	0.354735	0.722788	-0.13563	0.195575	0	0	0.999868	Prpf3	0.86238	0.476001	0.0421179	0.00808285	0.221899	0.897536	0.960713
ENSMUSG00000015749	-0.176216	0.0817735	-2.15493	0.031167	-0.33649	-0.0159433	0	0	0.999868	Anp32e	0.182369	-0.183998	-0.314223	-0.158489	0.732933	0.186307	0.137653
ENSMUSG00000015750	0.0595504	0.0543514	1.09566	0.273229	-0.0469763	0.166077	0	0	0.999868	Aph1a	0.684781	-0.172878	0.123896	0.0603028	0.753338	0.591378	0.53921
ENSMUSG00000015755	-0.229599	0.0968794	-2.36994	0.0177909	-0.419479	-0.0397184	0	0	0.999868	Tab2	0.0682632	-0.315255	-0.297714	-0.191755	0.486081	0.151311	0.0944312
ENSMUSG00000015757	-0.0153938	0.0768203	-0.200387	0.841178	-0.165959	0.135171	0	0	0.999868	Ppil4	0.927403	0.108129	-0.144419	-0.00510955	0.860392	0.555681	0.975693
ENSMUSG00000015759	-0.0584093	0.0634143	-0.921075	0.357011	-0.182699	0.0658804	0	0	0.999868	Cnih1	0.623934	0.226193	0.024866	-0.088058	0.65372	0.94211	0.393313
ENSMUSG00000015766	-0.23192	0.273872	-0.84682	0.397096	-0.768699	0.304859	0.116116	50.1924	0.999868	Eps8	0.570033	0.0330718	-1.05975	-0.103371	0.957474	0.0214926	0.318104
ENSMUSG00000015776	-0.00278847	0.0722395	-0.0386003	0.969209	-0.144375	0.138798	0	0	0.999868	Med22	0.917714	-0.213873	-0.0995744	0.031853	0.656949	0.698775	0.818189
ENSMUSG00000015790	0.0555689	0.0666983	0.833139	0.404767	-0.0751574	0.186295	0	0	0.999868	Surf1	0.763185	0.0163006	0.0489724	0.05967	0.986466	0.868959	0.622196
ENSMUSG00000015804	-0.0240393	0.0747961	-0.321398	0.747909	-0.170637	0.122558	0	0	0.999868	Med28	0.707542	0.0415184	0.0757085	-0.0597292	0.961782	0.778628	0.642698
ENSMUSG00000015806	0.198146	0.220785	0.897461	0.369473	-0.234585	0.630877	0.0925052	63.1163	0.999868	Qdpr	0.748164	-0.0340768	0.703649	0.0245268	0.96205	0.00960199	0.856797
ENSMUSG00000015812	-0.0432781	0.198877	-0.217612	0.827732	-0.433071	0.346515	0	0	0.999868	Gnrh1	0.753066	0.634249	0.152538	-0.125655	NA	0.617839	NA
ENSMUSG00000015837	-0.0147343	0.0511618	-0.287994	0.773352	-0.11501	0.0855411	0	0	0.999868	Sqstm1	0.874427	-0.169749	-0.0475366	-0.00236499	0.756733	0.868977	0.983886
ENSMUSG00000015839	-0.0714527	0.0596256	-1.19836	0.230779	-0.188317	0.0454114	0	0	0.999868	Nfe2l2	0.608784	-0.0329304	0.129642	-0.0981771	0.968874	0.594791	0.299331
ENSMUSG00000015843	-0.0478091	0.0958683	-0.498696	0.617994	-0.235708	0.140089	0	0	0.999868	Rxrg	0.75226	-0.274308	-0.0551809	-0.0262461	0.510352	0.863206	0.85027
ENSMUSG00000015846	0.109447	0.0705038	1.55235	0.120578	-0.0287381	0.247632	0	0	0.999868	Rxra	0.60767	-0.0368921	0.115511	0.125646	0.96523	0.629773	0.236566
ENSMUSG00000015850	0.151693	0.152089	0.997393	0.318574	-0.146397	0.449782	0	0	0.999868	Adamtsl4	0.966555	0.319739	-0.0926742	0.279889	0.352737	0.752656	0.0470474
ENSMUSG00000015854	-0.647913	0.502648	-1.289	0.197398	-1.63309	0.337259	0.608598	81.5896	0.999868	Cd5l	0.452086	-0.278241	-1.73319	-0.112156	0.442112	0.00053932	0.237203
ENSMUSG00000015869	0.265572	0.197655	1.34361	0.179073	-0.121825	0.652969	0.079259	68.2764	0.999868	Prpsap1	0.336991	-0.0212038	0.704019	0.166997	0.981599	0.00395179	0.0387619
ENSMUSG00000015879	0.0320968	0.147627	0.217418	0.827883	-0.257247	0.321441	0	0	0.999868	Fam184b	0.939785	0.0641815	-0.0202205	0.0340523	NA	NA	NA
ENSMUSG00000015880	-0.0402236	0.146525	-0.274516	0.783688	-0.327408	0.246961	0	0	0.999868	Ncapg	0.929183	0.0494609	-0.206623	-0.042935	0.906663	NA	NA
ENSMUSG00000015882	-0.0273736	0.154973	-0.176634	0.859796	-0.331116	0.276369	0.0261344	34.3533	0.999868	Lcorl	0.954021	-0.00891768	0.333919	-0.20569	0.992981	0.1707	0.087471
ENSMUSG00000015889	-0.00291542	0.0650658	-0.0448072	0.964261	-0.130442	0.124611	0	0	0.999868	Lta4h	0.854444	0.8055	-0.0408854	-0.00613272	0.071457	0.896738	0.969659
ENSMUSG00000015890	0.0230872	0.0953232	0.242199	0.808626	-0.163743	0.209917	0.00338599	5.35964	0.999868	Amdhd1	0.833146	0.00634238	0.47533	-0.019236	0.994145	0.083604	0.900333
ENSMUSG00000015932	-0.0277544	0.0765665	-0.362488	0.716988	-0.177822	0.122313	0.00362078	15.0301	0.999868	Dstn	0.788938	0.349031	-0.00979235	-0.0731727	0.420872	0.978074	0.494892
ENSMUSG00000015937	0.0770447	0.06752	1.14106	0.253843	-0.0552921	0.209381	0	0	0.999868	H2afy	0.599853	-0.0909486	0.184918	0.0772875	0.885467	0.410424	0.490861
ENSMUSG00000015942	0.0570616	0.102225	0.558194	0.576712	-0.143296	0.25742	0	0	0.999868	Gtf2ird2	0.722672	0.104588	0.386998	0.0311757	0.823962	0.223489	0.817053
ENSMUSG00000015943	0.020753	0.0734775	0.28244	0.777606	-0.12326	0.164766	0	0	0.999868	Bola1	0.899417	0.161131	0.0575389	-0.000463601	0.762804	0.840326	0.996717
ENSMUSG00000015944	-0.0272967	0.0996094	-0.274037	0.784056	-0.222527	0.167934	0	0	0.999868	Gatsl2	0.941234	0.220028	-0.0403518	-0.0402953	0.520264	0.905581	0.75054
ENSMUSG00000015947	-0.217097	0.218656	-0.99287	0.320773	-0.645655	0.211461	0	0	0.999868	Fcgr1	0.515496	-0.0728366	-0.614627	-0.217747	0.864437	0.123013	0.0991219
ENSMUSG00000015950	-0.226617	0.16892	-1.34157	0.179736	-0.557694	0.104459	0	0	0.999868	Ncf1	0.39255	-0.285262	-0.859422	-0.12729	0.427539	0.0382419	0.226081
ENSMUSG00000015961	0.0534241	0.067974	0.78595	0.431897	-0.0798024	0.186651	0	0	0.999868	Adss	0.635858	0.198793	0.148916	0.0200047	0.70146	0.512445	0.891247
ENSMUSG00000015966	0.0464227	0.0970943	0.478119	0.632565	-0.143879	0.236724	0	0	0.999868	Il17rb	0.846291	0.38144	-0.0391677	0.0395502	0.345129	0.905909	0.749319
ENSMUSG00000015968	-0.0462875	0.127945	-0.361776	0.71752	-0.297056	0.204481	0	0	0.999868	Cacna1d	0.820242	-0.185199	0.11766	-0.107124	NA	0.665227	0.300027
ENSMUSG00000015970	0.0327055	0.0821201	0.398264	0.690436	-0.128247	0.193658	0	0	0.999868	Chdh	0.726652	0.0112472	-0.065638	0.0740968	0.990263	0.813654	0.543797
ENSMUSG00000015971	0.0557762	0.0739624	0.754116	0.45078	-0.0891874	0.20074	0	0	0.999868	Actr8	0.73073	0.177976	0.172059	0.0159673	0.740832	0.430744	0.920577
ENSMUSG00000015980	-0.0671132	0.146769	-0.457269	0.647477	-0.354776	0.22055	0	0	0.999868	Lrrc27	0.765438	-0.155157	-0.382203	-0.0331204	NA	0.254891	NA
ENSMUSG00000015981	-0.0150065	0.151163	-0.0992736	0.920921	-0.311281	0.281268	0	0	0.999868	Stk32c	0.875756	0.0528511	0.0880885	-0.0437911	NA	0.771112	NA
ENSMUSG00000015994	0.023633	0.0606477	0.389677	0.696775	-0.0952342	0.1425	0	0	0.999868	Fnta	0.927985	0.325605	-0.0354028	0.0143648	0.456804	0.909965	0.921521
ENSMUSG00000016018	0.00113536	0.0733749	0.0154734	0.987655	-0.142677	0.144948	0	0	0.999868	Skiv2l2	0.825582	-0.30691	-0.067834	0.0394717	0.483594	0.80795	0.771688
ENSMUSG00000016024	-0.40146	0.519246	-0.773158	0.439429	-1.41916	0.616244	0.715186	90.1579	0.999868	Lbp	0.887724	0.318163	-1.4681	-0.148919	0.457557	0.000809622	0.187458
ENSMUSG00000016028	-0.641036	0.436432	-1.46881	0.141884	-1.49643	0.214355	0.499118	88.6219	0.999868	Celsr1	0.190574	-0.191094	-1.51767	-0.219688	0.676211	1.37541e-06	0.0775663
ENSMUSG00000016087	-0.244842	0.156229	-1.5672	0.117068	-0.551044	0.0613608	0	0	0.999868	Fli1	0.220074	-0.327698	-0.397751	-0.194641	0.354717	0.174552	0.118276
ENSMUSG00000016128	-0.075334	0.0999901	-0.753415	0.451201	-0.271311	0.120643	0.00399535	7.20921	0.999868	Stard13	0.803047	0.0919964	-0.417184	-0.0299294	0.847965	0.0738752	0.835631
ENSMUSG00000016181	0.0403501	0.0845283	0.477356	0.633109	-0.125322	0.206023	0	0	0.999868	Diexf	0.8086	-0.00274422	0.0490591	0.0412358	0.997293	0.873457	0.761785
ENSMUSG00000016194	0.0364348	0.16414	0.221974	0.824334	-0.285274	0.358144	0.0368093	37.6457	0.999868	Hsd11b1	0.608089	-0.106223	0.539061	-0.0600424	0.848632	0.0604831	0.601519
ENSMUSG00000016206	-0.0765292	0.113622	-0.673544	0.500601	-0.299224	0.146165	0	0	0.999868	H2-M3	0.681712	-0.139679	-0.515776	-0.039751	0.702532	0.131235	0.736537
ENSMUSG00000016239	0.0401085	0.138548	0.289491	0.772206	-0.231441	0.311658	0	0	0.999868	Lonrf3	0.874174	-0.122886	0.0328572	0.0808022	0.803661	0.932313	NA
ENSMUSG00000016252	0.207556	0.0871463	2.38169	0.0172333	0.036752	0.378359	0	0	0.999868	Atp5e	0.163725	0.577772	0.152274	0.20069	0.137238	0.508079	0.0683556
ENSMUSG00000016253	0.099294	0.081031	1.22538	0.220431	-0.0595238	0.258112	0	0	0.999868	Nelfcd	0.569438	-0.179355	0.17289	0.102292	0.717062	0.441774	0.374498
ENSMUSG00000016255	-0.0232525	0.147547	-0.157594	0.874777	-0.312439	0.265934	0	0	0.999868	Tubb1	0.941997	-0.218679	0.00322276	-0.013341	0.374473	NA	NA
ENSMUSG00000016256	-0.0410026	0.0648865	-0.631912	0.527444	-0.168178	0.0861726	0	0	0.999868	Ctsz	0.406159	0.163202	0.130196	-0.079754	0.766631	0.605265	0.455716
ENSMUSG00000016257	0.0348981	0.0708135	0.492817	0.622142	-0.103894	0.17369	0	0	0.999868	Slmo2	0.750658	0.207095	0.0153385	0.0250558	0.691204	0.968564	0.862349
ENSMUSG00000016262	0.076823	0.168515	0.455882	0.648475	-0.253461	0.407107	0.00423856	2.02068	0.999868	Sertad4	0.84682	0.0794311	1.33254	0.0251382	NA	0.0165071	NA
ENSMUSG00000016283	-0.143984	0.174357	-0.825796	0.40892	-0.485718	0.197751	0	0	0.999868	H2-M2	0.558395	-0.125247	-0.22557	-0.127783	0.702532	0.462336	NA
ENSMUSG00000016308	0.0602234	0.11687	0.515302	0.606342	-0.168838	0.289284	0.0159244	35.9228	0.999868	Ube2a	0.917615	0.529504	-0.0229001	0.0163126	0.170613	0.948155	0.918927
ENSMUSG00000016319	0.0306625	0.0592235	0.517742	0.604638	-0.0854133	0.146738	0	0	0.999868	Slc25a5	0.772267	-0.0750002	0.1106	0.0226469	0.909206	0.650217	0.860612
ENSMUSG00000016344	0.134975	0.0688585	1.96017	0.0499755	1.44203e-05	0.269935	0	0	0.999868	Ppdpf	0.44133	0.225268	0.0812357	0.143592	0.64193	0.754623	0.156262
ENSMUSG00000016356	0.0658449	0.114058	0.577293	0.563742	-0.157705	0.289395	0	0	0.999868	Col20a1	0.846159	0.0787995	-0.14615	0.0906904	0.805089	0.632714	0.416563
ENSMUSG00000016382	-0.0456455	0.0735516	-0.620592	0.534868	-0.189804	0.0985129	0	0	0.999868	Pls3	0.885175	-0.257726	0.034281	-0.052947	0.559582	0.916972	0.680118
ENSMUSG00000016386	-0.021464	0.130327	-0.164694	0.869185	-0.2769	0.233972	0	0	0.999868	Mpped2	0.95129	-0.106088	0.0451575	-0.0222668	NA	0.900867	NA
ENSMUSG00000016409	-0.0694551	0.0934655	-0.743109	0.457416	-0.252644	0.113734	0	0	0.999868	Nkap	0.965265	-0.160161	0.491466	-0.0860755	0.724331	0.155485	0.470157
ENSMUSG00000016427	0.0865017	0.075667	1.14319	0.25296	-0.0618029	0.234806	0	0	0.999868	Ndufa1	0.453779	0.246609	0.0797029	0.0770239	0.597408	0.772441	0.517157
ENSMUSG00000016458	-0.0903132	0.157416	-0.573723	0.566155	-0.398843	0.218217	0	0	0.999868	Wt1	0.956771	0.147343	-0.502841	-0.114551	NA	0.171612	0.261784
ENSMUSG00000016477	0.0167852	0.0913746	0.183696	0.854252	-0.162306	0.195876	0	0	0.999868	E2f3	0.930805	0.106222	-0.164597	0.0409763	0.860392	0.521604	0.760308
ENSMUSG00000016481	0.0793911	0.149588	0.530733	0.595604	-0.213796	0.372578	0.045537	69.7107	0.999868	Cr1l	0.736926	0.460735	-0.0709933	-0.0114988	0.184072	0.793095	0.936215
ENSMUSG00000016487	-0.0751941	0.0813624	-0.924187	0.355389	-0.234662	0.0842733	0	0	0.999868	Ppfibp1	0.607923	-0.222379	-0.0421593	-0.0740042	0.632336	0.894647	0.545164
ENSMUSG00000016493	-0.00739961	0.130894	-0.0565312	0.954919	-0.263948	0.249148	0	0	0.999868	Cd46	0.942841	0.0717412	0.00711973	-0.0225978	NA	0.987118	NA
ENSMUSG00000016494	-0.316139	0.211965	-1.49147	0.135839	-0.731583	0.0993053	0	0	0.999868	Cd34	0.482869	-0.206489	-0.186465	-0.492614	0.523876	0.524795	0.0175836
ENSMUSG00000016495	-0.126765	0.102819	-1.2329	0.217614	-0.328287	0.0747561	0	0	0.999868	Plgrkt	0.865128	0.0170173	-0.0637094	-0.156151	0.98222	0.841276	0.170098
ENSMUSG00000016496	-0.115037	0.131398	-0.875486	0.381309	-0.372572	0.142498	0	0	0.999868	Cd274	0.483393	-0.283275	-0.265799	-0.0777722	0.427539	0.387786	0.438874
ENSMUSG00000016498	-0.00128645	0.15186	-0.00847133	0.993241	-0.298926	0.296353	0	0	0.999868	Pdcd1lg2	0.97714	-0.0573665	0.0423449	0.000780475	NA	NA	NA
ENSMUSG00000016503	0.0882082	0.0803416	1.09791	0.272242	-0.0692586	0.245675	0	0	0.999868	Gtf3a	0.417525	0.302898	0.160582	0.0602701	0.508186	0.56892	0.638939
ENSMUSG00000016510	0.15075	0.0876475	1.71996	0.0854399	-0.0210358	0.322536	0	0	0.999868	Mtif3	0.370645	-0.0552715	0.245219	0.148878	0.937514	0.265822	0.180611
ENSMUSG00000016520	-0.0682846	0.0853404	-0.800144	0.423627	-0.235549	0.0989795	0	0	0.999868	Lnx2	0.70283	-0.162214	-0.19064	-0.0200799	0.770992	0.395152	0.89512
ENSMUSG00000016526	-0.0384681	0.124211	-0.3097	0.756789	-0.281917	0.204981	0	0	0.999868	Dyrk3	0.841857	0.0175931	-0.0972142	-0.0337313	NA	0.754134	NA
ENSMUSG00000016528	-0.117948	0.0634512	-1.85888	0.0630445	-0.24231	0.00641404	0	0	0.999868	Mapkapk2	0.830816	0.19582	-0.104815	-0.134557	0.697383	0.682794	0.152851
ENSMUSG00000016529	-0.0437636	0.156155	-0.280257	0.77928	-0.349822	0.262295	0	0	0.999868	Il10	0.850075	-0.0212399	-0.204388	-0.0321369	NA	NA	NA
ENSMUSG00000016534	-0.158464	0.0652812	-2.42741	0.015207	-0.286413	-0.0305156	0	0	0.999868	Lamp2	0.63498	-0.321037	0.00163457	-0.183253	0.474373	0.996562	0.0465513
ENSMUSG00000016541	0.0140585	0.0538677	0.260982	0.794106	-0.0915202	0.119637	0	0	0.999868	Atxn10	0.97094	-0.0654438	0.105791	0.00454445	0.923975	0.665566	0.973856
ENSMUSG00000016552	-0.0269696	0.147073	-0.183375	0.854504	-0.315228	0.261289	0	0	0.999868	Foxred2	0.933892	-0.0640797	0.0832085	-0.0471381	NA	0.802062	NA
ENSMUSG00000016554	0.0761023	0.0590617	1.28852	0.197564	-0.0396565	0.191861	0	0	0.999868	Eif3d	0.356371	0.214281	0.0491055	0.0650281	0.618924	0.867114	0.546512
ENSMUSG00000016559	0.0382048	0.174859	0.21849	0.827047	-0.304512	0.380921	0.0497948	51.1373	0.999868	H3f3b	0.839569	0.446661	0.172994	-0.166657	0.267521	0.521727	0.0694393
ENSMUSG00000016619	0.146441	0.0792826	1.84708	0.0647357	-0.00894979	0.301832	0	0	0.999868	Nup50	0.326023	0.139527	0.164794	0.143008	0.810429	0.480215	0.186157
ENSMUSG00000016624	0.0107108	0.125142	0.0855892	0.931793	-0.234563	0.255985	0	0	0.999868	Phf21b	0.999373	-0.0227634	0.0135247	0.0141698	NA	0.974944	NA
ENSMUSG00000016637	-0.0297506	0.0781514	-0.380679	0.703441	-0.182925	0.123423	0	0	0.999868	Ift27	0.691112	0.161429	0.0356703	-0.0539462	0.745485	0.916369	0.676402
ENSMUSG00000016664	0.0126781	0.05687	0.222931	0.823589	-0.0987851	0.124141	0	0	0.999868	Pacsin2	0.765731	-0.325322	0.0196566	0.0281742	0.466786	0.95703	0.814341
ENSMUSG00000016756	0.0764423	0.105053	0.727656	0.466824	-0.129457	0.282342	0	0	0.999868	Cmah	0.91617	-0.109066	0.0192042	0.117387	0.833961	0.961017	0.29834
ENSMUSG00000016757	-0.0128109	0.0824663	-0.155347	0.876548	-0.174442	0.14882	0	0	0.999868	Ttll12	0.968741	-0.0658823	-0.0746301	0.001954	0.921553	0.802514	0.988559
ENSMUSG00000016758	0.142836	0.165584	0.862618	0.388347	-0.181703	0.467375	0	0	0.999868	Bik	0.702248	0.0781582	0.102517	0.180479	NA	0.73857	0.139372
ENSMUSG00000016763	-0.0498006	0.148873	-0.334516	0.73799	-0.341587	0.241986	0	0	0.999868	Scube1	0.846143	0.0434438	-0.140853	-0.0481133	0.912527	0.648842	NA
ENSMUSG00000016831	-0.0101981	0.0627879	-0.162422	0.870974	-0.13326	0.112864	0	0	0.999868	Tox4	0.973251	-0.169227	-0.0168769	0.000402639	0.760168	0.964614	0.99676
ENSMUSG00000016833	0.00384978	0.0769697	0.0500168	0.960109	-0.147008	0.154708	0	0	0.999868	Mrps18c	0.821587	0.322212	-0.0471796	-0.0142836	0.472826	0.887596	0.928774
ENSMUSG00000016918	-0.0730616	0.121731	-0.600186	0.548382	-0.311651	0.165528	0	0	0.999868	Sulf1	0.620668	-0.152116	-0.139229	-0.0526097	0.711034	0.648777	0.606494
ENSMUSG00000016921	0.0143834	0.169002	0.0851079	0.932176	-0.316855	0.345622	0.0615092	74.2175	0.999868	Srsf6	0.781122	0.420756	-0.201369	-0.0524055	0.261419	0.324768	0.644467
ENSMUSG00000016933	0.179148	0.0926541	1.93351	0.0531735	-0.00245115	0.360746	0	0	0.999868	Plcg1	0.384631	-0.0757229	0.237954	0.192722	0.90584	0.27453	0.0859381
ENSMUSG00000016940	0.117829	0.0659437	1.78682	0.0739673	-0.011418	0.247076	0	0	0.999868	Kctd2	0.601708	-0.141565	0.363997	0.115437	0.797153	0.144046	0.232033
ENSMUSG00000016942	0.136017	0.0637258	2.13442	0.0328088	0.011117	0.260918	0	0	0.999868	Tmprss6	0.542056	-0.106655	0.289168	0.136969	0.853679	0.24263	0.134513
ENSMUSG00000016946	0.0568931	0.0890499	0.63889	0.522894	-0.117641	0.231428	0	0	0.999868	Kctd5	0.92945	-0.0678467	0.00128356	0.0860829	0.906746	0.997417	0.467776
ENSMUSG00000016984	-0.0393999	0.0888958	-0.443215	0.65761	-0.213632	0.134833	0	0	0.999868	Etaa1	0.848054	-0.00533805	-0.130312	-0.020582	0.995863	0.610458	0.88991
ENSMUSG00000017002	-0.227769	0.395867	-0.575368	0.565042	-1.00366	0.548116	0.282577	60.5437	0.999868	Slpi	0.868822	0.35907	-1.15822	-0.146775	0.326371	0.0193696	0.16311
ENSMUSG00000017009	-0.0815337	0.0564198	-1.44512	0.148423	-0.192115	0.0290471	0	0	0.999868	Sdc4	0.89226	-0.014836	0.0282022	-0.101059	0.987604	0.932633	0.262525
ENSMUSG00000017057	-0.217442	0.0899817	-2.41652	0.0156697	-0.393803	-0.0410815	0	0	0.999868	Il13ra1	0.11343	-0.17669	-0.608351	-0.184738	0.716397	0.0296955	0.0862391
ENSMUSG00000017119	0.0324987	0.0582705	0.557721	0.577035	-0.0817094	0.146707	0	0	0.999868	Nbr1	0.746131	-0.0450993	-0.0427123	0.0501451	0.957474	0.890302	0.657588
ENSMUSG00000017132	-0.0118136	0.131702	-0.0896997	0.928526	-0.269945	0.246318	0.0180907	30.2468	0.999868	Cyth1	0.9027	0.0258223	0.289168	-0.147849	0.97511	0.190052	0.184985
ENSMUSG00000017144	0.109994	0.147171	0.747384	0.454832	-0.178457	0.398444	0.0252062	30.5271	0.999868	Rnd3	0.743878	0.462936	0.371298	-0.0347747	0.240649	0.133262	0.801578
ENSMUSG00000017146	-0.108963	0.154121	-0.707	0.479567	-0.411034	0.193108	0	0	0.999868	Brca1	0.891769	0.129799	-0.12807	-0.155696	0.713552	0.666909	0.173685
ENSMUSG00000017167	-0.486293	0.647013	-0.751597	0.452294	-1.75442	0.781829	1.00696	87.8099	0.999868	Cntnap1	0.737242	0.0899274	-2.16253	-0.0599554	NA	0.00131407	0.560359
ENSMUSG00000017176	-0.0779007	0.115985	-0.671647	0.501809	-0.305226	0.149425	0	0	0.999868	Nt5c3b	0.693284	0.0144032	-0.400857	-0.0557418	0.984279	0.189304	0.613262
ENSMUSG00000017188	0.047782	0.061354	0.778792	0.436102	-0.0724697	0.168034	0	0	0.999868	Coa3	0.594842	0.133896	0.185337	0.0294267	0.815605	0.429278	0.81296
ENSMUSG00000017195	0.0359849	0.200678	0.179316	0.857689	-0.357337	0.429307	0	0	0.999868	Zpbp2	0.950591	0	-0.0399964	0.0685933	NA	NA	NA
ENSMUSG00000017210	-0.203071	0.217358	-0.93427	0.350165	-0.629086	0.222943	0.09032	63.7701	0.999868	Med24	0.662638	-0.216527	-0.682011	0.0676059	0.673237	0.013566	0.591531
ENSMUSG00000017221	0.0573712	0.0571872	1.00322	0.315756	-0.0547137	0.169456	0	0	0.999868	Psmd3	0.938129	-0.134149	0.0207957	0.0764721	0.818006	0.949706	0.447127
ENSMUSG00000017264	0.0498569	0.0717629	0.694744	0.487215	-0.0907959	0.19051	0	0	0.999868	Exosc10	0.846741	0.107256	-0.0814892	0.0746054	0.864288	0.763167	0.524906
ENSMUSG00000017286	0.0438115	0.0677568	0.646598	0.517892	-0.0889895	0.176612	0	0	0.999868	Glod4	0.762522	0.160743	0.187652	0.0109548	0.772641	0.401263	0.944221
ENSMUSG00000017288	-0.0141759	0.0625552	-0.226615	0.820723	-0.136782	0.10843	0	0	0.999868	Vps53	0.947904	0.0868077	-0.0597367	-0.0107649	0.894969	0.829181	0.943789
ENSMUSG00000017291	-0.147218	0.0710818	-2.07111	0.0383488	-0.286536	-0.00790025	0	0	0.999868	Taok1	0.170813	-0.42131	-0.110114	-0.13362	0.292638	0.639632	0.206858
ENSMUSG00000017299	0.0813298	0.0781538	1.04064	0.298044	-0.0718488	0.234508	0	0	0.999868	Dnttip1	0.851255	-0.0534107	0.0748193	0.0953976	0.946027	0.795871	0.406734
ENSMUSG00000017307	0.0404235	0.0822748	0.491322	0.623198	-0.120832	0.201679	0	0	0.999868	Acot8	0.747261	0.117192	-0.119248	0.068522	0.827874	0.645617	0.584126
ENSMUSG00000017309	-0.116513	0.182728	-0.637633	0.523713	-0.474653	0.241626	0.0423812	36.095	0.999868	Cd300lg	0.843237	-0.747364	-0.256667	0.0487402	0.0729995	0.337774	0.71399
ENSMUSG00000017314	0.034931	0.139467	0.25046	0.802232	-0.23842	0.308282	0	0	0.999868	Mpp2	0.897494	0.0820713	0.140673	0.0110559	NA	0.649435	NA
ENSMUSG00000017344	0.0632607	0.0743232	0.851156	0.394683	-0.0824102	0.208932	0	0	0.999868	Vtn	0.954505	0.212206	-0.0590974	0.0761426	0.657137	0.843643	0.516799
ENSMUSG00000017376	-0.0130737	0.0827867	-0.157921	0.874519	-0.175333	0.149185	0	0	0.999868	Nlk	0.92035	0.348579	-0.204198	-0.0142844	0.410047	0.415985	0.929217
ENSMUSG00000017386	0.474823	0.150916	3.14627	0.00165366	0.179033	0.770613	0	0	0.559214	Traf4	0.0453139	0.397217	0.639811	0.461372	0.332265	0.0463933	0.00257493
ENSMUSG00000017390	0.0485362	0.0961245	0.50493	0.613608	-0.139864	0.236937	0	0	0.999868	Aldoc	0.773469	-0.0333844	0.129003	0.0459932	0.969286	0.644788	0.720217
ENSMUSG00000017400	-0.0251474	0.151511	-0.165978	0.868174	-0.322103	0.271808	0	0	0.999868	Stac2	0.940642	-0.0621263	-0.328969	-0.00430528	NA	NA	NA
ENSMUSG00000017404	0.10617	0.0613269	1.73122	0.083413	-0.0140283	0.226369	0	0	0.999868	Rpl19	0.280407	0.415294	0.0429265	0.0894737	0.267521	0.893724	0.373202
ENSMUSG00000017405	0.10771	0.0979101	1.10009	0.271294	-0.0841907	0.29961	0	0	0.999868	Nek8	0.54752	0.291087	0.0871349	0.103466	0.393186	0.759603	0.368638
ENSMUSG00000017412	0.0132408	0.144787	0.09145	0.927135	-0.270537	0.297019	0	0	0.999868	Cacnb4	0.947369	0.038065	0.0119976	0.0097416	NA	0.977202	NA
ENSMUSG00000017417	-0.0607043	0.142032	-0.4274	0.669088	-0.339081	0.217673	0	0	0.999868	Plxdc1	0.797561	-0.270835	-0.00749744	-0.055383	NA	0.98593	NA
ENSMUSG00000017418	0.00870654	0.080104	0.10869	0.913448	-0.148294	0.165708	0	0	0.999868	Arl5b	0.988672	-0.0428071	0.0401071	0.002351	0.957569	0.899062	0.987027
ENSMUSG00000017421	-0.0871605	0.061239	-1.42329	0.154653	-0.207187	0.0328656	0	0	0.999868	Zfp207	0.479007	-0.0454609	-0.14204	-0.0839548	0.954276	0.556362	0.410766
ENSMUSG00000017428	-0.0348124	0.063746	-0.546111	0.58499	-0.159752	0.0901274	0	0	0.999868	Psmd11	0.938351	-0.238646	0.106868	-0.0435771	0.625184	0.680371	0.718265
ENSMUSG00000017446	-0.367882	0.376947	-0.975951	0.329088	-1.10668	0.37092	0.218218	49.7605	0.999868	C1qtnf1	0.667981	-1.73996	-0.856968	0.0144721	0.0301577	0.0322	0.928759
ENSMUSG00000017453	0.0854708	0.0810772	1.05419	0.291796	-0.0734376	0.244379	0	0	0.999868	Pipox	0.575469	-0.11522	0.307404	0.0602423	0.822184	0.151863	0.640961
ENSMUSG00000017466	-0.182185	0.107329	-1.69745	0.089612	-0.392545	0.0281755	0	0	0.999868	Timp2	0.268802	-0.17912	-0.391511	-0.160605	0.684636	0.178319	0.159727
ENSMUSG00000017478	0.00698312	0.103113	0.0677227	0.946006	-0.195115	0.209082	0.010083	27.7323	0.999868	Zc3h18	0.681996	-0.479744	0.0207434	0.0646233	0.226421	0.953296	0.605427
ENSMUSG00000017485	0.0042649	0.0629541	0.0677462	0.945988	-0.119123	0.127653	0	0	0.999868	Top2b	0.95685	-0.308296	0.0653455	0.00343117	0.457557	0.813378	0.980921
ENSMUSG00000017491	-0.00423205	0.106613	-0.0396954	0.968336	-0.21319	0.204726	0	0	0.999868	Rarb	0.999556	0.280476	-0.031793	-0.0346447	0.520264	0.932654	0.773065
ENSMUSG00000017493	0.136042	0.0818289	1.66251	0.0964103	-0.0243402	0.296423	0	0	0.999868	Igfbp4	0.301746	0.0217739	0.232722	0.125029	0.980584	0.281548	0.261067
ENSMUSG00000017499	-0.0350994	0.151134	-0.23224	0.816351	-0.331317	0.261118	0	0	0.999868	Cdc6	0.994808	0.0796246	-0.0437453	-0.0513931	NA	0.905581	NA
ENSMUSG00000017548	0.00622767	0.069558	0.0895321	0.928659	-0.130104	0.142559	0	0	0.999868	Suz12	0.893414	0.201465	0.0872296	-0.0370531	0.697383	0.733833	0.785833
ENSMUSG00000017550	-0.0219567	0.114217	-0.192236	0.847557	-0.245819	0.201905	0	0	0.999868	Atad5	0.93749	0.0447157	-0.0663654	-0.0233389	0.948211	0.841498	0.83141
ENSMUSG00000017561	-0.0870747	0.0929546	-0.936744	0.34889	-0.269262	0.095113	0	0	0.999868	Crlf3	0.750632	0.0434781	-0.0882786	-0.100354	0.952061	0.74926	0.38562
ENSMUSG00000017607	-0.02528	0.117526	-0.215101	0.829689	-0.255627	0.205067	0	0	0.999868	Tns4	0.902996	-0.116759	-0.171609	-0.00613198	0.710945	0.564787	0.962525
ENSMUSG00000017615	-0.00942119	0.0697941	-0.134986	0.892623	-0.146215	0.127373	0	0	0.999868	Tnfaip1	0.895113	0.265782	0.0227681	-0.0412367	0.573818	0.949706	0.752934
ENSMUSG00000017631	-0.286482	0.187623	-1.5269	0.126785	-0.654216	0.0812524	0	0	0.999868	Abr	0.238532	-0.385308	-0.455725	-0.226333	0.271019	0.156645	0.0913453
ENSMUSG00000017639	-0.232742	0.227591	-1.02263	0.306481	-0.678812	0.213328	0.0534583	32.4608	0.999868	Rab11fip4	0.519284	0.0827107	-0.959365	-0.245088	0.893605	0.033075	0.0734836
ENSMUSG00000017652	-0.0742686	0.132189	-0.561838	0.574226	-0.333354	0.184816	0	0	0.999868	Cd40	0.699571	-0.0235672	-0.225673	-0.0643352	0.96494	0.463766	0.502994
ENSMUSG00000017664	0.0601495	0.0804328	0.747823	0.454567	-0.0974959	0.217795	0	0	0.999868	Slc35c2	0.770679	0.0764185	0.210477	0.0218547	0.901787	0.331885	0.88596
ENSMUSG00000017667	-0.046677	0.113471	-0.411355	0.680812	-0.269077	0.175723	0	0	0.999868	Zfp334	0.849626	0.0746133	-0.9626	-0.0363646	0.906746	0.0434525	0.756333
ENSMUSG00000017670	-0.175246	0.112697	-1.55502	0.11994	-0.396128	0.0456353	0	0	0.999868	Elmo2	0.296055	-0.0679864	-0.31623	-0.145434	0.912253	0.161921	0.203882
ENSMUSG00000017677	-0.183777	0.272513	-0.67438	0.50007	-0.717892	0.350338	0.164377	75.8911	0.999868	Wsb1	0.678621	0.222972	0.0232631	-0.675867	0.621354	0.948482	0.000304157
ENSMUSG00000017679	-0.206579	0.369451	-0.559152	0.576058	-0.930691	0.517532	0.314185	78.7041	0.999868	Ttpal	0.998373	0.283727	-1.02553	-0.0185525	0.489646	0.0100736	0.906061
ENSMUSG00000017686	0.0949939	0.0601572	1.57909	0.114314	-0.022912	0.2129	0	0	0.999868	Rhot1	0.756185	0.00586995	0.061243	0.108607	0.995347	0.830732	0.25483
ENSMUSG00000017688	-0.000313732	0.139951	-0.00224173	0.998211	-0.274613	0.273985	0	0	0.999868	Hnf4g	0.993665	-0.0162032	-0.258316	0.0183389	NA	NA	NA
ENSMUSG00000017692	-0.0213648	0.143475	-0.14891	0.881625	-0.302571	0.259842	0	0	0.999868	Rhbdl3	0.967033	0.0704707	-0.136371	-0.0152342	NA	0.656552	NA
ENSMUSG00000017697	-0.0964753	0.133679	-0.721693	0.470483	-0.358482	0.165531	0	0	0.999868	Ada	0.600003	-0.120181	-0.224329	-0.0683653	0.76868	0.441774	0.464911
ENSMUSG00000017707	-0.196537	0.157402	-1.24863	0.211799	-0.505039	0.111965	0.0367745	46.4054	0.999868	Serinc3	0.842844	0.269639	-0.323268	-0.292887	0.565833	0.159347	0.00112193
ENSMUSG00000017713	0.0835149	0.0894583	0.933563	0.350529	-0.0918201	0.25885	0	0	0.999868	Tha1	0.889949	0.138718	-0.0226188	0.0961966	0.758144	0.95331	0.413025
ENSMUSG00000017715	0.135238	0.103119	1.31148	0.189695	-0.0668707	0.337347	0	0	0.999868	Pgs1	0.759537	0.369856	-0.107721	0.169232	0.375211	0.698775	0.14277
ENSMUSG00000017716	-0.0508675	0.131727	-0.386157	0.69938	-0.309049	0.207314	0	0	0.999868	Birc5	0.80413	-0.0312284	-0.165942	-0.0353641	0.944461	0.585502	NA
ENSMUSG00000017718	0.0594706	0.0810653	0.733613	0.463185	-0.0994145	0.218356	0	0	0.999868	Afmid	0.811232	-0.113072	0.202862	0.059712	0.817479	0.474374	0.640655
ENSMUSG00000017721	0.0293611	0.0754241	0.389279	0.69707	-0.118468	0.17719	0	0	0.999868	Pigt	0.951284	-0.265696	0.0823395	0.0344887	0.530286	0.764548	0.803965
ENSMUSG00000017723	0.507975	0.475605	1.06806	0.285493	-0.424193	1.44014	0.60039	90.0989	0.999868	Wfdc2	0.803005	0.0360912	1.46242	0.0322529	0.947419	7.55303e-06	0.742967
ENSMUSG00000017734	0.0383635	0.121191	0.316555	0.751582	-0.199166	0.275893	0	0	0.999868	Dbndd2	0.982098	0.39494	-0.0405139	0.0105372	0.311454	0.913722	NA
ENSMUSG00000017737	-0.65791	0.630066	-1.04419	0.296396	-1.89282	0.576996	0.944462	81.1713	0.999868	Mmp9	0.664171	-0.0105458	-2.08854	-0.200398	0.981599	0.000598071	NA
ENSMUSG00000017740	0.0045683	0.112454	0.0406239	0.967596	-0.215837	0.224973	0	0	0.999868	Slc12a5	0.959639	0.162429	-0.00502997	-0.00715774	0.628707	0.99071	0.956554
ENSMUSG00000017747	0.0597188	0.0771072	0.774491	0.438641	-0.0914085	0.210846	0	0	0.999868	Ghdc	0.556953	0.181488	0.2314	0.0353409	0.738833	0.38703	0.798272
ENSMUSG00000017754	0.293266	0.392593	0.746997	0.455065	-0.476202	1.06273	0.41264	90.9007	0.999868	Pltp	0.675561	-0.192186	1.06196	-0.0256209	0.707678	6.65128e-06	0.813094
ENSMUSG00000017756	0.200446	0.0644677	3.10924	0.00187568	0.0740914	0.3268	0	0	0.588406	Slc12a7	0.638757	-0.206316	0.167555	0.229719	0.68602	0.429313	0.00668981
ENSMUSG00000017760	0.036045	0.076743	0.469684	0.638581	-0.114369	0.186459	0	0	0.999868	Ctsa	0.937153	0.0683291	0.130567	0.00145764	0.920268	0.567411	0.99106
ENSMUSG00000017764	0.0101798	0.108848	0.0935233	0.925488	-0.203158	0.223518	0	0	0.999868	Zswim1	0.869352	-0.0738492	-0.0978311	0.047767	0.890891	0.739089	0.667647
ENSMUSG00000017765	0.0685047	0.0881119	0.777475	0.436879	-0.104191	0.241201	0	0	0.999868	Slc12a4	0.649754	0.238813	0.0215634	0.0692941	0.616751	0.951813	0.564527
ENSMUSG00000017774	-0.0234836	0.0645677	-0.363705	0.716078	-0.150034	0.103067	0	0	0.999868	Myo1c	0.926007	0.0870674	-0.126341	-0.0114107	0.890982	0.598349	0.939567
ENSMUSG00000017776	0.0421168	0.0601849	0.69979	0.484058	-0.0758434	0.160077	0	0	0.999868	Crk	0.817535	0.0802239	0.0172494	0.0454317	0.903857	0.961522	0.698357
ENSMUSG00000017778	0.0922631	0.0730009	1.26386	0.20628	-0.0508161	0.235342	0	0	0.999868	Cox7c	0.370779	0.256203	0.150015	0.0611742	0.588126	0.481197	0.630611
ENSMUSG00000017781	-0.0499693	0.0740928	-0.674416	0.500047	-0.195189	0.0952499	0	0	0.999868	Pitpna	0.861118	0.0440455	0.0187614	-0.0830638	0.957474	0.957547	0.483114
ENSMUSG00000017801	0.0426242	0.0716252	0.595101	0.551776	-0.0977586	0.183007	0	0	0.999868	Mlx	0.94292	0.0382426	-0.0272254	0.0575583	0.964242	0.937108	0.64848
ENSMUSG00000017802	0.0800911	0.0698792	1.14614	0.251739	-0.0568696	0.217052	0	0	0.999868	Fam134c	0.836374	-0.206898	0.118118	0.0955696	0.691656	0.626388	0.38562
ENSMUSG00000017817	-0.00304536	0.151528	-0.0200977	0.983965	-0.300035	0.293944	0	0	0.999868	Jph2	0.996636	0.0230741	-0.0207896	-0.0041295	NA	NA	NA
ENSMUSG00000017830	-0.0550974	0.0969035	-0.56858	0.569641	-0.245025	0.13483	0	0	0.999868	Dhx58	0.77626	0.00917059	-0.264047	-0.0332768	0.991359	0.313866	0.805833
ENSMUSG00000017831	-0.0741768	0.0647797	-1.14506	0.252183	-0.201143	0.0527891	0.0004767	2.39944	0.999868	Rab5a	0.82692	-0.242186	0.103733	-0.0954938	0.58359	0.668011	0.356535
ENSMUSG00000017837	0.0205885	0.075971	0.271004	0.786388	-0.128312	0.169489	0	0	0.999868	Nkiras2	0.684133	-0.245407	-0.041222	0.055142	0.607795	0.898425	0.670263
ENSMUSG00000017843	-0.0634078	0.0625206	-1.01419	0.310492	-0.185946	0.0591303	0	0	0.999868	Ppp2r5c	0.494196	-0.191126	-0.0363337	-0.0561804	0.697383	0.90711	0.637894
ENSMUSG00000017858	-0.0228026	0.0631469	-0.361103	0.718022	-0.146568	0.100963	0	0	0.999868	Ift52	0.986062	-0.214954	0.0579655	-0.0286487	0.660752	0.840697	0.826235
ENSMUSG00000017861	-0.120077	0.179861	-0.667608	0.504384	-0.472599	0.232445	0	0	0.999868	Mybl2	0.825603	0.00552392	-0.145827	-0.148241	NA	0.628661	NA
ENSMUSG00000017868	-0.0770922	0.105527	-0.730546	0.465056	-0.283921	0.129737	0	0	0.999868	Sgk2	0.960933	-0.15819	0.0752114	-0.113269	0.717062	0.801798	0.314218
ENSMUSG00000017897	0.000873494	0.14913	0.00585726	0.995327	-0.291416	0.293163	0	0	0.999868	Eya2	0.967407	0.0600406	-0.237791	0.0106908	NA	NA	NA
ENSMUSG00000017929	0.188735	0.114019	1.6553	0.097864	-0.0347376	0.412207	0	0	0.999868	B4galt5	0.40271	0.0579592	0.255111	0.191277	0.917619	0.317064	0.104333
ENSMUSG00000017950	0.107735	0.0674016	1.59841	0.109952	-0.0243694	0.23984	0	0	0.999868	Hnf4a	0.833264	0.0661331	0.0209224	0.128019	0.921471	0.953631	0.203354
ENSMUSG00000017969	-0.0745585	0.118398	-0.629726	0.528874	-0.306615	0.157498	0	0	0.999868	Ptgis	0.846255	0.172657	-0.166661	-0.0851904	0.671087	0.546273	0.422222
ENSMUSG00000017978	-0.0487867	0.0834841	-0.584383	0.558963	-0.212412	0.114839	0	0	0.999868	Cadps2	0.818845	-0.144492	-0.00269398	-0.0531312	0.786276	0.994315	0.684764
ENSMUSG00000017999	0.151577	0.0811791	1.8672	0.061874	-0.00753066	0.310685	0	0	0.999868	Ddx27	0.5657	0.197668	0.030647	0.197775	0.702532	0.926809	0.0714296
ENSMUSG00000018001	-0.119553	0.100255	-1.19249	0.23307	-0.316048	0.0769431	0	0	0.999868	Cyth3	0.43815	-0.199501	-0.168965	-0.105704	0.616618	0.540577	0.358258
ENSMUSG00000018008	-0.471134	0.365581	-1.28873	0.197492	-1.18766	0.24539	0.240858	59.7611	0.999868	Cyth4	0.404797	-0.28554	-1.38784	-0.126157	0.399747	0.00648152	0.231627
ENSMUSG00000018012	-0.0128118	0.133467	-0.0959925	0.923527	-0.274401	0.248778	0	0	0.999868	Rac3	0.982397	0.00829803	-0.0784789	-0.00427169	NA	0.813421	NA
ENSMUSG00000018040	0.0644944	0.0701711	0.919102	0.358042	-0.0730384	0.202027	0	0	0.999868	Rrp7a	0.843309	-0.0790721	0.0578933	0.0726997	0.880382	0.843873	0.528434
ENSMUSG00000018042	0.229192	0.200373	1.14383	0.252696	-0.163532	0.621916	0.0581173	44.0246	0.999868	Cyb5r3	0.415642	-0.0337819	0.842666	0.172207	0.967399	0.0247261	0.118909
ENSMUSG00000018068	0.0439152	0.102533	0.428302	0.668431	-0.157046	0.244877	0	0	0.999868	Ints2	0.9347	0.0169475	-0.448851	0.0785755	0.982953	0.167004	0.505298
ENSMUSG00000018076	-0.0140331	0.0813464	-0.172511	0.863036	-0.173469	0.145403	0	0	0.999868	Med13l	0.963667	-0.123264	-0.000575586	-0.00489767	0.83824	0.998675	0.97611
ENSMUSG00000018102	-0.00655471	0.0726695	-0.0901989	0.928129	-0.148984	0.135875	0	0	0.999868	Hist1h2bc	0.96625	-0.0764006	-0.0560199	0.00892159	0.89561	0.849878	0.956404
ENSMUSG00000018143	-0.0170507	0.0822935	-0.207194	0.835858	-0.178343	0.144242	0	0	0.999868	Mafk	0.806452	0.0310124	0.109862	-0.0522936	0.970361	0.672719	0.691375
ENSMUSG00000018160	-0.00550378	0.0654088	-0.0841443	0.932942	-0.133703	0.122695	0	0	0.999868	Med1	0.931646	0.0341092	-0.0726609	0.00419702	0.968874	0.793113	0.978068
ENSMUSG00000018166	-0.0262106	0.0952344	-0.275223	0.783145	-0.212867	0.160445	0.00516264	14.9627	0.999868	Erbb3	0.847917	-0.448208	-0.0911089	0.0498311	0.266181	0.727494	0.707031
ENSMUSG00000018167	0.112881	0.0849689	1.3285	0.184014	-0.0536552	0.279417	0	0	0.999868	Stard3	0.439351	0.299843	0.311166	0.0533745	0.493233	0.134525	0.683223
ENSMUSG00000018168	-0.0772216	0.13944	-0.553797	0.579718	-0.350519	0.196076	0	0	0.999868	Ikzf3	0.710929	-0.451648	-0.179704	-0.0350319	0.229064	0.557564	0.674687
ENSMUSG00000018169	-0.0254024	0.111787	-0.227239	0.820238	-0.244501	0.193696	0	0	0.999868	Mfng	0.882302	-0.0549582	-0.0956899	-0.0135893	NA	0.765545	0.918188
ENSMUSG00000018171	-0.00323924	0.0771073	-0.0420096	0.966491	-0.154367	0.147888	0.00269666	7.0091	0.999868	Vmp1	0.716153	0.0411734	0.290786	-0.0481219	0.960067	0.183424	0.676405
ENSMUSG00000018189	0.0927862	0.0873354	1.06241	0.288049	-0.0783882	0.26396	0.00200898	5.33964	0.999868	Uchl5	0.513021	0.35716	0.262787	0.0233628	0.395962	0.253344	0.876113
ENSMUSG00000018196	0.0570815	0.0623093	0.916099	0.359615	-0.0650425	0.179205	0	0	0.999868	Glrx2	0.645021	0.0491488	0.0666959	0.0556144	0.952665	0.80805	0.633756
ENSMUSG00000018199	-0.409564	0.157235	-2.60479	0.00919315	-0.71774	-0.101389	0	0	0.91771	Trove2	0.232552	-0.290161	-0.23217	-0.582292	0.518389	0.380354	0.00215191
ENSMUSG00000018209	-0.160547	0.0707097	-2.27051	0.0231767	-0.299135	-0.0219586	0	0	0.999868	Stk4	0.313661	-0.178573	-0.148605	-0.161875	0.727541	0.521764	0.103407
ENSMUSG00000018211	-0.0286463	0.198567	-0.144265	0.885291	-0.41783	0.360537	0	0	0.999868	Wfdc15b	0.896297	0.175675	-0.0224928	-0.122104	NA	0.957123	NA
ENSMUSG00000018217	-0.00979826	0.0991749	-0.0987978	0.921299	-0.204177	0.184581	0	0	0.999868	Pmp22	0.927068	0.0408029	-0.356711	0.00663305	0.94761	0.260526	0.968163
ENSMUSG00000018238	-0.0388216	0.157134	-0.24706	0.804862	-0.3468	0.269156	0	0	0.999868	Gdf9	0.946062	-0.0187099	-0.0246708	-0.0440408	NA	NA	NA
ENSMUSG00000018239	-0.0376302	0.0955723	-0.393735	0.693777	-0.224948	0.149688	0	0	0.999868	Zcchc10	0.828538	-0.243698	-0.00681185	-0.0260094	0.578189	0.986032	0.846966
ENSMUSG00000018286	0.109884	0.0657292	1.67176	0.0945711	-0.0189432	0.23871	0	0	0.999868	Psmb6	0.209149	0.266905	0.160598	0.0912531	0.579025	0.482157	0.38562
ENSMUSG00000018287	0.0123642	0.0800878	0.154383	0.877308	-0.144605	0.169333	0	0	0.999868	Spag7	0.87186	-0.0959303	0.353145	-0.0082158	0.861806	0.173678	0.960126
ENSMUSG00000018293	-0.0159166	0.0697093	-0.228329	0.819391	-0.152544	0.120711	0	0	0.999868	Pfn1	0.857817	-0.0614159	-0.0151171	-0.012908	0.930077	0.968206	0.935743
ENSMUSG00000018322	-0.00535813	0.0739983	-0.0724087	0.942277	-0.150392	0.139676	0	0	0.999868	Tomm34	0.994459	-0.090125	-0.0110978	0.00104127	0.884538	0.977202	0.9929
ENSMUSG00000018326	-0.0939477	0.0522529	-1.79794	0.0721859	-0.196361	0.00846602	0	0	0.999868	Ywhab	0.884358	-0.0767302	0.00132401	-0.105929	0.90926	0.997271	0.202193
ENSMUSG00000018334	0.00167248	0.118585	0.0141036	0.988747	-0.230749	0.234094	0	0	0.999868	Ksr1	0.949661	-0.0603121	-0.329696	0.0423498	0.887413	0.284885	0.69429
ENSMUSG00000018339	-0.774068	0.74378	-1.04072	0.298005	-2.23185	0.683714	1.5233	92.7165	0.999868	Gpx3	0.694483	0.351535	-2.17319	-0.418179	0.326371	1.17725e-10	0.0191934
ENSMUSG00000018340	0.0420213	0.0747499	0.562159	0.574008	-0.104486	0.188528	0.00325474	10.1519	0.999868	Anxa6	0.835253	-0.225482	0.259255	0.0217701	0.65359	0.205066	0.860297
ENSMUSG00000018341	-0.0180911	0.142903	-0.126597	0.899259	-0.298175	0.261993	0	0	0.999868	Il12rb2	0.974945	-0.0830074	0.0809279	-0.0196195	NA	NA	NA
ENSMUSG00000018347	-0.00198462	0.086755	-0.0228762	0.981749	-0.172021	0.168052	0	0	0.999868	Zkscan6	0.982238	-0.0522894	0.000260437	0.00249096	0.943255	0.999246	0.985771
ENSMUSG00000018362	0.0803098	0.112829	0.711784	0.476598	-0.140831	0.30145	0	0	0.999868	Kpna2	0.922495	0.0173748	-0.0310111	0.143397	0.982732	0.930192	0.207651
ENSMUSG00000018363	-0.0772672	0.0705232	-1.09563	0.273241	-0.21549	0.0609557	0	0	0.999868	Smurf2	0.641484	-0.136002	-0.0456532	-0.0806611	0.81252	0.881429	0.482727
ENSMUSG00000018372	0.00944733	0.0964674	0.0979329	0.921986	-0.179625	0.19852	0	0	0.999868	Cep95	0.933541	0.41959	0.119017	-0.0308829	0.270233	0.669963	0.82204
ENSMUSG00000018377	-0.0309465	0.0802029	-0.385853	0.699606	-0.188141	0.126248	0	0	0.999868	Vezf1	0.870496	-0.199296	-0.0448928	-0.0036675	0.702532	0.885867	0.981129
ENSMUSG00000018378	0.0390503	0.100803	0.387394	0.698464	-0.158519	0.23662	0	0	0.999868	Cuedc1	0.918917	-0.252395	0.0596081	0.0567002	0.499063	0.851633	0.643953
ENSMUSG00000018379	-0.0276895	0.0566812	-0.488513	0.625186	-0.138783	0.0834036	0	0	0.999868	Srsf1	0.748745	-0.07145	-0.128725	-0.016188	0.91784	0.612161	0.900207
ENSMUSG00000018381	-0.0692593	0.119818	-0.57804	0.563237	-0.304097	0.165579	0	0	0.999868	Abi3	0.690156	-0.352819	-0.112441	-0.043386	0.331221	0.717887	0.690308
ENSMUSG00000018387	0.0490989	0.0683025	0.718844	0.472237	-0.0847716	0.182969	0	0	0.999868	Shroom1	0.718931	0.0612678	0.0499528	0.0482291	0.924233	0.867114	0.701018
ENSMUSG00000018395	-0.069392	0.0955269	-0.726413	0.467586	-0.256621	0.117837	0	0	0.999868	Kif3a	0.863381	0.0633662	0.0210551	-0.0933517	0.912372	0.959763	0.426906
ENSMUSG00000018398	-0.0768427	0.101997	-0.75338	0.451222	-0.276754	0.123068	0	0	0.999868	Sept8	0.66915	-0.155864	-0.543767	-0.0361237	0.698933	0.0879794	0.786448
ENSMUSG00000018401	-0.164994	0.219887	-0.750359	0.453038	-0.595965	0.265976	0.0920668	63.8347	0.999868	Mtmr4	0.875715	-0.023263	-0.745268	0.0155787	0.97973	0.0185453	0.921521
ENSMUSG00000018405	0.0527477	0.100854	0.523008	0.600969	-0.144923	0.250419	0	0	0.999868	Mrm1	0.838734	0.246794	0.407534	0.00378358	0.531228	0.1538	0.97999
ENSMUSG00000018411	0.0443065	0.105458	0.420136	0.674386	-0.162386	0.250999	0	0	0.999868	Mapt	0.7965	0.0865824	0.552491	0.0222823	0.853608	0.146437	0.873242
ENSMUSG00000018412	-0.00302185	0.0713195	-0.0423706	0.966203	-0.142805	0.136762	0	0	0.999868	Kansl1	0.989238	-0.0220208	-0.0205708	0.00284182	0.980388	0.954061	0.984098
ENSMUSG00000018415	0.107506	0.0769666	1.39678	0.162479	-0.0433462	0.258357	0	0	0.999868	Gid4	0.733946	-0.0300845	0.0855263	0.127593	0.971996	0.75172	0.243126
ENSMUSG00000018417	-0.118176	0.0717422	-1.64723	0.0995112	-0.258788	0.0224364	0	0	0.999868	Myo1b	0.372237	-0.566234	-0.201424	-0.0772644	0.145015	0.321521	0.506615
ENSMUSG00000018425	0.0012523	0.0733539	0.0170721	0.986379	-0.142519	0.145023	0	0	0.999868	Dhx40	0.94384	-0.037107	-0.0841104	0.0272344	0.96494	0.754482	0.851771
ENSMUSG00000018427	-0.7668	0.485708	-1.57873	0.114399	-1.71877	0.185169	0.6119	87.8842	0.999868	Ypel2	0.262122	-0.52063	-1.72711	-0.123855	0.185531	3.45396e-06	0.25306
ENSMUSG00000018428	0.0927379	0.0658298	1.40875	0.158908	-0.0362861	0.221762	0	0	0.999868	Akap1	0.763504	-0.00880367	-0.0526742	0.128238	0.992289	0.858268	0.193342
ENSMUSG00000018433	0.0365317	0.0839658	0.435078	0.663506	-0.128038	0.201102	0	0	0.999868	Nol11	0.922644	0.206464	-0.158534	0.0518965	0.691721	0.531405	0.693305
ENSMUSG00000018442	0.016752	0.0620892	0.269805	0.78731	-0.104941	0.138445	0	0	0.999868	Derl2	0.941039	0.199116	0.101978	-0.00438828	0.697784	0.693823	0.97611
ENSMUSG00000018446	0.112029	0.069932	1.60197	0.109162	-0.0250351	0.249093	0	0	0.999868	C1qbp	0.235331	0.277906	0.213841	0.0747944	0.555292	0.294761	0.519445
ENSMUSG00000018449	-0.00685663	0.0751375	-0.0912545	0.92729	-0.154123	0.14041	0	0	0.999868	Rpain	0.847974	0.994633	0.0733111	-0.028796	0.0580616	0.801505	0.837628
ENSMUSG00000018451	0.00815363	0.160107	0.0509263	0.959384	-0.30565	0.321957	0	0	0.999868	6330403K07Rik	0.977534	0.00237496	0.0410301	0.00506954	NA	NA	NA
ENSMUSG00000018459	-0.307336	0.418687	-0.734047	0.46292	-1.12795	0.513275	0.392064	77.0646	0.999868	Slc13a3	0.646341	0.20618	-1.29543	-0.105787	NA	0.00842586	0.31731
ENSMUSG00000018470	0.0289195	0.137302	0.210627	0.833179	-0.240188	0.298026	0	0	0.999868	Kcnab3	0.977621	0.179118	-0.101078	0.0411752	NA	0.74912	NA
ENSMUSG00000018474	0.0941632	0.138918	0.677832	0.497879	-0.178112	0.366438	0.0254511	43.6662	0.999868	Chd3	0.594841	-0.0843609	-0.0719645	0.319311	0.894191	0.801289	0.00740745
ENSMUSG00000018476	0.0733657	0.075717	0.968947	0.332572	-0.0750368	0.221768	0	0	0.999868	Kdm6b	0.493042	0.273359	0.128478	0.043907	0.537813	0.583581	0.745111
ENSMUSG00000018481	-0.0220849	0.0646172	-0.34178	0.732516	-0.148732	0.104563	0	0	0.999868	Appbp2	0.661543	0.0722241	0.0878319	-0.0529829	0.912959	0.738587	0.663052
ENSMUSG00000018486	-0.0188217	0.130513	-0.144213	0.885332	-0.274623	0.23698	0	0	0.999868	Wnt9b	0.991349	-0.0453165	-0.163759	0.00416694	NA	0.592357	NA
ENSMUSG00000018501	-0.01574	0.0592252	-0.265765	0.79042	-0.131819	0.100339	0	0	0.999868	Ncor1	0.970678	-0.281832	0.263031	-0.00597948	0.522219	0.362608	0.966627
ENSMUSG00000018507	-0.139172	0.152325	-0.913654	0.360899	-0.437724	0.159379	0	0	0.999868	Trpv2	0.538334	0.00533688	-0.60812	-0.118647	0.993505	0.108313	0.256858
ENSMUSG00000018509	0.0684894	0.0828917	0.826252	0.408661	-0.0939753	0.230954	0.00104505	2.19241	0.999868	Cenpv	0.704272	0.166202	0.411163	0.0213312	0.754825	0.0834413	0.887101
ENSMUSG00000018537	0.0969498	0.113186	0.85655	0.391693	-0.124891	0.318791	0	0	0.999868	Pcgf2	0.48146	0.507895	0.15691	0.0707531	0.190943	0.575925	0.523358
ENSMUSG00000018541	0.0259858	0.080958	0.320979	0.748226	-0.132689	0.184661	0	0	0.999868	Cwc25	0.903891	-0.104937	0.0967645	0.0275442	0.867082	0.728502	0.851107
ENSMUSG00000018547	-0.0223562	0.0727446	-0.307324	0.758597	-0.164933	0.120221	0	0	0.999868	Pip4k2b	0.84719	-0.0767707	-0.289679	0.0210341	0.905103	0.171612	0.886854
ENSMUSG00000018548	0.0952577	0.0839817	1.13427	0.256683	-0.0693435	0.259859	0	0	0.999868	Trim37	0.644483	-0.0683384	0.109577	0.102716	0.891465	0.666909	0.375201
ENSMUSG00000018559	0.0739723	0.0622991	1.18737	0.23508	-0.0481316	0.196076	0	0	0.999868	Ctdnep1	0.376126	0.319557	0.164375	0.0458583	0.477959	0.452808	0.698059
ENSMUSG00000018565	0.1094	0.0693927	1.57654	0.114902	-0.0266071	0.245407	0	0	0.999868	Elp5	0.227305	0.234047	0.172254	0.0899116	0.630125	0.438351	0.414117
ENSMUSG00000018566	0.122745	0.173626	0.706949	0.479598	-0.217557	0.463046	0	0	0.999868	Slc2a4	0.643421	0.522628	0.728598	0.0672493	NA	0.0870258	NA
ENSMUSG00000018567	-0.00429445	0.0564322	-0.0760993	0.93934	-0.1149	0.106311	0	0	0.999868	Gabarap	0.860132	0.116366	0.0375971	-0.0189774	0.846154	0.90498	0.882414
ENSMUSG00000018569	0.00816402	0.127675	0.0639435	0.949015	-0.242075	0.258403	0	0	0.999868	Cldn7	0.940905	-0.0130944	0.120761	-0.0106398	NA	0.695149	NA
ENSMUSG00000018570	0.0120704	0.149791	0.0805816	0.935775	-0.281515	0.305656	0	0	0.999868	2810408A11Rik	0.955937	0.0166826	0.0201923	0.0104637	NA	NA	NA
ENSMUSG00000018572	0.0796377	0.0865538	0.920095	0.357523	-0.0900046	0.24928	0	0	0.999868	Phf23	0.514619	0.11938	0.0958101	0.0696073	0.844996	0.723054	0.571606
ENSMUSG00000018574	0.0683453	0.0688419	0.992787	0.320814	-0.0665824	0.203273	0	0	0.999868	Acadvl	0.7817	0.0788847	-0.0748638	0.0983129	0.899902	0.783673	0.360026
ENSMUSG00000018581	0.00666805	0.151087	0.0441339	0.964798	-0.289456	0.302792	0	0	0.999868	Dnah11	0.982188	0.108867	0.0410301	-0.0112488	0.706533	NA	0.844689
ENSMUSG00000018583	0.0336861	0.0742195	0.453872	0.649921	-0.111781	0.179154	0.0024743	10.3383	0.999868	G3bp1	0.983869	0.241673	-0.147565	0.0628223	0.619698	0.497067	0.586274
ENSMUSG00000018585	0.0816563	0.0669748	1.21921	0.222765	-0.0496119	0.212925	0	0	0.999868	Atox1	0.735924	-0.0251148	-0.057319	0.114488	0.976288	0.843943	0.259157
ENSMUSG00000018593	-0.104948	0.246606	-0.425572	0.67042	-0.588287	0.37839	0.108668	58.9875	0.999868	Sparc	0.713944	-0.148698	-0.634548	0.205354	0.735532	0.0333364	0.0785568
ENSMUSG00000018599	0.196148	0.11196	1.75195	0.079783	-0.0232896	0.415585	0	0	0.999868	Mief2	0.583883	0.198813	0.0552126	0.305505	0.679013	0.853985	0.0179284
ENSMUSG00000018604	-0.00833335	0.0944771	-0.088205	0.929714	-0.193505	0.176838	0	0	0.999868	Tbx3	0.785547	0.0654235	-0.257442	0.0358394	0.903611	0.273292	0.790886
ENSMUSG00000018623	-0.0566798	0.173763	-0.326191	0.74428	-0.397248	0.283889	0	0	0.999868	Mmp7	0.967914	0.126976	-0.34301	-0.072314	NA	0.260497	NA
ENSMUSG00000018648	-0.0536424	0.145166	-0.369525	0.711737	-0.338163	0.230878	0	0	0.999868	Dusp14	0.831277	0.0773073	-0.498521	-0.0489693	NA	0.165755	NA
ENSMUSG00000018651	-0.0295913	0.0885242	-0.334274	0.738173	-0.203096	0.143913	0	0	0.999868	Tada2a	0.945245	-0.00388479	-0.0139358	-0.0367725	0.996356	0.971725	0.788519
ENSMUSG00000018654	-0.449323	0.220653	-2.03634	0.0417165	-0.881794	-0.0168519	0	0	0.999868	Ikzf1	0.233794	-0.267579	-0.968789	-0.311122	0.438757	0.0181802	0.0545846
ENSMUSG00000018659	0.0290091	0.0710451	0.40832	0.683039	-0.110237	0.168255	0	0	0.999868	Pnpo	0.754395	-0.162375	-0.0187932	0.0529148	0.744949	0.959136	0.676657
ENSMUSG00000018661	0.116518	0.0887917	1.31226	0.189432	-0.0575107	0.290546	0	0	0.999868	Cog1	0.300595	0.410401	0.185051	0.0742746	0.311439	0.433756	0.541743
ENSMUSG00000018666	0.00408001	0.057714	0.0706936	0.943642	-0.109037	0.117197	0	0	0.999868	Cbx1	0.826446	-0.240642	-0.054096	0.0262675	0.629777	0.850573	0.832575
ENSMUSG00000018669	0.0590714	0.0731359	0.807693	0.419267	-0.0842724	0.202415	0	0	0.999868	Cdk5rap3	0.840874	-0.0469126	-0.0234808	0.0865906	0.955759	0.947556	0.450192
ENSMUSG00000018672	0.0444517	0.0784054	0.566947	0.57075	-0.10922	0.198123	0	0	0.999868	Copz2	0.812705	0.344443	0.00593859	0.023302	0.428847	0.988003	0.876803
ENSMUSG00000018677	0.120807	0.0654186	1.84667	0.0647946	-0.00741136	0.249025	0	0	0.999868	Slc25a39	0.266411	0.0843151	0.242485	0.108901	0.894969	0.274208	0.270477
ENSMUSG00000018678	-0.0333832	0.0973627	-0.342874	0.731693	-0.22421	0.157444	0	0	0.999868	Sp2	0.991708	-0.26024	-0.177439	0.0275022	0.559368	0.47074	0.836193
ENSMUSG00000018697	0.102035	0.0730205	1.39734	0.162311	-0.0410831	0.245152	0	0	0.999868	Aatf	0.353011	0.245615	0.100932	0.0900223	0.619453	0.701406	0.427397
ENSMUSG00000018707	0.0761208	0.0662164	1.14958	0.250318	-0.0536609	0.205902	0	0	0.999868	Dync1h1	0.809693	0.0127923	0.0376573	0.0888228	0.988388	0.904133	0.413017
ENSMUSG00000018727	0.0916138	0.109057	0.840055	0.400878	-0.122134	0.305362	0	0	0.999868	Cpsf4l	0.651565	0.167583	0.319344	0.0415115	0.678106	0.207026	0.720367
ENSMUSG00000018733	-0.0865342	0.0857189	-1.00951	0.31273	-0.25454	0.0814717	0	0	0.999868	Pex12	0.427598	-0.353797	-0.116326	-0.0633637	0.340404	0.641325	0.62092
ENSMUSG00000018736	0.0694635	0.0714798	0.971792	0.331154	-0.0706344	0.209561	0	0	0.999868	Ndel1	0.502264	-0.109506	0.25411	0.0587208	0.841775	0.275859	0.630611
ENSMUSG00000018740	0.0150281	0.118897	0.126397	0.899418	-0.218005	0.248061	0	0	0.999868	Slc25a35	0.969877	0.108949	-0.160862	0.0244204	NA	0.598817	NA
ENSMUSG00000018750	-0.151643	0.119132	-1.2729	0.203052	-0.385138	0.0818506	0	0	0.999868	Zbtb4	0.687901	0.108572	-0.125287	-0.225732	0.825959	0.623009	0.0740927
ENSMUSG00000018752	0.0470196	0.103839	0.452815	0.650682	-0.1565	0.250539	0	0	0.999868	Tnfsf12Tnfsf13	0.767902	-0.11348	-0.0667352	0.063398	0.74664	NA	0.608989
ENSMUSG00000018761	0.0532873	0.0656692	0.811451	0.417107	-0.0754219	0.181996	0	0	0.999868	Mpdu1	0.681253	-0.0825218	0.240585	0.0379325	0.899396	0.256117	0.765028
ENSMUSG00000018765	0.132655	0.106405	1.2467	0.212509	-0.0758954	0.341205	0.0121584	31.108	0.999868	Fxr2	0.999087	-0.251217	0.0984601	0.221679	0.607947	0.704086	0.0163501
ENSMUSG00000018770	0.120061	0.0681845	1.76082	0.0782691	-0.0135786	0.2537	0	0	0.999868	Atp5g3	0.241276	0.0679505	0.330187	0.0870939	0.91541	0.0808563	0.423685
ENSMUSG00000018774	-0.456109	0.386366	-1.18051	0.237797	-1.21337	0.301154	0.31967	72.6555	0.999868	Cd68	0.433379	-0.0896946	-1.35497	-0.151201	0.820169	0.00412862	0.18105
ENSMUSG00000018796	0.147514	0.160019	0.921854	0.356605	-0.166117	0.461145	0.0279755	28.9185	0.999868	Acsl1	0.664458	-0.246988	0.527629	0.123682	0.538721	0.0548227	0.275649
ENSMUSG00000018800	-0.155904	0.111696	-1.39579	0.162779	-0.374823	0.0630164	0	0	0.999868	Abca5	0.456402	0.0140679	-0.261946	-0.154262	0.985397	0.298586	0.179387
ENSMUSG00000018809	0.00268793	0.095734	0.0280771	0.977601	-0.184947	0.190323	0	0	0.999868	Smyd4	0.948894	0.416685	0.0140952	-0.0290268	0.284561	0.971725	0.830204
ENSMUSG00000018819	-0.220488	0.14638	-1.50627	0.131997	-0.507387	0.0664111	0	0	0.999868	Lsp1	0.310207	-0.38175	-0.577124	-0.140402	0.285952	0.0655454	0.210749
ENSMUSG00000018820	0.0467163	0.0860547	0.542868	0.587221	-0.121948	0.21538	0.00310204	7.59053	0.999868	Zfyve27	0.963999	0.0669745	0.345324	-0.00803197	0.921352	0.108405	0.960126
ENSMUSG00000018821	0.230737	0.0917566	2.51466	0.0119146	0.0508974	0.410576	0	0	0.986855	Avpi1	0.252997	0.420186	0.135311	0.243727	0.291268	0.584802	0.0252745
ENSMUSG00000018822	0.0166598	0.146882	0.113423	0.909695	-0.271223	0.304543	0	0	0.999868	Sfrp5	0.939494	0.0129016	0.0413235	0.01202	NA	0.911905	NA
ENSMUSG00000018830	0.00213197	0.114785	0.0185735	0.985181	-0.222843	0.227107	0	0	0.999868	Myh11	0.962458	0.0708352	-0.248211	0.00947292	0.893605	0.420805	0.943789
ENSMUSG00000018841	-0.00756735	0.0826725	-0.091534	0.927068	-0.169602	0.154468	0	0	0.999868	Rad51d	0.840453	-0.359646	-0.0538797	0.0316525	0.396863	0.862963	0.824873
ENSMUSG00000018844	-0.0246642	0.16631	-0.148302	0.882104	-0.350627	0.301298	0	0	0.999868	Fndc8	0.983017	0.00310875	0.0118254	-0.0345866	NA	NA	NA
ENSMUSG00000018845	0.0443207	0.107605	0.411882	0.680426	-0.166582	0.255223	0	0	0.999868	Unc45b	0.924795	0.121577	-0.286085	0.0544834	NA	0.370526	0.658866
ENSMUSG00000018846	-0.0438449	0.110186	-0.397917	0.690692	-0.259806	0.172116	0.0133635	33.5069	0.999868	Pank3	0.995917	-0.281824	0.177993	-0.114934	0.541889	0.399746	0.295631
ENSMUSG00000018848	0.0300036	0.0609979	0.491879	0.622805	-0.0895502	0.149557	0	0	0.999868	Rars	0.729208	0.0986272	0.0152796	0.0237744	0.854062	0.967723	0.861053
ENSMUSG00000018849	0.0442977	0.0735636	0.60217	0.547061	-0.0998842	0.18848	0	0	0.999868	Wwc1	0.750358	0.09314	-0.121497	0.0857488	0.875119	0.610458	0.458441
ENSMUSG00000018858	0.101884	0.0685945	1.48531	0.137462	-0.0325586	0.236327	0	0	0.999868	Ict1	0.372087	0.19357	0.10836	0.093332	0.713552	0.671429	0.38887
ENSMUSG00000018861	0.233961	0.0845098	2.76844	0.00563245	0.0683246	0.399597	0	0	0.850998	Fdxr	0.0681466	0.486376	0.432461	0.205216	0.213082	0.0863924	0.044597
ENSMUSG00000018865	-0.0196313	0.17416	-0.11272	0.910252	-0.360978	0.321715	0	0	0.999868	Sult4a1	0.937522	0.323474	-0.0506794	-0.0337812	NA	NA	NA
ENSMUSG00000018868	6.70949e-05	0.129465	0.000518249	0.999586	-0.253679	0.253813	0	0	0.999868	Pnpla5	0.970631	0.308568	0.0482661	-0.0223822	0.326392	0.887235	0.819826
ENSMUSG00000018882	0.158439	0.0716901	2.21006	0.0271013	0.0179291	0.298949	0	0	0.999868	Mrpl45	0.281177	0.133739	0.20864	0.154252	0.815227	0.375821	0.12662
ENSMUSG00000018899	-0.0676044	0.0853689	-0.791908	0.428414	-0.234924	0.0997156	0	0	0.999868	Irf1	0.738661	-0.383993	-0.219408	-0.00850414	0.330142	0.318155	0.958371
ENSMUSG00000018900	0.0471114	0.0920134	0.512006	0.608647	-0.133231	0.227454	0	0	0.999868	Slc22a5	0.854505	-0.301986	0.0126336	0.0860882	0.489646	0.975085	0.468958
ENSMUSG00000018906	0.00389697	0.106089	0.0367328	0.970698	-0.204035	0.211829	0	0	0.999868	P4ha2	0.985593	0.409135	-0.320881	0.00874473	0.288962	0.259093	0.953665
ENSMUSG00000018909	-0.481009	0.420625	-1.14356	0.252807	-1.30542	0.343401	0.465657	89.8709	0.999868	Arrb1	0.334359	-0.0384152	-1.33138	-0.0868628	0.954746	2.0512e-05	0.459331
ENSMUSG00000018919	-0.0313483	0.155687	-0.201354	0.840422	-0.33649	0.273793	0	0	0.999868	Tm4sf5	0.87829	-0.0511761	-0.0522405	-0.0258513	NA	NA	NA
ENSMUSG00000018920	-0.201578	0.140045	-1.43938	0.150044	-0.476061	0.0729055	0	0	0.999868	Cxcl16	0.328334	-0.0219687	-0.594765	-0.171831	0.975168	0.0649269	0.149728
ENSMUSG00000018921	0.0516146	0.0868961	0.593981	0.552525	-0.118699	0.221928	0	0	0.999868	Pelp1	0.636812	0.127034	0.0725222	0.0350697	0.8314	0.80225	0.799179
ENSMUSG00000018923	0.0141109	0.0831422	0.16972	0.86523	-0.148845	0.177067	0	0	0.999868	Med11	0.968106	0.157518	0.0295717	-0.00293992	0.768918	0.932313	0.98402
ENSMUSG00000018924	-0.0476107	0.159382	-0.298721	0.765153	-0.359994	0.264772	0	0	0.999868	Alox15	0.850456	-0.0897208	-0.0294779	-0.0443839	NA	0.938544	NA
ENSMUSG00000018925	-0.0153567	0.157073	-0.0977677	0.922117	-0.323215	0.292501	0	0	0.999868	Heatr9	0.968903	-0.00122597	-0.0208997	-0.0165404	NA	NA	NA
ENSMUSG00000018927	-0.600756	0.571489	-1.05121	0.293161	-1.72085	0.519342	0.813402	85.7192	0.999868	Ccl6	0.574871	-0.102651	-1.90048	-0.094302	0.790702	0.000717615	0.306413
ENSMUSG00000018930	-0.0742387	0.158828	-0.467415	0.640203	-0.385536	0.237059	0	0	0.999868	Ccl4	0.710863	-0.132575	-0.161747	-0.0531174	NA	0.579984	NA
ENSMUSG00000018931	-0.0360312	0.0954863	-0.377344	0.705918	-0.223181	0.151119	0	0	0.999868	Natd1	0.917363	-0.319291	-0.153546	0.0211154	0.457557	0.546273	0.881874
ENSMUSG00000018932	0.28016	0.154937	1.80822	0.0705721	-0.0235105	0.58383	0.027836	30.4029	0.999868	Map2k3	0.310127	0.803835	0.540392	0.138496	0.0683465	0.0234258	0.185716
ENSMUSG00000018965	-0.072483	0.0741388	-0.977666	0.328239	-0.217792	0.0728263	0	0	0.999868	Ywhah	0.98174	-0.0207831	0.0102627	-0.0970266	0.980584	0.978022	0.389657
ENSMUSG00000018974	0.10199	0.0859213	1.18702	0.235219	-0.0664122	0.270393	0	0	0.999868	Sart3	0.974374	-0.0852269	0.02202	0.154655	0.894969	0.950832	0.166558
ENSMUSG00000018983	-0.0493665	0.126991	-0.388741	0.697468	-0.298264	0.199531	0	0	0.999868	E2f2	0.881357	0.0941531	-0.925587	-0.0311933	0.782582	0.0489737	0.761487
ENSMUSG00000018986	-0.0142802	0.154256	-0.0925751	0.926241	-0.316616	0.288055	0	0	0.999868	Slfn3	0.954871	-0.0487523	-0.0385711	-0.0053906	NA	NA	NA
ENSMUSG00000018995	0.110506	0.0851723	1.29744	0.194478	-0.0564283	0.277441	0	0	0.999868	Nars2	0.555576	-0.00642609	0.189491	0.108416	0.993827	0.45822	0.342159
ENSMUSG00000018999	-0.017952	0.0827556	-0.216929	0.828264	-0.18015	0.144246	0	0	0.999868	Slc35b4	0.96484	-0.221432	-0.196168	0.0449861	0.666671	0.400463	0.739654
ENSMUSG00000019027	-0.0955423	0.178039	-0.536638	0.591518	-0.444492	0.253407	0	0	0.999868	Dnah1	0.825305	0.104793	-0.315974	-0.101046	NA	0.326623	NA
ENSMUSG00000019039	0.16205	0.0773391	2.09532	0.0361428	0.0104681	0.313632	0	0	0.999868	Dalrd3	0.308212	0.364259	0.115029	0.161605	0.369483	0.646542	0.126004
ENSMUSG00000019054	0.101967	0.0632316	1.6126	0.106831	-0.0219643	0.225899	0	0	0.999868	Fis1	0.362244	-0.0561317	0.308903	0.0914758	0.941942	0.150753	0.360498
ENSMUSG00000019055	-0.00242483	0.0746579	-0.0324793	0.97409	-0.148752	0.143902	0	0	0.999868	Plod1	0.941418	0.0583133	-0.0725459	0.01611	0.928245	0.785741	0.920318
ENSMUSG00000019066	-0.0192744	0.0812471	-0.237232	0.812476	-0.178516	0.139967	0	0	0.999868	Rab3d	0.871625	0.163041	0.330134	-0.0638166	0.766186	0.205066	0.613945
ENSMUSG00000019080	0.0876129	0.0847032	1.03435	0.300972	-0.0784023	0.253628	0	0	0.999868	Mfsd3	0.45428	-0.0422814	0.249959	0.0737925	0.935338	0.30778	0.545164
ENSMUSG00000019082	0.0516197	0.0734198	0.703077	0.482008	-0.0922804	0.19552	0	0	0.999868	Slc25a22	0.726816	0.014957	0.0943817	0.0487347	0.982732	0.743219	0.700091
ENSMUSG00000019087	-0.111932	0.0616525	-1.81553	0.069443	-0.232768	0.0089049	0	0	0.999868	Atp6ap1	0.40352	-0.209096	-0.0983863	-0.111334	0.634196	0.682838	0.249746
ENSMUSG00000019088	-0.122367	0.125974	-0.971363	0.331368	-0.369272	0.124538	0	0	0.999868	Dnase1l1	0.90364	-0.0520784	0.054177	-0.234376	0.929794	0.86461	0.0683819
ENSMUSG00000019102	-0.00475094	0.157867	-0.0300947	0.975992	-0.314164	0.304662	0	0	0.999868	Aldh3a1	0.97314	0.0024631	0.0410301	-0.0109688	NA	NA	NA
ENSMUSG00000019122	-0.177218	0.0840175	-2.1093	0.034919	-0.341889	-0.0125465	0	0	0.999868	Ccl9	0.798994	-0.319159	0.0371131	-0.229889	0.457557	0.909965	0.0289533
ENSMUSG00000019124	-0.0234547	0.152623	-0.153677	0.877864	-0.322591	0.275681	0	0	0.999868	Scrn1	0.934283	-0.0444996	-0.00935956	-0.0222241	NA	NA	NA
ENSMUSG00000019132	-0.0734818	0.061907	-1.18697	0.235239	-0.194817	0.0478536	0.00147623	7.33501	0.999868	BC005537	0.661568	0.0205219	0.101872	-0.120215	0.98222	0.661627	0.154665
ENSMUSG00000019139	-0.043507	0.117139	-0.371415	0.710329	-0.273094	0.18608	0	0	0.999868	Isyna1	0.80811	0.221541	-1.15959	-0.0497042	0.537925	0.0237645	0.667945
ENSMUSG00000019143	0.0447574	0.0701468	0.638053	0.523439	-0.0927279	0.182243	0	0	0.999868	Hars2	0.735664	-0.210478	-0.00893536	0.0683178	0.657282	0.980618	0.559001
ENSMUSG00000019158	0.114851	0.0848609	1.35341	0.175925	-0.0514728	0.281176	0	0	0.999868	Tmem160	0.368958	0.118884	0.237016	0.100583	0.844434	0.361649	0.384474
ENSMUSG00000019173	0.0116432	0.0567474	0.205175	0.837435	-0.0995797	0.122866	0	0	0.999868	Rab5c	0.94377	-0.188517	0.143139	0.00717036	0.716159	0.538325	0.95874
ENSMUSG00000019179	0.113487	0.0596321	1.90312	0.0570251	-0.00338982	0.230364	0	0	0.999868	Mdh2	0.490121	0.0330285	0.116923	0.117074	0.969499	0.626388	0.206584
ENSMUSG00000019188	0.183538	0.074204	2.47342	0.0133827	0.0381005	0.328975	0	0	0.999868	H13	0.290266	0.151546	0.195013	0.18467	0.789438	0.409357	0.0641286
ENSMUSG00000019189	0.189932	0.118734	1.59964	0.109679	-0.0427829	0.422647	0	0	0.999868	Rnf145	0.358343	0.074039	0.487354	0.176661	0.897405	0.126286	0.132897
ENSMUSG00000019194	-0.0600816	0.0994318	-0.604249	0.545678	-0.254964	0.134801	0	0	0.999868	Scn1b	0.881351	-0.115202	0.0845379	-0.0923899	0.804951	0.769484	0.422359
ENSMUSG00000019210	0.036155	0.0719193	0.502717	0.615164	-0.104804	0.177114	0	0	0.999868	Atp6v1e1	0.866263	0.125507	0.154328	-0.000504896	0.825959	0.503142	0.996449
ENSMUSG00000019214	-0.0771171	0.161609	-0.477184	0.633231	-0.393864	0.23963	0	0	0.999868	Chtf18	0.742442	-0.0671511	-0.143248	-0.0675968	NA	NA	NA
ENSMUSG00000019232	0.326169	0.391526	0.833071	0.404804	-0.441208	1.09355	0.320284	72.5607	0.999868	Etnppl	0.796503	0.01446	1.35742	0.0397129	0.981599	0.00898545	0.654277
ENSMUSG00000019235	0.0279129	0.137975	0.202305	0.839679	-0.242513	0.298338	0	0	0.999868	Rps6kl1	0.963182	0.155644	0.12393	-0.00830949	NA	0.682689	NA
ENSMUSG00000019254	0.11119	0.0709159	1.56791	0.116903	-0.027803	0.250182	0	0	0.999868	Ppp1r12c	0.389869	0.224037	0.106614	0.105216	0.647606	0.67574	0.327798
ENSMUSG00000019256	-0.218278	0.0852613	-2.5601	0.0104641	-0.385387	-0.0511686	0	0	0.952833	Ahr	0.323493	-0.149793	-0.157472	-0.24632	0.768683	0.535719	0.019269
ENSMUSG00000019261	-0.0726193	0.102577	-0.707948	0.478978	-0.273667	0.128428	0	0	0.999868	Map1s	0.685423	-0.169744	-0.531885	-0.03296	0.666671	0.0998516	0.805641
ENSMUSG00000019278	-0.0882936	0.158454	-0.557219	0.577377	-0.398858	0.22227	0	0	0.999868	Dpep1	0.750693	0.0906072	-0.926651	-0.0811591	NA	0.0504521	0.361634
ENSMUSG00000019295	0.12457	0.0754432	1.65118	0.0987019	-0.0232957	0.272436	0	0	0.999868	Tmem129	0.704857	0.173314	0.0177332	0.147883	0.749658	0.962453	0.162418
ENSMUSG00000019297	0.125258	0.0764494	1.63845	0.101328	-0.0245795	0.275096	0	0	0.999868	Nop9	0.338751	0.630752	0.179651	0.0971046	0.108135	0.453569	0.38562
ENSMUSG00000019301	-0.0316647	0.13851	-0.22861	0.819172	-0.303138	0.239809	0	0	0.999868	Hsd17b1	0.889007	-0.00486008	-0.0881877	-0.0287697	NA	NA	NA
ENSMUSG00000019302	-0.00433664	0.0733862	-0.0590934	0.952878	-0.148171	0.139498	0	0	0.999868	Atp6v0a1	0.926586	0.0334625	-0.0987373	0.0178262	0.969292	0.696976	0.909878
ENSMUSG00000019303	-0.0255539	0.137131	-0.186346	0.852173	-0.294326	0.243218	0	0	0.999868	Psmc3ip	0.93456	-0.116446	0.0497546	-0.0259351	NA	NA	NA
ENSMUSG00000019312	0.129448	0.085834	1.50812	0.131523	-0.0387834	0.29768	0	0	0.999868	Grb7	0.947176	-0.246306	0.0544953	0.182152	0.576183	0.857482	0.0954776
ENSMUSG00000019320	-0.0647334	0.138137	-0.468618	0.639343	-0.335477	0.20601	0	0	0.999868	Noxo1	0.933373	0.0207469	-0.0802476	-0.0758869	NA	NA	NA
ENSMUSG00000019326	0.0116486	0.151712	0.0767806	0.938798	-0.285702	0.308999	0	0	0.999868	Aoc3	0.999951	0.0361648	0.159264	-0.00591167	NA	NA	NA
ENSMUSG00000019338	0.0607498	0.0838582	0.724436	0.468798	-0.103609	0.225109	0	0	0.999868	Zfp687	0.935154	0.0216216	0.0118146	0.0747296	0.976356	0.975635	0.54013
ENSMUSG00000019362	0.145332	0.0614432	2.36531	0.0180151	0.0249056	0.265759	0	0	0.999868	D8Ertd738e	0.290729	0.19559	0.138216	0.143417	0.71058	0.55547	0.116193
ENSMUSG00000019368	-0.0818025	0.0761662	-1.074	0.282822	-0.231085	0.0674804	0	0	0.999868	Sec14l4	0.720272	-0.130138	-0.0418988	-0.0870704	0.772641	0.898219	0.450356
ENSMUSG00000019370	-0.0719536	0.106264	-0.677122	0.498328	-0.280227	0.13632	0.0135288	36.5126	0.999868	Calm3	0.932261	-0.484748	-0.114633	0.0190778	0.218442	0.628349	0.894919
ENSMUSG00000019373	0.0739801	0.0554304	1.33465	0.181991	-0.0346615	0.182622	0	0	0.999868	Cops3	0.554085	0.065845	0.0976575	0.0715413	0.922817	0.707689	0.451034
ENSMUSG00000019428	0.128899	0.0598975	2.152	0.0313973	0.0115025	0.246296	0	0	0.999868	Fkbp8	0.135807	0.109052	0.274913	0.110908	0.861554	0.161886	0.233021
ENSMUSG00000019432	0.0125553	0.120977	0.103782	0.917342	-0.224556	0.249666	0.0150782	25.2407	0.999868	Ddx39b	0.847443	0.911629	-0.180639	0.0515847	0.0661435	0.44217	0.667063
ENSMUSG00000019433	-0.0399382	0.0876487	-0.455662	0.648633	-0.211727	0.13185	0	0	0.999868	Gipc1	0.934558	-0.356631	-0.184768	0.00934212	0.33524	0.431699	0.95502
ENSMUSG00000019437	0.121782	0.0876231	1.38984	0.164579	-0.0499564	0.29352	0	0	0.999868	Tlcd1	0.285332	0.214693	0.468294	0.089177	0.6178	0.0940225	0.449334
ENSMUSG00000019461	-0.0103379	0.0794451	-0.130126	0.896467	-0.166047	0.145372	0	0	0.999868	Plscr3	0.975015	-0.138317	0.000569061	-0.0031482	0.79277	0.998675	0.983405
ENSMUSG00000019464	0.00891251	0.139945	0.0636859	0.94922	-0.265374	0.283199	0	0	0.999868	Ptger1	0.963606	0.0340149	0.0359985	0.00402069	NA	NA	NA
ENSMUSG00000019467	0.0229674	0.113238	0.202824	0.839272	-0.198974	0.244909	0	0	0.999868	Arhgef25	0.848834	0.0269252	-0.192127	0.048779	NA	0.517363	0.666983
ENSMUSG00000019470	0.0252735	0.0680241	0.371538	0.710237	-0.108051	0.158598	0	0	0.999868	Xab2	0.917782	0.250148	-0.0502016	0.0286958	0.607322	0.865078	0.835693
ENSMUSG00000019471	0.128327	0.0716707	1.79051	0.0733721	-0.0121449	0.268799	0	0	0.999868	Cdc37	0.521731	-0.214318	0.174061	0.136027	0.630979	0.429278	0.18658
ENSMUSG00000019478	0.0547761	0.0831883	0.658459	0.510243	-0.10827	0.217822	0	0	0.999868	Rab4a	0.645791	0.196011	0.0530359	0.0374993	0.709063	0.865563	0.788868
ENSMUSG00000019487	0.199576	0.102846	1.94053	0.0523149	-0.00199832	0.40115	0	0	0.999868	Trip10	0.153183	0.429013	0.231435	0.168113	0.284561	0.348824	0.143939
ENSMUSG00000019494	0.0066141	0.0651594	0.101506	0.919148	-0.121096	0.134324	0	0	0.999868	Cops6	0.984895	-0.0738292	0.0635222	0.00234494	0.908138	0.827931	0.985771
ENSMUSG00000019505	0.0170379	0.0610213	0.279213	0.780081	-0.102562	0.136638	0	0	0.999868	Ubb	0.714663	-0.113771	-0.131052	0.0408987	0.851328	0.597473	0.728124
ENSMUSG00000019518	-0.00534038	0.0885975	-0.0602769	0.951935	-0.178988	0.168308	0	0	0.999868	Ap4m1	0.979771	-0.0831793	-0.0423304	0.0135859	0.898162	0.898358	0.931721
ENSMUSG00000019528	-0.000981144	0.0944345	-0.0103897	0.99171	-0.186069	0.184107	0	0	0.999868	Gyg	0.946905	-0.0920956	-0.0563276	0.0261324	0.867222	0.853985	0.84705
ENSMUSG00000019539	0.0154734	0.0862705	0.179359	0.857656	-0.153614	0.18456	0	0	0.999868	Rcn3	0.864823	0.0209019	-0.133802	0.0381791	0.976502	0.619221	0.784574
ENSMUSG00000019558	0.0275846	0.0994419	0.277394	0.781477	-0.167318	0.222487	0	0	0.999868	Slc6a8	0.93611	-0.0126812	0.0881518	0.0117274	0.988048	0.75172	0.933146
ENSMUSG00000019564	-0.375571	0.403952	-0.929742	0.352505	-1.1673	0.416161	0.34518	74.3568	0.999868	Arid3a	0.557986	-0.0540183	-1.45972	-0.0909111	0.921457	0.0069477	0.361543
ENSMUSG00000019577	-0.182015	0.145011	-1.25517	0.209416	-0.466232	0.102203	0	0	0.999868	Pdk4	0.295025	-0.240485	-0.629287	-0.138932	0.576183	0.115222	0.215066
ENSMUSG00000019578	0.106277	0.0678075	1.56734	0.117036	-0.0266231	0.239177	0	0	0.999868	Ubxn6	0.90275	-0.243443	0.210336	0.115946	0.619255	0.381808	0.245585
ENSMUSG00000019579	0.00456844	0.0567852	0.0804514	0.935878	-0.106728	0.115865	0	0	0.999868	D17Wsu104e	0.94523	0.22632	-0.134173	0.0125145	0.656325	0.569576	0.927128
ENSMUSG00000019590	-0.200473	0.27629	-0.725589	0.468091	-0.741993	0.341046	0.125275	53.2099	0.999868	Cyb561	0.82004	-0.0123317	-1.05916	-0.0281832	0.985094	0.0225129	0.814221
ENSMUSG00000019647	-0.0172467	0.0979783	-0.176026	0.860273	-0.209281	0.174787	0	0	0.999868	Sema6a	0.988318	-0.2139	-0.113835	0.0229623	0.660064	0.69023	0.86852
ENSMUSG00000019659	-0.00827173	0.0775801	-0.106622	0.915089	-0.160326	0.143783	0	0	0.999868	Ccdc12	0.974627	0.322021	-0.015228	-0.030851	0.4599	0.968937	0.829259
ENSMUSG00000019689	0.189353	0.0885789	2.13768	0.0325426	0.015742	0.362965	0	0	0.999868	1110001J03Rik	0.484331	-0.026084	0.27548	0.194765	0.968874	0.288991	0.0687133
ENSMUSG00000019699	-0.24432	0.162313	-1.50523	0.132264	-0.562448	0.0738086	0.00170302	1.22057	0.999868	Akt3	0.309229	-0.312135	-1.06643	-0.157224	0.42282	0.0264595	0.173549
ENSMUSG00000019710	0.135825	0.0519131	2.61639	0.00888649	0.0340771	0.237573	0	0	0.91771	Mrpl24	0.189204	0.40541	0.110038	0.128355	0.320209	0.648734	0.105728
ENSMUSG00000019715	0.0246469	0.137871	0.178768	0.85812	-0.245575	0.294869	0.0299616	50.7399	0.999868	Gle1	0.973194	-0.356895	0.250347	0.0178918	0.404869	0.228486	0.89657
ENSMUSG00000019718	0.00712659	0.0857124	0.0831454	0.933736	-0.160867	0.17512	0	0	0.999868	L3hypdh	0.8558	0.0909412	0.232188	-0.0417875	0.873162	0.319145	0.759886
ENSMUSG00000019726	-0.0811507	0.0873537	-0.928991	0.352894	-0.252361	0.0900593	0	0	0.999868	Lyst	0.590874	0.172687	-0.133194	-0.0765247	0.522669	0.588731	0.528343
ENSMUSG00000019731	-0.0729439	0.0693222	-1.05225	0.292687	-0.208813	0.062925	0	0	0.999868	Slc35e1	0.505713	-0.115868	-0.379201	-0.0434882	0.84943	0.0998516	0.73011
ENSMUSG00000019732	0.0595589	0.113979	0.522545	0.601291	-0.163835	0.282953	0	0	0.999868	Calr3	0.763126	-0.0772894	0.273728	0.0545438	NA	0.378733	0.633756
ENSMUSG00000019734	0.0379564	0.100098	0.379191	0.704546	-0.158233	0.234146	0	0	0.999868	Tmc4	0.775573	1.16658	0.118595	0.0219124	0.0580616	0.700398	0.880789
ENSMUSG00000019737	-0.0226566	0.124774	-0.181581	0.855912	-0.26721	0.221897	0	0	0.999868	Syne4	0.961	0.0710303	-0.0401459	-0.0283027	0.822099	0.908612	0.737407
ENSMUSG00000019738	0.202684	0.0906991	2.23469	0.0254377	0.0249174	0.380451	0	0	0.999868	Polr2i	0.197166	0.245749	0.202333	0.197998	0.601788	0.365433	0.0755869
ENSMUSG00000019761	-0.0177611	0.102283	-0.173648	0.862142	-0.218232	0.182709	0	0	0.999868	Krt10	0.959792	-0.00502661	-0.0896787	-0.00563237	NA	0.765313	0.971341
ENSMUSG00000019762	0.0787029	0.0648744	1.21316	0.22507	-0.0484487	0.205854	0	0	0.999868	Iyd	0.457167	-0.15463	0.161401	0.0715709	0.756886	0.448052	0.519445
ENSMUSG00000019763	0.0491119	0.0659318	0.744889	0.456339	-0.080112	0.178336	0	0	0.999868	Rmnd1	0.614373	0.188957	0.174355	0.0252154	0.721722	0.462657	0.852986
ENSMUSG00000019768	-0.394593	0.297299	-1.32726	0.184423	-0.977289	0.188103	0.19175	73.718	0.999868	Esr1	0.239145	-0.125849	-1.08012	-0.14376	0.801624	0.00370298	0.17066
ENSMUSG00000019773	-0.101118	0.143986	-0.702275	0.482508	-0.383325	0.18109	0	0	0.999868	Fbxo5	0.566943	-0.199585	-0.133986	-0.0774637	0.582844	0.66355	NA
ENSMUSG00000019774	0.0592466	0.0887968	0.667215	0.504635	-0.114792	0.233285	0	0	0.999868	Mtrf1l	0.724473	0.288013	-0.0342018	0.0579052	0.521428	0.922252	0.656483
ENSMUSG00000019775	-0.0317092	0.150036	-0.211344	0.832619	-0.325774	0.262356	0	0	0.999868	Rgs17	0.893983	0.0224966	0.070843	-0.0515886	NA	NA	NA
ENSMUSG00000019777	0.0141496	0.0644516	0.219538	0.826231	-0.112173	0.140472	0	0	0.999868	Hdac2	0.937201	0.116999	-0.0347653	0.0132558	0.840433	0.915022	0.930502
ENSMUSG00000019779	-0.0847439	0.0952504	-0.889696	0.373629	-0.271431	0.101943	0	0	0.999868	Frk	0.732013	0.0476749	-0.128657	-0.0899559	0.946389	0.636218	0.44183
ENSMUSG00000019782	0.0859884	0.0988408	0.869969	0.384317	-0.107736	0.279713	0.0090818	26.0289	0.999868	Rwdd1	0.783371	0.408569	0.117247	0.00072083	0.287292	0.639632	0.99483
ENSMUSG00000019789	-0.0088259	0.144304	-0.0611617	0.95123	-0.291657	0.274006	0	0	0.999868	Hey2	0.959751	-0.00747718	-0.280486	0.00909218	NA	0.300977	NA
ENSMUSG00000019790	0.0208614	0.0785953	0.265428	0.790679	-0.133183	0.174905	0	0	0.999868	Stxbp5	0.931	0.167195	-0.0584788	0.0330922	0.732872	0.841271	0.815508
ENSMUSG00000019791	0.0253213	0.0685387	0.369446	0.711795	-0.109012	0.159655	0	0	0.999868	Hint3	0.804258	0.141582	0.0620742	0.0114495	0.795004	0.829926	0.94182
ENSMUSG00000019792	-0.0791727	0.0926181	-0.854829	0.392646	-0.260701	0.102355	0	0	0.999868	Trmt11	0.803208	0.113464	-0.134261	-0.0928755	0.853395	0.604431	0.426906
ENSMUSG00000019794	0.091256	0.128575	0.709747	0.477861	-0.160747	0.343259	0.0204888	37.5725	0.999868	Katna1	0.881233	0.406806	0.219588	-0.0559697	0.319083	0.332981	0.667619
ENSMUSG00000019795	0.114151	0.0805278	1.41753	0.156328	-0.0436809	0.271982	0.00329063	12.0631	0.999868	Pcmt1	0.397703	0.283535	0.288987	0.0391289	0.522443	0.125568	0.764788
ENSMUSG00000019796	0.00303333	0.123768	0.0245081	0.980447	-0.239548	0.245615	0	0	0.999868	Lrp11	0.981322	0.00270998	-0.444855	0.0264174	NA	0.207435	0.800858
ENSMUSG00000019797	0.490524	0.423683	1.15776	0.246961	-0.339879	1.32093	0.370099	78.7869	0.999868	1700021F05Rik	0.45416	1.75912	0.624999	-0.00575844	0.00981277	0.0272082	0.972497
ENSMUSG00000019802	-0.0244311	0.0676176	-0.361312	0.717866	-0.156959	0.108097	0	0	0.999868	Sec63	0.986643	0.136295	-0.0358207	-0.0344409	0.814824	0.908213	0.799512
ENSMUSG00000019804	0.0621908	0.0585842	1.06156	0.288434	-0.0526322	0.177014	0	0	0.999868	Snx3	0.621744	0.308018	-0.0308017	0.0632441	0.48637	0.925895	0.550965
ENSMUSG00000019806	-0.0753915	0.0852734	-0.884115	0.376634	-0.242524	0.0917413	0	0	0.999868	Aig1	0.880241	0.164541	-0.118203	-0.0908873	0.763861	0.653214	0.440583
ENSMUSG00000019808	0.0186228	0.107216	0.173695	0.862105	-0.191516	0.228762	0	0	0.999868	Adat2	0.963521	0.0667341	-0.0600507	0.0282928	0.912253	0.855054	0.811597
ENSMUSG00000019809	0.109583	0.0758425	1.44487	0.148493	-0.0390657	0.258232	0	0	0.999868	Pex3	0.242565	0.221984	0.219585	0.0835583	0.666017	0.345548	0.471386
ENSMUSG00000019810	-0.0927174	0.101731	-0.911401	0.362084	-0.292106	0.106671	0	0	0.999868	Fuca2	0.828453	-0.278482	0.00629202	-0.130795	0.456804	0.987118	0.246266
ENSMUSG00000019813	0.0154085	0.102635	0.15013	0.880662	-0.185752	0.216569	0	0	0.999868	Cep57l1	0.973543	0.151176	0.14612	-0.0333695	0.739325	0.575396	0.785833
ENSMUSG00000019814	0.046685	0.0809561	0.576671	0.564162	-0.111986	0.205356	0	0	0.999868	Ltv1	0.844321	0.111078	-0.0979277	0.0798146	0.855524	0.708889	0.508169
ENSMUSG00000019817	0.0423181	0.130674	0.323844	0.746056	-0.213799	0.298435	0	0	0.999868	Plagl1	0.839525	-0.00416956	-0.0877951	0.076864	0.995591	0.785741	0.430534
ENSMUSG00000019818	-0.139741	0.0656248	-2.1294	0.0332211	-0.268364	-0.0111193	0	0	0.999868	Cd164	0.38227	-0.330607	-0.0650687	-0.148244	0.457557	0.80805	0.132802
ENSMUSG00000019820	0.00827824	0.075329	0.109894	0.912493	-0.139364	0.15592	0	0	0.999868	Utrn	0.99332	0.171869	-0.0833868	0.0145343	0.73374	0.764548	0.927895
ENSMUSG00000019822	0.130475	0.0770745	1.69284	0.0904866	-0.0205887	0.281538	0	0	0.999868	Smpd2	0.43499	0.265281	0.0778987	0.130425	0.57208	0.78289	0.225854
ENSMUSG00000019823	-0.160715	0.167133	-0.961602	0.33625	-0.488289	0.166859	0	0	0.999868	Mical1	0.758352	0.215313	-0.491622	-0.172651	0.47512	0.173585	0.1506
ENSMUSG00000019826	0.0521198	0.0823597	0.632831	0.526844	-0.109302	0.213542	0	0	0.999868	Zbtb24	0.701598	-0.0205254	0.132998	0.0429539	0.98222	0.59216	0.751795
ENSMUSG00000019831	-0.0247427	0.124019	-0.199506	0.841867	-0.267816	0.218331	0	0	0.999868	Wasf1	0.958806	0.0441348	-0.139427	-0.0141814	NA	0.644788	NA
ENSMUSG00000019832	-0.145144	0.0967404	-1.50034	0.133525	-0.334752	0.0444639	0.00341141	8.38504	0.999868	Rab32	0.432876	-0.175251	-0.40591	-0.0650091	0.732105	0.0401245	0.609946
ENSMUSG00000019837	-0.0289145	0.0758359	-0.381278	0.702997	-0.17755	0.119721	0	0	0.999868	Gtf3c6	0.822207	0.0448074	-0.0649793	-0.0270737	0.958226	0.822578	0.853392
ENSMUSG00000019838	-0.0405724	0.0866332	-0.468324	0.639553	-0.21037	0.129226	0	0	0.999868	Slc16a10	0.824834	0.103667	-0.119026	-0.0391237	0.868625	0.642552	0.773479
ENSMUSG00000019841	-0.124694	0.0899805	-1.38579	0.165811	-0.301053	0.0516645	0	0	0.999868	Rev3l	0.321515	-0.117066	-0.212679	-0.106891	0.847961	0.373351	0.354934
ENSMUSG00000019842	-0.026358	0.113398	-0.232438	0.816198	-0.248614	0.195898	0	0	0.999868	Traf3ip2	0.992214	0.294308	-0.401965	-0.0312566	0.441161	0.232237	0.79704
ENSMUSG00000019843	-0.239282	0.241606	-0.990381	0.321988	-0.712821	0.234257	0.0890165	47.2556	0.999868	Fyn	0.440149	-0.112811	-1.01505	-0.078351	0.805089	0.0212521	0.508504
ENSMUSG00000019845	-0.00564522	0.131268	-0.0430054	0.965697	-0.262925	0.251635	0	0	0.999868	Tube1	0.77322	-0.0660697	0.700555	-0.0351352	NA	0.0902622	NA
ENSMUSG00000019846	0.0593531	0.12071	0.491702	0.62293	-0.177233	0.295939	0	0	0.999868	Lama4	0.876823	0.0377068	-0.0781559	0.0946957	0.941747	0.806608	0.372761
ENSMUSG00000019848	-0.0317338	0.155804	-0.203677	0.838606	-0.337105	0.273637	0	0	0.999868	Popdc3	0.889634	-0.0100249	-0.0847325	-0.0251325	NA	0.786223	NA
ENSMUSG00000019849	0.126437	0.071734	1.76258	0.0779709	-0.014159	0.267033	0	0	0.999868	Prep	0.604791	0.0661647	0.0785058	0.144047	0.922041	0.774579	0.164272
ENSMUSG00000019850	-0.831364	0.446949	-1.86009	0.0628733	-1.70737	0.0446401	0.488203	81.5735	0.999868	Tnfaip3	0.269709	-0.0718838	-1.62755	-0.763005	0.887829	9.36407e-06	0.00245147
ENSMUSG00000019851	0.108411	0.084779	1.27875	0.200985	-0.0577527	0.274575	0	0	0.999868	Perp	0.37761	0.0667627	0.1895	0.0867339	0.919606	0.38703	0.466616
ENSMUSG00000019853	0.00298767	0.145338	0.0205568	0.983599	-0.281869	0.287844	0	0	0.999868	Hebp2	0.988736	0.00849275	-0.367918	0.0296012	NA	0.259885	NA
ENSMUSG00000019854	0.0152249	0.075463	0.201754	0.840109	-0.13268	0.16313	0	0	0.999868	Reps1	0.968903	0.201932	0.0711328	-0.00920298	0.670277	0.802514	0.955668
ENSMUSG00000019856	-0.00295019	0.121589	-0.0242635	0.980642	-0.241261	0.235361	0	0	0.999868	Fam184a	0.931471	0.0760557	-0.141689	0.00682487	NA	0.645777	NA
ENSMUSG00000019857	0.0431388	0.0892085	0.483573	0.628689	-0.131707	0.217984	0	0	0.999868	Asf1a	0.830599	0.341606	0.0330163	0.0167352	0.423771	0.925895	0.915317
ENSMUSG00000019861	0.109466	0.0676858	1.61726	0.105821	-0.0231959	0.242127	0	0	0.999868	Gopc	0.614612	0.200497	0.0464463	0.117257	0.671087	0.880727	0.248417
ENSMUSG00000019863	0.0822609	0.124695	0.659695	0.509449	-0.162137	0.326659	0	0	0.999868	Qrsl1	0.666949	-0.0360093	-0.154063	0.152011	0.957716	0.595612	0.186157
ENSMUSG00000019864	0.137217	0.0789386	1.73828	0.0821613	-0.0174993	0.291934	0	0	0.999868	Rtn4ip1	0.83663	-0.0788721	-0.0210896	0.182846	0.890223	0.955043	0.0769283
ENSMUSG00000019866	-0.220244	0.164741	-1.33691	0.181251	-0.543131	0.102642	0.03529	38.8629	0.999868	Aim1	0.337722	-0.872163	-0.244809	-0.0973814	0.0344327	0.315039	0.401138
ENSMUSG00000019868	0.000611117	0.0767571	0.0079617	0.993648	-0.14983	0.151052	0	0	0.999868	Vta1	0.918377	-0.162712	-0.0354559	0.0226293	0.765379	0.914778	0.879893
ENSMUSG00000019872	-0.0958634	0.0859529	-1.1153	0.264721	-0.264328	0.0726012	0	0	0.999868	Smpdl3a	0.68107	-0.279373	-0.0185189	-0.114021	0.503721	0.95984	0.319467
ENSMUSG00000019873	-0.0254917	0.111565	-0.228491	0.819264	-0.244155	0.193172	0.0199204	53.0577	0.999868	Reep3	0.608795	-0.326301	0.0772079	0.0432152	0.360076	0.760868	0.739635
ENSMUSG00000019874	-0.379658	0.269117	-1.41075	0.158318	-0.907119	0.147802	0	0	0.999868	Fabp7	0.373977	-0.155491	-0.678945	-0.440779	0.621636	0.0992105	0.0307364
ENSMUSG00000019876	-0.184725	0.128657	-1.4358	0.15106	-0.436888	0.0674375	0	0	0.999868	Pkib	0.466123	-0.0999639	-0.809258	-0.173436	0.784193	0.0688679	0.140026
ENSMUSG00000019877	-0.0346176	0.0653491	-0.529734	0.596296	-0.1627	0.0934642	0	0	0.999868	Serinc1	0.90784	-0.0674575	0.0379963	-0.0496119	0.921983	0.903523	0.685542
ENSMUSG00000019878	0.02289	0.0840783	0.272246	0.785433	-0.141901	0.187681	0	0	0.999868	Hsf2	0.851456	0.0593158	-0.0672555	0.0424375	0.934959	0.817086	0.755147
ENSMUSG00000019880	-0.15032	0.144423	-1.04083	0.297955	-0.433385	0.132745	0	0	0.999868	Rspo3	0.863675	-0.0786158	-0.00499566	-0.236297	0.89561	0.99071	0.0745209
ENSMUSG00000019883	-0.0302579	0.0658523	-0.459481	0.645889	-0.159326	0.0988103	0	0	0.999868	Echdc1	0.771823	-0.184082	-0.00760042	-0.0268869	0.662384	0.985142	0.837084
ENSMUSG00000019889	-0.0233247	0.0723012	-0.322604	0.746995	-0.165032	0.118383	0	0	0.999868	Ptprk	0.845554	-0.14144	-0.0578438	-0.00619538	0.802351	0.842346	0.971341
ENSMUSG00000019891	-0.0242574	0.100652	-0.241002	0.809553	-0.221532	0.173017	0	0	0.999868	Dcbld1	0.969683	0.186579	-0.232537	-0.0278316	0.714179	0.417027	0.836202
ENSMUSG00000019897	-0.0156012	0.0777347	-0.200699	0.840934	-0.167958	0.136756	0	0	0.999868	Ccdc59	0.781061	0.202311	0.0165079	-0.0540131	0.697383	0.965429	0.679468
ENSMUSG00000019899	-0.0196564	0.118489	-0.165892	0.868242	-0.25189	0.212577	0	0	0.999868	Lama2	0.957932	0.0526371	-0.167476	-0.0144728	0.925897	0.584665	0.900462
ENSMUSG00000019906	0.00657667	0.0682398	0.0963759	0.923222	-0.127171	0.140324	0	0	0.999868	Lin7a	0.900943	-0.127167	-0.013495	0.0140233	0.760449	0.972746	0.927016
ENSMUSG00000019907	-0.0470354	0.0823153	-0.571405	0.567725	-0.20837	0.1143	0	0	0.999868	Ppp1r12a	0.739908	0.241861	-0.0270243	-0.0814472	0.623085	0.938322	0.497284
ENSMUSG00000019916	-0.0411184	0.102612	-0.400717	0.688628	-0.242234	0.159998	0	0	0.999868	P4ha1	0.890348	0.132307	-0.392417	-0.0280337	0.767171	0.192256	0.835999
ENSMUSG00000019917	-0.136097	0.0927626	-1.46715	0.142336	-0.317908	0.0457148	0	0	0.999868	Sept10	0.51674	-0.24209	-0.0492502	-0.15605	0.621879	0.873457	0.169505
ENSMUSG00000019920	-0.270441	0.100953	-2.67888	0.00738693	-0.468305	-0.0725765	0	0	0.91771	Lims1	0.168733	-0.205002	-0.229176	-0.301459	0.69166	0.284885	0.00901732
ENSMUSG00000019923	0.0175596	0.092392	0.190055	0.849266	-0.163525	0.198645	0.00866315	29.6985	0.999868	Zwint	0.686001	0.358763	0.0388334	-0.0578634	0.389676	0.899341	0.629022
ENSMUSG00000019927	-0.113813	0.094778	-1.20084	0.229814	-0.299575	0.0719484	0	0	0.999868	Ube2d1	0.73824	0.00240466	-0.0770499	-0.148664	0.997485	0.783347	0.19173
ENSMUSG00000019929	-0.492344	0.281255	-1.75053	0.0800272	-1.04359	0.0589047	0.182161	77.9349	0.999868	Dcn	0.18576	-0.137048	-1.0675	-0.288068	0.810833	0.000241715	0.0177898
ENSMUSG00000019935	0.0628895	0.129084	0.487199	0.626117	-0.19011	0.315889	0	0	0.999868	Slc17a8	0.826604	-0.112289	0.262644	0.0632698	0.788294	0.395328	0.516071
ENSMUSG00000019942	-0.0587332	0.133802	-0.438956	0.660693	-0.32098	0.203514	0	0	0.999868	Cdk1	0.755814	-0.199282	-0.0916029	-0.0300772	0.568541	0.767716	NA
ENSMUSG00000019943	-0.110261	0.0749761	-1.47061	0.141396	-0.257211	0.0366897	0	0	0.999868	Atp2b1	0.929041	-0.103696	0.0356198	-0.133594	0.868625	0.916908	0.205945
ENSMUSG00000019944	0.0917264	0.0744824	1.23152	0.218129	-0.0542564	0.237709	0	0	0.999868	Rhobtb1	0.316902	0.344097	0.151042	0.0671482	0.427378	0.554421	0.576317
ENSMUSG00000019945	-0.0705976	0.134175	-0.526162	0.598776	-0.333575	0.19238	0	0	0.999868	1700040L02Rik	0.798396	-0.0294663	0.682179	-0.129253	NA	0.0876178	0.244478
ENSMUSG00000019947	0.401826	0.463436	0.867059	0.38591	-0.506491	1.31014	0.599247	94.4099	0.999868	Arid5b	0.864151	-0.132448	1.31887	-0.00240541	0.817989	3.26906e-09	0.985771
ENSMUSG00000019948	-0.0696861	0.0860912	-0.809445	0.418259	-0.238422	0.0990496	0	0	0.999868	Actr6	0.789558	-0.107684	0.116212	-0.107589	0.857275	0.659925	0.351047
ENSMUSG00000019951	-0.0859115	0.0669183	-1.28383	0.199203	-0.217069	0.045246	0	0	0.999868	Uhrf1bp1l	0.74696	-0.286813	0.0402591	-0.0941852	0.537223	0.901465	0.372962
ENSMUSG00000019952	0.0602947	0.0967683	0.623084	0.53323	-0.129368	0.249957	0	0	0.999868	Poc1b	0.630579	0.205216	0.106287	0.0360575	0.64903	0.703954	0.784657
ENSMUSG00000019960	-0.159102	0.11441	-1.39063	0.164337	-0.383341	0.0651371	0	0	0.999868	Dusp6	0.959215	-0.10308	0.111571	-0.194425	0.850808	0.724638	0.0960889
ENSMUSG00000019961	-0.0932485	0.0700667	-1.33085	0.183237	-0.230577	0.0440797	0	0	0.999868	Tmpo	0.573199	-0.0902137	-0.0782987	-0.0968415	0.890982	0.772811	0.377791
ENSMUSG00000019966	-0.117555	0.140154	-0.838758	0.401605	-0.392253	0.157142	0	0	0.999868	Kitl	0.783439	0.0945305	-0.334356	-0.130075	0.840887	0.297905	0.236847
ENSMUSG00000019969	-0.0140837	0.0699463	-0.20135	0.840425	-0.151176	0.123009	0	0	0.999868	Psen1	0.9795	-0.189534	-0.0712137	0.0113947	0.717062	0.79816	0.943284
ENSMUSG00000019970	-0.171003	0.148482	-1.15167	0.249456	-0.462022	0.120017	0	0	0.999868	Sgk1	0.408846	-0.0954065	-0.547942	-0.138655	0.866426	0.115856	0.210804
ENSMUSG00000019971	-0.0410466	0.118298	-0.346976	0.728609	-0.272907	0.190813	0	0	0.999868	Cep290	0.868511	0.0894757	-0.267102	-0.0360705	0.866426	0.38703	0.736651
ENSMUSG00000019975	-0.279569	0.197092	-1.41846	0.156055	-0.665862	0.106725	0.0277569	20.4743	0.999868	Ikbip	0.458441	0.0501516	-0.878048	-0.288915	0.938175	0.0330871	0.0385015
ENSMUSG00000019977	0.112536	0.0733191	1.53487	0.124815	-0.0311673	0.256238	0	0	0.999868	Hbs1l	0.644564	-0.233136	0.248259	0.103455	0.599229	0.219809	0.346075
ENSMUSG00000019978	-0.185045	0.124516	-1.48611	0.137249	-0.429091	0.0590018	0.0100365	12.1032	0.999868	Epb4.1l2	0.267079	-0.270311	-0.615501	-0.101683	0.472096	0.0293255	0.381908
ENSMUSG00000019979	-0.170825	0.156995	-1.0881	0.276553	-0.47853	0.136879	0	0	0.999868	Apaf1	0.740143	0.192633	-0.414696	-0.185265	0.515581	0.219247	0.13114
ENSMUSG00000019982	-0.0502507	0.156241	-0.321623	0.747738	-0.356477	0.255976	0	0	0.999868	Myb	0.828801	-0.324476	-0.22393	-0.0214505	NA	NA	NA
ENSMUSG00000019984	-0.0530903	0.0781044	-0.679735	0.496672	-0.206172	0.0999915	0	0	0.999868	Med23	0.685927	-0.136361	-0.136934	-0.028587	0.771235	0.570494	0.843123
ENSMUSG00000019986	-0.0562361	0.125827	-0.44693	0.654925	-0.302853	0.190381	0	0	0.999868	Ahi1	0.795598	0.0379198	-0.343807	-0.0442643	0.951382	0.292028	0.658866
ENSMUSG00000019987	-0.0995305	0.0794127	-1.25333	0.210085	-0.255177	0.0561155	0	0	0.999868	Arg1	0.715445	0.219992	0.000194324	-0.145346	0.656325	0.999446	0.175143
ENSMUSG00000019988	-0.034708	0.0907303	-0.38254	0.702061	-0.212536	0.14312	0	0	0.999868	Nedd1	0.778917	0.0549772	0.136119	-0.103557	0.934959	0.574932	0.369724
ENSMUSG00000019989	0.0129374	0.0995744	0.129927	0.896624	-0.182225	0.2081	0	0	0.999868	Enpp3	0.925251	-0.461137	0.131448	0.0128597	0.230951	0.623009	0.931515
ENSMUSG00000019990	-0.089657	0.102638	-0.87353	0.382374	-0.290823	0.111509	0	0	0.999868	Pde7b	0.518305	-0.0405393	-0.21301	-0.0745	0.954425	0.422938	0.520867
ENSMUSG00000019992	-0.0274357	0.144898	-0.189345	0.849823	-0.311431	0.25656	0	0	0.999868	Mtfr2	0.919983	-0.0550574	-0.149588	-0.0101484	NA	NA	NA
ENSMUSG00000019996	0.0440025	0.0749624	0.586995	0.557207	-0.102921	0.190926	0	0	0.999868	Map7	0.876236	-0.0791868	0.0413273	0.0517923	0.869769	0.894712	0.691702
ENSMUSG00000019997	-0.369378	0.356445	-1.03629	0.300069	-1.068	0.32924	0.242809	64.4575	0.999868	Ctgf	0.726447	-0.0724007	-0.0731181	-1.22618	0.867416	0.810858	0.000884447
ENSMUSG00000019998	-0.13596	0.0761031	-1.78653	0.0740139	-0.285119	0.013199	0	0	0.999868	Stx7	0.237419	-0.101236	-0.230832	-0.119853	0.858489	0.284099	0.268273
ENSMUSG00000020003	0.104049	0.0877498	1.18575	0.235721	-0.0679371	0.276036	0.00535432	11.9459	0.999868	Pex7	0.360853	-0.0676747	0.421029	0.0712133	0.919606	0.0568785	0.487586
ENSMUSG00000020009	-0.199434	0.108001	-1.84659	0.0648062	-0.411112	0.0122442	0	0	0.999868	Ifngr1	0.220399	-0.08604	-0.376761	-0.177296	0.866426	0.124505	0.126839
ENSMUSG00000020010	0.063631	0.0814573	0.781157	0.43471	-0.0960225	0.223284	0	0	0.999868	Vnn3	0.625166	0.266528	0.024528	0.046127	0.575666	0.945474	0.732012
ENSMUSG00000020014	0.00115282	0.125148	0.00921167	0.99265	-0.244133	0.246439	0	0	0.999868	Cfap54	0.995412	0.0253448	0.299286	-0.0196746	NA	0.345387	NA
ENSMUSG00000020015	-0.155629	0.0751181	-2.07179	0.0382853	-0.302857	-0.00839991	0	0	0.999868	Cdk17	0.639334	-0.0689459	-0.0686191	-0.186604	0.912586	0.805428	0.0691333
ENSMUSG00000020017	0.0320708	0.0823604	0.389396	0.696983	-0.129353	0.193494	0	0	0.999868	Hal	0.868226	-0.0278176	0.0447333	0.0332704	0.968874	0.88898	0.814341
ENSMUSG00000020019	-0.087275	0.105615	-0.826354	0.408603	-0.294276	0.119726	0	0	0.999868	Ntn4	0.509508	-0.220071	-0.216824	-0.0608746	0.635809	0.473505	0.613443
ENSMUSG00000020021	0.025641	0.0809236	0.316854	0.751355	-0.132966	0.184248	0	0	0.999868	Fgd6	0.800463	-0.0209805	-0.13504	0.079145	0.981945	0.570927	0.512593
ENSMUSG00000020022	0.231421	0.0781055	2.96293	0.00304722	0.0783374	0.384505	0	0	0.611592	Ndufa12	0.118144	0.342992	0.329498	0.215529	0.430251	0.201857	0.0261148
ENSMUSG00000020023	-0.0959909	0.0853226	-1.12503	0.260574	-0.26322	0.0712384	0	0	0.999868	Tmcc3	0.898601	-0.120382	0.0140413	-0.114734	0.806863	0.972082	0.31224
ENSMUSG00000020024	0.0269948	0.0895841	0.301335	0.763159	-0.148587	0.202577	0	0	0.999868	Cep83	0.926219	-0.0203685	0.0839414	0.0143632	0.982732	0.759071	0.925442
ENSMUSG00000020027	0.0472462	0.0989517	0.477467	0.63303	-0.146696	0.241188	0	0	0.999868	Socs2	0.831083	0.357067	0.221711	0.00778065	0.314983	0.399222	0.960515
ENSMUSG00000020029	0.0669085	0.0758362	0.882276	0.377627	-0.0817278	0.215545	0	0	0.999868	Nudt4	0.530149	0.45359	0.043676	0.0503454	0.256931	0.887048	0.701205
ENSMUSG00000020032	-0.112783	0.119774	-0.94163	0.346382	-0.347535	0.12197	0	0	0.999868	Nuak1	0.490086	-0.0562572	-0.313282	-0.092279	0.921471	0.277899	0.390322
ENSMUSG00000020034	-0.0102279	0.0969383	-0.10551	0.915971	-0.200223	0.179768	0	0	0.999868	Tcp11l2	0.961537	-0.0701816	0.102807	-0.0534746	0.905927	0.692831	0.648121
ENSMUSG00000020037	-0.177173	0.157627	-1.124	0.261014	-0.486116	0.131771	0	0	0.999868	Rfx4	0.47663	-0.489658	-0.166732	-0.160166	0.193835	0.582639	0.168454
ENSMUSG00000020038	0.169964	0.120308	1.41275	0.15773	-0.0658341	0.405763	0	0	0.999868	Cry1	0.495894	1.33881	0.118192	0.179205	0.0492962	0.658858	0.132802
ENSMUSG00000020042	-0.0788177	0.14764	-0.533849	0.593446	-0.368188	0.210552	0	0	0.999868	Btbd11	0.796815	0.0635797	-1.00565	-0.0534611	NA	0.0388997	0.523839
ENSMUSG00000020044	-0.128115	0.0914874	-1.40035	0.161408	-0.307427	0.0511974	0	0	0.999868	Timp3	0.355665	-0.125676	-0.453241	-0.112388	0.807123	0.165195	0.324181
ENSMUSG00000020048	-0.395237	0.303741	-1.30123	0.19318	-0.990558	0.200085	0.216737	80.7113	0.999868	Hsp90b1	0.647343	-0.230811	-1.01359	-0.026771	0.603417	0.000677518	0.85529
ENSMUSG00000020051	0.060027	0.073046	0.82177	0.411208	-0.0831406	0.203195	0	0	0.999868	Pah	0.578105	-0.0407961	0.542119	0.0451111	0.949071	0.0763919	0.722045
ENSMUSG00000020053	0.0757989	0.0616667	1.22917	0.219008	-0.0450656	0.196663	0	0	0.999868	Igf1	0.332925	0.383853	0.203369	0.0505247	0.350843	0.37402	0.658866
ENSMUSG00000020056	0.162904	0.175922	0.925999	0.354446	-0.181897	0.507704	0.0498329	51.1949	0.999868	Ccdc53	0.707422	0.50724	0.364111	-0.0615225	0.191391	0.132299	0.627082
ENSMUSG00000020057	-0.465083	0.376314	-1.23589	0.216499	-1.20264	0.272479	0.271643	64.1962	0.999868	Dram1	0.483311	-0.22034	-1.35947	-0.108716	0.486081	0.00553418	0.269932
ENSMUSG00000020061	0.00491299	0.155146	0.0316669	0.974738	-0.299167	0.308993	0	0	0.999868	Mybpc1	0.993108	0.0361138	0.0189066	-0.00153205	NA	NA	NA
ENSMUSG00000020063	-0.0962379	0.0831689	-1.15714	0.247216	-0.259246	0.0667702	0	0	0.999868	Sirt1	0.839218	-0.0413878	0.0638174	-0.143939	0.96115	0.827923	0.191776
ENSMUSG00000020064	-0.0149837	0.0588032	-0.254811	0.798869	-0.130236	0.100268	0	0	0.999868	Herc4	0.727901	0.284131	-0.0265066	-0.0381	0.509497	0.938182	0.747805
ENSMUSG00000020067	0.0259827	0.164684	0.157773	0.874635	-0.296792	0.348757	0	0	0.999868	Mypn	0.971618	0	0.258456	0.00715253	NA	NA	NA
ENSMUSG00000020069	0.0974648	0.0745173	1.30795	0.19089	-0.0485863	0.243516	0	0	0.999868	Hnrnph3	0.844165	0.0922785	0.00745732	0.116449	0.887386	0.984893	0.282643
ENSMUSG00000020070	-0.0429217	0.0943795	-0.454778	0.649269	-0.227902	0.142059	0	0	0.999868	Rufy2	0.732953	-0.092114	-0.100025	-0.0289931	0.867082	0.734487	0.835693
ENSMUSG00000020072	0.118599	0.0870409	1.36257	0.173019	-0.0519978	0.289196	0.00212453	3.80333	0.999868	Pbld1	0.384967	-0.105495	0.463265	0.0914855	0.805322	0.0543376	0.418145
ENSMUSG00000020074	0.194906	0.210274	0.926916	0.35397	-0.217223	0.607036	0.0657701	43.8916	0.999868	Ccar1	0.882682	0.61965	0.482761	-0.0364869	0.101671	0.169344	0.782315
ENSMUSG00000020075	0.125247	0.081748	1.53212	0.125494	-0.0349756	0.28547	0	0	0.999868	Ddx21	0.91557	0.0625032	-0.00709376	0.180618	0.929794	0.985142	0.0982487
ENSMUSG00000020076	0.015153	0.0627867	0.24134	0.809291	-0.107907	0.138213	0	0	0.999868	Ddx50	0.950548	0.349144	-0.0232958	0.000878752	0.415814	0.943889	0.993485
ENSMUSG00000020077	-0.471907	0.260045	-1.81472	0.0695674	-0.981585	0.0377706	0.108254	53.3393	0.999868	Srgn	0.219151	-0.134316	-1.00542	-0.282686	0.744253	0.00287898	0.0545846
ENSMUSG00000020078	0.00607093	0.0642191	0.0945347	0.924684	-0.119796	0.131938	0	0	0.999868	Vps26a	0.904107	-0.0115994	0.1383	-0.0123943	0.989666	0.564655	0.935296
ENSMUSG00000020079	0.194453	0.0933397	2.08329	0.037225	0.011511	0.377396	0	0	0.999868	Supv3l1	0.112691	0.609936	0.217937	0.161951	0.125351	0.304496	0.152992
ENSMUSG00000020080	-0.0238645	0.142189	-0.167836	0.866712	-0.30255	0.254821	0	0	0.999868	Hkdc1	0.946499	-0.0022271	-0.140615	-0.0110756	NA	0.640456	NA
ENSMUSG00000020083	0.0250264	0.113464	0.220567	0.82543	-0.19736	0.247412	0	0	0.999868	2010107G23Rik	0.931772	0.0787001	0.0981446	0.00333954	NA	0.743799	0.978201
ENSMUSG00000020085	0.0722206	0.0802457	0.899994	0.368124	-0.0850581	0.229499	0	0	0.999868	Aifm2	0.467669	0.231103	0.0766194	0.0575235	0.642236	0.788759	0.6599
ENSMUSG00000020086	-0.0304747	0.122075	-0.249638	0.802867	-0.269738	0.208789	0	0	0.999868	H2afy2	0.886655	-0.0394318	-0.0323162	-0.0289411	NA	0.932781	NA
ENSMUSG00000020087	0.169369	0.121953	1.3888	0.164893	-0.0696547	0.408392	0.00724967	15.179	0.999868	Tysnd1	0.969278	0.0281653	-0.000594962	0.351673	0.971996	0.998653	0.00607259
ENSMUSG00000020088	-0.0353687	0.0571758	-0.618596	0.536183	-0.147431	0.0766938	0	0	0.999868	Sar1a	0.916927	0.0679119	-0.0337816	-0.0413429	0.922386	0.912435	0.720629
ENSMUSG00000020089	-0.0209746	0.077875	-0.269337	0.787671	-0.173607	0.131658	0	0	0.999868	Ppa1	0.966932	-0.120857	-0.391808	0.00960393	0.790702	0.140411	0.953156
ENSMUSG00000020091	0.0512083	0.0741747	0.690374	0.489959	-0.0941714	0.196588	0	0	0.999868	Eif4ebp2	0.727088	-0.150692	0.120225	0.0519396	0.790974	0.616192	0.690718
ENSMUSG00000020092	-0.00767299	0.0848211	-0.0904608	0.927921	-0.173919	0.158573	0	0	0.999868	Pald1	0.984299	0.0308775	-0.0053232	-0.0116852	0.968874	0.989604	0.943198
ENSMUSG00000020097	-0.0639957	0.0777299	-0.823309	0.410332	-0.216344	0.0883521	0	0	0.999868	Sgpl1	0.605447	-0.453893	0.0347585	-0.0588896	0.25932	0.917268	0.649452
ENSMUSG00000020098	0.0555207	0.0527004	1.05352	0.292104	-0.0477701	0.158812	0	0	0.999868	Pcbd1	0.447874	-0.0266125	0.162958	0.0441792	0.970295	0.446205	0.667063
ENSMUSG00000020099	0.0849023	0.16806	0.505189	0.613426	-0.24449	0.414294	0.0274437	21.412	0.999868	Unc5b	0.750722	0.340191	0.579567	-0.0530303	0.358206	0.077663	0.68013
ENSMUSG00000020100	-0.171667	0.131677	-1.3037	0.192337	-0.42975	0.0864155	0	0	0.999868	Slc29a3	0.492325	-0.0742043	-0.216845	-0.178288	0.889008	0.426311	0.137653
ENSMUSG00000020101	-0.60413	0.383765	-1.57422	0.115437	-1.3563	0.148036	0.341301	82.0094	0.999868	4632428N05Rik	0.286367	-0.357162	-1.33106	-0.124539	0.311439	3.57231e-05	0.265081
ENSMUSG00000020102	-0.00797481	0.222063	-0.0359124	0.971352	-0.443211	0.427261	0.0974784	67.5546	0.999868	Slc16a7	0.735177	-0.222492	0.568335	-0.145162	0.651406	0.0514977	0.197014
ENSMUSG00000020105	0.114511	0.0966278	1.18508	0.235987	-0.0748757	0.303898	0	0	0.999868	Lrig3	0.404793	0.0699289	0.239375	0.090454	0.904058	0.310268	0.436672
ENSMUSG00000020107	0.108481	0.0733981	1.47798	0.139414	-0.0353769	0.252339	0	0	0.999868	Anapc16	0.530433	0.457899	-0.0220458	0.112593	0.254397	0.951455	0.298481
ENSMUSG00000020108	-0.776086	0.707463	-1.097	0.272642	-2.16269	0.610517	1.36449	92.2734	0.999868	Ddit4	0.366457	0.027142	-2.26686	-0.247421	0.970839	7.48837e-06	0.0740927
ENSMUSG00000020109	0.0498377	0.0631652	0.789005	0.430109	-0.0739639	0.173639	0	0	0.999868	Dnajb12	0.921121	-0.078444	0.0405438	0.0617242	0.906746	0.89393	0.594607
ENSMUSG00000020111	0.0130501	0.0940037	0.138826	0.889588	-0.171194	0.197294	0.00813885	24.0197	0.999868	Micu1	0.751097	-0.357389	0.0118201	0.0747794	0.397745	0.975243	0.490861
ENSMUSG00000020114	-0.0465201	0.05983	-0.777537	0.436842	-0.163785	0.0707446	0	0	0.999868	Cand1	0.560473	-0.42528	-0.0782791	-0.0279356	0.288862	0.76747	0.82274
ENSMUSG00000020115	-0.0784505	0.0670919	-1.1693	0.242283	-0.209948	0.0530472	0	0	0.999868	Tbk1	0.405813	-0.411426	-0.0368472	-0.0665606	0.316225	0.911584	0.559966
ENSMUSG00000020116	-0.00683122	0.0752034	-0.0908365	0.927622	-0.154227	0.140565	0.000264818	0.876689	0.999868	Pno1	0.963657	0.287819	-0.184375	-0.000197354	0.534639	0.418949	0.998426
ENSMUSG00000020120	-1.02992	0.25795	-3.99271	6.53238e-05	-1.53549	-0.524346	0.0338361	16.0703	0.146092	Plek	0.0448371	-0.385336	-1.43268	-0.921637	0.267521	0.000542826	0.00132018
ENSMUSG00000020121	0.00606705	0.141267	0.0429476	0.965743	-0.27081	0.282944	0	0	0.999868	Srgap1	0.890124	-0.252623	-0.113388	0.0416561	NA	0.721944	NA
ENSMUSG00000020122	0.155	0.271207	0.571519	0.567648	-0.376555	0.686555	0.0918635	41.1729	0.999868	Egfr	0.773203	0.130245	-0.170094	0.813166	0.772749	0.527674	0.00570452
ENSMUSG00000020123	-0.516049	0.456252	-1.13106	0.258029	-1.41029	0.378188	0.528942	86.5748	0.999868	Avpr1a	0.960661	-0.266863	-1.48442	0.033467	0.531028	0.000730833	0.794767
ENSMUSG00000020124	0.0997117	0.0694497	1.43574	0.151076	-0.0364072	0.235831	0	0	0.999868	Usp15	0.586389	0.310613	-0.0471922	0.109691	0.457557	0.876764	0.311121
ENSMUSG00000020125	-0.0761615	0.181415	-0.41982	0.674617	-0.431728	0.279405	0	0	0.999868	Elane	0.766867	-0.0275055	-0.331431	-0.0655632	0.937848	NA	NA
ENSMUSG00000020128	-0.0293477	0.0673499	-0.43575	0.663018	-0.161351	0.102656	0	0	0.999868	Vps54	0.842537	-0.046128	0.0589926	-0.0496218	0.954549	0.835083	0.69442
ENSMUSG00000020130	-0.0695624	0.0891817	-0.780008	0.435386	-0.244355	0.105231	0.0022956	7.1016	0.999868	Tbc1d15	0.636421	-0.461761	0.0679814	-0.0814424	0.247942	0.808754	0.49768
ENSMUSG00000020131	1.06367	0.547132	1.94409	0.0518846	-0.00868525	2.13603	0.681711	87.0842	0.999868	Pcsk4	0.198613	0.96213	1.97243	0.258841	0.0718949	8.98093e-11	0.049794
ENSMUSG00000020132	-0.00358486	0.0629324	-0.0569637	0.954574	-0.12693	0.11976	0	0	0.999868	Rab21	0.978133	-0.150698	0.0569676	-0.00598442	0.788146	0.836475	0.970757
ENSMUSG00000020133	0.084156	0.0758006	1.11023	0.2669	-0.0644104	0.232722	0	0	0.999868	2310011J03Rik	0.486244	0.0635873	0.109606	0.0780186	0.924233	0.652801	0.515271
ENSMUSG00000020134	0.0137095	0.144283	0.0950182	0.9243	-0.26908	0.296499	0.0191963	24.2158	0.999868	Peli1	0.712958	0.0268501	0.483374	-0.0979727	0.976288	0.0879794	0.39628
ENSMUSG00000020135	0.0332598	0.164945	0.201641	0.840197	-0.290027	0.356547	0	0	0.999868	Apc2	0.913289	-0.0163736	-0.0436562	0.0633798	NA	0.904726	NA
ENSMUSG00000020137	-0.0567715	0.133776	-0.424378	0.67129	-0.318967	0.205424	0.01217	16.2675	0.999868	Thap2	0.798759	0.717821	-0.197407	-0.0644463	0.0932288	0.432038	0.589622
ENSMUSG00000020140	-0.0726362	0.10086	-0.72017	0.47142	-0.270318	0.125045	0	0	0.999868	Lgr5	0.687382	-0.0258659	-0.210056	-0.0465402	0.970183	0.397302	0.702157
ENSMUSG00000020142	-0.480637	0.79149	-0.607256	0.543681	-2.03193	1.07065	1.6765	91.2649	0.999868	Slc1a4	0.77022	0.526262	-2.14439	-0.00732997	0.181802	0.000215803	0.957106
ENSMUSG00000020143	-0.35397	0.200121	-1.76878	0.0769302	-0.746199	0.0382594	0	0	0.999868	Dock2	0.300141	-0.226349	-0.865737	-0.23257	0.520476	0.025627	0.0912284
ENSMUSG00000020149	-0.0185181	0.0630917	-0.29351	0.769132	-0.142175	0.105139	0	0	0.999868	Rab1	0.915268	-0.00995548	-0.139465	0.00842736	0.991386	0.522854	0.956385
ENSMUSG00000020150	0.185784	0.0797052	2.3309	0.0197589	0.0295652	0.342004	0	0	0.999868	Gamt	0.26626	0.215008	0.490743	0.174713	0.63782	0.152233	0.0815692
ENSMUSG00000020152	-0.100346	0.0666685	-1.50514	0.132287	-0.231013	0.0303223	0	0	0.999868	Actr2	0.936122	-0.0759181	0.0101687	-0.135	0.9096	0.977202	0.183276
ENSMUSG00000020153	0.243902	0.0789872	3.08787	0.00201598	0.0890899	0.398714	0	0	0.595554	Ndufs7	0.0207509	0.354211	0.434212	0.202772	0.404869	0.0317414	0.0452492
ENSMUSG00000020154	-0.262976	0.224763	-1.17001	0.241996	-0.703503	0.177552	0.0820381	50.5006	0.999868	Ptprb	0.646654	-0.756303	-0.464968	0.00316523	0.0495033	0.124325	0.983257
ENSMUSG00000020156	0.072675	0.0815831	0.890809	0.373032	-0.087225	0.232575	0	0	0.999868	Mum1	0.635891	-0.0821806	0.166088	0.0690777	0.891464	0.503856	0.576541
ENSMUSG00000020160	-0.00433789	0.100958	-0.0429672	0.965728	-0.202212	0.193536	0	0	0.999868	Meis1	0.929462	0.192094	-0.287553	-0.000906201	0.688687	0.333398	0.993363
ENSMUSG00000020163	0.150085	0.0630728	2.37956	0.0173336	0.0264648	0.273706	0	0	0.999868	Uqcr11	0.320422	0.109497	0.238491	0.145128	0.851504	0.323735	0.105607
ENSMUSG00000020166	-0.100828	0.107145	-0.941041	0.346684	-0.310829	0.109173	0.0147239	39.8204	0.999868	Cnot2	0.45385	-0.535045	0.00527181	-0.0808007	0.158371	0.989409	0.435403
ENSMUSG00000020167	0.0763067	0.0809845	0.942238	0.346071	-0.0824201	0.235033	0	0	0.999868	Tcf3	0.506892	0.339141	0.0419045	0.0670143	0.423621	0.894071	0.596004
[truncated: 13,657 more rows]
