# Supplementary material for: Integrative Omics Reveal Female‐Specific Benefits of p16+ Cell Clearance in Aging Mice
Source: Adv Sci (Weinh). 2025 Oct 30;13(3):e09444. doi: 10.1002/advs.202509444 (PMC12806465; doi:10.1002/advs.202509444)
Supplement: Supplementary file 2 — Supporting Information [file ADVS-13-e09444-s001.zip › Supplementary Tables/Table_S9_Summary_table_for_datasets_and_comparisons.xlsx]

## Sheet: Sheet 1
summary_table_for_datasets_and_comparisons
Dataset ID	Comparison	Sample Type	Sex	Sample Size	Reference
p16-3MR RNA-seq (this study)	Ganciclovir vs. VEH	Whole liver	Female	3mice/group	This study
p16-3MR RNA-seq (this study)	Ganciclovir vs. VEH	Whole liver	Male	3mice/group	This study
p16-3MR Proteomics (this study)	Ganciclovir vs. VEH	Liver lysate	Female	3mice/group	This study
p16-3MR Proteomics (this study)	Ganciclovir vs. VEH	Liver lysate	Male	3mice/group	This study
Public snRNA-seq (GSE247719)	Aging vs. Young	Liver nuclei	Female	2-4mice per age	Zhang et al., 2025
Public snRNA-seq (GSE247719)	Aging vs. Young	Liver nuclei	Male	2-4mice per age	Zhang et al., 2025
Public RNA-seq (GSE132040)	Aging vs. Young	Whole liver	Female	15 mice with various ages	Schaum et al., 2020
Public RNA-seq (GSE132040)	Aging vs. Young	Whole liver	Male	37 mice with various ages	Schaum et al., 2020
Public RNA-seq (GSE131901)	Calorie Resctriction vs. VEH	Whole liver	Female	3mice/group	Tyshkovskiy et al., 2019
Public RNA-seq (GSE131901)	Calorie Resctriction vs. VEH	Whole liver	Male	3mice/group	Tyshkovskiy et al., 2019
Public RNA-seq (GSE131901)	Rapamycin vs. VEH	Whole liver	Female	3mice/group	Tyshkovskiy et al., 2019
Public RNA-seq (GSE131901)	Rapamycin vs. VEH	Whole liver	Male	3mice/group	Tyshkovskiy et al., 2019
Public RNA-seq (GSE131901)	Acarbose vs. VEH	Whole liver	Female	3mice/group	Tyshkovskiy et al., 2019
Public RNA-seq (GSE131901)	Acarbose vs. VEH	Whole liver	Male	3mice/group	Tyshkovskiy et al., 2019
Public Proteomics (PXD034029)	18 months vs. 8 months	Liver lysate	Female	5mice/group	Keele et al., 2023
Public Proteomics (PXD034029)	18 months vs. 8 months	Liver lysate	Male	5mice/group	Keele et al., 2023
Public Proteomics (PXD040497)	Calorie Resctriction vs. VEH	Liver lysate	Female	12mice for treatment group; 26 mice for control group shared with other treatment	Burns et al., 2024
Public Proteomics (PXD040497)	Calorie Resctriction vs. VEH	Liver lysate	Male	14mice for treatment group; 26 mice for control group shared with other treatment	Burns et al., 2024
Public Proteomics (PXD040497)	Rapamycin vs. VEH	Liver lysate	Female	13mice for treatment group; 26 mice for control group shared with other treatment	Burns et al., 2024
Public Proteomics (PXD040497)	Rapamycin vs. VEH	Liver lysate	Male	14mice for treatment group; 26 mice for control group shared with other treatment	Burns et al., 2024
Public Proteomics (PXD040497)	Acarbose vs. VEH	Liver lysate	Female	13mice for treatment group; 26 mice for control group shared with other treatment	Burns et al., 2024
Public RNA-seq (GSE122080)	Ouabain vs. VEH	Liver lysate	Female	6mice/group	Guerrero et al., 2019
Public RNA-seq (GSE247076)	miR-302b vs. VEH	Liver lysate	Unknow	3mice/group	Bi et al., 2025
